# Supplementary material for: Estrogen receptor beta impacts hormone-induced alternative mRNA splicing in breast cancer cells
Source: BMC Genomics. 2015 May 9;16(1):367. doi: 10.1186/s12864-015-1541-1 (PMC4424892; doi:10.1186/s12864-015-1541-1)
Supplement: Additional file 2: Tables S1. — A: Ct-ERβ gene list. Genes with a FPKM value ≥0.5, q-value ≤0.05 and |FC| ≥ 1.3 in the Ct-ERβ BC cell line. B: Nt-ERβ gene list. Genes with a FPKM value ≥0.5, q-value ≤0.05 and |FC| ≥1.3 in the Nt-ERβ BC cell line. C: MCF-7 wt gene list. Genes with a FPKM value ≥0.5, q-value ≤0.05 and |FC| ≥1.3 in the wt MCF-7 BC cell line. D: Commonly regulated genes in both ERβ + BC cell lines. Genes consistently regulated in both ERβ + BC cells with a q-value ≤0.05 and |FC| ≥1.3. E: Ct-ERβ isoform list. Isoforms with a FPKM value ≥0.5, q-value ≤0.05 and |FC| ≥1.3 in the Ct-ERβ BC cell line. F: Nt-ERβ isoform list. Isoforms with a FPKM value ≥0.5, q-value ≤0.05 and |FC| ≥1.3 in the Nt-ERβ BC cell line. G: MCF-7 wt isoform list. Isoforms with a FPKM value ≥0.5, FDR ≤0.05 and |FC| ≥1.3 in the wt MCF-7 BC cell line. [file 12864_2015_1541_MOESM2_ESM.xlsx]

## Sheet: S1 - A
Table S1 - A: Ct-ERβ gene list
gene_ID	gene_name	locus	FPKM_Ct-ERβ_-E2	FPKM_Ct-ERβ_+E2	fold_change	p_value	FDR_value
ENSG00000202058	7SK	22:42949622-42978044	25.4582	154.85	6.08257	5e-05	0.000220352
ENSG00000223255	7SK	17:34216561-34216808	1.83316	12.0313	6.56316	0.0003	0.00118284
ENSG00000200312	7SK	14:89591214-90421121	127.753	1086.05	8.50116	5e-05	0.000220352
ENSG00000121410	A1BG	19:58858171-58864865	0.594794	1.57362	2.64565	5e-05	0.000220352
ENSG00000134864	A2LD1	13:101183800-101241782	4.29877	6.42494	1.4946	0.004	0.0123725
ENSG00000128274	A4GALT	22:43088126-43117304	1.74004	3.15454	1.81292	0.00035	0.00136621
ENSG00000094914	AAAS	12:53701239-53718648	15.3925	13.4608	-1.14351	0.0047	0.0142918
ENSG00000103591	AAGAB	15:67493370-67819628	55.9607	70.2931	1.25612	5e-05	0.000220352
ENSG00000127837	AAMP	2:219128849-219134980	73.0233	63.8656	-1.14339	5e-05	0.000220352
ENSG00000108825	AARSD1	17:41102542-41132545	13.1694	15.3717	1.16722	0.0198	0.0498906
ENSG00000149313	AASDHPPT	11:105921824-105972702	45.8014	39.369	-1.16339	5e-05	0.000220352
ENSG00000108270	AATF	17:35306174-35414170	21.5318	18.6046	-1.15734	5e-05	0.000220352
ENSG00000183044	ABAT	16:8768421-8962866	22.4345	26.1527	1.16574	5e-05	0.000220352
ENSG00000165029	ABCA1	9:107543282-107691173	3.66532	2.03025	-1.80536	5e-05	0.000220352
ENSG00000144452	ABCA12	2:215796265-216003151	10.7341	7.96544	-1.34758	5e-05	0.000220352
ENSG00000154265	ABCA5	17:67143354-67323323	3.27548	3.69562	1.12827	0.0001	0.00042583
ENSG00000103222	ABCC1	16:16043433-16236931	4.26264	5.07176	1.18982	5e-05	0.000220352
ENSG00000114770	ABCC5	3:183637721-183735803	56.5353	39.5252	-1.43036	5e-05	0.000220352
ENSG00000069431	ABCC9	12:21950334-22094336	2.58657	2.95016	1.14057	0.0008	0.00291341
ENSG00000204574	ABCF1	6:30539152-30564956	26.7875	20.316	-1.31854	5e-05	0.000220352
ENSG00000225969	ABHD11-AS1	7:73149367-73150384	0.785821	2.24081	2.85156	0.003	0.00952028
ENSG00000100997	ABHD12	20:25228704-25371619	46.0661	37.4175	-1.23114	5e-05	0.000220352
ENSG00000114779	ABHD14B	3:51989329-52023213	12.2347	9.56092	-1.27966	5e-05	0.000220352
ENSG00000168792	ABHD15	17:27887690-27894042	4.61763	3.0532	-1.51239	5e-05	0.000220352
ENSG00000136754	ABI1	10:26986587-27150016	38.5327	34.1865	-1.12713	0.0006	0.00224301
ENSG00000097007	ABL1	9:133589267-133763062	9.44995	7.82845	-1.20713	0.00315	0.00994988
ENSG00000143322	ABL2	1:179068461-179198819	7.90344	9.75044	1.2337	5e-05	0.000220352
ENSG00000099204	ABLIM1	10:116190871-116444414	10.0194	11.3768	1.13548	0.01755	0.0450705
ENSG00000173210	ABLIM3	5:148521045-148721365	2.55044	1.94287	-1.31272	0.0132	0.0352173
ENSG00000159842	ABR	17:906757-1090616	6.76421	5.86314	-1.15368	0.00695	0.0202482
ENSG00000146109	ABT1	6:26597179-26600278	10.8832	12.774	1.17373	5e-05	0.000220352
ENSG00000166016	ABTB2	11:34172534-34379555	1.46643	2.3952	1.63335	5e-05	0.000220352
ENSG00000261528	AC002400.1.1	16:23474862-23533316	0.460156	1.25139	2.7195	0.00345	0.0108232
ENSG00000241764	AC002467.7.1	7:107383246-107401142	2.83146	5.47037	1.93199	5e-05	0.000220352
ENSG00000228006	AC004017.1	19:58193356-58202072	6.04477	6.70927	1.10993	0.0051	0.015353
ENSG00000261008	AC004158.2.1	16:72317207-72698908	2.99676	8.54009	2.84978	5e-05	0.000220352
ENSG00000005189	AC004381.6.1	16:20621564-20936328	6.58032	10.0541	1.5279	0.00025	0.00100237
ENSG00000223749	AC004383.4.1	X:133677366-133680741	5.1261	9.91858	1.93492	5e-05	0.000220352
ENSG00000189343	AC004448.3.1	17:19342455-19364048	135.807	153.747	1.1321	5e-05	0.000220352
ENSG00000260924	AC004463.6.1	22:19158907-19160345	0.746083	1.77744	2.38236	5e-05	0.000220352
ENSG00000256806	AC004706.1	17:6554970-6556617	0.466426	0.788716	1.69098	0.0087	0.0246044
ENSG00000229944	AC004797.1.1	17:47500969-47502298	1.72978	0.644603	-2.68347	0.00255	0.00823931
ENSG00000205485	AC004980.7.1	7:76090992-77046115	1.73629	3.29432	1.89734	0.00445	0.0136163
ENSG00000233404	AC005035.1	2:102508954-102511150	3.69093	2.99074	-1.23412	0.00225	0.00736736
ENSG00000196295	AC005154.6.1	7:30555924-30604233	1.78303	2.62039	1.46963	0.0003	0.00118284
ENSG00000228246	AC006028.9.1	7:2719155-2883958	0.50733	1.15403	2.27472	5e-05	0.000220352
ENSG00000178430	AC006111.1	16:3692938-3767565	0.633791	1.49969	2.36623	0.0003	0.00118284
ENSG00000204957	AC006486.1	19:42746926-42749125	0.530541	1.28831	2.42829	5e-05	0.000220352
ENSG00000231312	AC007246.3.1	2:39476406-39945103	6.91408	9.15538	1.32416	0.0134	0.0356839
ENSG00000172974	AC007318.5.1	2:65432136-65433396	1.3759	0.416654	-3.30227	5e-05	0.000220352
ENSG00000218739	AC007390.5.1	2:37394962-37551951	16.875	25.7486	1.52584	5e-05	0.000220352
ENSG00000227036	AC007639.1.1	17:70380442-70588943	0.153282	0.785115	5.12201	0.0002	0.000815693
ENSG00000232856	AC008038.1	7:132469628-132766848	3.7787	6.0578	1.60314	5e-05	0.000220352
ENSG00000115128	AC008073.5.1	2:24290453-24299313	170.789	266.529	1.56058	5e-05	0.000220352
ENSG00000219626	AC008073.6.1	2:24299395-24397874	4.38193	7.16328	1.63473	5e-05	0.000220352
ENSG00000238045	AC009133.14.1	16:29817426-29859355	44.7607	35.7256	-1.2529	5e-05	0.000220352
ENSG00000213283	AC009237.8.1	2:96191092-96192968	0.596864	1.0475	1.755	0.00255	0.00823931
ENSG00000227617	AC009475.2.1	2:169312371-169642939	20.792	17.1	-1.21591	5e-05	0.000220352
ENSG00000167674	AC011498.1	19:4472254-4517716	9.34844	7.51718	-1.24361	5e-05	0.000220352
ENSG00000239899	AC011994.1	2:11674241-11782914	27.1592	243.532	8.96684	5e-05	0.000220352
ENSG00000234327	AC012146.7.1	17:5008929-5078329	1.18027	2.79565	2.36864	0.00395	0.0122251
ENSG00000224789	AC012363.4.1	2:120770580-120974855	2.41513	4.98039	2.06217	0.00715	0.0207459
ENSG00000187446	AC012652.1.1	15:41523036-41574043	18.9929	15.9834	-1.18829	0.0057	0.0169569
ENSG00000091436	AC013461.1.1	2:173940162-174146764	87.4445	65.5336	-1.33435	5e-05	0.000220352
ENSG00000228363	AC015971.2.1	2:86730553-87005164	3.22506	2.20972	-1.45949	0.0008	0.00291341
ENSG00000236338	AC015987.1	7:135611202-135662101	55.8753	50.1722	-1.11367	5e-05	0.000220352
ENSG00000224043	AC016725.4.1	2:135493033-135716912	2.51272	3.94848	1.57139	0.01365	0.0362325
ENSG00000234520	AC018464.3.1	7:112594700-112635689	1.14496	2.18476	1.90815	0.0109	0.0299124
ENSG00000229358	AC018633.4.1	7:32535037-33102409	2.15078	4.89251	2.27475	5e-05	0.000220352
ENSG00000231952	AC018648.5.1	7:32535037-33102409	0.296092	1.51975	5.13271	0.0096	0.0267579
ENSG00000235831	AC018816.4.1	3:4938492-5027008	0.794913	3.26386	4.10593	5e-05	0.000220352
ENSG00000142396	AC020915.4.1	19:58816714-58827023	29.4485	43.4074	1.47401	5e-05	0.000220352
ENSG00000177340	AC024940.1	12:31433517-31479992	0.219198	0.613998	2.80111	0.008	0.0228728
ENSG00000174977	AC026271.5.1	17:18553507-18554855	0.531842	0.169711	-3.13381	0.012	0.0325204
ENSG00000176018,ENSG00000259141	AC027323.1,LYSMD3	5:89811427-90460038	16.5657	14.2173	-1.16518	0.0002	0.000815693
ENSG00000233006	AC034220.3.1	5:131520568-131731306	1.2253	2.5266	2.06202	0.0002	0.000815693
ENSG00000228782	AC040934.1	17:45527592-45569849	3.03984	6.16578	2.02833	5e-05	0.000220352
ENSG00000229525	AC053503.4.1	2:220238267-220586393	0.411543	0.877476	2.13217	0.0061	0.0179895
ENSG00000241529	AC055740.1	3:113351550-113351746	2.89879	12.5159	4.31763	0.0103	0.0284555
ENSG00000173295	AC068020.1	8:8086116-8102387	0.388831	0.58726	1.51032	0.01525	0.0399308
ENSG00000172965	AC068491.1.1	2:111965352-112268567	46.5003	56.9278	1.22425	5e-05	0.000220352
ENSG00000249319	AC068533.7.1	7:65540784-65619555	9.78922	15.9988	1.63433	5e-05	0.000220352
ENSG00000235027	AC068580.6.1	11:1753639-1785222	1.28391	4.65758	3.62764	5e-05	0.000220352
ENSG00000242086	AC069513.3.1	3:195341817-195467994	5.1076	7.86734	1.54032	0.0005	0.00190097
ENSG00000205903	AC073343.9.1	7:6676952-6694242	4.98561	3.98193	-1.25206	0.0008	0.00291341
ENSG00000214194	AC073346.2.1	7:112740717-112786385	32.7311	47.1778	1.44137	5e-05	0.000220352
ENSG00000215030	AC073621.1.1	17:17286690-17287326	16.1848	46.1973	2.85437	5e-05	0.000220352
ENSG00000239776	AC079949.1	12:127650452-127650987	36.9491	68.7176	1.85979	5e-05	0.000220352
ENSG00000253190	AC084082.3.1	8:67024901-67027414	4.46784	53.8656	12.0563	5e-05	0.000220352
ENSG00000227110	AC087859.1.1	3:7994491-8653610	0.860379	1.634	1.89917	0.01505	0.0395062
ENSG00000232941	AC090186.1	8:52730139-52811735	33.0748	29.3145	-1.12828	0.00935	0.0261449
ENSG00000224728	AC090945.1.1	3:15919553-15921078	0.668851	1.25314	1.87357	0.0007	0.00257622
ENSG00000229980	AC091062.2.1	17:48939583-48987098	1.80406	3.20946	1.77902	0.01455	0.0383288
ENSG00000213971	AC092329.1	19:23442762-23445436	1.95582	1.32252	-1.47886	0.00035	0.00136621
ENSG00000235493	AC092415.1.1	3:28038700-28070095	1.9258	2.78526	1.44629	0.01705	0.0439814
ENSG00000170846	AC093323.3.1	4:6672451-6677774	19.8881	21.4575	1.07891	0.00475	0.0144383
ENSG00000226276	AC093382.1.1	2:216804030-216806442	1.87935	3.71188	1.97508	0.00795	0.0227423
ENSG00000255647	AC093510.1	5:89705816-89706485	3.03028	1.74344	-1.7381	0.002	0.00664331
ENSG00000259131	AC093510.2	5:89754019-89810370	4.961	6.68409	1.34733	5e-05	0.000220352
ENSG00000220804	AC093642.5.1	2:243030783-243102304	4.7347	10.362	2.18851	5e-05	0.000220352
ENSG00000224559	AC093838.7.1	2:132394597-132407188	2.71243	3.96923	1.46335	5e-05	0.000220352
ENSG00000232915	AC097721.1.1	2:139169635-139170888	0.824133	1.31179	1.59172	0.0089	0.0250793
ENSG00000213846	AC098614.2.1	3:27674466-27675211	3.52344	1.59108	-2.2145	0.0001	0.00042583
ENSG00000215769	AC103810.2	17:62745780-62778117	3.68638	2.99717	-1.22996	0.0008	0.00291341
ENSG00000225151	AC103965.1.1	15:84867599-84898890	6.57785	5.7256	-1.14885	0.00215	0.00708142
ENSG00000204792	AC104135.3.1	2:75145274-75165545	0.622497	2.9521	4.74238	0.00035	0.00136621
ENSG00000230836	AC104135.4.1	2:75167384-75169797	1.31016	2.23386	1.70503	0.0002	0.000815693
ENSG00000226508	AC104655.3.1	2:105760570-105761882	5.14255	6.79376	1.32109	0.0179	0.0458865
ENSG00000234949	AC104667.3.1	2:238482964-238510257	1.68619	4.51304	2.67647	5e-05	0.000220352
ENSG00000232013	AC107021.1	3:145781828-145881440	1.3027	3.02815	2.32452	5e-05	0.000220352
ENSG00000235935	AC111170.3.1	17:75277491-75496674	0.134062	0.628489	4.68806	0.00065	0.00240749
ENSG00000240831	AC112777.1	12:20514665-20837315	938.035	1333.45	1.42154	5e-05	0.000220352
ENSG00000212768	AC114546.1	15:35270541-35280488	14.9396	12.9844	-1.15059	0.00195	0.00650485
ENSG00000186704	AC114737.4.1	7:76090992-77046115	0.749009	1.70494	2.27627	0.0001	0.00042583
ENSG00000188971	AC114772.1	2:69686413-70053596	0.733151	0.966045	1.31766	0.016	0.0416229
ENSG00000204620	AC115618.1	X:48431481-48437454	0.425884	1.1599	2.7235	5e-05	0.000220352
ENSG00000239935	AC116340.1	5:71146739-71146942	1694.38	7931.12	4.68085	5e-05	0.000220352
ENSG00000212999	AC117834.1	8:93895211-94029901	33.4869	26.8538	-1.24701	5e-05	0.000220352
ENSG00000224614	AC124944.2.1	3:195590234-195638816	0.784381	1.51934	1.93699	5e-05	0.000220352
ENSG00000204650	AC126544.2.1	17:43697975-43913193	4.86179	4.13102	-1.1769	0.00725	0.0209932
ENSG00000226137	AC127496.3	17:79003501-79005315	3.38499	2.53944	-1.33297	0.00035	0.00136621
ENSG00000260923	AC137934.1.1	16:90252404-90289086	6.12244	1.45738	-4.20099	5e-05	0.000220352
ENSG00000232938	AC139099.1	17:81174665-81188573	2.2049	1.42654	-1.54563	5e-05	0.000220352
ENSG00000060971	ACAA1	3:38080695-38178733	24.7617	31.8657	1.2869	5e-05	0.000220352
ENSG00000167315	ACAA2	18:47309868-47340273	69.7511	55.579	-1.25499	5e-05	0.000220352
ENSG00000240303	ACAD11	3:132276981-132593067	35.1957	29.855	-1.17889	0.0161	0.0418343
ENSG00000122971	ACADS	12:121163537-121177811	2.358	3.58872	1.52193	5e-05	0.000220352
ENSG00000072778	ACADVL	17:7093208-7128587	26.9699	23.0259	-1.17128	5e-05	0.000220352
ENSG00000114331	ACAP2	3:194995464-195163807	28.7297	63.4274	2.20772	5e-05	0.000220352
ENSG00000131584	ACAP3	1:1227755-1260071	2.24051	3.39173	1.51382	0.01175	0.0319424
ENSG00000075239	ACAT1	11:107879458-108018503	37.9022	34.0088	-1.11448	0.0001	0.00042583
ENSG00000120437	ACAT2	6:160100095-160210781	25.0923	29.6171	1.18032	0.0003	0.00118284
ENSG00000107897	ACBD5	10:27484143-27531068	20.7915	19.0842	-1.08946	0.0015	0.00515316
ENSG00000135847	ACBD6	1:180199420-180472089	59.0726	52.3473	-1.12847	5e-05	0.000220352
ENSG00000078124	ACER3	11:76571910-76737841	10.1218	12.5317	1.23809	0.0194	0.0490962
ENSG00000131473	ACLY	17:40023160-40075272	50.0518	45.1725	-1.10801	5e-05	0.000220352
ENSG00000122729	ACO1	9:32384600-32450834	10.3872	8.43377	-1.23162	5e-05	0.000220352
ENSG00000100412	ACO2	22:41865116-41940610	13.2878	11.135	-1.19334	0.00045	0.00172344
ENSG00000177465	ACOT4	14:74058409-74063200	4.69751	6.452	1.37349	5e-05	0.000220352
ENSG00000097021	ACOT7	1:6324332-6454451	6.94863	9.3407	1.34425	0.0002	0.000815693
ENSG00000168306	ACOX2	3:58490862-58523046	1.56552	2.605	1.66398	0.00155	0.00530861
ENSG00000143727	ACP1	2:217729-278283	109.745	119.048	1.08477	0.00065	0.00240749
ENSG00000167107	ACSF2	17:48503518-48552206	12.9046	11.0207	-1.17094	0.01085	0.0298013
ENSG00000151726	ACSL1	4:185676748-185747972	7.7087	5.72149	-1.34732	5e-05	0.000220352
ENSG00000123983	ACSL3	2:223725651-223809357	150.411	122.484	-1.228	5e-05	0.000220352
ENSG00000131069	ACSS2	20:33432522-33515769	9.26719	6.80542	-1.36174	0.0003	0.00118284
ENSG00000075624	ACTB	7:5566781-5603415	896.929	763.512	-1.17474	0.0002	0.000815693
ENSG00000163017	ACTG2	2:74119440-74146992	2.60255	1.83052	-1.42176	0.00235	0.00765475
ENSG00000136518	ACTL6A	3:179280667-179322442	55.3832	59.747	1.07879	0.0086	0.0243524
ENSG00000072110	ACTN1	14:69340859-69446157	26.7289	24.0164	-1.11295	0.01205	0.0326276
ENSG00000130402	ACTN4	19:39138309-39235114	68.3561	59.1443	-1.15575	5e-05	0.000220352
ENSG00000138107	ACTR1A	10:104221148-104262482	24.3116	21.3548	-1.13846	5e-05	0.000220352
ENSG00000115073	ACTR1B	2:98272430-98280570	33.1421	30.8881	-1.07297	0.00925	0.0259209
ENSG00000138071	ACTR2	2:65454886-65498387	112.357	93.7693	-1.19823	5e-05	0.000220352
ENSG00000115091	ACTR3	2:114647536-114720173	123.619	114.566	-1.07902	0.00025	0.00100237
ENSG00000133627	ACTR3B	7:152456833-152552463	5.22252	10.915	2.09	5e-05	0.000220352
ENSG00000101442	ACTR5	20:37377084-37400834	4.96724	5.74736	1.15705	0.0063	0.01852
ENSG00000121989	ACVR2A	2:148602085-148688393	10.5486	20.6961	1.96197	5e-05	0.000220352
ENSG00000196839	ADA	20:43160425-43280874	1.39281	1.9497	1.39983	0.01895	0.0481756
ENSG00000229186	ADAM1	12:112337066-112339195	2.8684	3.53762	1.23331	0.00355	0.0111057
ENSG00000137845	ADAM10	15:58887402-59042177	31.0034	26.8387	-1.15517	0.0001	0.00042583
ENSG00000151694	ADAM17	2:9613786-9695921	20.5616	18.6361	-1.10332	0.00025	0.00100237
ENSG00000197140	ADAM32	8:38964508-39142435	6.05923	19.7501	3.2595	5e-05	0.000220352
ENSG00000168615	ADAM9	8:38854387-38962663	42.2934	34.0331	-1.24271	5e-05	0.000220352
ENSG00000140470	ADAMTS17	15:100510419-100882210	0.921519	1.84705	2.00436	0.00205	0.00679497
ENSG00000145808	ADAMTS19	5:128795251-129522327	17.4352	33.1794	1.90301	5e-05	0.000220352
ENSG00000049192	ADAMTS6	5:64444562-64777747	0.420841	0.831334	1.97541	0.01015	0.0280907
ENSG00000185761	ADAMTSL5	19:1505016-1513188	0.217954	0.767395	3.52091	5e-05	0.000220352
ENSG00000160710	ADAR	1:154554537-154600475	120.6	99.2194	-1.21549	0.0002	0.000815693
ENSG00000197381	ADARB1	21:46491647-46646478	10.9476	35.4863	3.24147	5e-05	0.000220352
ENSG00000133597	ADCK2	7:140218219-140422590	19.6202	16.603	-1.18172	0.01305	0.0348944
ENSG00000138031	ADCY3	2:25012854-25142708	21.2784	18.009	-1.18154	0.0038	0.0118099
ENSG00000162104	ADCY9	16:4012656-4166186	1.55336	2.7926	1.79778	5e-05	0.000220352
ENSG00000087274	ADD1	4:2845583-2931803	24.8935	22.1517	-1.12377	0.00925	0.0259209
ENSG00000197894	ADH5	4:99992131-100009952	70.2598	86.9057	1.23692	5e-05	0.000220352
ENSG00000182551	ADI1	2:3501692-3526968	70.2999	66.705	-1.05389	0.0021	0.00693865
ENSG00000159346	ADIPOR1	1:202909950-202927700	99.4967	87.6987	-1.13453	5e-05	0.000220352
ENSG00000006831	ADIPOR2	12:1797739-1897844	97.4506	81.9549	-1.18908	5e-05	0.000220352
ENSG00000156110	ADK	10:75910959-76469061	89.038	95.8762	1.0768	0.0001	0.00042583
ENSG00000101126	ADNP	20:49505584-49575092	15.0102	19.3634	1.29002	5e-05	0.000220352
ENSG00000101544	ADNP2	18:77866914-77905406	12.9872	10.9648	-1.18445	0.0001	0.00042583
ENSG00000163485	ADORA1	1:203059781-203136533	3.01898	6.55964	2.17279	5e-05	0.000220352
ENSG00000128271	ADORA2A	22:24666785-24924358	0.101285	0.584808	5.77392	0.0009	0.00324361
ENSG00000159322	ADPGK	15:73043709-73090540	19.7233	24.8573	1.2603	0.0023	0.00751692
ENSG00000043591	ADRB1	10:115803805-115806667	0.185421	0.545875	2.94398	0.0001	0.00042583
ENSG00000100077	ADRBK2	22:25960815-26118985	3.39369	4.52741	1.33407	0.0004	0.00154633
ENSG00000130706	ADRM1	20:60877148-60942368	35.9469	44.9065	1.24925	5e-05	0.000220352
ENSG00000239900	ADSL	22:40742506-40806122	23.7758	28.3245	1.19132	5e-05	0.000220352
ENSG00000035687	ADSS	1:244515936-244615436	51.5733	45.9334	-1.12278	5e-05	0.000220352
ENSG00000139154	AEBP2	12:19556978-19873735	9.5913	13.2837	1.38498	5e-05	0.000220352
ENSG00000181026	AEN	15:89164526-89175513	10.6943	15.0299	1.4054	5e-05	0.000220352
ENSG00000256895	AF127577.1	21:16333555-16437321	1.90895	5.71607	2.99434	5e-05	0.000220352
ENSG00000229047	AF127577.10.1	21:16333555-16437321	15.0263	42.7691	2.84628	5e-05	0.000220352
ENSG00000231201	AF127577.11.1	21:16333555-16437321	0.447213	1.66857	3.73105	0.0014	0.00484365
ENSG00000235277	AF127577.8.1	21:16290854-16319417	2.63769	4.20469	1.59408	0.00015	0.000622976
ENSG00000196526	AFAP1	4:7760440-7942023	3.59773	4.98837	1.38653	5e-05	0.000220352
ENSG00000169129	AFAP1L2	10:116054582-116164515	18.7672	24.6428	1.31308	5e-05	0.000220352
ENSG00000072364	AFF4	5:132211070-132299326	20.4993	23.0231	1.12311	0.0019	0.00635025
ENSG00000141385	AFG3L2	18:12328942-12377253	39.624	36.9621	-1.07202	5e-05	0.000220352
ENSG00000183077	AFMID	17:76183397-76203782	14.4678	20.4818	1.41568	5e-05	0.000220352
ENSG00000151303	AGAP11	10:88695296-88784489	3.93647	7.80245	1.98209	5e-05	0.000220352
ENSG00000204149	AGAP6	10:51748077-51770259	2.28288	2.91738	1.27794	0.0004	0.00154633
ENSG00000164252	AGGF1	5:76325075-76361059	21.45	19.5239	-1.09865	0.0005	0.00190097
ENSG00000169692	AGPAT2	9:139567594-139581875	12.6602	14.5304	1.14772	0.01305	0.0348944
ENSG00000188266	AGPHD1	15:78799905-78829714	2.63902	3.96833	1.50371	0.00225	0.00736736
ENSG00000106541	AGR2	7:16831434-16873057	184	234.954	1.27693	5e-05	0.000220352
ENSG00000135049	AGTPBP1	9:88161454-88356944	8.75843	13.7247	1.56703	5e-05	0.000220352
ENSG00000101444	AHCY	20:32782374-32899608	69.7895	90.9743	1.30355	5e-05	0.000220352
ENSG00000168710	AHCYL1	1:110527307-110566357	34.325	30.786	-1.11495	5e-05	0.000220352
ENSG00000124942	AHNAK	11:62201015-62323719	93.3972	76.9326	-1.21401	0.0038	0.0118099
ENSG00000063438	AHRR	5:271735-438406	0.921875	1.79055	1.94229	0.00635	0.0186565
ENSG00000173209	AHSA2	2:61404552-61697904	25.8492	19.7868	-1.30639	5e-05	0.000220352
ENSG00000186063	AIDA	1:222791427-222908538	15.921	14.2828	-1.1147	0.0074	0.0213682
ENSG00000126878	AIF1L	9:133971862-133998539	33.141	28.724	-1.15378	5e-05	0.000220352
ENSG00000156709	AIFM1	X:129263336-129299861	33.2536	26.4608	-1.25671	5e-05	0.000220352
ENSG00000112297	AIM1	6:106808783-107018335	12.449	9.13421	-1.3629	5e-05	0.000220352
ENSG00000110711	AIP	11:67250511-67258574	43.7422	69.0566	1.57872	5e-05	0.000220352
ENSG00000129474	AJUBA	14:23398817-23451851	23.6433	16.2631	-1.4538	5e-05	0.000220352
ENSG00000106992	AK1	9:130628758-130667687	18.1932	23.8382	1.31028	5e-05	0.000220352
ENSG00000004455	AK2	1:33452552-33546597	68.9588	122.001	1.76919	5e-05	0.000220352
ENSG00000121057	AKAP1	17:55162550-55198710	20.6205	25.626	1.24275	5e-05	0.000220352
ENSG00000023516	AKAP11	13:42846288-42897396	12.7294	11.8821	-1.07131	5e-05	0.000220352
ENSG00000197976	AKAP17A	X:1710485-1721407	3.22744	2.75768	-1.17035	0.01285	0.0344598
ENSG00000118507	AKAP7	6:131456805-131604675	1.74595	2.9129	1.66837	0.01015	0.0280907
ENSG00000127914	AKAP9	7:91570180-91739987	54.662	47.1705	-1.15882	5e-05	0.000220352
ENSG00000155085	AKD1	6:109809108-110012420	3.36865	5.04427	1.49742	0.00085	0.00307972
ENSG00000174574	AKIRIN1	1:39456894-39471731	16.8171	14.6335	-1.14922	0.00465	0.014148
ENSG00000106948	AKNA	9:117096435-117156685	0.91844	1.64858	1.79497	0.00015	0.000622976
ENSG00000117448	AKR1A1	1:46016214-46035721	32.7499	43.8387	1.33859	5e-05	0.000220352
ENSG00000151632	AKR1C2	10:5029966-5060207	1.43877	2.01141	1.39801	0.01255	0.0337478
ENSG00000053371	AKR7A2	1:19630458-19638640	24.3347	33.9242	1.39407	5e-05	0.000220352
ENSG00000166971	AKTIP	16:53467888-53538323	24.4274	19.9125	-1.22674	5e-05	0.000220352
ENSG00000213062	AL021068.1	1:169455379-169456846	2.99872	3.92604	1.30924	0.0014	0.00484365
ENSG00000259977	AL121578.2.1	X:37208527-38548169	5.06769	13.4955	2.66303	5e-05	0.000220352
ENSG00000224339	AL121578.5.1	X:37208527-38548169	0.575502	2.7312	4.74576	5e-05	0.000220352
ENSG00000234516	AL121758.1	20:627258-656825	4.50019	3.24429	-1.38711	0.01625	0.0421681
ENSG00000212673	AL136115.1	1:32372021-32410457	0.558252	1.00385	1.79821	0.0172	0.0443026
ENSG00000215570	AL136219.1	13:21946716-22033509	26.4566	23.934	-1.1054	0.005	0.0150984
ENSG00000240869	AL136303.1	6:20402136-20493945	6959.83	43552.3	6.25769	5e-05	0.000220352
ENSG00000203602	AL137059.1	13:27998680-28024739	1.07347	2.51056	2.33872	0.0078	0.0223664
ENSG00000212743	AL137145.1	10:6392277-6394723	0.428771	0.723755	1.68798	0.00205	0.00679497
ENSG00000196333	AL158821.1	X:106045909-106243474	7.11082	10.1621	1.4291	5e-05	0.000220352
ENSG00000241781	AL161626.1	9:79186648-79186950	60.2671	192.612	3.19596	5e-05	0.000220352
ENSG00000176868	AL358781.1	9:134269479-134375584	3.63447	5.42611	1.49296	0.00255	0.00823931
ENSG00000231360	AL592284.1	1:144275917-144521970	5.91164	4.25692	-1.38871	0.0003	0.00118284
ENSG00000148218	ALAD	9:116148596-116163613	17.6343	14.2113	-1.24086	5e-05	0.000220352
ENSG00000170017	ALCAM	3:105085752-105295744	95.3574	77.6849	-1.22749	5e-05	0.000220352
ENSG00000137124	ALDH1B1	9:38392660-38398658	11.7677	10.6933	-1.10048	0.01195	0.0324017
ENSG00000119711	ALDH6A1	14:74318546-74551196	19.0811	15.0539	-1.26752	5e-05	0.000220352
ENSG00000164904	ALDH7A1	5:125877532-125931110	45.7952	41.9037	-1.09287	0.00225	0.00736736
ENSG00000143149	ALDH9A1	1:165631452-165679205	18.7512	15.9417	-1.17624	0.0006	0.00224301
ENSG00000033011	ALG1	16:5074844-5147809	11.5364	14.2893	1.23863	0.0003	0.00118284
ENSG00000139133	ALG10	12:34175215-34209675	8.58473	6.57003	-1.30665	5e-05	0.000220352
ENSG00000101901	ALG13	X:110909042-111003877	41.7732	47.4337	1.1355	0.0003	0.00118284
ENSG00000189366	ALG1L	3:125635462-125655882	18.0488	23.3749	1.29509	5e-05	0.000220352
ENSG00000120697	ALG5	13:37523911-37633850	30.8703	39.3445	1.27451	5e-05	0.000220352
ENSG00000189046	ALKBH2	12:109525992-109531436	18.2494	24.8373	1.36099	5e-05	0.000220352
ENSG00000091542	ALKBH5	17:18086391-18113268	21.5	18.3414	-1.17221	5e-05	0.000220352
ENSG00000125652	ALKBH7	19:6372443-6377338	3.71997	7.19307	1.93364	5e-05	0.000220352
ENSG00000116127	ALMS1	2:73612885-73837920	11.8407	10.6072	-1.11628	0.00025	0.00100237
ENSG00000003393	ALS2	2:202565276-202645912	11.2259	9.23175	-1.21601	5e-05	0.000220352
ENSG00000138380	ALS2CR8	2:203745322-203879521	8.16207	11.0723	1.35656	0.00025	0.00100237
ENSG00000183684	ALYREF	17:79845712-79849462	93.6333	120.612	1.28813	5e-05	0.000220352
ENSG00000123505	AMD1	6:111195972-111216916	38.8751	55.3223	1.42308	5e-05	0.000220352
ENSG00000159461	AMFR	16:56395363-56459450	21.774	26.2634	1.20619	5e-05	0.000220352
ENSG00000181754	AMIGO1	1:110046796-110052360	3.25485	2.57926	-1.26193	5e-05	0.000220352
ENSG00000139211	AMIGO2	12:47469489-47630443	8.26841	4.75583	-1.73858	5e-05	0.000220352
ENSG00000101935	AMMECR1	X:109437413-109699562	11.1632	14.0674	1.26016	5e-05	0.000220352
ENSG00000151743	AMN1	12:31800093-31882108	2.20626	3.72681	1.6892	0.0001	0.00042583
ENSG00000166025	AMOTL1	11:94277005-94658686	19.0856	20.0186	1.04889	0.0123	0.0331896
ENSG00000116337	AMPD2	1:110158725-110174673	11.9373	16.2468	1.36102	5e-05	0.000220352
ENSG00000174945	AMZ1	7:2719155-2883958	0.766516	2.24484	2.92862	5e-05	0.000220352
ENSG00000196704	AMZ2	17:66244144-66253305	54.2377	67.737	1.24889	5e-05	0.000220352
ENSG00000153107	ANAPC1	2:112523847-112642267	17.1788	20.6448	1.20176	0.00505	0.0152259
ENSG00000164162	ANAPC10	4:145888263-146101313	17.3779	25.2348	1.45212	5e-05	0.000220352
ENSG00000141552	ANAPC11	17:79849598-79858363	35.0455	66.4639	1.8965	5e-05	0.000220352
ENSG00000166295	ANAPC16	10:73856277-73995472	102.155	121.902	1.1933	5e-05	0.000220352
ENSG00000176248	ANAPC2	9:140069235-140082989	7.91247	9.98694	1.26218	5e-05	0.000220352
ENSG00000116194	ANGPTL1	1:178694299-179067158	0.639901	1.20313	1.88019	0.01965	0.0495766
ENSG00000151150	ANK3	10:61788158-62493248	52.6016	43.9412	-1.19709	0.01155	0.0314753
ENSG00000151687	ANKAR	2:190539015-190630282	4.04535	6.15921	1.52254	0.0017	0.00576056
ENSG00000185722	ANKFY1	17:4066664-4167274	4.67162	5.60662	1.20014	0.00165	0.00561546
ENSG00000131503,ENSG00000254996	ANKHD1,ANKHD1-EIF4EBP3	5:139781398-139929163	30.3998	38.3602	1.26186	5e-05	0.000220352
ENSG00000254996	ANKHD1-EIF4EBP3	5:139781398-139929163	2.38642	1.0213	-2.33663	0.0001	0.00042583
ENSG00000001629	ANKIB1	7:91875547-92030698	51.8403	73.0675	1.40947	5e-05	0.000220352
ENSG00000106524	ANKMY2	7:16639400-16685442	6.21585	4.70502	-1.32111	5e-05	0.000220352
ENSG00000148677	ANKRD1	10:92671852-92681033	1.0404	2.3626	2.27086	5e-05	0.000220352
ENSG00000088448	ANKRD10	13:111530886-111567416	29.6445	26.0549	-1.13777	0.00925	0.0259209
ENSG00000101745	ANKRD12	18:9136757-9285206	23.1379	48.0888	2.07835	5e-05	0.000220352
ENSG00000076513	ANKRD13A	12:110436990-110511491	15.2775	12.3196	-1.24009	5e-05	0.000220352
ENSG00000118454	ANKRD13C	1:70726270-70820417	10.6159	16.9042	1.59234	5e-05	0.000220352
ENSG00000132466	ANKRD17	4:73939092-74124515	12.5129	14.5964	1.16652	0.002	0.00664331
ENSG00000230453	ANKRD18B	9:33524391-33573007	3.34664	5.01746	1.49925	0.00235	0.00765475
ENSG00000215559	ANKRD20A11P	21:15281894-15352758	1.12176	2.77901	2.47735	0.0001	0.00042583
ENSG00000107890	ANKRD26	10:27280842-27389421	7.67141	11.3754	1.48283	5e-05	0.000220352
ENSG00000105186	ANKRD27	19:33087906-33166102	15.1691	13.3439	-1.13678	5e-05	0.000220352
ENSG00000133302	ANKRD32	5:93488670-94620279	8.61522	12.0011	1.39301	5e-05	0.000220352
ENSG00000135976	ANKRD36	2:97779232-97930258	11.4625	13.6819	1.19362	5e-05	0.000220352
ENSG00000213337	ANKRD39	2:97481981-97523832	8.24382	14.0214	1.70084	5e-05	0.000220352
ENSG00000151458	ANKRD50	4:125585206-125633887	16.0923	8.88482	-1.81122	5e-05	0.000220352
ENSG00000186212	ANKRD56	4:77816081-77819002	8.69747	6.14871	-1.41452	5e-05	0.000220352
ENSG00000135299	ANKRD6	6:90142888-90348472	1.24111	1.99279	1.60565	0.0088	0.0248602
ENSG00000064999	ANKS1A	6:34857037-35085317	2.85282	3.61237	1.26625	0.0021	0.00693865
ENSG00000185046	ANKS1B	12:99038918-100378432	9.12654	17.4591	1.913	5e-05	0.000220352
ENSG00000206199	ANKUB1	3:149478891-149942977	1.26311	2.61246	2.06828	0.0104	0.0287014
ENSG00000011426	ANLN	7:36363829-36493400	36.8272	32.9581	-1.11739	0.0004	0.00154633
ENSG00000177119	ANO6	12:45566846-45834187	11.0977	10.075	-1.1015	0.01615	0.0419503
ENSG00000140350	ANP32A	15:69039579-69355083	90.2555	70.0417	-1.2886	5e-05	0.000220352
ENSG00000136938	ANP32B	9:100745637-100778225	51.0218	62.5993	1.22691	5e-05	0.000220352
ENSG00000143401	ANP32E	1:150190716-150208504	47.1776	38.7898	-1.21624	5e-05	0.000220352
ENSG00000135046	ANXA1	9:75766672-75785309	3.65256	2.77656	-1.3155	0.0028	0.0089473
ENSG00000138772	ANXA3	4:79472672-79531597	47.4838	52.4323	1.10422	5e-05	0.000220352
ENSG00000164111	ANXA5	4:122589109-122618268	132.049	140.091	1.06091	0.0001	0.00042583
ENSG00000197043	ANXA6	5:150480272-150537443	55.6199	45.9245	-1.21112	5e-05	0.000220352
ENSG00000138279	ANXA7	10:75135202-75173834	90.132	80.8101	-1.11536	5e-05	0.000220352
ENSG00000143412	ANXA9	1:150954492-150968110	37.9318	46.5159	1.22631	5e-05	0.000220352
ENSG00000218537	AP000350.4.1	22:24198889-24241117	0.646754	1.60706	2.48482	0.00055	0.00207094
ENSG00000255774	AP000439.3.1	11:69291900-69294708	1.26225	2.84324	2.25252	0.00025	0.00100237
ENSG00000256315	AP000462.1.1	11:115039937-115375675	2.63856	4.96098	1.88018	0.0001	0.00042583
ENSG00000255580	AP000462.2.1	11:115039937-115375675	1.74369	3.50439	2.00976	0.0004	0.00154633
ENSG00000236830	AP000689.8.1	21:37502668-37528605	3.34047	5.1471	1.54083	5e-05	0.000220352
ENSG00000177337	AP002478.1	18:3496029-4151290	1.48445	0.92495	-1.6049	0.00105	0.00374027
ENSG00000243172	AP003035.1	11:83166054-85338966	15061	44170.7	2.93278	5e-05	0.000220352
ENSG00000254614	AP003068.23.1	11:64945076-64979477	1.32934	0.594556	-2.23586	0.006	0.0177214
ENSG00000228463	AP006222.2.1	1:227614-267253	4.53842	3.26604	-1.38958	5e-05	0.000220352
ENSG00000100280	AP1B1	22:29723668-29819182	11.1489	13.5578	1.21607	5e-05	0.000220352
ENSG00000166747	AP1G1	16:71762912-71843104	36.8974	33.6296	-1.09717	0.018	0.0460749
ENSG00000106367	AP1S1	7:100797677-100804877	127.275	154.045	1.21033	5e-05	0.000220352
ENSG00000152056	AP1S3	2:224616402-224702744	13.0319	16.3423	1.25402	0.0076	0.0218851
ENSG00000196961	AP2A1	19:50270179-50320633	5.71773	4.79593	-1.1922	0.0003	0.00118284
ENSG00000006125	AP2B1	17:33914281-34053434	13.0804	11.8032	-1.10821	0.01255	0.0337478
ENSG00000132842	AP3B1	5:77296348-77590579	30.558	26.2994	-1.16193	5e-05	0.000220352
ENSG00000065000	AP3D1	19:2100992-2151556	7.10733	6.10178	-1.1648	5e-05	0.000220352
ENSG00000185009	AP3M1	10:75881523-75910821	28.0728	24.6369	-1.13946	5e-05	0.000220352
ENSG00000177879	AP3S1	5:115163892-115249778	59.3059	76.9842	1.29809	5e-05	0.000220352
ENSG00000157823	AP3S2	15:90373830-90456188	13.9513	19.6778	1.41047	5e-05	0.000220352
ENSG00000081014	AP4E1	15:51200868-51298097	11.5691	18.6108	1.60867	5e-05	0.000220352
ENSG00000107282	APBA1	9:72045203-72287222	0.568727	0.176595	-3.22051	0.0073	0.0211223
ENSG00000011132	APBA3	19:3708381-3761673	0.781866	1.40375	1.79538	5e-05	0.000220352
ENSG00000163697	APBB2	4:40812043-41218731	55.8056	62.9625	1.12825	0.0062	0.01825
ENSG00000100823	APEX1	14:20923349-20929771	113.674	106.631	-1.06605	0.00305	0.00966327
ENSG00000169188	APEX2	X:55026789-55057497	5.01515	6.23278	1.24279	0.00715	0.0207459
ENSG00000117362	APH1A	1:150237803-150253327	201.83	172.487	-1.17012	5e-05	0.000220352
ENSG00000166181	API5	11:43333512-43516483	50.8894	43.6023	-1.16713	5e-05	0.000220352
ENSG00000149089	APIP	11:34874640-35042138	17.1965	19.7318	1.14743	0.0106	0.0291812
ENSG00000084234	APLP2	11:129939731-130014699	151.873	120.163	-1.26389	5e-05	0.000220352
ENSG00000163382	APOA1BP	1:156561541-156564091	59.4177	79.0674	1.3307	5e-05	0.000220352
ENSG00000130208	APOC1	19:45417920-45422606	2.22266	5.11702	2.30221	0.00015	0.000622976
ENSG00000128335	APOL2	22:36622255-36636000	9.24382	6.34421	-1.45705	5e-05	0.000220352
ENSG00000221963	APOL6	22:36044441-36057404	1.13013	0.803706	-1.40615	0.0016	0.00545716
ENSG00000155008	APOOL	X:84258831-84344972	5.30135	7.95995	1.50149	5e-05	0.000220352
ENSG00000142192	APP	21:27252860-27548142	103.906	82.1158	-1.26536	5e-05	0.000220352
ENSG00000198931	APRT	16:88875746-88878352	118.721	159.06	1.33978	5e-05	0.000220352
ENSG00000165272	AQP3	9:33441151-33447609	16.4408	20.7129	1.25985	5e-05	0.000220352
ENSG00000169083	AR	X:66763873-66950461	5.99728	5.35058	-1.12087	0.0018	0.00605743
ENSG00000047365	ARAP2	4:35949842-36275842	13.2519	15.9541	1.20391	0.00145	0.00500116
ENSG00000109321	AREG	4:75310850-75320726	10.537	14.9421	1.41806	5e-05	0.000220352
ENSG00000134287	ARF3	12:49297200-49351334	60.3635	54.2814	-1.11205	0.00035	0.00136621
ENSG00000168374	ARF4	3:57557089-57583947	54.025	49.8913	-1.08285	0.00035	0.00136621
ENSG00000004059	ARF5	7:127220671-127242198	106.655	141.039	1.32238	5e-05	0.000220352
ENSG00000165527	ARF6	14:50359809-50361490	49.2129	41.2607	-1.19273	5e-05	0.000220352
ENSG00000101199	ARFGAP1	20:61904136-61921142	23.1308	19.3859	-1.19318	0.0006	0.00224301
ENSG00000124198	ARFGEF2	20:47538274-47653230	21.221	19.3858	-1.09467	0.00175	0.00591334
ENSG00000132254	ARFIP2	11:6496909-6502666	26.0533	21.9678	-1.18598	5e-05	0.000220352
ENSG00000134884	ARGLU1	13:107194020-107220512	56.2611	45.7197	-1.23057	0.00035	0.00136621
ENSG00000071205	ARHGAP10	4:148653213-148993931	13.8997	22.1543	1.59387	5e-05	0.000220352
ENSG00000198826	ARHGAP11A	15:32907344-32932150	25.2547	18.9781	-1.33073	5e-05	0.000220352
ENSG00000165322	ARHGAP12	10:32094364-32217742	44.9803	61.8405	1.37484	5e-05	0.000220352
ENSG00000213390	ARHGAP19	10:98757794-99052413	10.4186	8.21025	-1.26897	0.0008	0.00291341
ENSG00000107863	ARHGAP21	10:24872537-25012597	23.5593	18.3162	-1.28626	5e-05	0.000220352
ENSG00000138639	ARHGAP24	4:86396266-86923823	0.278282	0.770359	2.76826	0.0011	0.0039015
ENSG00000159314	ARHGAP27	17:43471274-43511787	3.39356	2.78119	-1.22018	0.0132	0.0352173
ENSG00000137962	ARHGAP29	1:94614543-94740624	13.3353	11.0393	-1.20799	5e-05	0.000220352
ENSG00000134909	ARHGAP32	11:128834988-129149219	6.91001	16.0906	2.3286	5e-05	0.000220352
ENSG00000160007	ARHGAP35	19:47421932-47508323	34.9445	28.3756	-1.2315	5e-05	0.000220352
ENSG00000147256	ARHGAP36	X:130192215-130223857	0.263502	1.07124	4.06541	5e-05	0.000220352
ENSG00000006740	ARHGAP44	17:12692828-12921381	1.30142	0.93408	-1.39326	0.0085	0.0241041
ENSG00000100852	ARHGAP5	14:32544624-32628934	54.3772	46.2676	-1.17528	5e-05	0.000220352
ENSG00000141522	ARHGDIA	17:79825597-79829282	9.20728	10.2704	1.11546	0.01135	0.0310113
ENSG00000242173	ARHGDIG	16:284544-333003	2.71489	4.16588	1.53446	0.0018	0.00605743
ENSG00000074964	ARHGEF10L	1:17866329-18024369	4.17538	5.99846	1.43662	0.0097	0.0269789
ENSG00000104880	ARHGEF18	19:7459998-7537370	2.54616	4.24165	1.6659	5e-05	0.000220352
ENSG00000116584	ARHGEF2	1:155916644-155976861	6.5462	4.67965	-1.39887	0.00015	0.000622976
ENSG00000213214	ARHGEF35	7:143883175-144077725	4.85147	4.09979	-1.18335	0.00705	0.0204975
ENSG00000236699	ARHGEF38	4:106473776-106943635	2.07855	0.89461	-2.32342	0.0001	0.00042583
ENSG00000102606	ARHGEF7	13:111766620-111958084	6.63037	8.69121	1.31082	0.00055	0.00207094
ENSG00000049618	ARID1B	6:157099062-157530401	4.75933	6.24366	1.31188	5e-05	0.000220352
ENSG00000116017	ARID3A	19:926036-972781	2.9518	2.12458	-1.38936	5e-05	0.000220352
ENSG00000054267	ARID4B	1:235294497-235507847	41.5468	33.786	-1.2297	5e-05	0.000220352
ENSG00000196843	ARID5A	2:97202479-97218375	0.621463	0.947268	1.52426	0.0149	0.0391453
ENSG00000150347	ARID5B	10:63661058-63856703	7.62074	5.07217	-1.50246	5e-05	0.000220352
ENSG00000120805	ARL1	12:101786897-101801598	46.4526	70.5113	1.51792	5e-05	0.000220352
ENSG00000169379	ARL13B	3:93698982-93847389	7.619	11.9819	1.57264	5e-05	0.000220352
ENSG00000185305	ARL15	5:53179774-53606412	11.9955	18.0995	1.50886	5e-05	0.000220352
ENSG00000214087	ARL16	17:79648249-79650954	9.63644	14.8562	1.54167	5e-05	0.000220352
ENSG00000213465	ARL2	11:64781584-64808044	17.1912	22.1557	1.28878	5e-05	0.000220352
ENSG00000102931	ARL2BP	16:57279009-57287516	14.4117	11.4057	-1.26356	5e-05	0.000220352
ENSG00000138175	ARL3	10:104436314-104474164	27.2583	46.9242	1.72146	5e-05	0.000220352
ENSG00000122644	ARL4A	7:12726480-12730559	39.1426	21.4511	-1.82474	5e-05	0.000220352
ENSG00000188042	ARL4C	2:235401684-235405697	1.80978	1.11947	-1.61665	5e-05	0.000220352
ENSG00000175906	ARL4D	17:41476352-41478503	0.612099	0.237007	-2.58263	0.00465	0.014148
ENSG00000165997	ARL5B	10:18948333-18970568	17.4794	15.0822	-1.15894	5e-05	0.000220352
ENSG00000182196	ARL6IP4	12:123405497-123467456	101.022	118.019	1.16825	5e-05	0.000220352
ENSG00000144746	ARL6IP5	3:69134094-69155217	24.5375	26.3111	1.07228	0.00975	0.0270987
ENSG00000143862	ARL8A	1:202102531-202113869	22.859	27.8779	1.21956	0.0001	0.00042583
ENSG00000170632	ARMC10	7:102715327-102740205	44.959	49.419	1.0992	0.0012	0.00421225
ENSG00000140691	ARMC5	16:31468031-31478487	1.64971	2.09672	1.27096	0.00775	0.0222434
ENSG00000105676	ARMC6	19:19144383-19170563	12.5434	17.3616	1.38412	5e-05	0.000220352
ENSG00000135931	ARMC9	2:232063259-232239548	20.914	24.9264	1.19185	0.0003	0.00118284
ENSG00000102401	ARMCX3	X:100877786-100882833	24.2584	29.5357	1.21754	5e-05	0.000220352
ENSG00000198960	ARMCX6	X:100870109-100872991	38.0371	57.8045	1.51969	5e-05	0.000220352
ENSG00000143437	ARNT	1:150782180-150849244	33.221	25.2474	-1.31582	5e-05	0.000220352
ENSG00000163466	ARPC2	2:219081816-219119079	160.044	146.492	-1.09251	5e-05	0.000220352
ENSG00000111229	ARPC3	12:110810704-110888227	365.017	488.506	1.33831	5e-05	0.000220352
ENSG00000241553	ARPC4	3:9791627-9896822	135.503	153.658	1.13398	5e-05	0.000220352
ENSG00000136950	ARPC5L	9:127624408-127640003	24.5458	28.8881	1.1769	5e-05	0.000220352
ENSG00000113369	ARRDC3	5:90664540-90679176	41.7688	31.7633	-1.315	5e-05	0.000220352
ENSG00000140450	ARRDC4	15:98462783-98517068	10.7847	8.50309	-1.26833	5e-05	0.000220352
ENSG00000006756	ARSD	X:2822010-2847392	17.3165	22.0232	1.27181	5e-05	0.000220352
ENSG00000141337	ARSG	17:66255322-66453653	10.4453	12.0046	1.14928	0.00055	0.00207094
ENSG00000117407	ARTN	1:44398991-44402913	0.586729	1.84184	3.13916	5e-05	0.000220352
ENSG00000104763	ASAH1	8:17913933-17953903	59.8153	52.8942	-1.13085	0.0019	0.00635025
ENSG00000153317	ASAP1	8:131064352-131455906	23.1785	52.4434	2.26258	5e-05	0.000220352
ENSG00000065802	ASB1	2:239335382-239360891	6.3163	9.20014	1.45657	5e-05	0.000220352
ENSG00000196372	ASB13	10:5680829-5708768	8.95961	11.895	1.32762	5e-05	0.000220352
ENSG00000115239	ASB3	2:53759809-54087297	13.9372	16.057	1.1521	0.01145	0.0312354
ENSG00000183475	ASB7	15:101093556-101191910	6.83262	5.66659	-1.20577	0.0009	0.00324361
ENSG00000177981	ASB8	12:48541570-48574996	9.94883	8.30095	-1.19852	0.01085	0.0298013
ENSG00000102048	ASB9	X:15252899-15288589	1.02014	1.69117	1.65779	0.01515	0.0397288
ENSG00000112249	ASCC3	6:100956069-101329248	24.6335	26.3564	1.06994	0.0071	0.0206314
ENSG00000105011	ASF1B	19:14230320-14247768	21.3553	19.2513	-1.10929	0.0009	0.00324361
ENSG00000116539	ASH1L	1:155305058-155533735	14.9796	16.7152	1.11586	0.00115	0.00405402
ENSG00000126522	ASL	7:65540784-65619555	16.5438	20.9024	1.26346	5e-05	0.000220352
ENSG00000198356	ASNA1	19:12848305-12859137	61.6056	104.098	1.68974	5e-05	0.000220352
ENSG00000070669	ASNS	7:97481429-97501854	17.8078	22.9054	1.28625	5e-05	0.000220352
ENSG00000138381	ASNSD1	2:190526145-190535557	36.2954	39.8946	1.09917	0.0097	0.0269789
ENSG00000198363	ASPH	8:61969716-62627199	43.1054	66.485	1.54238	5e-05	0.000220352
ENSG00000174939	ASPHD1	16:29911695-29940254	2.32587	4.22338	1.81583	5e-05	0.000220352
ENSG00000066279	ASPM	1:197053257-197115824	22.948	16.7151	-1.37289	5e-05	0.000220352
ENSG00000169696	ASPSCR1	17:79935425-79975280	6.76318	8.88169	1.31324	5e-05	0.000220352
ENSG00000130707	ASS1	9:133320093-133376661	161.407	184.031	1.14016	5e-05	0.000220352
ENSG00000148219	ASTN2	9:119187503-120177348	1.44105	2.07961	1.44311	0.00025	0.00100237
ENSG00000064102	ASUN	12:27058113-27091259	46.3898	38.0642	-1.21873	5e-05	0.000220352
ENSG00000171456	ASXL1	20:30946146-31027122	37.4998	203.687	5.43169	5e-05	0.000220352
ENSG00000156802	ATAD2	8:124332089-124428590	84.8617	72.6849	-1.16753	5e-05	0.000220352
ENSG00000119778	ATAD2B	2:23971533-24149984	14.7227	16.2369	1.10285	0.0078	0.0223664
ENSG00000160072	ATAD3B	1:1407142-1433228	2.94153	4.11492	1.3989	5e-05	0.000220352
ENSG00000176208	ATAD5	17:29158987-29222295	2.54464	2.84898	1.1196	0.0089	0.0250793
ENSG00000107669	ATE1	10:123499938-123711480	16.0352	19.6933	1.22813	0.0027	0.00866137
ENSG00000128272	ATF4	22:39915699-39918691	104.018	108.729	1.04528	0.00545	0.0162813
ENSG00000170653	ATF7	12:53900471-54020199	4.47187	6.16129	1.37779	0.002	0.00664331
ENSG00000166669	ATF7IP2	16:10420290-10577495	10.1752	13.1165	1.28907	0.0007	0.00257622
ENSG00000145782	ATG12	5:115163892-115249778	38.254	49.673	1.2985	5e-05	0.000220352
ENSG00000175224	ATG13	11:46624410-46696368	21.7869	18.7276	-1.16336	0.0005	0.00190097
ENSG00000126775	ATG14	14:55833109-55878576	10.1186	8.8787	-1.13965	5e-05	0.000220352
ENSG00000110046	ATG2A	11:64662006-64684722	1.18988	1.788	1.50267	0.00135	0.00469246
ENSG00000066739	ATG2B	14:96747594-96853625	11.459	9.55661	-1.19906	0.00695	0.0202482
ENSG00000119787	ATL2	2:38522021-38604427	41.069	46.3129	1.12769	0.0001	0.00042583
ENSG00000166454	ATMIN	16:81069451-81080963	53.9856	45.3195	-1.19122	5e-05	0.000220352
ENSG00000177556	ATOX1	5:151121876-151192346	101.205	115.496	1.1412	0.00845	0.0239928
ENSG00000068650	ATP11A	13:113344642-113541482	4.03247	5.16771	1.28153	0.0084	0.0238595
ENSG00000058063	ATP11B	3:182511287-182639423	22.2021	18.8788	-1.17604	0.0004	0.00154633
ENSG00000105726	ATP13A1	19:19756006-19774502	5.78145	7.74466	1.33957	0.01595	0.0415135
ENSG00000143153	ATP1B1	1:169074934-169337205	116.308	96.221	-1.20876	5e-05	0.000220352
ENSG00000174437	ATP2A2	12:110718560-110788898	19.2622	24.8644	1.29084	5e-05	0.000220352
ENSG00000070961	ATP2B1	12:89954905-90103077	71.9362	59.9477	-1.19998	5e-05	0.000220352
ENSG00000058668	ATP2B4	1:203595688-203713209	2.49266	1.83582	-1.3578	0.0033	0.0103901
ENSG00000152234	ATP5A1	18:43664109-43708299	211.741	202.164	-1.04737	0.00085	0.00307972
ENSG00000165629	ATP5C1	10:7830091-7849778	188.193	245.699	1.30557	5e-05	0.000220352
ENSG00000099624	ATP5D	19:1241748-1244823	6.39441	10.6414	1.66418	5e-05	0.000220352
ENSG00000124172	ATP5E	20:57594308-57607437	207.381	262.555	1.26606	5e-05	0.000220352
ENSG00000116459	ATP5F1	1:111981259-112005395	400.929	423.803	1.05705	0.00145	0.00500116
ENSG00000159199	ATP5G1	17:46952221-47006418	65.4312	77.9514	1.19135	0.00025	0.00100237
ENSG00000135390	ATP5G2	12:54026509-54071192	187.701	174.204	-1.07748	5e-05	0.000220352
ENSG00000154518	ATP5G3	2:176040985-176049335	160.865	239.328	1.48776	5e-05	0.000220352
ENSG00000169020	ATP5I	4:666224-683230	297.165	548.123	1.84451	5e-05	0.000220352
ENSG00000154723	ATP5J	21:27011583-27144771	78.2393	92.8652	1.18694	5e-05	0.000220352
ENSG00000241468	ATP5J2	7:98923520-99063954	551.56	899.912	1.63157	5e-05	0.000220352
ENSG00000167283	ATP5L	11:118230299-118302211	298.36	691.877	2.31893	5e-05	0.000220352
ENSG00000241837	ATP5O	21:34870939-35288284	101.163	112.208	1.10917	0.0035	0.0109603
ENSG00000071553	ATP6AP1	X:153656977-153664862	54.8963	49.2954	-1.11362	5e-05	0.000220352
ENSG00000033627	ATP6V0A1	17:40610861-40674596	4.73009	5.37385	1.1361	0.00605	0.0178555
ENSG00000117410	ATP6V0B	1:44440158-44443967	58.1512	97.2442	1.67227	5e-05	0.000220352
ENSG00000159720	ATP6V0D1	16:67471916-67515140	33.4058	30.1283	-1.10878	0.00205	0.00679497
ENSG00000114573	ATP6V1A	3:113465663-113530903	47.1994	40.2362	-1.17306	0.0019	0.00635025
ENSG00000147416	ATP6V1B2	8:20054877-20084330	16.9718	13.166	-1.28907	5e-05	0.000220352
ENSG00000131100	ATP6V1E1	22:18074901-18111584	87.6241	94.4292	1.07766	5e-05	0.000220352
ENSG00000128524	ATP6V1F	7:128470430-128550773	57.2433	100.116	1.74896	5e-05	0.000220352
ENSG00000136888	ATP6V1G1	9:117350025-117360653	208.304	277.023	1.3299	5e-05	0.000220352
ENSG00000081923	ATP8B1	18:55313657-55470327	12.1831	10.522	-1.15787	5e-05	0.000220352
ENSG00000143515	ATP8B2	1:154298028-154323783	21.9605	16.7249	-1.31304	5e-05	0.000220352
ENSG00000166377	ATP9B	18:76829393-77138278	14.7577	21.4033	1.45032	5e-05	0.000220352
ENSG00000123472	ATPAF1	1:47098408-47184824	35.5428	31.1333	-1.14163	0.00105	0.00374027
ENSG00000164053	ATRIP	3:48488113-48509044	7.75592	10.6187	1.36911	5e-05	0.000220352
ENSG00000088812	ATRN	20:3451686-3631769	11.0777	9.85711	-1.12382	5e-05	0.000220352
ENSG00000107518	ATRNL1	10:116853123-117708503	1.13021	3.03444	2.68485	5e-05	0.000220352
ENSG00000124788	ATXN1	6:16299342-16762883	6.01992	7.61014	1.26416	0.00155	0.00530861
ENSG00000130638	ATXN10	22:46067677-46241187	42.2811	68.6979	1.62479	5e-05	0.000220352
ENSG00000204842	ATXN2	12:111890017-112038060	19.2317	60.0983	3.12496	5e-05	0.000220352
ENSG00000168488	ATXN2L	16:28834355-28848558	6.6303	10.3866	1.56654	0.0005	0.00190097
ENSG00000163635	ATXN7	3:63850232-63989138	15.7266	22.4151	1.4253	5e-05	0.000220352
ENSG00000087152	ATXN7L3	17:42269173-42277453	14.5009	12.0039	-1.20801	5e-05	0.000220352
ENSG00000253719	ATXN7L3B	12:74931550-74935223	49.3282	41.0602	-1.20136	5e-05	0.000220352
ENSG00000148090	AUH	9:93976096-94124195	11.3296	9.84164	-1.15119	0.0162	0.0420592
ENSG00000087586	AURKA	20:54944444-54967393	102.5	93.1217	-1.10071	5e-05	0.000220352
ENSG00000175756	AURKAIP1	1:1309109-1310875	52.1451	78.0925	1.4976	5e-05	0.000220352
ENSG00000178999	AURKB	17:8108050-8113936	10.9551	9.56599	-1.14521	0.01345	0.0357805
ENSG00000158321	AUTS2	7:69063904-70258054	1.76725	4.81156	2.72263	5e-05	0.000220352
ENSG00000169857	AVEN	15:34158427-34357291	10.0318	8.58384	-1.16868	0.00245	0.00795233
ENSG00000103126	AXIN1	16:337439-402673	10.1259	14.22	1.40432	5e-05	0.000220352
ENSG00000155096	AZIN1	8:103838584-103990104	123.229	113.646	-1.08432	5e-05	0.000220352
ENSG00000166710	B2M	15:45003674-45011075	869.578	1217.14	1.39969	5e-05	0.000220352
ENSG00000162885	B3GALNT2	1:235530674-235667781	19.7118	21.7976	1.10582	0.0074	0.0213682
ENSG00000162630	B3GALT2	1:193091146-193223031	1.05607	1.7582	1.66485	5e-05	0.000220352
ENSG00000187676	B3GALTL	13:31774072-31906413	4.69247	3.92317	-1.19609	5e-05	0.000220352
ENSG00000112309	B3GAT2	6:71377478-71666741	3.80453	3.13866	-1.21215	5e-05	0.000220352
ENSG00000149541	B3GAT3	11:62382767-62389647	6.94538	8.93479	1.28644	0.0001	0.00042583
ENSG00000175711	B3GNTL1	17:80709939-81009686	1.44433	2.28801	1.58413	0.00875	0.0247369
ENSG00000139044	B4GALNT3	12:569529-672675	2.04087	3.37783	1.65509	5e-05	0.000220352
ENSG00000086062	B4GALT1	9:33104079-33179981	9.81229	12.4241	1.26618	5e-05	0.000220352
ENSG00000117411	B4GALT2	1:44444614-44456840	12.3927	14.5388	1.17317	0.00035	0.00136621
ENSG00000158470	B4GALT5	20:48249481-48330415	5.31391	4.43531	-1.19809	5e-05	0.000220352
ENSG00000027847	B4GALT7	5:177027100-177037348	7.5985	6.64539	-1.14342	0.01795	0.0459695
ENSG00000108641	B9D1	17:19244549-19290553	8.75143	13.6753	1.56264	5e-05	0.000220352
ENSG00000002330	BAD	11:64037301-64056972	7.62571	12.6317	1.65646	5e-05	0.000220352
ENSG00000107262	BAG1	9:33218362-33264761	71.9567	109.304	1.51902	5e-05	0.000220352
ENSG00000151929	BAG3	10:121410881-121484200	13.1982	15.5706	1.17975	5e-05	0.000220352
ENSG00000156735	BAG4	8:37962759-38070819	11.1009	9.57528	-1.15933	5e-05	0.000220352
ENSG00000187172	BAGE2	21:10906200-11098980	48.1937	68.0449	1.4119	5e-05	0.000220352
ENSG00000095739	BAMBI	10:28966270-28971868	28.7567	39.6326	1.3782	5e-05	0.000220352
ENSG00000172530	BANP	16:87982849-88152028	12.2331	20.6077	1.68458	5e-05	0.000220352
ENSG00000138376	BARD1	2:215590369-215674428	30.3408	45.0924	1.4862	5e-05	0.000220352
ENSG00000043039	BARX2	11:129245834-129322171	1.49426	2.27694	1.52379	0.0001	0.00042583
ENSG00000176788	BASP1	5:17217668-17276943	53.0006	45.312	-1.16968	5e-05	0.000220352
ENSG00000156127	BATF	14:75988767-76013358	12.6109	28.0137	2.22139	5e-05	0.000220352
ENSG00000087088	BAX	19:49458071-49465055	39.3703	45.5498	1.15696	0.00165	0.00561546
ENSG00000198604	BAZ1A	14:35221936-35345665	34.9709	67.4525	1.92882	5e-05	0.000220352
ENSG00000009954	BAZ1B	7:72854727-72936608	37.4105	32.2557	-1.15981	5e-05	0.000220352
ENSG00000076108	BAZ2A	12:56989379-57030600	8.10761	11.7107	1.44441	5e-05	0.000220352
ENSG00000179941	BBS10	12:76738253-76742222	6.50881	5.33291	-1.2205	0.01585	0.0412876
ENSG00000140463	BBS4	15:72978526-73030817	8.83936	10.4963	1.18745	0.00555	0.0165453
ENSG00000122507	BBS9	7:33168855-33645680	6.82544	12.9101	1.89146	5e-05	0.000220352
ENSG00000137936	BCAR3	1:94027346-94312706	10.6719	7.16659	-1.48912	5e-05	0.000220352
ENSG00000064787	BCAS1	20:52553315-52687304	72.7353	60.8953	-1.19443	5e-05	0.000220352
ENSG00000116752	BCAS2	1:115110177-115124260	371.374	358.553	-1.03576	0.0055	0.0164056
ENSG00000141376	BCAS3	17:58755171-59470198	164.128	188.365	1.14767	5e-05	0.000220352
ENSG00000124243	BCAS4	20:49411430-49493714	11.4881	19.1122	1.66366	5e-05	0.000220352
ENSG00000107949	BCCIP	10:127512114-127585005	66.0091	59.2822	-1.11347	5e-05	0.000220352
ENSG00000142867	BCL10	1:85731930-86044046	9.49414	8.03448	-1.18167	0.0065	0.0190578
ENSG00000127152	BCL11B	14:99635623-99737861	1.46373	3.19184	2.18062	5e-05	0.000220352
ENSG00000171791	BCL2	18:60790578-60987361	4.57218	7.39096	1.61651	5e-05	0.000220352
ENSG00000126453	BCL2L12	19:50162828-50177172	5.66024	6.78109	1.19802	0.0122	0.0329824
ENSG00000129473	BCL2L2	14:23743249-23795394	8.50346	7.0929	-1.19887	0.0002	0.000815693
ENSG00000099385	BCL7C	16:30844946-30967832	20.5128	39.0178	1.90212	5e-05	0.000220352
ENSG00000186174	BCL9L	11:118754474-118829269	2.95555	5.10552	1.72744	0.00075	0.00274089
ENSG00000029363	BCLAF1	6:136578000-136610989	126.084	112.419	-1.12155	0.0001	0.00042583
ENSG00000183337	BCOR	X:39909067-40036582	4.40006	6.18637	1.40597	5e-05	0.000220352
ENSG00000186716	BCR	22:23521890-23660224	18.6943	24.9025	1.33209	5e-05	0.000220352
ENSG00000074582	BCS1L	2:219502638-219528166	16.1142	19.6263	1.21795	0.0003	0.00118284
ENSG00000236824	BCYRN1	2:47419543-47572213	3.28179	8.51612	2.59496	5e-05	0.000220352
ENSG00000126581	BECN1	17:40950853-40976310	36.7018	30.7837	-1.19225	5e-05	0.000220352
ENSG00000177951	BET1L	11:127114-207428	2.32398	3.60985	1.5533	0.01845	0.0470498
ENSG00000133134	BEX2	X:102564273-102565974	4.80857	6.37816	1.32642	0.00305	0.00966327
ENSG00000184515	BEX5	X:101408679-101411029	4.1657	7.1302	1.71164	5e-05	0.000220352
ENSG00000103429	BFAR	16:14726671-14763093	40.5487	53.5197	1.31989	5e-05	0.000220352
ENSG00000134107	BHLHE40	3:4938492-5027008	25.2147	19.8805	-1.26831	5e-05	0.000220352
ENSG00000151746	BICD1	12:32257050-32536567	1.72643	2.59973	1.50584	0.00115	0.00405402
ENSG00000015475	BID	22:18216905-18257536	31.3145	40.5429	1.2947	5e-05	0.000220352
ENSG00000115760	BIRC6	2:32582095-32843966	62.9149	69.6749	1.10745	0.00515	0.0154886
ENSG00000197299	BLM	15:91260557-91358859	5.99297	4.97791	-1.20391	0.00075	0.00274089
ENSG00000095585	BLNK	10:97889471-98031333	4.22231	2.43085	-1.73697	5e-05	0.000220352
ENSG00000135441	BLOC1S1	12:56075329-56118489	54.1448	92.4389	1.70725	5e-05	0.000220352
ENSG00000196072	BLOC1S2	10:102033712-102046439	44.5533	52.7937	1.18495	5e-05	0.000220352
ENSG00000189114	BLOC1S3	19:45682002-45685057	1.60586	1.20839	-1.32893	0.00345	0.0108232
ENSG00000090013	BLVRB	19:40953692-40971725	46.0279	84.3752	1.83313	5e-05	0.000220352
ENSG00000104081	BMF	15:40380090-40401093	10.7239	6.45125	-1.6623	5e-05	0.000220352
ENSG00000101144	BMP7	20:55743803-55841685	243.204	224.417	-1.08372	5e-05	0.000220352
ENSG00000107779	BMPR1A	10:88516395-88684945	37.9109	44.5018	1.17385	5e-05	0.000220352
ENSG00000138696	BMPR1B	4:95679118-96079599	3.69099	2.80238	-1.31709	0.00045	0.00172344
ENSG00000204217	BMPR2	2:203241658-203432474	12.4075	27.7721	2.23833	5e-05	0.000220352
ENSG00000165733	BMS1	10:43278248-43326856	29.1243	24.6602	-1.18102	5e-05	0.000220352
ENSG00000113734	BNIP1	5:172571164-172591390	12.8482	18.5624	1.44475	5e-05	0.000220352
ENSG00000104765	BNIP3L	8:26236774-26515694	33.7031	29.7367	-1.13339	5e-05	0.000220352
ENSG00000145919	BOD1	5:173034516-173043663	74.0203	89.7777	1.21288	5e-05	0.000220352
ENSG00000038219	BOD1L	4:13570361-13629347	17.4099	15.1498	-1.14918	5e-05	0.000220352
ENSG00000178096	BOLA1	1:149858485-149872351	39.0166	68.0538	1.74422	0.0001	0.00042583
ENSG00000169627	BOLA2B	16:30204254-30215631	4.62785	9.94652	2.14927	0.00075	0.00274089
ENSG00000163170	BOLA3	2:74362524-74375121	46.1104	57.8689	1.25501	5e-05	0.000220352
ENSG00000170727	BOP1	8:145486054-145515082	10.2256	13.8477	1.35423	5e-05	0.000220352
ENSG00000172331	BPGM	7:134331559-134364565	3.18121	2.19542	-1.44902	0.00025	0.00100237
ENSG00000162813	BPNT1	1:220230823-220263804	16.4763	23.583	1.43133	5e-05	0.000220352
ENSG00000141867	BRD4	19:15348300-15443356	1.45368	1.85462	1.27581	0.0007	0.00257622
ENSG00000112983	BRD8	5:137475454-137549032	39.0621	26.6022	-1.46838	5e-05	0.000220352
ENSG00000028310	BRD9	5:710470-919472	16.6042	14.8471	-1.11835	0.0176	0.0451767
ENSG00000113460	BRIX1	5:34905368-34926101	43.335	49.3653	1.13916	0.0003	0.00118284
ENSG00000254999	BRK1	3:10157275-10168874	193.468	183.314	-1.05539	0.00055	0.00207094
ENSG00000174744	BRMS1	11:66097712-66112596	43.3997	55.2294	1.27257	5e-05	0.000220352
ENSG00000100916	BRMS1L	14:36288429-36536396	10.6904	9.20346	-1.16157	0.0016	0.00545716
ENSG00000143158	BRP44	1:167885966-168045081	44.7516	54.8223	1.22504	5e-05	0.000220352
ENSG00000172270	BSG	19:571309-583492	57.6984	60.9361	1.05611	0.00325	0.0102409
ENSG00000130303	BST2	19:17502081-17516457	117.771	145.236	1.2332	5e-05	0.000220352
ENSG00000095564	BTAF1	10:93683821-93790082	21.837	20.3793	-1.07153	0.0152	0.0398332
ENSG00000132640	BTBD3	20:11871370-11907257	21.7712	19.5093	-1.11594	0.00775	0.0222434
ENSG00000184887	BTBD6	14:105675622-105864484	24.5266	21.965	-1.11663	0.00055	0.00207094
ENSG00000011114	BTBD7	14:93703895-93799438	15.2057	12.9631	-1.173	0.00225	0.00736736
ENSG00000189195	BTBD8	1:92545861-92613393	1.37863	2.96581	2.15127	5e-05	0.000220352
ENSG00000145741	BTF3	5:72794232-72801460	352.382	335.427	-1.05055	0.0003	0.00118284
ENSG00000134717	BTF3L4	1:52485802-52556388	40.5271	53.5484	1.3213	5e-05	0.000220352
ENSG00000133639	BTG1	12:92378755-92583436	27.751	21.7215	-1.27758	5e-05	0.000220352
ENSG00000159388	BTG2	1:203274618-203278730	3.10776	1.98914	-1.56236	5e-05	0.000220352
ENSG00000169679	BUB1	2:111395274-111435691	23.962	19.1332	-1.25238	5e-05	0.000220352
ENSG00000156970	BUB1B	15:40453223-40569688	18.4978	15.1329	-1.22236	0.0007	0.00257622
ENSG00000137656	BUD13	11:116618885-116643704	10.4819	8.80003	-1.19112	5e-05	0.000220352
ENSG00000185044	BX004987.4.1	1:143347957-143467658	12.4602	17.3195	1.38999	5e-05	0.000220352
ENSG00000238261	BX004987.5.1	1:143347957-143467658	2.92018	4.16062	1.42478	0.01365	0.0362325
ENSG00000196400	BX255923.1	9:69204537-69272478	0.835106	1.54723	1.85274	0.00235	0.00765475
ENSG00000112578	BYSL	6:41888925-41900784	9.30554	12.3581	1.32804	5e-05	0.000220352
ENSG00000198406	BZW1P2	3:115528640-117716439	10.6236	4.75535	-2.23402	5e-05	0.000220352
ENSG00000136261	BZW2	7:16685755-16759523	59.5343	53.1892	-1.11929	5e-05	0.000220352
ENSG00000180525	C10orf108	10:320129-735683	0.226025	0.542653	2.40086	0.00455	0.0138762
ENSG00000204740	C10orf112	10:19492778-20079330	33.9259	38.5125	1.13519	0.0003	0.00118284
ENSG00000204682	C10orf114	10:21781586-21786191	0.691196	0.517963	-1.33445	0.0196	0.0494983
ENSG00000148803	C10orf125	10:135168657-135171529	4.95895	13.6084	2.74421	5e-05	0.000220352
ENSG00000107815	C10orf2	10:102729214-102754158	7.65001	10.7556	1.40597	5e-05	0.000220352
ENSG00000166272	C10orf26	10:104503726-104576021	14.9807	12.6498	-1.18427	5e-05	0.000220352
ENSG00000166275	C10orf32	10:104613979-104661656	13.3212	16.5544	1.24271	5e-05	0.000220352
ENSG00000171224	C10orf35	10:71390006-71393352	10.5704	13.4324	1.27076	5e-05	0.000220352
ENSG00000148426	C10orf47	10:11865337-11936699	4.01786	6.24766	1.55497	0.0032	0.0100956
ENSG00000150076	C10orf68	10:32735040-33171802	1.59822	3.73978	2.33997	5e-05	0.000220352
ENSG00000134825	C11orf10	11:61447904-61564716	92.6064	112.042	1.20987	5e-05	0.000220352
ENSG00000171067	C11orf24	11:68028802-68039469	8.61041	10.3623	1.20346	0.0027	0.00866137
ENSG00000158636	C11orf30	11:76155966-76264069	10.9518	12.5497	1.1459	0.0058	0.0171988
ENSG00000211450	C11orf31	11:57480071-57587018	39.8258	67.4839	1.69448	5e-05	0.000220352
ENSG00000152219	C11orf46	11:30344597-30359774	14.3292	17.7407	1.23808	0.0016	0.00545716
ENSG00000162194	C11orf48	11:62414319-62441159	72.4442	88.5314	1.22206	5e-05	0.000220352
ENSG00000110200	C11orf51	11:71709586-71823826	36.5452	43.4969	1.19022	0.00905	0.0254333
ENSG00000149196	C11orf73	11:86013252-86056969	32.3897	52.1956	1.61149	5e-05	0.000220352
ENSG00000173715	C11orf80	11:66511921-66614017	37.4573	50.6848	1.35314	5e-05	0.000220352
ENSG00000204922	C11orf83	11:62414319-62441159	4.49704	9.00855	2.00322	5e-05	0.000220352
ENSG00000204856	C12orf24	12:110890288-110928190	6.50049	9.05855	1.39352	0.0002	0.000815693
ENSG00000127720	C12orf26	12:82617459-82873015	10.9346	18.8597	1.72478	5e-05	0.000220352
ENSG00000133641	C12orf29	12:88373815-88535993	14.5418	19.0645	1.31101	0.00285	0.00908481
ENSG00000123395	C12orf44	12:52463029-52502043	28.2082	32.1212	1.13872	0.00295	0.00938064
ENSG00000151131	C12orf45	12:105380087-105478355	14.0942	18.9654	1.34562	5e-05	0.000220352
ENSG00000234608	C12orf47	12:112277570-112334343	9.35823	12.8413	1.37219	0.0003	0.00118284
ENSG00000111412	C12orf49	12:117153592-117175875	26.3491	22.3079	-1.18115	5e-05	0.000220352
ENSG00000078237	C12orf5	12:4430370-4462338	10.6634	8.33709	-1.27903	5e-05	0.000220352
ENSG00000165805	C12orf50	12:88373815-88535993	7.02601	8.40702	1.19656	5e-05	0.000220352
ENSG00000111678	C12orf57	12:7052140-7055166	47.1929	110.753	2.34682	5e-05	0.000220352
ENSG00000178449	C12orf62	12:50505761-50561288	58.2398	100.353	1.72309	5e-05	0.000220352
ENSG00000174206	C12orf66	12:64580095-64616076	8.95952	10.7946	1.20482	0.0002	0.000815693
ENSG00000204954	C12orf73	12:104235228-104359486	5.17824	8.15463	1.57479	0.0027	0.00866137
ENSG00000151287	C13orf27	13:103418339-103426161	8.33347	11.2353	1.34822	5e-05	0.000220352
ENSG00000100744	C14orf129	14:96747594-96853625	27.7062	30.5121	1.10128	0.0021	0.00693865
ENSG00000227051	C14orf132	14:96505660-96560417	36.3511	29.1251	-1.2481	5e-05	0.000220352
ENSG00000170270	C14orf142	14:93651295-93695561	14.8182	19.7616	1.3336	5e-05	0.000220352
ENSG00000126790	C14orf149	14:59895739-60043549	9.68211	15.2954	1.57976	5e-05	0.000220352
ENSG00000156411	C14orf2	14:104378624-104394606	165.539	224.778	1.35785	5e-05	0.000220352
ENSG00000156030	C14orf43	14:74181824-74269973	7.22697	8.55144	1.18327	0.007	0.0203673
ENSG00000257040	C14orf57	14:72399155-73061833	0.216028	0.526121	2.43544	0.00725	0.0209932
ENSG00000134153	C15orf24	15:34376217-34394149	29.2995	40.61	1.38603	5e-05	0.000220352
ENSG00000134152	C15orf29	15:34432874-34502297	23.4471	34.2513	1.46079	5e-05	0.000220352
ENSG00000169609	C15orf40	15:83509837-83772195	12.094	16.5492	1.36837	0.0051	0.015353
ENSG00000186073	C15orf41	15:36871811-37110660	3.24448	4.43593	1.36722	0.0027	0.00866137
ENSG00000128891	C15orf57	15:40780239-40857256	11.0596	15.2399	1.37798	5e-05	0.000220352
ENSG00000130731	C16orf13	16:684428-686358	25.7674	35.6513	1.38358	5e-05	0.000220352
ENSG00000007520	C16orf42	16:1383601-1401912	17.4901	19.5486	1.11769	0.0113	0.0308963
ENSG00000089486	C16orf5	16:4560719-4588829	0.52959	1.10527	2.08703	0.00315	0.00994988
ENSG00000185928	C16orf53	16:29817426-29859355	11.3939	10.0648	-1.13206	0.00105	0.00374027
ENSG00000103121	C16orf61	16:81009697-81069364	48.1828	66.6382	1.38303	5e-05	0.000220352
ENSG00000182831	C16orf72	16:9185536-9213536	24.754	22.5582	-1.09734	5e-05	0.000220352
ENSG00000154102	C16orf74	16:85741122-85784689	6.94524	11.2416	1.6186	5e-05	0.000220352
ENSG00000070761	C16orf80	16:58147495-58163354	18.7198	21.2162	1.13336	0.00255	0.00823931
ENSG00000174109	C16orf91	16:1469744-1479345	16.1743	21.9244	1.35551	5e-05	0.000220352
ENSG00000232859	C17orf108	17:26205385-26220409	2.76656	3.85956	1.39507	0.0121	0.0327347
ENSG00000167861	C17orf28	17:72946836-72969261	12.0759	14.7474	1.22122	0.0009	0.00324361
ENSG00000125319	C17orf53	17:42219273-42239844	1.84677	1.32121	-1.39779	0.00085	0.00307972
ENSG00000178852	C17orf57	17:45331207-45518678	1.35141	2.05007	1.51699	0.0083	0.023614
ENSG00000205544	C17orf61	17:7284364-7307456	30.5587	56.9238	1.86277	5e-05	0.000220352
ENSG00000178927	C17orf62	17:80400519-80408694	14.4338	13.1765	-1.09542	0.0089	0.0250793
ENSG00000214226	C17orf67	17:54869273-54946034	0.863648	1.84977	2.14181	0.00265	0.00852369
ENSG00000175061	C17orf76-AS1	17:16342288-16395467	257.789	363.137	1.40866	5e-05	0.000220352
ENSG00000141219	C17orf80	17:71188770-71258491	13.0162	11.0278	-1.18031	0.0001	0.00042583
ENSG00000170291	C17orf81	17:7155371-7166512	6.83297	9.48031	1.38744	5e-05	0.000220352
ENSG00000074356	C17orf85	17:3714459-3749540	6.55819	5.84976	-1.12111	0.0021	0.00693865
ENSG00000224877	C17orf89	17:79213110-79215098	30.0587	35.9025	1.19441	0.0004	0.00154633
ENSG00000204237	C17orf90	17:79632066-79633618	11.2152	19.7127	1.75767	5e-05	0.000220352
ENSG00000168675	C18orf1	18:13218785-13652753	9.21348	8.61755	-1.06915	0.0009	0.00324361
ENSG00000152242	C18orf25	18:43753987-43846954	7.10956	8.07983	1.13648	5e-05	0.000220352
ENSG00000177576	C18orf32	18:47008029-47013601	25.2018	33.1913	1.31703	5e-05	0.000220352
ENSG00000166845	C18orf54	18:51884954-51908404	1.75154	1.37724	-1.27178	5e-05	0.000220352
ENSG00000074842	C19orf10	19:4657565-4670415	21.565	35.4306	1.64297	5e-05	0.000220352
ENSG00000099812	C19orf21	19:751145-764318	12.5038	9.24123	-1.35305	5e-05	0.000220352
ENSG00000228300	C19orf24	19:1275437-1279227	1.73131	3.27762	1.89314	0.0061	0.0179895
ENSG00000119559	C19orf25	19:1450147-1479228	3.31728	4.33915	1.30804	0.01525	0.0399308
ENSG00000167644	C19orf33	19:38794199-38806606	57.222	186.353	3.25668	5e-05	0.000220352
ENSG00000214046	C19orf42	19:16741574-16770955	55.2192	70.826	1.28263	5e-05	0.000220352
ENSG00000123144	C19orf43	19:12841454-12845529	90.7017	164.83	1.81727	5e-05	0.000220352
ENSG00000105072	C19orf44	19:16589874-16739015	0.563403	0.941804	1.67164	0.00025	0.00100237
ENSG00000181392	C19orf46	19:36494208-36505145	7.76089	11.4367	1.47364	5e-05	0.000220352
ENSG00000167747	C19orf48	19:51300961-51307974	34.7903	53.0867	1.5259	5e-05	0.000220352
ENSG00000104979	C19orf53	19:13885256-13889582	44.7155	89.5484	2.00262	5e-05	0.000220352
ENSG00000006015	C19orf60	19:18699494-18703146	6.02546	10.148	1.68419	5e-05	0.000220352
ENSG00000161671	C19orf63	19:50970046-50986607	7.27487	8.19882	1.12701	0.0108	0.0296796
ENSG00000174917	C19orf70	19:5678432-5680911	8.62633	27.1266	3.14463	5e-05	0.000220352
ENSG00000229833	C19orf79	19:7694670-7698570	89.1943	146.936	1.64737	5e-05	0.000220352
ENSG00000197223	C1D	2:68268261-68338080	26.5206	37.1674	1.40145	5e-05	0.000220352
ENSG00000171155	C1GALT1C1	X:119759647-119764005	30.7367	41.5148	1.35066	5e-05	0.000220352
ENSG00000179397	C1orf101	1:244617678-244804479	0.547126	1.58868	2.9037	0.0007	0.00257622
ENSG00000116922	C1orf109	1:38147241-38157914	8.5318	10.7947	1.26523	0.0006	0.00224301
ENSG00000162817	C1orf115	1:220863186-220872499	3.01347	2.15097	-1.40098	5e-05	0.000220352
ENSG00000197982	C1orf122	1:38268615-38275126	11.2857	14.072	1.24688	0.0061	0.0179895
ENSG00000143633	C1orf131	1:231359508-231376933	27.4171	31.1502	1.13616	0.00015	0.000622976
ENSG00000055070	C1orf144	1:16679069-16763919	27.1774	33.5188	1.23333	5e-05	0.000220352
ENSG00000131591	C1orf159	1:1017197-1051741	1.45929	2.62766	1.80065	0.00015	0.000622976
ENSG00000187889	C1orf168	1:57184476-57285369	0.228991	0.578016	2.52419	0.0104	0.0287014
ENSG00000163866	C1orf212	1:35178337-35325417	11.6101	17.9738	1.54812	5e-05	0.000220352
ENSG00000239887	C1orf226	1:162039563-162356600	0.96983	2.42888	2.50444	5e-05	0.000220352
ENSG00000198520	C1orf228	1:45140363-45191263	0.805048	0.382977	-2.10208	0.0134	0.0356839
ENSG00000157181	C1orf27	1:186344889-186390507	33.2811	40.1639	1.20681	5e-05	0.000220352
ENSG00000168275	C1orf31	1:234508552-234519795	28.1673	40.8963	1.45191	5e-05	0.000220352
ENSG00000143793	C1orf35	1:228288426-228293112	10.7778	12.1821	1.13029	0.0098	0.0272232
ENSG00000164008	C1orf50	1:43232939-43264127	6.45912	8.1842	1.26708	0.00205	0.00679497
ENSG00000203724	C1orf53	1:197871776-197876497	7.98978	14.8387	1.85721	5e-05	0.000220352
ENSG00000117616	C1orf63	1:25568727-25756683	26.9045	18.274	-1.47228	5e-05	0.000220352
ENSG00000094975	C1orf9	1:172501488-172580971	31.2857	33.093	1.05777	0.00195	0.00650485
ENSG00000108561	C1QBP	17:5289345-5342471	72.836	86.0022	1.18077	5e-05	0.000220352
ENSG00000133466	C1QTNF6	22:37515125-37595425	5.89015	9.52812	1.61764	5e-05	0.000220352
ENSG00000101193	C20orf11	20:61569470-61578019	101.053	92.3624	-1.0941	5e-05	0.000220352
ENSG00000132823	C20orf111	20:42825135-42839431	28.7133	34.7672	1.21084	5e-05	0.000220352
ENSG00000130701	C20orf151	20:60985292-61002589	1.75067	1.37706	-1.27131	0.00625	0.0183834
ENSG00000196227	C20orf177	20:58508818-58523735	27.4193	22.9267	-1.19596	0.00095	0.00340967
ENSG00000101189	C20orf20	20:61427804-61431945	38.2434	44.5812	1.16572	5e-05	0.000220352
ENSG00000101084	C20orf24	20:34894257-35274619	26.5395	32.7505	1.23403	0.01005	0.0278435
ENSG00000125843	C20orf29	20:3801177-3805949	8.83992	6.84627	-1.2912	5e-05	0.000220352
ENSG00000101474	C20orf3	20:24943560-24973615	77.4139	84.8138	1.09559	5e-05	0.000220352
ENSG00000089063	C20orf30	20:5080485-5093749	41.4195	36.6098	-1.13138	5e-05	0.000220352
ENSG00000022277	C20orf43	20:55043646-55101198	189.604	176.865	-1.07203	5e-05	0.000220352
ENSG00000101247	C20orf7	20:13765595-13799067	24.7846	34.694	1.39982	5e-05	0.000220352
ENSG00000256073	C21orf119	21:33765438-33766269	5.18242	7.99212	1.54216	5e-05	0.000220352
ENSG00000159079	C21orf59	21:33948861-33985176	29.4185	26.0168	-1.13075	0.00185	0.00620833
ENSG00000154642	C21orf91	21:19135631-19639690	7.54255	6.26037	-1.20481	0.0011	0.0039015
ENSG00000100220	C22orf28	22:32783568-32808242	46.7082	40.6676	-1.14854	5e-05	0.000220352
ENSG00000215012	C22orf29	22:19744225-19842462	6.11251	4.27805	-1.42881	5e-05	0.000220352
ENSG00000183172	C22orf32	22:42475694-42540576	18.0644	25.0925	1.38906	0.0006	0.00224301
ENSG00000185414,ENSG00000241962	C2orf15,MRPL30	2:99613723-100016728	13.1884	18.8993	1.43303	0.00175	0.00591334
ENSG00000213699	C2orf18	2:26987151-27023935	12.6825	15.0279	1.18494	5e-05	0.000220352
ENSG00000197927	C2orf27A	2:132479947-132524973	3.59881	5.08126	1.41193	0.00325	0.0102409
ENSG00000138085	C2orf28	2:27422454-27440046	77.6494	119.181	1.53487	5e-05	0.000220352
ENSG00000118961	C2orf43	2:20883802-21022882	17.8609	20.6701	1.15728	0.0053	0.0159031
ENSG00000135974	C2orf49	2:105953815-105965668	16.903	20.7316	1.22651	0.00055	0.00207094
ENSG00000196872	C2orf55	2:99410308-99552722	3.88344	2.81924	-1.37748	0.0013	0.00453276
ENSG00000168887	C2orf68	2:85825670-85876406	23.6037	21.2605	-1.11021	0.0056	0.0166785
ENSG00000237651	C2orf74	2:61293005-61391964	12.6138	9.51507	-1.32566	0.00075	0.00274089
ENSG00000114405	C3orf14	3:61547242-62355005	341.608	323.493	-1.056	0.0009	0.00324361
ENSG00000154781	C3orf19	3:14693270-14714166	18.4831	14.1847	-1.30303	0.0005	0.00190097
ENSG00000184220	C3orf26	3:99536677-99897447	27.033	23.3796	-1.15626	0.0005	0.00190097
ENSG00000174928	C3orf33	3:155480400-155524140	5.11967	7.08816	1.3845	5e-05	0.000220352
ENSG00000183624	C3orf37	3:128997670-129024146	38.9793	31.0443	-1.2556	5e-05	0.000220352
ENSG00000181744	C3orf58	3:143690639-143767561	21.7536	31.5135	1.44866	5e-05	0.000220352
ENSG00000154274	C4orf19	4:37455562-37687998	14.317	18.1016	1.26434	5e-05	0.000220352
ENSG00000056050	C4orf27	4:170650615-170679104	12.6621	11.1895	-1.1316	0.01855	0.0472662
ENSG00000174749	C4orf32	4:113066552-113110237	8.65689	7.13246	-1.21373	5e-05	0.000220352
ENSG00000163633	C4orf36	4:87797357-88062206	2.42261	3.97452	1.6406	0.00155	0.00530861
ENSG00000198498	C4orf43	4:164415593-164441691	33.4359	40.0263	1.19711	0.0001	0.00042583
ENSG00000243449	C4orf48	4:2043688-2045697	0.795701	2.11307	2.6556	0.00405	0.0125148
ENSG00000113583	C5orf15	5:133291200-133304478	43.2951	37.6278	-1.15061	5e-05	0.000220352
ENSG00000181751	C5orf30	5:102594402-102614361	13.529	16.3177	1.20613	5e-05	0.000220352
ENSG00000155542	C5orf35	5:56195867-56267502	9.54965	13.501	1.41377	5e-05	0.000220352
ENSG00000186493	C5orf38	5:2745958-2755508	3.05757	6.31204	2.0644	0.00195	0.00650485
ENSG00000170271	C5orf4	5:154198050-154256353	1.49515	2.29871	1.53745	0.00565	0.016821
ENSG00000164463	C5orf41	5:172483354-172566291	11.0902	7.97397	-1.3908	5e-05	0.000220352
ENSG00000197603	C5orf42	5:37106329-37249530	2.19523	2.98287	1.3588	0.00885	0.0249744
ENSG00000221886	C5orf54	5:159820154-159827104	3.8701	2.63288	-1.46991	5e-05	0.000220352
ENSG00000186577	C6orf1	6:34214156-34217247	4.8644	7.32533	1.50591	5e-05	0.000220352
ENSG00000196821	C6orf106	6:34555064-34664636	19.1375	15.8148	-1.2101	5e-05	0.000220352
ENSG00000112667	C6orf108	6:43193366-43197222	26.9401	43.3991	1.61095	5e-05	0.000220352
ENSG00000137288	C6orf125	6:33665344-33679504	74.1251	166.198	2.24213	5e-05	0.000220352
ENSG00000188112	C6orf132	6:42068855-42110357	3.9795	7.43355	1.86796	5e-05	0.000220352
ENSG00000197261	C6orf141	6:49518112-49529620	1.99243	4.95775	2.4883	5e-05	0.000220352
ENSG00000213204	C6orf165	6:88117700-88222054	5.82892	4.31677	-1.3503	0.00425	0.0130554
ENSG00000146350	C6orf170	6:121400639-121655891	4.07086	5.53077	1.35863	0.0006	0.00224301
ENSG00000243587	C6orf183	6:109487035-109592217	1.54764	1.15515	-1.33977	0.00775	0.0222434
ENSG00000146476	C6orf211	6:151773421-151791236	184.677	139.085	-1.3278	5e-05	0.000220352
ENSG00000221821	C6orf226	6:42858004-42858554	2.40708	4.12012	1.71166	0.0018	0.00605743
ENSG00000204439	C6orf47	6:31626074-31628549	8.15664	6.72976	-1.21203	0.00485	0.0147079
ENSG00000204387	C6orf48	6:31802384-31807541	114.843	143.008	1.24525	5e-05	0.000220352
ENSG00000137434	C6orf52	6:10671650-10710015	4.1691	6.40578	1.53649	0.0106	0.0291812
ENSG00000168303	C7orf11	7:40172341-40174258	11.4095	14.3359	1.25649	0.0001	0.00042583
ENSG00000135185	C7orf23	7:86780738-86849903	37.9448	42.5213	1.12061	0.0018	0.00605743
ENSG00000180354	C7orf41	7:30174425-30202378	9.82749	12.0117	1.22225	0.00045	0.00172344
ENSG00000106609	C7orf42	7:66386211-66423538	42.2757	38.7488	-1.09102	0.0055	0.0164056
ENSG00000106603	C7orf44	7:43622356-43769316	32.2388	49.1782	1.52543	5e-05	0.000220352
ENSG00000122783	C7orf49	7:134671258-134855547	31.9959	27.7511	-1.15296	0.0004	0.00154633
ENSG00000146540	C7orf50	7:1036622-1177896	50.8597	96.9957	1.90712	5e-05	0.000220352
ENSG00000164898	C7orf55	7:139024202-139108198	15.19	29.795	1.96149	5e-05	0.000220352
ENSG00000188186	C7orf59	7:99746529-99756338	95.1234	203.039	2.13447	5e-05	0.000220352
ENSG00000164603	C7orf60	7:112459201-112579971	13.9996	9.33134	-1.50028	5e-05	0.000220352
ENSG00000182307	C8orf33	8:146277763-146281416	34.742	39.2785	1.13058	0.00615	0.0181199
ENSG00000156170	C8orf38	8:95825538-96128683	35.8408	40.219	1.12216	0.0118	0.0320338
ENSG00000176209	C8orf40	8:42273992-42408151	23.7356	31.2517	1.31666	5e-05	0.000220352
ENSG00000169085	C8orf46	8:67341262-67430759	0.793024	3.50389	4.41839	5e-05	0.000220352
ENSG00000176731	C8orf59	8:86089459-86132650	84.2113	109.437	1.29956	5e-05	0.000220352
ENSG00000189376	C8orf76	8:124232195-124287781	48.2386	55.1179	1.14261	0.00045	0.00172344
ENSG00000205002	C8orf85	8:117950437-117956726	1.2396	0.82478	-1.50295	0.01645	0.0425811
ENSG00000179082	C9orf106	9:132083294-132087184	2.40821	1.77253	-1.35863	5e-05	0.000220352
ENSG00000198917	C9orf114	9:131580752-131592100	35.6567	40.7795	1.14367	0.00055	0.00207094
ENSG00000137038	C9orf123	9:7796489-7888380	38.467	74.2923	1.93133	5e-05	0.000220352
ENSG00000235453	C9orf133	9:32540541-32573160	6.41867	10.8496	1.69033	0.0006	0.00224301
ENSG00000148362	C9orf142	9:139886869-139888436	33.0618	50.4124	1.52479	5e-05	0.000220352
ENSG00000153714	C9orf150	9:12685438-12822130	12.6524	8.44019	-1.49907	5e-05	0.000220352
ENSG00000196366	C9orf163	9:139377946-139380518	0.530914	0.826969	1.55763	0.00395	0.0122251
ENSG00000197191	C9orf169	9:140119086-140120763	2.60283	4.57463	1.75756	5e-05	0.000220352
ENSG00000164967	C9orf23	9:34610482-34612101	19.1006	36.7707	1.92511	5e-05	0.000220352
ENSG00000148120	C9orf3	9:97488982-97849441	95.0488	138.15	1.45346	5e-05	0.000220352
ENSG00000066697	C9orf30	9:103189437-103339918	15.6341	13.057	-1.19738	0.0002	0.000815693
ENSG00000215066	C9orf38	9:6413150-6507054	0.265073	0.506433	1.91054	0.0151	0.0396176
ENSG00000156017	C9orf41	9:77567883-77643339	14.8397	30.9848	2.08797	5e-05	0.000220352
ENSG00000107020	C9orf46	9:5357972-5437878	26.2742	37.3153	1.42023	5e-05	0.000220352
ENSG00000186354	C9orf47	9:91605777-91619925	0.507411	0.170972	-2.96779	5e-05	0.000220352
ENSG00000165118	C9orf64	9:86553225-86571901	8.33868	6.95096	-1.19964	0.0015	0.00515316
ENSG00000136819	C9orf78	9:132589568-132644107	39.8849	35.0918	-1.13659	5e-05	0.000220352
ENSG00000196642	C9orf86	9:139685806-139735639	32.695	28.6815	-1.13993	0.00065	0.00240749
ENSG00000165233	C9orf89	9:95858499-95875565	17.8086	32.8238	1.84315	5e-05	0.000220352
ENSG00000106733	C9orf95	9:77675488-77703133	10.1788	16.5246	1.62344	5e-05	0.000220352
ENSG00000074410	CA12	15:63613576-63674360	7.35381	17.8454	2.42669	5e-05	0.000220352
ENSG00000104267	CA2	8:86239836-86393693	0.795161	1.94171	2.44191	5e-05	0.000220352
ENSG00000178538	CA8	8:61099905-61193971	2.45701	4.1257	1.67915	5e-05	0.000220352
ENSG00000135932	CAB39	2:231577559-231685790	27.5142	22.1011	-1.24493	5e-05	0.000220352
ENSG00000157388	CACNA1D	3:53528682-53846490	3.14858	5.404	1.71633	5e-05	0.000220352
ENSG00000196557	CACNA1H	16:1203240-1275257	9.47539	10.761	1.13568	0.0012	0.00421225
ENSG00000075461	CACNG4	17:64961012-65029518	17.2782	19.2906	1.11647	5e-05	0.000220352
ENSG00000116161	CACYBP	1:174968299-174992561	173.778	186.367	1.07244	0.0129	0.0345524
ENSG00000182985	CADM1	11:115039937-115375675	62.9732	72.9985	1.1592	5e-05	0.000220352
ENSG00000081803	CADPS2	7:121958480-122526813	10.153	9.0602	-1.12062	0.00065	0.00240749
ENSG00000136436	CALCOCO2	17:46908349-46943884	29.4647	25.7422	-1.14461	0.0131	0.0350102
ENSG00000198668	CALM1	14:90862845-90874605	295.57	281.297	-1.05074	0.01265	0.0339817
ENSG00000178372	CALML5	10:5540657-5541533	5.67863	15.3848	2.70924	5e-05	0.000220352
ENSG00000179218	CALR	19:13049413-13055304	174.051	199.783	1.14784	5e-05	0.000220352
ENSG00000128595	CALU	7:128379345-128411861	75.3601	64.7439	-1.16397	5e-05	0.000220352
ENSG00000143919	CAMKMT	2:44589088-44999731	5.19377	9.49451	1.82806	5e-05	0.000220352
ENSG00000164615	CAMLG	5:134074190-134087847	28.9318	31.8636	1.10133	0.00855	0.024224
ENSG00000164047	CAMP	3:48264836-48266981	0.313783	0.753532	2.40144	0.0164	0.0424587
ENSG00000130559	CAMSAP1	9:138700332-138799074	21.7218	46.9183	2.15995	5e-05	0.000220352
ENSG00000127022	CANX	5:179105583-179157926	343.256	291.711	-1.1767	0.00805	0.0229948
ENSG00000112186	CAP2	6:17393446-17558023	15.5879	19.6243	1.25895	5e-05	0.000220352
ENSG00000042493	CAPG	2:85621345-85645555	21.1788	31.3932	1.48229	5e-05	0.000220352
ENSG00000142330	CAPN10	2:241526132-241570676	3.32743	4.51567	1.35711	0.0028	0.0089473
ENSG00000162909	CAPN2	1:223889294-223963720	45.2146	35.145	-1.28651	5e-05	0.000220352
ENSG00000203697	CAPN8	1:223711348-223853436	5.82505	7.2508	1.24476	0.01145	0.0312354
ENSG00000126247	CAPNS1	19:36630917-36641254	55.125	59.3891	1.07735	0.00045	0.00172344
ENSG00000135387	CAPRIN1	11:34073229-34122703	118.936	106.794	-1.1137	5e-05	0.000220352
ENSG00000198898	CAPZA2	7:116451123-116559315	110.98	134.665	1.21341	5e-05	0.000220352
ENSG00000077549	CAPZB	1:19665266-19812066	61.5184	65.9623	1.07224	0.0058	0.0171988
ENSG00000166734	CASC4	15:44580908-44719342	24.7587	22.1345	-1.11856	0.0007	0.00257622
ENSG00000137812	CASC5	15:40886217-40956540	14.9767	12.2088	-1.22671	0.0001	0.00042583
ENSG00000165806	CASP7	10:115438941-115490662	35.9751	52.6974	1.46483	5e-05	0.000220352
ENSG00000153113	CAST	5:95220801-96143803	40.3599	35.6979	-1.13059	0.0002	0.000815693
ENSG00000121691	CAT	11:34460471-34493609	23.2462	20.2283	-1.14919	5e-05	0.000220352
ENSG00000133962	CATSPERB	14:92047039-92333880	1.45593	3.27081	2.24653	0.0002	0.000815693
ENSG00000105974	CAV1	7:116164838-116201233	96.8034	103.077	1.06481	0.01075	0.029563
ENSG00000105971	CAV2	7:115850546-116148595	58.3144	76.9374	1.31936	5e-05	0.000220352
ENSG00000129993	CBFA2T3	16:88941265-89043612	0.771287	2.48189	3.21786	5e-05	0.000220352
ENSG00000110395	CBL	11:119076751-119177651	1.87815	2.12407	1.13094	0.00145	0.00500116
ENSG00000105879	CBLL1	7:107383246-107401142	17.0263	19.587	1.1504	0.0107	0.0294306
ENSG00000172785	CBWD1	9:121040-188979	21.284	27.0397	1.27042	5e-05	0.000220352
ENSG00000136682	CBWD2	2:114195267-114253766	17.6988	21.2333	1.1997	0.00035	0.00136621
ENSG00000196873	CBWD3	9:70849766-70914931	2.82419	5.68772	2.01393	5e-05	0.000220352
ENSG00000147996	CBWD5	9:70432003-70497240	9.7583	16.3357	1.67403	5e-05	0.000220352
ENSG00000204790	CBWD6	9:69204537-69272478	7.16099	10.6028	1.48063	5e-05	0.000220352
ENSG00000215126	CBWD7	9:42668607-42714962	0.691913	1.17506	1.69827	0.00195	0.00650485
ENSG00000108468	CBX1	17:46147413-46178883	62.9768	53.1701	-1.18444	5e-05	0.000220352
ENSG00000173894	CBX2	17:77751976-77761449	4.90684	3.86839	-1.26844	5e-05	0.000220352
ENSG00000183741	CBX6	22:39257454-39268319	8.83542	6.90825	-1.27897	5e-05	0.000220352
ENSG00000141570	CBX8	17:77765930-77775482	6.84292	8.02892	1.17332	0.0103	0.0284555
ENSG00000048342	CC2D2A	4:15471488-15603180	4.54762	3.24814	-1.40007	0.0006	0.00224301
ENSG00000060339	CCAR1	10:70480768-70552134	42.5246	47.2123	1.11024	0.00245	0.00795233
ENSG00000171097	CCBL1	9:131595220-131680318	1.51667	0.858386	-1.76688	0.00735	0.0212474
ENSG00000159884	CCDC107	9:35658300-35681156	2.24826	4.14044	1.84162	5e-05	0.000220352
ENSG00000005059	CCDC109B	4:110481360-110624739	13.6339	15.4061	1.12998	0.01625	0.0421681
ENSG00000168491	CCDC110	4:186347393-186393417	0.162365	0.920503	5.66934	5e-05	0.000220352
ENSG00000164306	CCDC111	4:185570766-185655287	4.02331	5.64137	1.40217	0.002	0.00664331
ENSG00000164221	CCDC112	5:114602884-114632528	9.15812	7.58058	-1.2081	0.0069	0.0201325
ENSG00000136710	CCDC115	2:131095813-131105383	17.5287	20.8972	1.19217	5e-05	0.000220352
ENSG00000159873	CCDC117	22:29168661-29185283	24.6939	30.7321	1.24452	5e-05	0.000220352
ENSG00000160799	CCDC12	3:46963215-47051193	18.5041	23.2481	1.25638	0.0001	0.00042583
ENSG00000007080	CCDC124	19:18043823-18054793	8.76741	10.3138	1.17638	0.00905	0.0254333
ENSG00000183323	CCDC125	5:68576001-68628636	16.7545	22.1146	1.31992	5e-05	0.000220352
ENSG00000169193	CCDC126	7:23636997-23684327	4.74914	10.2502	2.15834	5e-05	0.000220352
ENSG00000164366	CCDC127	5:204871-218330	15.0459	12.9695	-1.1601	0.00455	0.0138762
ENSG00000004766	CCDC132	7:92861652-92988338	17.9523	22.0988	1.23097	0.00015	0.000622976
ENSG00000100147	CCDC134	22:42196682-42222303	3.27946	12.3002	3.75067	5e-05	0.000220352
ENSG00000163006	CCDC138	2:109403212-109493034	6.48829	9.83447	1.51572	5e-05	0.000220352
ENSG00000175455	CCDC14	3:123616151-123680564	26.2601	20.9646	-1.2526	5e-05	0.000220352
ENSG00000248712	CCDC153	11:119056165-119067479	1.37457	2.23372	1.62503	0.01315	0.0351138
ENSG00000183401	CCDC159	19:11457180-11465619	2.35452	3.29078	1.39764	0.0039	0.0120919
ENSG00000168502	CCDC165	18:8706512-8832776	6.41382	10.558	1.64613	5e-05	0.000220352
ENSG00000198937	CCDC167	6:37450695-37467700	11.7173	16.5773	1.41477	5e-05	0.000220352
ENSG00000213085	CCDC19	1:159796539-159869953	1.77957	1.1123	-1.59991	0.0008	0.00291341
ENSG00000024862	CCDC28A	6:139094656-139114456	6.84199	5.71159	-1.19791	0.00825	0.0234931
ENSG00000180329	CCDC43	17:42733761-42767676	22.9721	18.7745	-1.22358	5e-05	0.000220352
ENSG00000120860	CCDC53	12:102406704-102455927	15.0774	18.0208	1.19522	0.0164	0.0424587
ENSG00000183978	CCDC56	17:40949652-40950704	38.2309	50.7381	1.32715	5e-05	0.000220352
ENSG00000176155	CCDC57	17:80059345-80170689	5.59515	8.23182	1.47124	5e-05	0.000220352
ENSG00000135127	CCDC64	12:120427647-120532298	14.6215	10.3838	-1.40811	5e-05	0.000220352
ENSG00000180376	CCDC66	3:56591188-56717265	7.74624	10.6363	1.37309	0.00075	0.00274089
ENSG00000166510	CCDC68	18:52568739-52626739	3.43489	1.89433	-1.81325	5e-05	0.000220352
ENSG00000216937	CCDC7	10:32735040-33171802	9.77713	27.4096	2.80344	5e-05	0.000220352
ENSG00000177352	CCDC71	3:49199967-49203754	4.35052	5.05451	1.16182	0.0198	0.0498906
ENSG00000253276	CCDC71L	7:106012696-106372895	3.88801	2.87697	-1.35143	5e-05	0.000220352
ENSG00000232112	CCDC72	3:48473573-48488060	179.613	223.9	1.24657	5e-05	0.000220352
ENSG00000186714	CCDC73	11:32605343-32816204	2.25223	2.72053	1.20793	0.0095	0.0265122
ENSG00000055813	CCDC85A	2:56401874-56613308	2.21615	1.56144	-1.41929	0.0011	0.0039015
ENSG00000175602	CCDC85B	11:65657874-65659105	2.67482	6.59876	2.46699	5e-05	0.000220352
ENSG00000110104	CCDC86	11:60603468-60623444	3.92247	5.20253	1.32634	5e-05	0.000220352
ENSG00000168071	CCDC88B	11:64107689-64125006	1.42013	3.05226	2.14927	0.00025	0.00100237
ENSG00000015133	CCDC88C	14:91737666-91884188	7.78066	16.1053	2.06991	5e-05	0.000220352
ENSG00000105321	CCDC9	19:47759730-47775208	1.90591	1.18627	-1.60665	5e-05	0.000220352
ENSG00000137500	CCDC90B	11:82902070-83134559	50.1174	75.4294	1.50505	5e-05	0.000220352
ENSG00000123106	CCDC91	12:28286181-28732883	10.8209	15.6493	1.44622	5e-05	0.000220352
ENSG00000105248	CCDC94	19:4247086-4269083	7.70575	8.81212	1.14358	0.0164	0.0424587
ENSG00000040275	CCDC99	5:169010637-169031782	16.3073	11.954	-1.36416	5e-05	0.000220352
ENSG00000204536	CCHCR1	6:31110215-31126015	6.64404	4.13263	-1.6077	5e-05	0.000220352
ENSG00000161570	CCL5	17:34195970-34212867	1.65929	1.0685	-1.55292	0.00615	0.0181199
ENSG00000134057	CCNB1	5:68462836-68474072	127.964	143.776	1.12356	5e-05	0.000220352
ENSG00000100814	CCNB1IP1	14:20779526-20801471	26.9127	35.266	1.31039	5e-05	0.000220352
ENSG00000157456	CCNB2	15:59397276-59425449	20.4343	15.8799	-1.2868	5e-05	0.000220352
ENSG00000112237	CCNC	6:99990255-100016849	59.712	65.3032	1.09364	0.00075	0.00274089
ENSG00000110092	CCND1	11:69455854-69490184	71.1191	131.232	1.84524	5e-05	0.000220352
ENSG00000162063	CCNF	16:2479394-2509980	8.47768	6.98996	-1.21284	5e-05	0.000220352
ENSG00000113328	CCNG1	5:162864574-162875197	53.8544	44.7673	-1.20299	5e-05	0.000220352
ENSG00000138764	CCNG2	4:78078303-78415440	49.4762	26.3155	-1.88011	5e-05	0.000220352
ENSG00000134480	CCNH	5:86563704-86708836	29.8125	35.1792	1.18001	5e-05	0.000220352
ENSG00000090061	CCNK	14:99947505-100070363	6.53141	12.6611	1.93849	5e-05	0.000220352
ENSG00000221978	CCNL2	1:1321090-1334708	51.4944	46.8982	-1.09801	0.00025	0.00100237
ENSG00000082258	CCNT2	2:135493033-135716912	26.2416	31.9513	1.21758	5e-05	0.000220352
ENSG00000163249	CCNYL1	2:208576263-208626563	5.51277	8.97079	1.62727	5e-05	0.000220352
ENSG00000260916	CCPG1	15:55495163-55800432	31.9909	28.2235	-1.13349	0.0004	0.00154633
ENSG00000163823	CCR1	3:46205095-46308197	0.64855	0.432366	-1.5	0.0118	0.0320338
ENSG00000151014	CCRN4L	4:139936942-140098372	4.07854	5.91788	1.45098	0.00545	0.0162813
ENSG00000173992	CCS	11:66357639-66373490	24.1896	36.6436	1.51485	5e-05	0.000220352
ENSG00000166226	CCT2	12:69979113-69995350	184.892	206.348	1.11604	5e-05	0.000220352
ENSG00000163468	CCT3	1:156278758-156337664	259.323	308.807	1.19082	5e-05	0.000220352
ENSG00000115484	CCT4	2:62095223-62374382	142.183	165.641	1.16498	5e-05	0.000220352
ENSG00000132141	CCT6B	17:33254877-33288506	1.41961	1.92262	1.35433	0.00885	0.0249744
ENSG00000228409	CCT6P1	7:65216128-65228341	4.9545	8.07756	1.63035	5e-05	0.000220352
ENSG00000234585	CCT6P3	7:64498731-64535091	6.47464	7.97397	1.23157	0.00015	0.000622976
ENSG00000122674	CCZ1	7:5938355-6010314	7.50332	10.5466	1.40559	5e-05	0.000220352
ENSG00000135535	CD164	6:109687716-109703762	111.908	90.7991	-1.23248	5e-05	0.000220352
ENSG00000185275	CD24P4	Y:21034386-21239302	785.422	600.168	-1.30867	5e-05	0.000220352
ENSG00000103855	CD276	15:73976306-74006859	7.14573	5.36863	-1.33102	5e-05	0.000220352
ENSG00000198087	CD2AP	6:47445524-47594999	18.7297	17.1482	-1.09222	0.00895	0.0251975
ENSG00000169217	CD2BP2	16:30362086-30366682	64.767	84.8455	1.31001	5e-05	0.000220352
ENSG00000167775	CD320	19:8367010-8373240	7.843	10.3021	1.31354	0.00235	0.00765475
ENSG00000026508	CD44	11:35160416-35253949	6.56575	11.4978	1.75118	5e-05	0.000220352
ENSG00000196352	CD55	1:207494852-207534311	58.9986	48.3325	-1.22068	5e-05	0.000220352
ENSG00000116815	CD58	1:116966345-117113661	30.3858	38.8916	1.27993	5e-05	0.000220352
ENSG00000135404	CD63	12:56119106-56124467	370.501	636.857	1.71891	5e-05	0.000220352
ENSG00000110651	CD81	11:2349978-2418627	42.5587	38.0158	-1.1195	0.0017	0.00576056
ENSG00000010278	CD9	12:6308880-6347427	247.619	315.496	1.27412	5e-05	0.000220352
ENSG00000002586	CD99	X:2609219-2659350	31.0877	28.3433	-1.09683	0.0045	0.0137451
ENSG00000081377	CDC14B	9:99212482-99382112	4.97986	10.7716	2.16302	5e-05	0.000220352
ENSG00000130177	CDC16	13:115000361-115038198	14.1929	17.927	1.2631	5e-05	0.000220352
ENSG00000094880	CDC23	5:137475454-137549032	25.3761	22.032	-1.15178	5e-05	0.000220352
ENSG00000004897	CDC27	17:45195068-45266788	31.4217	26.011	-1.20801	5e-05	0.000220352
ENSG00000099804	CDC34	19:531732-542084	12.8064	19.0403	1.48678	5e-05	0.000220352
ENSG00000070831	CDC42	1:22379119-22419437	126.966	143.121	1.12724	5e-05	0.000220352
ENSG00000143776	CDC42BPA	1:227177565-227506175	14.7149	13.671	-1.07635	0.00715	0.0207459
ENSG00000128283	CDC42EP1	22:37956453-37965412	0.618383	1.05449	1.70524	0.0089	0.0250793
ENSG00000179604	CDC42EP4	17:71279763-71308143	7.3575	4.68891	-1.56913	5e-05	0.000220352
ENSG00000197622	CDC42SE1	1:151020215-151042801	124.358	103.052	-1.20675	5e-05	0.000220352
ENSG00000158985	CDC42SE2	5:130581185-130734140	25.5254	22.731	-1.12294	5e-05	0.000220352
ENSG00000096401	CDC5L	6:44355261-44418163	19.6784	17.9365	-1.09711	5e-05	0.000220352
ENSG00000097046	CDC7	1:91966403-91991321	8.82498	6.71965	-1.31331	5e-05	0.000220352
ENSG00000134371	CDC73	1:193091146-193223031	34.064	31.0653	-1.09653	0.0017	0.00576056
ENSG00000170779	CDCA4	14:105452111-105487485	17.0543	22.5525	1.32239	5e-05	0.000220352
ENSG00000146670	CDCA5	11:64833771-64851636	15.4257	12.8784	-1.19779	5e-05	0.000220352
ENSG00000164649	CDCA7L	7:21582832-21985702	23.5716	18.8742	-1.24888	5e-05	0.000220352
ENSG00000134690	CDCA8	1:38158089-38175391	5.28727	4.37061	-1.20973	0.00045	0.00172344
ENSG00000154162	CDH12	5:21616370-22853731	0.319081	1.37505	4.30938	0.0056	0.0166785
ENSG00000139880	CDH24	14:23516270-23526747	2.53847	2.13976	-1.18633	0.01745	0.0448358
ENSG00000062038	CDH3	16:68670091-68756519	23.1238	18.055	-1.28075	5e-05	0.000220352
ENSG00000103502	CDIPT	16:29869677-29879371	28.5448	24.2254	-1.1783	5e-05	0.000220352
ENSG00000170312	CDK1	10:62538088-62554610	79.3389	66.7493	-1.18861	5e-05	0.000220352
ENSG00000185324	CDK10	16:89747144-89768113	20.5805	22.8729	1.11139	0.01935	0.0490014
ENSG00000008128	CDK11A	1:1634168-1655966	10.148	15.1884	1.49668	5e-05	0.000220352
ENSG00000248333	CDK11B	1:1571099-1588935	3.1724	2.61025	-1.21536	0.00965	0.0268781
ENSG00000065883	CDK13	7:39989635-40136733	16.3507	20.3724	1.24597	5e-05	0.000220352
ENSG00000117266	CDK18	1:205473722-205501921	4.45147	6.37724	1.43261	0.00265	0.00852369
ENSG00000123374	CDK2	12:56347888-56367099	35.7254	28.2865	-1.26299	5e-05	0.000220352
ENSG00000156345	CDK20	9:90581355-90589695	1.55035	1.94329	1.25345	0.0169	0.0436448
ENSG00000135446	CDK4	12:58117571-58154190	114.075	151.795	1.33066	5e-05	0.000220352
ENSG00000136861	CDK5RAP2	9:123151146-123342448	12.7078	10.5223	-1.20771	0.00035	0.00136621
ENSG00000108465	CDK5RAP3	17:46047899-46059147	37.1027	34.7845	-1.06664	0.0048	0.0145676
ENSG00000105810	CDK6	7:92234234-92546501	22.3517	15.8728	-1.40818	5e-05	0.000220352
ENSG00000134058	CDK7	5:68530667-68573250	47.0283	52.7028	1.12066	5e-05	0.000220352
ENSG00000132964	CDK8	13:26828275-26979375	10.642	13.2489	1.24496	5e-05	0.000220352
ENSG00000205111	CDKL4	2:39402786-39456729	2.8236	10.9203	3.86752	5e-05	0.000220352
ENSG00000111276	CDKN1B	12:12867991-12875305	42.4495	32.1023	-1.32232	5e-05	0.000220352
ENSG00000147889	CDKN2A	9:21802634-22121096	3.42322	2.0389	-1.67895	0.0113	0.0308963
ENSG00000237190	CDKN2AIPNL	5:133737777-133747589	15.3855	27.7336	1.80258	5e-05	0.000220352
ENSG00000147883	CDKN2B	9:21802634-22121096	19.6894	10.5469	-1.86684	5e-05	0.000220352
ENSG00000240498	CDKN2B-AS	9:21802634-22121096	8.71172	16.8466	1.93379	5e-05	0.000220352
ENSG00000123080	CDKN2C	1:51426416-51440305	3.79245	2.96622	-1.27855	0.0097	0.0269789
ENSG00000185267	CDNF	10:14861248-14913740	0.945872	1.76199	1.86282	0.01865	0.0474747
ENSG00000064309	CDON	11:125820010-125933230	5.3551	6.33259	1.18253	0.0173	0.0445382
ENSG00000101290	CDS2	20:5107431-5178533	22.5368	25.6785	1.1394	0.00745	0.0214848
ENSG00000091527	CDV3	3:133292573-133309105	199.236	169.852	-1.173	5e-05	0.000220352
ENSG00000153046	CDYL	6:4706344-4955785	46.6434	54.734	1.17346	5e-05	0.000220352
ENSG00000086548	CEACAM6	19:42259328-42276113	10.5459	8.42997	-1.251	5e-05	0.000220352
ENSG00000172216	CEBPB	20:48807375-48809212	8.6378	14.9621	1.73216	5e-05	0.000220352
ENSG00000075275	CELSR1	22:46756730-46933067	4.1491	5.56508	1.34127	0.00015	0.000622976
ENSG00000143126	CELSR2	1:109792640-109818377	4.90969	12.1275	2.4701	5e-05	0.000220352
ENSG00000125817	CENPB	20:3764497-3767337	114.92	100.821	-1.13984	5e-05	0.000220352
ENSG00000145241	CENPC1	4:68337520-68411324	19.3332	15.3781	-1.25719	5e-05	0.000220352
ENSG00000138778	CENPE	4:104026962-104119566	12.1621	8.79215	-1.3833	5e-05	0.000220352
ENSG00000117724	CENPF	1:214776537-214837931	22.1916	15.7439	-1.40954	5e-05	0.000220352
ENSG00000123219	CENPK	5:64813592-64858998	19.3264	28.3442	1.46661	5e-05	0.000220352
ENSG00000031691	CENPQ	6:49431095-49460820	8.14557	9.81901	1.20544	5e-05	0.000220352
ENSG00000168944	CEP120	5:122680578-122759286	10.0026	8.61617	-1.16091	0.0194	0.0490962
ENSG00000100629	CEP128	14:80943329-81636758	4.48437	6.79912	1.51618	5e-05	0.000220352
ENSG00000174799	CEP135	4:56815036-56899270	4.7257	5.8727	1.24271	0.0002	0.000815693
ENSG00000174007	CEP19	3:196366556-196462878	1.73541	0.975605	-1.7788	0.00065	0.00240749
ENSG00000101639	CEP192	18:12991360-13125051	14.0895	17.1328	1.216	0.00155	0.00530861
ENSG00000135837	CEP350	1:179923872-180084015	41.6067	46.2495	1.11159	0.0087	0.0246044
ENSG00000138180	CEP55	10:95256388-95288849	20.5975	17.9508	-1.14744	0.0003	0.00118284
ENSG00000183137	CEP57L1	6:109416312-109485135	6.24226	8.45026	1.35372	0.00195	0.00650485
ENSG00000011523	CEP68	2:65283499-65357240	5.80673	6.64233	1.1439	0.00065	0.00240749
ENSG00000114107	CEP70	3:138213185-138313380	13.5622	18.6863	1.37782	5e-05	0.000220352
ENSG00000148019	CEP78	9:80850977-80894606	14.0291	12.0282	-1.16635	0.0001	0.00042583
ENSG00000134255	CEPT1	1:111659954-111727724	32.8357	40.8097	1.24285	5e-05	0.000220352
ENSG00000143418	CERS2	1:150898738-150948010	409.18	347.561	-1.17729	0.00315	0.00994988
ENSG00000172292	CERS6	2:169312371-169642939	15.3179	13.9687	-1.09659	5e-05	0.000220352
ENSG00000197766	CFD	19:859664-863606	0.560343	1.03443	1.84607	0.0048	0.0145676
ENSG00000153774	CFDP1	16:75327595-75551276	39.828	35.5781	-1.11945	0.00795	0.0227423
ENSG00000165410	CFL2	14:35179592-35184029	7.92533	5.95497	-1.33088	0.0056	0.0166785
ENSG00000163320	CGGBP1	3:88101093-88217879	40.1648	33.2294	-1.20871	5e-05	0.000220352
ENSG00000143375	CGN	1:151482985-151511168	18.0346	13.2458	-1.36153	5e-05	0.000220352
ENSG00000100532	CGRRF1	14:54976529-55005567	11.0602	14.6501	1.32458	0.003	0.00952028
ENSG00000143942	CHAC2	2:53759809-54087297	6.13447	9.55565	1.5577	5e-05	0.000220352
ENSG00000167670	CHAF1A	19:4402658-4443394	6.61768	5.49916	-1.2034	0.0002	0.000815693
ENSG00000172586	CHCHD1	10:75541804-75543410	52.8174	64.6841	1.22468	5e-05	0.000220352
ENSG00000106153	CHCHD2	7:56169261-56174269	170.763	458.025	2.68222	5e-05	0.000220352
ENSG00000163528	CHCHD4	3:14153579-14166370	19.092	22.2649	1.16619	5e-05	0.000220352
ENSG00000125611	CHCHD5	2:113341816-113372008	14.8889	28.5911	1.9203	5e-05	0.000220352
ENSG00000181924	CHCHD8	11:73583711-73638790	86.3272	124.832	1.44603	5e-05	0.000220352
ENSG00000170004	CHD3	17:7788123-7816078	22.5366	17.8588	-1.26193	5e-05	0.000220352
ENSG00000111642	CHD4	12:6679248-6716642	66.2149	48.2332	-1.37281	5e-05	0.000220352
ENSG00000124177	CHD6	20:40030740-40247133	134.128	116.95	-1.14688	5e-05	0.000220352
ENSG00000171316	CHD7	8:61591336-61779465	11.7421	16.8829	1.43781	5e-05	0.000220352
ENSG00000177200	CHD9	16:53088944-53363062	15.7986	21.9527	1.38953	5e-05	0.000220352
ENSG00000183765	CHEK2	22:29083730-29153503	14.7908	20.0677	1.35676	5e-05	0.000220352
ENSG00000085872	CHERP	19:16589874-16739015	0.902551	1.79001	1.98328	0.001	0.00358009
ENSG00000133048	CHI3L1	1:203148058-203155877	0.0603921	0.523968	8.67612	0.00265	0.00852369
ENSG00000110721	CHKA	11:67806482-67888736	24.3664	20.468	-1.19046	0.0014	0.00484365
ENSG00000100288	CHKB	22:51007289-51052409	12.5801	15.1426	1.2037	0.00445	0.0136163
ENSG00000255112	CHMP1B	18:11689183-11908779	33.7822	29.5422	-1.14352	5e-05	0.000220352
ENSG00000130724	CHMP2A	19:59062933-59066486	52.3483	48.5654	-1.07789	0.0088	0.0248602
ENSG00000115561	CHMP3	2:86730553-87005164	60.9941	51.072	-1.19428	0.00015	0.000622976
ENSG00000086065	CHMP5	9:33264939-33281977	78.8316	138.509	1.75702	5e-05	0.000220352
ENSG00000176108	CHMP6	17:78965640-78973932	4.43512	5.20858	1.17439	0.01395	0.0369411
ENSG00000147457	CHMP7	8:23101149-23119512	12.3372	9.94123	-1.24101	5e-05	0.000220352
ENSG00000123989	CHPF	2:220238267-220586393	5.36744	6.65339	1.23958	0.00785	0.0224892
ENSG00000111666	CHPT1	12:102090724-102137918	11.9311	16.0965	1.34912	5e-05	0.000220352
ENSG00000169684	CHRNA5	15:78857861-78913637	10.9545	13.4937	1.23179	0.01	0.0277197
ENSG00000196811	CHRNG	2:233404436-233412546	0.285114	0.584636	2.05053	0.0021	0.00693865
ENSG00000169105	CHST14	15:40763159-40765353	3.36439	2.38484	-1.41074	5e-05	0.000220352
ENSG00000131873	CHSY1	15:101715927-101792137	7.33027	9.61495	1.31168	5e-05	0.000220352
ENSG00000258289	CHURC1	14:65381078-65569413	74.9644	93.7501	1.25059	5e-05	0.000220352
ENSG00000144021	CIAO1	2:96931869-96939087	48.3573	56.0077	1.15821	5e-05	0.000220352
ENSG00000185043	CIB1	15:90773206-90785315	19	27.4112	1.4427	5e-05	0.000220352
ENSG00000136305	CIDEB	14:24769067-24787242	10.3211	7.88446	-1.30904	5e-05	0.000220352
ENSG00000099622	CIRBP	19:1269266-1274806	103.586	88.7117	-1.16768	5e-05	0.000220352
ENSG00000141076	CIRH1A	16:69139466-69442474	9.59569	12.346	1.28662	0.0088	0.0248602
ENSG00000122873	CISD1	10:60028817-60049346	35.2716	44.5263	1.26238	5e-05	0.000220352
ENSG00000145354	CISD2	4:103790134-103940896	20.9585	33.839	1.61458	5e-05	0.000220352
ENSG00000230055	CISD3	17:36886509-36904558	2.68254	5.40338	2.01429	5e-05	0.000220352
ENSG00000114737	CISH	3:50643920-50686720	1.8805	4.88792	2.59926	5e-05	0.000220352
ENSG00000164442	CITED2	6:139693392-139695757	28.9479	23.8339	-1.21457	5e-05	0.000220352
ENSG00000136108	CKAP2	13:53029494-53050485	36.1078	27.4387	-1.31595	5e-05	0.000220352
ENSG00000166165	CKB	14:103985995-103989448	29.0282	39.8802	1.37384	5e-05	0.000220352
ENSG00000217555	CKLF	16:66586465-66613040	26.3424	35.5524	1.34963	5e-05	0.000220352
ENSG00000173207	CKS1B	1:154947128-154951725	91.8442	141.156	1.5369	5e-05	0.000220352
ENSG00000123975	CKS2	9:91926112-91931618	102.044	146.581	1.43644	5e-05	0.000220352
ENSG00000074054	CLASP1	2:122095353-122407163	14.6592	18.3452	1.25144	5e-05	0.000220352
ENSG00000163539	CLASP2	3:33537736-33759848	20.3308	26.4276	1.29988	5e-05	0.000220352
ENSG00000104859	CLASRP	19:45542297-45574214	3.96077	3.3556	-1.18035	0.0102	0.0282041
ENSG00000109572	CLCN3	4:170533783-170644824	17.1132	13.7261	-1.24676	0.0018	0.00605743
ENSG00000011021	CLCN6	1:11821843-11908402	1.48726	2.2433	1.50835	0.01435	0.0378402
ENSG00000157224	CLDN12	7:89964536-90839905	10.9703	8.9923	-1.21997	0.0028	0.0089473
ENSG00000165215	CLDN3	7:73183327-73184600	13.7602	20.4042	1.48284	5e-05	0.000220352
ENSG00000189143	CLDN4	7:73213871-73247017	53.7602	47.0375	-1.14292	5e-05	0.000220352
ENSG00000181885	CLDN7	17:7155371-7166512	45.5935	49.027	1.07531	0.002	0.00664331
ENSG00000080822	CLDND1	3:98216447-98312567	25.2077	22.1029	-1.14047	0.01175	0.0319424
ENSG00000038532	CLEC16A	16:11038344-11276046	6.04919	8.84953	1.46293	5e-05	0.000220352
ENSG00000166509	CLEC3A	16:78048579-78100658	8.02286	6.22071	-1.2897	0.00025	0.00100237
ENSG00000213719	CLIC1	6:31694814-31707540	245.014	369.351	1.50747	5e-05	0.000220352
ENSG00000169583	CLIC3	9:139889086-139891255	10.2533	13.4292	1.30974	5e-05	0.000220352
ENSG00000169504	CLIC4	1:25071847-25170815	41.082	36.9071	-1.11312	5e-05	0.000220352
ENSG00000113282	CLINT1	5:157212750-157286183	38.2995	33.1529	-1.15524	5e-05	0.000220352
ENSG00000130779	CLIP1	12:122755978-122907179	28.221	22.9325	-1.23061	5e-05	0.000220352
ENSG00000115295	CLIP4	2:29320559-29412509	3.26264	2.30366	-1.41628	0.01165	0.0317036
ENSG00000013441	CLK1	2:201717731-201729467	61.7988	57.3585	-1.07741	0.00185	0.00620833
ENSG00000176444	CLK2	1:155232658-155271225	20.0737	16.7278	-1.20002	5e-05	0.000220352
ENSG00000113240	CLK4	5:178029664-178057616	25.5935	22.0442	-1.16101	0.00015	0.000622976
ENSG00000188603	CLN3	16:28467692-28510291	12.5528	10.051	-1.24891	5e-05	0.000220352
ENSG00000134852	CLOCK	4:56294069-56413305	12.2017	15.3231	1.25581	0.0005	0.00190097
ENSG00000125656	CLPP	19:6361462-6368915	7.83714	9.96352	1.27132	0.0001	0.00042583
ENSG00000104853	CLPTM1	19:45457847-45496598	12.1244	10.8394	-1.11855	0.0019	0.00635025
ENSG00000092853	CLSPN	1:36185818-36235568	9.44207	6.90497	-1.36743	0.00025	0.00100237
ENSG00000175416	CLTB	5:175792470-175843570	55.26	77.1833	1.39673	5e-05	0.000220352
ENSG00000141367	CLTC	17:57697218-57773671	312.833	271.579	-1.1519	0.00445	0.0136163
ENSG00000120885	CLU	8:27454433-27472548	189.417	155.536	-1.21783	5e-05	0.000220352
ENSG00000111726	CMAS	12:22199107-22589975	19.9133	16.6548	-1.19564	0.0018	0.00605743
ENSG00000187118	CMC1	3:28283074-28390618	27.1872	35.7682	1.31562	5e-05	0.000220352
ENSG00000153815	CMIP	16:81478774-81745173	1.59131	2.575	1.61817	0.0022	0.00723088
ENSG00000183723	CMTM4	16:66648652-66730610	14.131	12.5771	-1.12355	0.0051	0.015353
ENSG00000091317	CMTM6	3:32433162-32544900	31.5927	29.0543	-1.08737	0.0001	0.00042583
ENSG00000164309	CMYA5	5:78985699-79112013	7.53602	5.47087	-1.37748	5e-05	0.000220352
ENSG00000169714	CNBP	3:128888326-128902765	249.724	277.419	1.1109	5e-05	0.000220352
ENSG00000133313	CNDP2	18:72163442-72190687	17.7237	14.3691	-1.23346	5e-05	0.000220352
ENSG00000100528	CNIH	14:54893653-54908149	42.9335	46.0791	1.07327	0.0129	0.0345524
ENSG00000143771	CNIH4	1:224102740-226595780	60.9736	111.506	1.82877	0.0054	0.0161535
ENSG00000168763	CNNM3	2:97481981-97523832	7.36324	5.79195	-1.27129	0.00125	0.00437402
ENSG00000186222	CNO	4:6717841-6719387	8.06477	9.78562	1.21338	5e-05	0.000220352
ENSG00000125107	CNOT1	16:58549382-58663790	47.7311	39.0748	-1.22153	0.00085	0.00307972
ENSG00000182973	CNOT10	3:32726636-32815367	25.6628	30.738	1.19776	0.00045	0.00172344
ENSG00000138767	CNOT6L	4:78634540-78740769	10.9227	24.9486	2.28412	5e-05	0.000220352
ENSG00000115649	CNPPD1	2:220036618-220050201	15.3925	12.5728	-1.22427	5e-05	0.000220352
ENSG00000257727	CNPY2	12:56665482-56727837	96.8824	106.31	1.09731	0.00145	0.00500116
ENSG00000119397	CNTRL	9:123714615-123939888	4.76464	3.51529	-1.35541	5e-05	0.000220352
ENSG00000170037	CNTROB	17:7835472-7852896	3.78541	3.26729	-1.15858	0.0081	0.0231291
ENSG00000183513	COA5	2:99215772-99224978	43.5095	66.2554	1.52278	5e-05	0.000220352
ENSG00000082438	COBLL1	2:165510133-165705844	18.7932	14.2166	-1.32192	5e-05	0.000220352
ENSG00000188986	COBRA1	9:140149624-140167998	11.9039	10.7418	-1.10819	0.0015	0.00515316
ENSG00000135775	COG2	1:230778234-230829728	20.693	26.2957	1.27075	5e-05	0.000220352
ENSG00000136152	COG3	13:46039059-46189874	19.6287	17.2437	-1.13831	0.0004	0.00154633
ENSG00000164597	COG5	7:106809405-107218906	27.5751	25.0215	-1.10206	0.00915	0.0257005
ENSG00000121058	COIL	17:55015562-55038411	26.1774	22.2527	-1.17637	5e-05	0.000220352
ENSG00000111799	COL12A1	6:75794041-75915767	3.96254	6.30713	1.59169	5e-05	0.000220352
ENSG00000196739	COL27A1	9:116917839-117074791	0.338214	0.76079	2.24943	0.00095	0.00340967
ENSG00000188153	COL4A5	X:107683073-107940775	6.11259	3.97121	-1.53923	5e-05	0.000220352
ENSG00000184374	COLEC10	8:120007690-120118821	9.6062	7.72869	-1.24293	0.0004	0.00154633
ENSG00000173163	COMMD1	2:62095223-62374382	26.4622	31.3172	1.18347	0.0071	0.0206314
ENSG00000145781	COMMD10	5:115420687-115748459	22.6247	32.2715	1.42638	5e-05	0.000220352
ENSG00000114744	COMMD2	3:149456256-149470286	22.9794	33.5585	1.46037	5e-05	0.000220352
ENSG00000148444	COMMD3	10:22604902-22620413	73.1607	81.0599	1.10797	0.0059	0.017459
ENSG00000170619	COMMD5	8:146052848-146127553	26.0218	37.9603	1.45879	5e-05	0.000220352
ENSG00000188243	COMMD6	13:76099349-76123575	69.9569	97.6721	1.39618	5e-05	0.000220352
ENSG00000169019	COMMD8	4:47452884-47465736	13.1915	17.6721	1.33966	5e-05	0.000220352
ENSG00000165644	COMTD1	10:76993413-76995788	4.37417	12.5143	2.86094	5e-05	0.000220352
ENSG00000122218	COPA	1:160259062-160328742	42.588	37.351	-1.14021	5e-05	0.000220352
ENSG00000129083	COPB1	11:14464985-14665181	74.152	65.0819	-1.13937	5e-05	0.000220352
ENSG00000184432	COPB2	3:138722803-139108574	105.321	92.1468	-1.14297	5e-05	0.000220352
ENSG00000105669	COPE	19:19010322-19030199	48.7083	53.5294	1.09898	0.00045	0.00172344
ENSG00000181789	COPG	3:128968448-128996614	67.9684	53.8797	-1.26148	5e-05	0.000220352
ENSG00000138663	COPS4	4:83955599-83996971	28.6264	33.5978	1.17367	5e-05	0.000220352
ENSG00000121022	COPS5	8:67876333-68255912	45.4809	56.4832	1.24191	5e-05	0.000220352
ENSG00000198612	COPS8	2:237968076-238009109	29.0461	32.7007	1.12582	0.00055	0.00207094
ENSG00000115520	COQ10B	2:198318146-198340032	21.556	25.5343	1.18455	5e-05	0.000220352
ENSG00000167113	COQ4	9:131071381-131096351	16.343	18.9154	1.1574	0.00015	0.000622976
ENSG00000102879	CORO1A	16:30194147-30200397	2.64673	3.83875	1.45038	0.00115	0.00405402
ENSG00000110880	CORO1C	12:109038884-109125372	30.7456	35.7775	1.16366	5e-05	0.000220352
ENSG00000166260	COX11	17:52978051-53046064	22.8913	26.4197	1.15413	5e-05	0.000220352
ENSG00000014919	COX15	10:101419262-101515891	21.5604	17.13	-1.25864	5e-05	0.000220352
ENSG00000133983	COX16	14:70792101-70883778	69.0726	97.7219	1.41477	5e-05	0.000220352
ENSG00000138495	COX17	3:119355303-119396301	51.3353	63.7347	1.24154	5e-05	0.000220352
ENSG00000131143	COX4I1	16:85812229-85840650	346.281	462.718	1.33625	5e-05	0.000220352
ENSG00000131148	COX4NB	16:85812229-85840650	14.841	16.6785	1.12382	0.006	0.0177214
ENSG00000178741	COX5A	15:75212131-75230509	77.0308	83.8805	1.08892	0.0054	0.0161535
ENSG00000135940	COX5B	2:98262502-98264846	141.854	299.443	2.11092	5e-05	0.000220352
ENSG00000111775	COX6A1	12:120875892-120899389	435.451	603.329	1.38553	5e-05	0.000220352
ENSG00000226976	COX6A1P2	6:37012606-37013177	2.06664	1.00533	-2.05569	0.00435	0.0133416
ENSG00000126267	COX6B1	19:36139124-36149686	221.035	264.205	1.19531	5e-05	0.000220352
ENSG00000164919	COX6C	8:100025493-100906290	848.075	1186.34	1.39886	5e-05	0.000220352
ENSG00000112695	COX7A2	6:75947390-75960039	209.217	453.718	2.16864	5e-05	0.000220352
ENSG00000115944	COX7A2L	2:42560685-42652228	140.016	283.232	2.02285	5e-05	0.000220352
ENSG00000131174	COX7B	X:77154934-77162870	89.9519	197.497	2.19558	5e-05	0.000220352
ENSG00000170516	COX7B2	4:46736843-46911252	16.4485	23.6252	1.43632	5e-05	0.000220352
ENSG00000127184	COX7C	5:85913720-85916779	502.592	697.936	1.38867	5e-05	0.000220352
ENSG00000176340	COX8A	11:63742078-63933578	214.129	255.633	1.19383	5e-05	0.000220352
ENSG00000108582	CPD	17:28705941-28796730	7.9072	6.89384	-1.147	0.00055	0.00207094
ENSG00000113742	CPEB4	5:173315282-173388979	6.37206	9.29928	1.45938	5e-05	0.000220352
ENSG00000240216	CPHL1P	3:148947142-149052201	2.35305	1.66834	-1.41041	0.00105	0.00374027
ENSG00000140848	CPNE2	16:57126448-57181878	2.87603	2.01847	-1.42485	5e-05	0.000220352
ENSG00000165934	CPSF2	14:92588280-92630755	28.5257	24.4091	-1.16865	0.00045	0.00172344
ENSG00000119203	CPSF3	2:9563696-9613230	45.1339	38.425	-1.1746	5e-05	0.000220352
ENSG00000157184	CPT2	1:53662100-53686289	4.56793	3.73593	-1.2227	0.0096	0.0267579
ENSG00000169372	CRADD	12:94071150-94288616	7.40948	10.0376	1.3547	5e-05	0.000220352
ENSG00000095321	CRAT	9:131857072-131911225	0.735282	1.62089	2.20445	0.00555	0.0165453
ENSG00000130545	CRB3	19:6464259-6481798	4.21247	7.49338	1.77886	5e-05	0.000220352
ENSG00000113851	CRBN	3:3168599-3221394	39.6401	50.9675	1.28575	5e-05	0.000220352
ENSG00000241258	CRCP	7:65540784-65619555	39.3303	54.2724	1.37991	5e-05	0.000220352
ENSG00000118260	CREB1	2:208104373-208490652	30.4077	26.5412	-1.14568	0.0014	0.00484365
ENSG00000107175	CREB3	9:35696944-35758572	15.2247	19.1335	1.25675	5e-05	0.000220352
ENSG00000005339	CREBBP	16:3775054-3930722	2.36029	3.71256	1.57292	5e-05	0.000220352
ENSG00000137504	CREBZF	11:85370751-85393951	53.6897	48.1172	-1.11581	5e-05	0.000220352
ENSG00000143162	CREG1	1:167498913-167523004	39.6777	33.8986	-1.17048	5e-05	0.000220352
ENSG00000095794	CREM	10:35386933-35501886	15.4698	19.2449	1.24403	0.0006	0.00224301
ENSG00000150938	CRIM1	2:36583068-36873230	31.9492	35.6943	1.11722	0.0056	0.0166785
ENSG00000182809	CRIP2	14:105939298-105946499	22.2817	27.63	1.24003	5e-05	0.000220352
ENSG00000121005	CRISPLD1	8:75896749-75946793	2.69406	1.84576	-1.4596	0.00285	0.00908481
ENSG00000167193	CRK	17:1323982-1359552	29.6687	25.0463	-1.18456	5e-05	0.000220352
ENSG00000099942	CRKL	22:21271713-21308037	21.1495	29.7042	1.40448	5e-05	0.000220352
ENSG00000245694	CRNDE	16:54951748-54963101	56.1621	49.6052	-1.13218	0.00055	0.00207094
ENSG00000101343	CRNKL1	20:20015011-20341346	40.6684	33.1105	-1.22826	5e-05	0.000220352
ENSG00000170275	CRTAP	3:33155470-33185153	47.9153	43.0266	-1.11362	0.01875	0.0477059
ENSG00000160741	CRTC2	1:153920144-153931101	3.91059	6.90306	1.76522	0.003	0.00952028
ENSG00000165475	CRYL1	13:20977805-21099996	14.708	17.1783	1.16796	0.0001	0.00042583
ENSG00000189149	CRYM-AS1	16:21269838-21329912	0.57594	1.91997	3.33364	5e-05	0.000220352
ENSG00000124207	CSE1L	20:47662837-47713489	98.091	89.859	-1.09161	5e-05	0.000220352
ENSG00000169826	CSGALNACT2	10:43633933-43680756	7.56325	8.90923	1.17796	0.0051	0.015353
ENSG00000103653	CSK	15:75074397-75095539	4.90375	6.35907	1.29678	0.00155	0.00530861
ENSG00000113712	CSNK1A1	5:148871759-148931007	146.285	123.239	-1.187	5e-05	0.000220352
ENSG00000169118	CSNK1G1	15:64457715-64679886	7.52762	9.36383	1.24393	5e-05	0.000220352
ENSG00000151292	CSNK1G3	5:122847792-122952739	23.6289	83.2937	3.52507	5e-05	0.000220352
ENSG00000101266	CSNK2A1	20:459115-524482	48.5703	42.4175	-1.14505	0.00165	0.00561546
ENSG00000204435	CSNK2B	6:31629005-31641553	91.4297	79.6687	-1.14762	5e-05	0.000220352
ENSG00000104218	CSPP1	8:67876333-68255912	9.80032	12.0752	1.23212	0.0024	0.00779975
ENSG00000144655	CSRNP1	3:39183345-39196053	4.56224	3.36133	-1.35727	5e-05	0.000220352
ENSG00000159176	CSRP1	1:201452657-201502736	201.705	183.729	-1.09785	5e-05	0.000220352
ENSG00000149474	CSRP2BP	20:18118498-18169031	13.8916	11.915	-1.16589	5e-05	0.000220352
ENSG00000101138	CSTF1	20:54967426-54979518	98.14	89.7905	-1.09299	5e-05	0.000220352
ENSG00000101811	CSTF2	X:100075383-100096485	13.797	11.4994	-1.1998	0.00105	0.00374027
ENSG00000177613	CSTF2T	10:52750944-54073888	11.0678	8.71076	-1.27059	5e-05	0.000220352
ENSG00000259758	CTA-204B4.6.1	8:141530254-141539600	7.16998	7.61549	1.06213	0.00495	0.0149648
ENSG00000226328	CTA-217C2.1.1	22:45529709-45559662	4.90588	7.50294	1.52938	5e-05	0.000220352
ENSG00000231466	CTA-246H3.11.1	22:25745509-25746289	0.826129	1.74492	2.11216	0.0013	0.00453276
ENSG00000260708	CTA-29F11.1.1	22:47157790-47158460	3.93439	5.21211	1.32476	0.01615	0.0419503
ENSG00000150527	CTAGE5	14:39699434-39856306	15.7386	40.6183	2.5808	5e-05	0.000220352
ENSG00000214485	CTB-13H5.1.1	5:149432853-149492935	4.39071	1.53369	-2.86285	5e-05	0.000220352
ENSG00000242294	CTB-161A2.3.1	7:99905324-99997719	7.32783	11.1228	1.51788	0.0029	0.00923479
ENSG00000261526	CTB-31O20.2.1	19:1874880-1876168	1.70624	2.38713	1.39906	0.0065	0.0190578
ENSG00000249758	CTB-43P18.1.1	5:138677275-138720242	55.2721	50.5601	-1.09319	0.01565	0.0408687
ENSG00000261005	CTB-58E17.1.1	17:36858704-36861000	0.56537	0.923012	1.63258	0.00185	0.00620833
ENSG00000229119	CTB-63M22.1.1	5:165809309-165809604	34.8675	10.852	-3.213	5e-05	0.000220352
ENSG00000230551	CTB-89H12.4.1	5:148871759-148931007	26.9779	21.8441	-1.23502	5e-05	0.000220352
ENSG00000175029	CTBP2	10:126605711-126849739	27.8821	46.1084	1.65369	5e-05	0.000220352
ENSG00000245060	CTC-205M6.2.1	5:180257956-180262726	8.66349	7.01233	-1.23546	0.00015	0.000622976
ENSG00000213757	CTC-451P13.1.1	5:78531924-78623038	0.619602	2.04828	3.3058	0.00075	0.00274089
ENSG00000253966	CTC-455F18.3.1	5:170288873-170727019	0.545632	0.991838	1.81778	0.0089	0.0250793
ENSG00000248663	CTC-504A5.1.1	5:116751204-116881993	14.6431	18.4483	1.25986	0.0005	0.00190097
ENSG00000250802	CTC-564N23.3.1	5:76367896-76462734	2.71101	5.28649	1.95001	5e-05	0.000220352
ENSG00000102974	CTCF	16:67596309-67673086	34.6631	27.8221	-1.24588	5e-05	0.000220352
ENSG00000249042	CTD-2015H6.3.1	5:79778111-79838382	13.6366	15.7076	1.15187	0.00815	0.0232464
ENSG00000235552	CTD-2124B20.1.1	18:6462142-6463009	12.1248	3.79859	-3.19193	5e-05	0.000220352
ENSG00000178464	CTD-2192J16.15.1	19:12754088-12754733	3.60796	2.30578	-1.56474	0.00325	0.0102409
ENSG00000259630	CTD-2262B20.1.1	15:85734668-86293512	0.56204	1.25472	2.23244	0.01765	0.0452976
ENSG00000260136	CTD-2270L9.4.1	16:23399813-23468927	4.04991	7.13996	1.76299	0.00045	0.00172344
ENSG00000253982	CTD-2336O2.1.1	8:1703943-1734738	5.80634	7.38582	1.27203	0.01785	0.0457659
ENSG00000261139	CTD-2517M14.5.1	8:145703351-145732557	1.19499	1.56104	1.30632	0.0092	0.0258131
ENSG00000260417	CTD-2542L18.1.1	16:85625871-85629326	0.133469	0.565548	4.23731	5e-05	0.000220352
ENSG00000180747	CTD-2547E10.2.1	16:21413547-21531765	7.99989	14.0341	1.75429	5e-05	0.000220352
ENSG00000260810	CTD-2547L24.4.1	14:91724642-91725347	0.67564	1.86187	2.75572	0.00105	0.00374027
ENSG00000260035	CTD-2651B20.6.1	15:45384847-45493373	10.0729	32.993	3.27544	5e-05	0.000220352
ENSG00000259932	CTD-2651B20.7.1	15:45384847-45493373	5.48522	61.2667	11.1694	5e-05	0.000220352
ENSG00000255517	CTD-3074O7.5.1	11:66234215-66313709	3.83255	6.0086	1.56778	0.0124	0.0334134
ENSG00000215302	CTD-3092A11.1.1	15:30762981-30799826	1.60375	2.75817	1.71983	0.00225	0.00736736
ENSG00000244879	CTD-3110H11.2.1	15:50569388-50659636	26.0613	32.432	1.24445	5e-05	0.000220352
ENSG00000175826	CTDNEP1	17:7146909-7155280	2.65364	3.28375	1.23745	0.0092	0.0258131
ENSG00000144579	CTDSP1	2:219262978-219270664	33.6393	27.4818	-1.22406	5e-05	0.000220352
ENSG00000175215	CTDSP2	12:58213709-58240522	33.0029	26.5364	-1.24368	5e-05	0.000220352
ENSG00000118523	CTGF	6:132269315-132398533	1.58656	0.624808	-2.53928	5e-05	0.000220352
ENSG00000044115	CTNNA1	5:137946655-138270723	143.952	125.378	-1.14815	5e-05	0.000220352
ENSG00000119326	CTNNAL1	9:111696460-111775809	13.614	11.5708	-1.17659	5e-05	0.000220352
ENSG00000168036	CTNNB1	3:41236327-42003922	222.59	181.508	-1.22633	5e-05	0.000220352
ENSG00000178585	CTNNBIP1	1:9908333-9970394	15.9157	22.0209	1.3836	0.00055	0.00207094
ENSG00000132792	CTNNBL1	20:36322407-36500531	15.8397	13.5242	-1.17121	5e-05	0.000220352
ENSG00000198561	CTNND1	11:57480071-57587018	25.8566	22.4952	-1.14943	0.0001	0.00042583
ENSG00000198730	CTR9	11:10772533-10801290	12.0263	17.3039	1.43883	5e-05	0.000220352
ENSG00000064601	CTSA	20:44517263-44540794	23.2254	19.5418	-1.1885	5e-05	0.000220352
ENSG00000117984	CTSD	11:1753639-1785222	53.0606	71.3793	1.34524	5e-05	0.000220352
ENSG00000174080	CTSF	11:66330933-66336312	7.71032	5.44097	-1.41709	0.00015	0.000622976
ENSG00000103811	CTSH	15:79213399-79241916	34.3065	41.1214	1.19865	5e-05	0.000220352
ENSG00000135047	CTSL1	9:90340433-90346308	47.9382	40.6128	-1.18037	5e-05	0.000220352
ENSG00000256043	CTSO	4:156845269-156875069	3.36385	2.58349	-1.30205	5e-05	0.000220352
ENSG00000085733	CTTN	11:70116805-70282690	157.411	141.936	-1.10903	5e-05	0.000220352
ENSG00000143079	CTTNBP2NL	1:112938802-113006078	8.90286	6.63277	-1.34226	0.00615	0.0181199
ENSG00000174177	CTU2	16:88772870-88851619	5.26355	6.68431	1.26992	0.00425	0.0130554
ENSG00000180891	CUEDC1	17:55940336-56032684	1.72026	2.39079	1.38978	0.00095	0.00340967
ENSG00000055130	CUL1	7:148395005-148498201	34.2668	30.9737	-1.10632	5e-05	0.000220352
ENSG00000108094	CUL2	10:35297478-35379570	29.0367	31.6268	1.0892	0.0004	0.00154633
ENSG00000036257	CUL3	2:225334866-225450110	43.0829	47.1492	1.09438	0.0072	0.0208793
ENSG00000139842	CUL4A	13:113831890-113919399	24.6836	21.0985	-1.16992	0.01935	0.0490014
ENSG00000158290	CUL4B	X:119658463-119709649	18.0234	14.3287	-1.25785	5e-05	0.000220352
ENSG00000166266	CUL5	11:107879458-108018503	18.3071	22.7692	1.24374	5e-05	0.000220352
ENSG00000044090	CUL7	6:43005354-43042837	8.50591	6.93666	-1.22623	5e-05	0.000220352
ENSG00000112659	CUL9	6:43149912-43192325	3.10531	4.07683	1.31286	0.01605	0.0417183
ENSG00000150316	CWC15	11:94695786-94706776	37.6323	40.9996	1.08948	0.0114	0.031137
ENSG00000163510	CWC22	2:180809602-180871840	15.3936	12.4633	-1.23511	5e-05	0.000220352
ENSG00000108296	CWC25	17:36957446-36981589	5.27504	4.39439	-1.2004	0.00095	0.00340967
ENSG00000153015	CWC27	5:64064756-64314418	17.2666	13.8275	-1.24871	0.00025	0.00100237
ENSG00000095485	CWF19L1	10:101989423-102027437	18.9792	21.5797	1.13702	0.00495	0.0149648
ENSG00000107562	CXCL12	10:44793037-44881941	3.66293	12.0107	3.27899	5e-05	0.000220352
ENSG00000121966	CXCR4	2:136871918-136875735	5.69176	3.78362	-1.50432	5e-05	0.000220352
ENSG00000144476	CXCR7	2:237476429-237491001	83.6152	91.3839	1.09291	0.0003	0.00118284
ENSG00000102390	CXorf26	X:75392770-75398039	22.062	18.7373	-1.17744	5e-05	0.000220352
ENSG00000187516	CXorf27	X:37208527-38548169	0.737588	4.24018	5.74872	0.0005	0.00190097
ENSG00000197620	CXorf40A	X:148558520-148632055	13.2613	15.3915	1.16064	0.00505	0.0152259
ENSG00000197021	CXorf40B	X:149097744-149392815	28.2355	30.7727	1.08986	0.01325	0.0353266
ENSG00000176034	CXorf59	X:36053912-36163187	0.534849	1.07695	2.01356	0.00795	0.0227423
ENSG00000171604	CXXC5	5:139026883-139063467	24.2225	42.0391	1.73554	5e-05	0.000220352
ENSG00000008283	CYB561	17:61509667-61523722	43.0911	38.7626	-1.11167	5e-05	0.000220352
ENSG00000174151	CYB561D1	1:110036673-110045554	6.86533	5.26669	-1.30354	0.0002	0.000815693
ENSG00000166347	CYB5A	18:71920527-71959251	61.1215	68.1821	1.11552	0.00215	0.00708142
ENSG00000065615	CYB5R4	6:84569361-84670146	11.4817	13.4413	1.17067	5e-05	0.000220352
ENSG00000051523	CYBA	16:88709690-88717560	91.6181	202.27	2.20775	5e-05	0.000220352
ENSG00000179091	CYC1	8:145149929-145152428	112.638	136.933	1.2157	5e-05	0.000220352
ENSG00000083799	CYLD	16:50774820-50837249	4.81044	5.9954	1.24633	0.006	0.0177214
ENSG00000137869	CYP19A1	15:51329684-51630807	1.19448	2.29135	1.91828	0.0014	0.00484365
ENSG00000232973	CYP1B1-AS1	2:38150329-38408997	4.94942	7.98645	1.61361	0.0017	0.00576056
ENSG00000003137	CYP26B1	2:72356366-72375167	0.930599	2.10388	2.26078	5e-05	0.000220352
ENSG00000134716	CYP2J2	1:60358979-60392462	6.33133	4.83457	-1.3096	5e-05	0.000220352
ENSG00000001630	CYP51A1	7:91741464-91810039	127.104	118.872	-1.06925	0.00015	0.000622976
ENSG00000142871	CYR61	1:86046443-86049645	2.96143	4.1188	1.39082	0.0001	0.00042583
ENSG00000173198	CYSLTR1	X:77526960-77583048	1.83666	2.4238	1.31968	0.0001	0.00042583
ENSG00000108669	CYTH1	17:76670129-76778379	14.4657	11.9045	-1.21515	0.00105	0.00374027
ENSG00000100592	DAAM1	14:59655363-59838123	31.4662	37.7338	1.19919	5e-05	0.000220352
ENSG00000129562	DAD1	14:23033804-23058175	134.792	142.817	1.05954	0.0046	0.0140232
ENSG00000173402	DAG1	3:49506145-49573048	16.5849	12.9374	-1.28194	5e-05	0.000220352
ENSG00000132676	DAP3	1:155579338-155829191	96.1772	118.045	1.22737	5e-05	0.000220352
ENSG00000035664	DAPK2	15:64199234-64364232	1.77709	2.98256	1.67834	0.00045	0.00172344
ENSG00000167657	DAPK3	19:3958451-3971038	10.2143	8.52882	-1.19762	0.0154	0.0402898
ENSG00000117593	DARS2	1:173768687-173827684	35.6553	30.9151	-1.15333	5e-05	0.000220352
ENSG00000183283	DAZAP2	12:51632075-51664202	118.821	104.5	-1.13704	5e-05	0.000220352
ENSG00000155368	DBI	2:120124496-120130126	277.152	356.872	1.28764	5e-05	0.000220352
ENSG00000113758	DBN1	5:176883608-176901402	22.3078	20.0025	-1.11525	0.0181	0.0463006
ENSG00000244274	DBNDD2	20:43990576-44039250	12.3953	10.5633	-1.17343	0.01805	0.0461878
ENSG00000138231	DBR1	3:137879853-137893791	12.4855	11.0778	-1.12708	0.0045	0.0137451
ENSG00000100897	DCAF11	14:24549315-24602058	64.2767	56.4786	-1.13807	0.0002	0.000815693
ENSG00000198876	DCAF12	9:34084329-34127397	12.5756	10.7938	-1.16507	5e-05	0.000220352
ENSG00000163257	DCAF16	4:17802277-17812381	18.4533	20.7517	1.12455	0.00585	0.0173274
ENSG00000115827	DCAF17	2:172179760-172341562	8.71249	12.8511	1.47502	5e-05	0.000220352
ENSG00000119599	DCAF4	14:73393039-73426411	50.4911	41.2547	-1.22389	5e-05	0.000220352
ENSG00000143164	DCAF6	1:167885966-168045081	30.5927	39.4475	1.28944	5e-05	0.000220352
ENSG00000146038	DCDC2	6:24171983-24358512	28.8968	25.911	-1.11524	5e-05	0.000220352
ENSG00000118655	DCLRE1B	1:114304453-114456708	17.0447	14.3239	-1.18995	5e-05	0.000220352
ENSG00000172795	DCP2	5:112312398-112356667	49.718	42.0816	-1.18147	5e-05	0.000220352
ENSG00000129187	DCTD	4:183811212-183839089	21.8791	25.2301	1.15316	0.01915	0.048613
ENSG00000204843	DCTN1	2:74588280-74621009	25.7391	20.8769	-1.2329	5e-05	0.000220352
ENSG00000137100	DCTN3	9:34613547-34620515	37.9611	48.1802	1.2692	5e-05	0.000220352
ENSG00000132912	DCTN4	5:150088001-150138671	24.9493	21.0295	-1.1864	5e-05	0.000220352
ENSG00000179958	DCTPP1	16:30418617-30441396	56.615	88.604	1.56503	5e-05	0.000220352
ENSG00000188215	DCUN1D3	16:20621564-20936328	4.9243	7.93359	1.61111	5e-05	0.000220352
ENSG00000109184	DCUN1D4	4:52709165-52783003	34.3051	62.9916	1.83622	5e-05	0.000220352
ENSG00000169738	DCXR	17:79993756-79995573	57.1595	92.3079	1.61492	5e-05	0.000220352
ENSG00000130311	DDA1	19:17420336-17445638	1.87279	2.71899	1.45184	5e-05	0.000220352
ENSG00000167986	DDB1	11:61066922-61136683	93.2026	83.7909	-1.11232	5e-05	0.000220352
ENSG00000100523	DDHD1	14:53510685-53620000	10.6444	13.1548	1.23584	0.00015	0.000622976
ENSG00000197312	DDI2	1:15943994-15995539	6.39497	7.40738	1.15831	0.0185	0.0471696
ENSG00000168209	DDIT4	10:74033677-74035794	56.8549	41.4795	-1.37067	5e-05	0.000220352
ENSG00000198171	DDRGK1	20:3170995-3185331	20.3951	17.1652	-1.18816	5e-05	0.000220352
ENSG00000178105	DDX10	11:108535751-108811657	11.9744	19.7023	1.64536	5e-05	0.000220352
ENSG00000100201	DDX17	22:38864066-38903665	121.978	108.133	-1.12804	5e-05	0.000220352
ENSG00000088205	DDX18	2:118572225-118589955	70.9652	75.5268	1.06428	0.0118	0.0320338
ENSG00000165732	DDX21	10:70715883-70744829	122.088	144.887	1.18674	5e-05	0.000220352
ENSG00000174243	DDX23	12:49223839-49246625	65.3348	53.7706	-1.21507	5e-05	0.000220352
ENSG00000124228	DDX27	20:47826981-47905797	38.9104	32.4781	-1.19805	5e-05	0.000220352
ENSG00000182810	DDX28	16:68050053-68294961	5.17213	7.29166	1.4098	5e-05	0.000220352
ENSG00000123136	DDX39A	19:14519632-14530171	41.3011	46.986	1.13765	5e-05	0.000220352
ENSG00000215301	DDX3X	X:41192650-41223725	132.177	119.813	-1.10319	5e-05	0.000220352
ENSG00000198231	DDX42	17:61851566-61896676	58.5998	54.8393	-1.06857	5e-05	0.000220352
ENSG00000213782	DDX47	12:12878850-12982915	27.167	30.6733	1.12906	5e-05	0.000220352
ENSG00000105671	DDX49	19:19030483-19039442	17.3843	20.7046	1.19099	5e-05	0.000220352
ENSG00000108654	DDX5	17:62494373-62534060	370.734	333.744	-1.11083	0.0129	0.0345524
ENSG00000107625	DDX50	10:70661033-70706603	33.65	38.8955	1.15589	0.0001	0.00042583
ENSG00000185163	DDX51	12:132621138-132628880	4.30794	5.28379	1.22652	0.014	0.0370484
ENSG00000141141	DDX52	17:35969825-36003493	7.7983	6.59388	-1.18266	5e-05	0.000220352
ENSG00000111364	DDX55	12:124086623-124118313	22.037	27.049	1.22744	5e-05	0.000220352
ENSG00000136271	DDX56	7:44605015-44614650	35.6167	40.0105	1.12337	5e-05	0.000220352
ENSG00000107201	DDX58	9:32455299-32526322	28.1017	20.3373	-1.38178	5e-05	0.000220352
ENSG00000110367	DDX6	11:118575315-118661858	138.708	132.949	-1.04332	0.0055	0.0164056
ENSG00000137628	DDX60	4:169137443-169239958	21.5807	19.5312	-1.10493	0.01555	0.0406482
ENSG00000158796	DEDD	1:161070345-161102478	11.6512	9.96211	-1.16955	0.0052	0.015621
ENSG00000140995	DEF8	16:90014332-90034468	24.5279	37.5464	1.53076	5e-05	0.000220352
ENSG00000124795	DEK	6:18224098-18265054	115.908	97.2234	-1.19218	5e-05	0.000220352
ENSG00000119522	DENND1A	9:126118448-126692431	4.70336	7.3024	1.55259	5e-05	0.000220352
ENSG00000213047	DENND1B	1:197473877-197744826	21.5246	26.0832	1.21179	5e-05	0.000220352
ENSG00000198837	DENND4B	1:153901976-153919172	4.52486	6.27112	1.38593	0.0025	0.0080995
ENSG00000137145	DENND4C	9:19276172-19374275	18.3901	16.151	-1.13864	5e-05	0.000220352
ENSG00000139726	DENR	12:123237320-123255611	59.302	54.6949	-1.08423	0.00235	0.00765475
ENSG00000024526	DEPDC1	1:68939834-69004310	8.79911	6.86512	-1.28171	0.00335	0.0105264
ENSG00000155792	DEPTOR	8:120879658-121063152	6.92495	8.83884	1.27637	5e-05	0.000220352
ENSG00000072849	DERL2	17:5374570-5389537	5.76082	6.42102	1.1146	0.00295	0.00938064
ENSG00000095397	DFNB31	9:117164359-117267730	1.24895	2.27397	1.8207	0.0004	0.00154633
ENSG00000128185	DGCR6L	22:20301798-20307603	14.4857	19.7881	1.36605	5e-05	0.000220352
ENSG00000077044	DGKD	2:234263152-234380750	19.8473	25.713	1.29554	5e-05	0.000220352
ENSG00000153933	DGKE	17:54869273-54946034	5.33189	7.48931	1.40463	5e-05	0.000220352
ENSG00000116133	DHCR24	1:55314137-55354523	31.0355	23.453	-1.32331	5e-05	0.000220352
ENSG00000178700	DHFRL1	3:93698982-93847389	4.64024	3.81414	-1.21659	0.0163	0.0422628
ENSG00000095059	DHPS	19:12777613-12792682	26.5814	32.6613	1.22873	5e-05	0.000220352
ENSG00000181192	DHTKD1	10:12110970-12165224	34.0646	39.4069	1.15683	0.0072	0.0208793
ENSG00000109606	DHX15	4:24519063-24586173	150.843	141.68	-1.06467	0.00015	0.000622976
ENSG00000204560	DHX16	6:30614815-30640814	18.1399	15.2017	-1.19328	0.01945	0.0492069
ENSG00000067248	DHX29	5:54529761-54603550	22.1139	18.5856	-1.18984	5e-05	0.000220352
ENSG00000089876	DHX32	10:127512114-127585005	31.4599	29.4932	-1.06668	0.0178	0.0456451
ENSG00000005100	DHX33	17:5344231-5372236	2.89512	3.36362	1.16182	0.0006	0.00224301
ENSG00000134815	DHX34	19:47852537-47889887	2.73452	4.51663	1.65171	5e-05	0.000220352
ENSG00000150990	DHX37	12:125431370-125473668	4.36365	5.8314	1.33636	0.00025	0.00100237
ENSG00000140829	DHX38	16:72078187-72210777	19.1258	15.9349	-1.20025	0.00215	0.00708142
ENSG00000108406	DHX40	17:57642885-57685712	72.0543	67.4924	-1.06759	5e-05	0.000220352
ENSG00000067596	DHX8	17:41561330-41604154	21.1608	17.3232	-1.22153	5e-05	0.000220352
ENSG00000184047	DIABLO	12:122688089-122751068	71.438	81.1344	1.13573	0.0006	0.00224301
ENSG00000131504	DIAPH1	5:140894582-141061788	9.69731	14.602	1.50578	5e-05	0.000220352
ENSG00000139734	DIAPH3	13:60239716-60738119	5.40416	4.67235	-1.15662	0.00095	0.00340967
ENSG00000100697	DICER1	14:95552564-95646263	29.1525	34.9893	1.20021	0.0002	0.000815693
ENSG00000117597	DIEXF	1:210001351-210025558	6.95757	8.35447	1.20077	5e-05	0.000220352
ENSG00000086189	DIMT1	5:61601988-61924409	18.9129	25.091	1.32666	5e-05	0.000220352
ENSG00000160305	DIP2A	21:47878811-47989926	11.8815	13.2586	1.1159	0.00805	0.0229948
ENSG00000066084	DIP2B	12:50898767-51142450	13.2901	12.0562	-1.10234	0.01585	0.0412876
ENSG00000138463	DIRC2	3:122513641-122599986	6.97999	5.76577	-1.21059	0.0011	0.0039015
ENSG00000162946	DISC1	1:231762560-232177018	1.42067	2.32648	1.63759	0.0001	0.00042583
ENSG00000130826	DKC1	X:153991030-154005964	58.7903	65.0826	1.10703	0.0001	0.00042583
ENSG00000107984	DKK1	10:54074055-54077802	241.502	141.506	-1.70666	5e-05	0.000220352
ENSG00000150768	DLAT	11:111895537-112095422	20.8101	18.183	-1.14448	0.00465	0.014148
ENSG00000091140	DLD	7:107531414-107643700	77.9783	71.9762	-1.08339	0.005	0.0150984
ENSG00000176124	DLEU1	13:50601268-51423145	15.3388	19.5718	1.27597	0.00055	0.00207094
ENSG00000231607	DLEU2	13:50601268-51423145	13.0626	17.5477	1.34335	5e-05	0.000220352
ENSG00000082458	DLG3	X:69664710-69725337	36.4511	31.0458	-1.17411	0.0001	0.00042583
ENSG00000126787	DLGAP5	14:55614829-55658396	24.0995	20.4516	-1.17837	5e-05	0.000220352
ENSG00000144355	DLX1	2:172949467-172954405	3.05406	3.84853	1.26013	0.00535	0.0160193
ENSG00000064195	DLX3	17:48067368-48072588	0.507624	0.910691	1.79403	0.00115	0.00405402
ENSG00000100206	DMC1	22:38914953-38966291	6.01615	11.5806	1.92491	5e-05	0.000220352
ENSG00000161249	DMKN	19:35988121-36004560	53.3028	90.5503	1.69879	5e-05	0.000220352
ENSG00000176399	DMRTA1	9:22446839-22452472	27.0992	15.1272	-1.79142	5e-05	0.000220352
ENSG00000138346	DNA2	10:70173820-70231879	15.4299	39.605	2.56676	5e-05	0.000220352
ENSG00000165506	DNAAF2	14:50091891-50101948	11.0803	12.4093	1.11994	0.00015	0.000622976
ENSG00000185842	DNAH14	1:224102740-226595780	39.1212	94.9914	2.42814	0.0041	0.0126518
ENSG00000132002	DNAJB1	19:14625581-14640049	45.9444	34.0292	-1.35015	5e-05	0.000220352
ENSG00000090520	DNAJB11	3:186256229-186315061	39.2411	34.1392	-1.14945	0.0017	0.00576056
ENSG00000135924	DNAJB2	2:220143988-220151622	13.623	11.5005	-1.18455	0.0087	0.0246044
ENSG00000162616	DNAJB4	1:78444858-78604133	4.82465	3.46196	-1.39362	0.0024	0.00779975
ENSG00000105993	DNAJB6	7:157128074-157210133	83.4213	98.609	1.18206	5e-05	0.000220352
ENSG00000128590	DNAJB9	7:108110865-108215294	17.5067	19.6895	1.12468	0.00505	0.0152259
ENSG00000136770	DNAJC1	10:22045465-22292698	32.3708	34.6167	1.06938	0.0029	0.00923479
ENSG00000077232	DNAJC10	2:183580998-183653542	55.0732	48.3976	-1.13793	5e-05	0.000220352
ENSG00000007923	DNAJC11	1:6684925-6761984	14.8024	12.8065	-1.15585	0.0108	0.0296796
ENSG00000138246	DNAJC13	3:132136369-132257876	28.2136	21.2062	-1.33044	5e-05	0.000220352
ENSG00000135392	DNAJC14	12:56137063-56236750	29.3869	24.4789	-1.2005	0.0005	0.00190097
ENSG00000120675	DNAJC15	13:43597338-43683045	17.7785	24.4806	1.37698	5e-05	0.000220352
ENSG00000170464	DNAJC18	5:138744278-138780180	3.79924	2.19948	-1.72733	0.0022	0.00723088
ENSG00000205981	DNAJC19	3:180701496-181508734	27.5936	42.555	1.5422	5e-05	0.000220352
ENSG00000168724	DNAJC21	5:34929697-34959069	32.3261	26.7327	-1.20923	5e-05	0.000220352
ENSG00000178401	DNAJC22	12:49740699-49751309	44.626	32.6845	-1.36536	5e-05	0.000220352
ENSG00000177692	DNAJC28	21:34860496-34864027	1.34245	0.812934	-1.65136	0.00375	0.01168
ENSG00000116675	DNAJC6	1:65713901-65881689	6.9641	18.0725	2.5951	5e-05	0.000220352
ENSG00000168259	DNAJC7	17:40128438-40215096	37.7819	35.3691	-1.06822	0.0124	0.0334134
ENSG00000126698	DNAJC8	1:28527012-28559536	56.7987	67.504	1.18848	5e-05	0.000220352
ENSG00000213551	DNAJC9	10:74927923-75119452	28.9496	26.1083	-1.10883	0.0018	0.00605743
ENSG00000119661	DNAL1	14:74111577-74167054	9.91602	14.2726	1.43935	5e-05	0.000220352
ENSG00000100246	DNAL4	22:39101727-39190203	6.41643	8.50013	1.32474	0.00185	0.00620833
ENSG00000213221	DNLZ	9:139221931-139268133	9.1568	12.9694	1.41637	5e-05	0.000220352
ENSG00000079805	DNM2	19:10824142-10942586	14.4151	15.7617	1.09342	0.0004	0.00154633
ENSG00000107554	DNMBP	10:101635333-101769676	4.24539	7.25519	1.70896	5e-05	0.000220352
ENSG00000227695	DNMBP-AS1	10:101635333-101769676	0.672062	1.40783	2.09478	0.0002	0.000815693
ENSG00000130816	DNMT1	19:10244022-10305755	12.5812	10.6273	-1.18386	5e-05	0.000220352
ENSG00000123992	DNPEP	2:220238267-220586393	84.5038	102.613	1.2143	5e-05	0.000220352
ENSG00000101457	DNTTIP1	20:44420575-44440066	7.98795	9.16866	1.14781	0.01825	0.0466386
ENSG00000150760	DOCK1	10:128593977-129250781	18.8138	21.5764	1.14684	0.0003	0.00118284
ENSG00000135905	DOCK10	2:225629806-225907162	1.07523	1.76785	1.64416	0.0014	0.00484365
ENSG00000130158	DOCK6	19:11309972-11373157	1.49902	1.77676	1.18528	0.00255	0.00823931
ENSG00000116641	DOCK7	1:62920398-63153969	7.31752	6.53205	-1.12025	0.009	0.0253201
ENSG00000129932	DOHH	19:3490819-3500938	1.04228	1.4031	1.34619	0.0155	0.0405379
ENSG00000175920	DOK7	4:3465032-3503200	3.91808	8.41194	2.14695	5e-05	0.000220352
ENSG00000167130	DOLPP1	9:131843378-131852717	11.1426	8.88723	-1.25377	5e-05	0.000220352
ENSG00000083097	DOPEY1	6:83777384-83906382	7.08922	8.70187	1.22748	0.00015	0.000622976
ENSG00000142197	DOPEY2	21:37529079-37789125	4.62339	8.20036	1.77367	5e-05	0.000220352
ENSG00000104885	DOT1L	19:2164147-2232577	2.48451	3.78073	1.52172	0.0086	0.0243524
ENSG00000166171	DPCD	10:103330316-103369425	16.4912	20.8217	1.2626	5e-05	0.000220352
ENSG00000108963	DPH1	17:1933430-1946724	12.0711	18.3955	1.52392	5e-05	0.000220352
ENSG00000132768	DPH2	1:44435671-44439041	8.36016	10.7832	1.28983	5e-05	0.000220352
ENSG00000154813	DPH3	3:16299484-16306479	12.3065	14.5173	1.17965	0.01255	0.0337478
ENSG00000117543	DPH5	1:101455178-101552821	13.3039	16.8628	1.2675	0.0007	0.00257622
ENSG00000136908	DPM2	9:130697377-130700763	9.59979	11.9689	1.24679	0.00015	0.000622976
ENSG00000179085	DPM3	1:155112366-155113071	10.6076	16.1925	1.5265	5e-05	0.000220352
ENSG00000074603	DPP8	15:65734800-65810042	15.5871	17.2296	1.10538	0.0138	0.0365996
ENSG00000173852	DPY19L1	7:34961080-35077883	7.94131	13.1591	1.65704	5e-05	0.000220352
ENSG00000162961	DPY30	2:32092877-32264881	102.934	111.521	1.08342	0.0032	0.0100956
ENSG00000188641	DPYD	1:97543298-98386605	6.66815	5.41406	-1.23164	0.0056	0.0166785
ENSG00000092964	DPYSL2	8:26236774-26515694	4.1573	3.11126	-1.33621	0.00075	0.00274089
ENSG00000136048	DRAM1	12:102271128-102405908	15.4633	12.3477	-1.25232	5e-05	0.000220352
ENSG00000185721	DRG1	22:31795508-32058418	43.6496	55.7379	1.27694	5e-05	0.000220352
ENSG00000113360	DROSHA	5:31400603-31532303	11.4802	14.8402	1.29268	0.00015	0.000622976
ENSG00000134755	DSC2	18:28645939-28682378	5.41081	4.06841	-1.32996	5e-05	0.000220352
ENSG00000183145	DSCR6	21:38378449-38391959	3.29145	2.58974	-1.27096	0.0017	0.00576056
ENSG00000171451	DSEL	18:65173818-65184217	0.82555	0.647582	-1.27482	0.0004	0.00154633
ENSG00000046604	DSG2	18:29078026-29128813	13.3366	11.9522	-1.11583	5e-05	0.000220352
ENSG00000149636	DSN1	20:35380193-35402230	14.5349	11.9347	-1.21787	5e-05	0.000220352
ENSG00000096696	DSP	6:7541807-7586950	46.3854	43.6026	-1.06382	5e-05	0.000220352
ENSG00000125868	DSTN	20:17550507-17588887	280.816	266.38	-1.05419	5e-05	0.000220352
ENSG00000230982	DSTNP1	21:48055078-48085036	5.62993	2.87437	-1.95866	0.0007	0.00257622
ENSG00000133059	DSTYK	1:205111631-205180727	15.7862	12.6101	-1.25186	5e-05	0.000220352
ENSG00000047579	DTNBP1	6:15523031-15663289	5.39849	7.22961	1.33919	5e-05	0.000220352
ENSG00000104047	DTWD1	15:49398267-50149346	32.3694	37.1182	1.14671	0.01855	0.0472662
ENSG00000169570	DTWD2	5:118173016-118324240	7.14782	8.52683	1.19293	5e-05	0.000220352
ENSG00000178498	DTX3	12:57998404-58003587	5.62005	4.4908	-1.25146	0.0035	0.0109603
ENSG00000163840	DTX3L	3:122246805-122294050	20.4075	16.8799	-1.20898	5e-05	0.000220352
ENSG00000168393	DTYMK	2:242615156-242626406	30.803	42.8666	1.39164	5e-05	0.000220352
ENSG00000120129	DUSP1	5:172185228-172204777	10.1301	7.31668	-1.38453	5e-05	0.000220352
ENSG00000143507	DUSP10	1:221874765-221915518	2.3523	1.6757	-1.40377	0.0012	0.00421225
ENSG00000144048	DUSP11	2:73989310-74007284	21.2654	28.4142	1.33617	5e-05	0.000220352
ENSG00000161326	DUSP14	17:35849936-35873603	12.5171	10.88	-1.15047	0.0015	0.00515316
ENSG00000111266	DUSP16	12:12628828-12715317	10.7697	14.4982	1.3462	0.00695	0.0202482
ENSG00000158050	DUSP2	2:96808904-96811179	2.09144	3.46479	1.65665	5e-05	0.000220352
ENSG00000112679	DUSP22	6:292096-351355	6.66725	8.37931	1.25679	5e-05	0.000220352
ENSG00000158716	DUSP23	1:159750721-159752333	19.3835	46.8967	2.41942	5e-05	0.000220352
ENSG00000138166	DUSP5	10:112257595-112271302	3.19229	2.38791	-1.33686	0.00115	0.00405402
ENSG00000139318	DUSP6	12:89741049-89747048	1.88232	0.948153	-1.98525	0.00015	0.000622976
ENSG00000004975	DVL2	17:7128659-7137868	4.14575	3.48266	-1.1904	0.00155	0.00530861
ENSG00000141627	DYM	18:46570171-46987079	9.1261	11.0049	1.20587	5e-05	0.000220352
ENSG00000187240	DYNC2H1	11:102980159-103350591	9.40082	8.32222	-1.1296	0.00115	0.00405402
ENSG00000088986	DYNLL1	12:120907652-120936296	231.472	245.762	1.06174	0.0003	0.00118284
ENSG00000121083	DYNLL2	17:56160779-56167618	42.9256	35.0694	-1.22402	5e-05	0.000220352
ENSG00000146425	DYNLT1	6:159057505-159065771	51.8392	68.9579	1.33023	5e-05	0.000220352
ENSG00000165169	DYNLT3	X:37208527-38548169	29.9853	35.4158	1.18111	5e-05	0.000220352
ENSG00000143479	DYRK3	1:206807993-206857764	2.77597	3.80407	1.37035	5e-05	0.000220352
ENSG00000205250	E2F4	16:67226071-67232821	23.7929	27.2108	1.14365	0.0006	0.00224301
ENSG00000169016	E2F6	2:11584500-11606297	28.7171	50.6472	1.76366	5e-05	0.000220352
ENSG00000129173	E2F8	11:19203577-19302973	4.50005	3.36215	-1.33844	0.0026	0.00838528
ENSG00000167967	E4F1	16:2273559-2288712	8.81702	12.9286	1.46633	5e-05	0.000220352
ENSG00000103356	EARS2	16:23533334-23585710	17.3048	12.9642	-1.33482	0.0001	0.00042583
ENSG00000117395	EBNA1BP2	1:43629845-43727589	56.8157	77.7271	1.36806	5e-05	0.000220352
ENSG00000147155	EBP	X:48379545-48387104	106.409	114.261	1.07378	0.0014	0.00484365
ENSG00000123179	EBPL	13:50234858-50265623	47.8068	72.6602	1.51987	5e-05	0.000220352
ENSG00000122882	ECD	10:74870216-74927853	25.7922	23.1101	-1.11606	0.00035	0.00136621
ENSG00000117298	ECE1	1:21543739-21671997	4.37527	5.97217	1.36498	5e-05	0.000220352
ENSG00000093144	ECHDC1	6:126102306-130463972	46.3644	40.8837	-1.13406	0.00725	0.0209932
ENSG00000127884	ECHS1	10:135175983-135187193	63.0057	55.6403	-1.13238	5e-05	0.000220352
ENSG00000167969	ECI1	16:2289395-2302301	25.4833	43.9928	1.72634	5e-05	0.000220352
ENSG00000198721	ECI2	6:4021500-4157619	16.7491	14.1317	-1.18522	0.0019	0.00635025
ENSG00000114346	ECT2	3:172468471-172539264	52.2123	44.4631	-1.17429	5e-05	0.000220352
ENSG00000131080	EDA2R	X:65815478-65859108	3.13101	2.42485	-1.29122	0.00645	0.0189361
ENSG00000038358	EDC4	16:67906974-67918406	7.33306	6.28662	-1.16645	0.00145	0.00500116
ENSG00000134109	EDEM1	3:5229330-5261642	13.7003	11.6102	-1.18002	0.00285	0.00908481
ENSG00000088298	EDEM2	20:33703159-33872788	7.97285	6.43773	-1.23846	5e-05	0.000220352
ENSG00000107223	EDF1	9:139756570-139760738	295.158	365.188	1.23726	5e-05	0.000220352
ENSG00000078401	EDN1	6:12290595-12297427	14.5282	9.22682	-1.57457	5e-05	0.000220352
ENSG00000156508	EEF1A1	6:74225472-74280319	3904.49	5006.31	1.28219	5e-05	0.000220352
ENSG00000232587	EEF1A1P3	13:28712642-28869475	0.837742	1.63338	1.94974	0.0004	0.00154633
ENSG00000196205	EEF1A1P5	9:135894815-135896553	32.4948	25.465	-1.27606	5e-05	0.000220352
ENSG00000233476	EEF1A1P6	7:22459062-22705152	6.42729	4.75861	-1.35066	5e-05	0.000220352
ENSG00000101210	EEF1A2	20:62119365-62130505	84.008	77.0147	-1.09081	5e-05	0.000220352
ENSG00000114942	EEF1B2	2:206980270-207027652	591.496	1162.65	1.96562	5e-05	0.000220352
ENSG00000104529	EEF1D	8:144661805-144682485	597.807	794.333	1.32874	5e-05	0.000220352
ENSG00000254772	EEF1G	11:62327072-62359649	1095.1	1223.23	1.11701	0.00605	0.0178555
ENSG00000167658	EEF2	19:3972315-3985461	497.994	436.514	-1.14084	0.0017	0.00576056
ENSG00000115380	EFEMP1	2:56093101-56151274	136.033	108.884	-1.24934	5e-05	0.000220352
ENSG00000096093	EFHC1	6:52285105-52441713	8.5435	6.34607	-1.34626	5e-05	0.000220352
ENSG00000115468	EFHD1	2:233470766-233547491	2.62033	2.01747	-1.29882	0.01285	0.0344598
ENSG00000169242	EFNA1	1:155099935-155107333	68.7274	34.6084	-1.98586	5e-05	0.000220352
ENSG00000243364	EFNA4	1:155036206-155060014	7.8517	5.31929	-1.47608	5e-05	0.000220352
ENSG00000125266	EFNB2	13:107142092-107187462	5.42239	3.36566	-1.61109	5e-05	0.000220352
ENSG00000132294	EFR3A	8:132916334-133025889	37.0807	33.1009	-1.12023	5e-05	0.000220352
ENSG00000084710	EFR3B	2:25264998-25378243	2.17221	1.77279	-1.22531	0.00385	0.011951
ENSG00000108883	EFTUD2	17:42925278-42976993	25.6394	23.3794	-1.09667	5e-05	0.000220352
ENSG00000172889	EGFL7	9:139543061-139567130	10.7054	16.7539	1.56499	5e-05	0.000220352
ENSG00000129521	EGLN3	14:34393436-34931980	5.25137	3.62855	-1.44723	0.00025	0.00100237
ENSG00000120738	EGR1	5:137801168-137805004	2.77533	3.92109	1.41284	5e-05	0.000220352
ENSG00000179388	EGR3	8:22545171-22941132	0.455114	2.77929	6.10681	5e-05	0.000220352
ENSG00000110047	EHD1	11:64619113-64655768	3.74227	8.37441	2.2378	5e-05	0.000220352
ENSG00000013016	EHD3	2:31456879-31492313	2.84291	2.27519	-1.24953	0.00015	0.000622976
ENSG00000204371	EHMT2	6:31847535-31865464	12.4044	10.6509	-1.16463	5e-05	0.000220352
ENSG00000149547	EI24	11:125439111-125551018	60.905	52.4844	-1.16044	5e-05	0.000220352
ENSG00000176396	EID2	19:40028889-40030870	7.95458	6.5011	-1.22357	0.00255	0.00823931
ENSG00000173812	EIF1	17:39775688-39943183	62.6402	76.4919	1.22113	5e-05	0.000220352
ENSG00000175376	EIF1AD	11:65764015-65771620	18.2738	26.2099	1.43429	5e-05	0.000220352
ENSG00000173674	EIF1AX	X:20142635-20159962	40.9676	55.7654	1.36121	5e-05	0.000220352
ENSG00000086232	EIF2AK1	7:6048875-6098861	40.2868	45.8152	1.13723	0.00315	0.00994988
ENSG00000172071	EIF2AK3	2:88838237-88931337	17.3458	13.4707	-1.28767	0.00255	0.00823931
ENSG00000128829	EIF2AK4	15:40226346-40327797	11.7564	10.4633	-1.12359	0.0016	0.00545716
ENSG00000111361	EIF2B1	12:124086623-124118313	33.5977	29.1044	-1.15439	0.00055	0.00207094
ENSG00000119718	EIF2B2	14:75469613-75476292	23.3419	28.7454	1.23149	5e-05	0.000220352
ENSG00000115211	EIF2B4	2:27505259-27603657	18.7566	16.4205	-1.14227	0.0033	0.0103901
ENSG00000092847	EIF2C1	1:36335408-36395211	4.15133	3.46561	-1.19786	0.0001	0.00042583
ENSG00000123908	EIF2C2	8:141541263-141645718	27.8012	45.3437	1.631	5e-05	0.000220352
ENSG00000126070	EIF2C3	1:36396318-36522063	4.78144	6.96194	1.45604	0.00065	0.00240749
ENSG00000134001	EIF2S1	14:67707825-67853233	179.525	205.037	1.14211	5e-05	0.000220352
ENSG00000125977	EIF2S2	20:32570857-32700138	44.8618	42.4681	-1.05636	0.00185	0.00620833
ENSG00000130741	EIF2S3	X:24072832-24096088	107.848	100.63	-1.07172	5e-05	0.000220352
ENSG00000107581	EIF3A	10:120794355-120840396	70.0286	63.6202	-1.10073	5e-05	0.000220352
ENSG00000106263	EIF3B	7:2291404-2420380	143.262	135.069	-1.06066	0.0019	0.00635025
ENSG00000175390	EIF3F	11:7991797-8023409	46.9806	42.4227	-1.10744	0.0007	0.00257622
ENSG00000130811	EIF3G	19:10216898-10230599	66.494	83.7663	1.25976	5e-05	0.000220352
ENSG00000084623	EIF3I	1:32674694-32697205	84.5501	97.2544	1.15026	5e-05	0.000220352
ENSG00000100129	EIF3L	22:38244874-38285414	165.8	146.695	-1.13023	5e-05	0.000220352
ENSG00000149100	EIF3M	11:32605343-32816204	227.702	242.165	1.06352	0.00015	0.000622976
ENSG00000141543	EIF4A3	17:78109012-78120982	97.2375	87.9409	-1.10571	5e-05	0.000220352
ENSG00000063046	EIF4B	12:53399941-53458156	380.694	337.256	-1.1288	0.008	0.0228728
ENSG00000197258	EIF4BP6	7:103969103-104549001	0.853736	0.311189	-2.74347	0.0001	0.00042583
ENSG00000225031	EIF4BP7	X:110862904-110864717	0.534356	0.273102	-1.95662	0.01015	0.0280907
ENSG00000151247	EIF4E	4:99792834-99851788	96.8102	83.2768	-1.16251	5e-05	0.000220352
ENSG00000163412	EIF4E3	3:71728439-71805647	6.19255	7.55408	1.21987	0.00275	0.00880912
ENSG00000187840	EIF4EBP1	8:37887858-37917883	19.3926	30.4945	1.57249	5e-05	0.000220352
ENSG00000148730	EIF4EBP2	10:72164134-72188374	12.2692	11.5072	-1.06622	0.0008	0.00291341
ENSG00000110321	EIF4G2	11:10804859-10830657	174.219	159.32	-1.09352	5e-05	0.000220352
ENSG00000106682	EIF4H	7:73588574-73611431	145.906	129.634	-1.12552	5e-05	0.000220352
ENSG00000100664	EIF5	14:103799880-103811362	114.375	130.224	1.13857	0.00715	0.0207459
ENSG00000132507	EIF5A	17:7210317-7232638	116.199	150.554	1.29565	5e-05	0.000220352
ENSG00000158417	EIF5B	2:99613723-100016728	14.079	17.718	1.25847	0.00895	0.0251975
ENSG00000242372	EIF6	20:33703159-33872788	60.0149	101.875	1.69749	5e-05	0.000220352
ENSG00000066044	ELAVL1	19:8023457-8070529	21.9685	18.2697	-1.20246	5e-05	0.000220352
ENSG00000120690	ELF1	13:41506055-41658137	33.2125	54.3053	1.63508	5e-05	0.000220352
ENSG00000109381	ELF2	4:139936942-140098372	35.7416	41.1805	1.15217	0.0022	0.00723088
ENSG00000163435	ELF3	1:201951499-201986316	6.5905	19.0786	2.89485	5e-05	0.000220352
ENSG00000102034	ELF4	X:129198848-129244691	4.75642	3.75998	-1.26501	0.00015	0.000622976
ENSG00000135374	ELF5	11:34500339-34535352	3.27302	2.70328	-1.21076	0.00965	0.0268781
ENSG00000118985	ELL2	5:95220801-96143803	4.25551	3.07788	-1.38261	0.01215	0.0328586
ENSG00000179387	ELMOD2	4:141445311-141474924	17.4223	14.9459	-1.16569	0.0093	0.026033
ENSG00000066322	ELOVL1	1:43829067-43833697	31.794	27.8882	-1.14005	0.0005	0.00190097
ENSG00000164181	ELOVL7	5:60047617-60140216	24.2942	19.9762	-1.21616	5e-05	0.000220352
ENSG00000134759	ELP2	18:33709406-33757909	194.598	214.201	1.10073	5e-05	0.000220352
ENSG00000170571	EMB	5:49692025-49739082	86.7358	160.147	1.84638	5e-05	0.000220352
ENSG00000164035	EMCN	4:101316497-101801283	3.81555	6.22664	1.63191	0.0021	0.00693865
ENSG00000154920	EME1	17:48450580-48475249	7.24291	5.90346	-1.22689	0.01935	0.0490014
ENSG00000126749	EMG1	12:7074489-7178336	30.4712	48.1339	1.57966	5e-05	0.000220352
ENSG00000132205	EMILIN2	18:2847027-2914090	0.563407	1.19146	2.11474	5e-05	0.000220352
ENSG00000066629	EML1	14:100204029-100408397	11.5239	16.606	1.441	5e-05	0.000220352
ENSG00000143924	EML4	2:42370377-42559688	27.4426	25.3058	-1.08444	0.0068	0.0198592
ENSG00000171617	ENC1	5:73923233-74072737	12.2175	6.20757	-1.96817	5e-05	0.000220352
ENSG00000149218	ENDOD1	11:94822973-94865809	8.6562	9.37728	1.0833	0.00435	0.0133416
ENSG00000167136	ENDOG	9:131580752-131592100	4.6685	6.59518	1.4127	0.0009	0.00324361
ENSG00000173818	ENDOV	17:78388964-78411886	8.81848	11.9793	1.35843	0.00075	0.00274089
ENSG00000167280	ENGASE	17:77071018-77084681	3.97007	6.03522	1.52018	0.00015	0.000622976
ENSG00000145293	ENOPH1	4:83351714-83382244	33.8286	37.6483	1.11291	5e-05	0.000220352
ENSG00000165675	ENOX2	X:129751712-130037208	8.72648	7.06109	-1.23585	5e-05	0.000220352
ENSG00000197594	ENPP1	6:132129155-132216295	11.8802	9.16829	-1.29579	5e-05	0.000220352
ENSG00000001561	ENPP4	6:46097700-46114435	6.16773	4.62255	-1.33427	5e-05	0.000220352
ENSG00000143420	ENSA	1:150573326-150602088	472.968	532.566	1.12601	5e-05	0.000220352
ENSG00000223797	ENTPD3-AS1	3:40355292-40494820	4.86002	8.13884	1.67465	5e-05	0.000220352
ENSG00000198018	ENTPD7	10:101419262-101515891	3.64328	2.89689	-1.25765	0.00175	0.00591334
ENSG00000100393	EP300	22:41487789-41593460	1.96194	2.49103	1.26968	5e-05	0.000220352
ENSG00000183495	EP400	12:132434504-132565005	1.45789	2.43684	1.67149	5e-05	0.000220352
ENSG00000116016	EPAS1	2:46520805-46613836	2.46633	3.6596	1.48383	0.01365	0.0362325
ENSG00000095203	EPB41L4B	9:111934253-112083244	9.55796	7.67385	-1.24552	5e-05	0.000220352
ENSG00000119888	EPCAM	2:47572296-47614740	234.736	222.308	-1.0559	0.0007	0.00257622
ENSG00000116106	EPHA4	2:222282746-222438922	68.9523	44.6875	-1.54299	5e-05	0.000220352
ENSG00000135333	EPHA7	6:93949737-94129265	3.94362	2.79604	-1.41043	5e-05	0.000220352
ENSG00000120915	EPHX2	8:27348295-27403081	5.09106	3.26876	-1.55749	5e-05	0.000220352
ENSG00000172031	EPHX4	1:92495538-92529093	0.848655	1.27008	1.49658	0.01485	0.0390271
ENSG00000178567	EPM2AIP1	3:37027356-37034795	12.1827	10.5869	-1.15073	5e-05	0.000220352
ENSG00000187266	EPOR	19:11487880-11530018	4.14268	3.54695	-1.16796	0.01205	0.0326276
ENSG00000085832	EPS15	1:51819934-52027301	28.4953	31.0166	1.08848	0.0105	0.0289416
ENSG00000127527	EPS15L1	19:16466219-16582781	6.49652	8.75751	1.34803	5e-05	0.000220352
ENSG00000151491	EPS8	12:15773091-16035263	18.2906	13.6852	-1.33652	5e-05	0.000220352
ENSG00000138018	EPT1	2:26531040-26618759	24.8757	37.1403	1.49304	5e-05	0.000220352
ENSG00000164307	ERAP1	5:95220801-96143803	14.8958	11.0111	-1.3528	0.00035	0.00136621
ENSG00000141736	ERBB2	17:37844392-37884915	16.1447	13.5438	-1.19203	5e-05	0.000220352
ENSG00000112851	ERBB2IP	5:65222302-65378377	55.2869	63.1536	1.14229	5e-05	0.000220352
ENSG00000065361	ERBB3	12:56473640-56509935	60.4439	48.3808	-1.24934	5e-05	0.000220352
ENSG00000082805	ERC1	12:1021242-1605090	5.34094	7.58164	1.41953	0.00415	0.0127809
ENSG00000012061	ERCC1	19:45882891-45982086	16.4917	21.5471	1.30654	5e-05	0.000220352
ENSG00000163161	ERCC3	2:128014865-128051752	43.0328	38.7745	-1.10982	0.0014	0.00484365
ENSG00000113719	ERGIC1	5:172261277-172379688	77.332	62.3267	-1.24075	5e-05	0.000220352
ENSG00000087502	ERGIC2	12:29302035-29534122	44.4215	49.4529	1.11326	0.0025	0.0080995
ENSG00000125991	ERGIC3	20:34129769-34145405	125.611	149.305	1.18863	5e-05	0.000220352
ENSG00000100632	ERH	14:69846847-69929105	212.849	242.675	1.14012	5e-05	0.000220352
ENSG00000117419	ERI3	1:44686741-44820932	18.3222	23.1556	1.2638	5e-05	0.000220352
ENSG00000068912	ERLEC1	2:53759809-54087297	33.1154	30.4942	-1.08596	0.0002	0.000815693
ENSG00000147475	ERLIN2	8:37592278-37616619	19.9143	24.8938	1.25005	0.00685	0.0199941
ENSG00000099219	ERMP1	9:5629024-5833117	23.0232	19.3442	-1.19019	5e-05	0.000220352
ENSG00000178607	ERN1	17:62120389-62207502	1.10603	1.68554	1.52395	5e-05	0.000220352
ENSG00000089248	ERP29	12:112451119-112461255	73.0795	80.0763	1.09574	5e-05	0.000220352
ENSG00000116285	ERRFI1	1:8064463-8086368	17.1963	23.4834	1.36561	5e-05	0.000220352
ENSG00000260565	ERVK13-1	16:2653350-2723445	6.24277	5.32038	-1.17337	0.0084	0.0238595
ENSG00000226887	ERVMER34-1	4:53588784-53617807	3.15727	2.30638	-1.36893	5e-05	0.000220352
ENSG00000141446	ESCO1	18:19109263-19180845	18.2742	17.185	-1.06338	0.00165	0.00561546
ENSG00000139684	ESD	13:47345390-47371367	115.13	110.405	-1.0428	0.01835	0.0468635
ENSG00000091831	ESR1	6:151977825-152958936	77.9496	64.6353	-1.20599	5e-05	0.000220352
ENSG00000104413	ESRP1	8:95653301-95719694	54.1618	44.1998	-1.22538	5e-05	0.000220352
ENSG00000173153	ESRRA	11:64073043-64085556	8.05167	10.7913	1.34026	5e-05	0.000220352
ENSG00000139641	ESYT1	12:56511942-56538457	30.1638	24.3953	-1.23646	5e-05	0.000220352
ENSG00000117868	ESYT2	7:158523685-158622944	59.1198	102.223	1.72908	5e-05	0.000220352
ENSG00000143971	ETAA1	2:67624450-67637677	10.0763	7.56303	-1.33231	5e-05	0.000220352
ENSG00000120705	ETF1	5:137841783-137878989	99.923	105.025	1.05106	0.01225	0.033089
ENSG00000140374	ETFA	15:76352177-76603813	132.581	172.141	1.29839	5e-05	0.000220352
ENSG00000105379	ETFB	19:51848409-51869672	36.8295	41.5621	1.1285	0.0003	0.00118284
ENSG00000105755	ETHE1	19:44010871-44040282	4.76107	5.94595	1.24887	0.01045	0.028819
ENSG00000105672	ETV2	19:36132646-36135773	0.156881	0.781679	4.98264	0.0022	0.00723088
ENSG00000117036	ETV3	1:157090982-157108266	10.7563	8.8239	-1.219	5e-05	0.000220352
ENSG00000175832	ETV4	17:41605211-41623762	1.75847	1.27685	-1.3772	0.0031	0.00981175
ENSG00000139083	ETV6	12:11802787-12044558	0.912727	1.51655	1.66155	0.0182	0.0465336
ENSG00000067208	EVI5	1:92974252-93257961	5.83956	7.6573	1.31128	5e-05	0.000220352
ENSG00000182944	EWSR1	22:29655840-29696515	136.043	120.933	-1.12495	5e-05	0.000220352
ENSG00000081177	EXD2	14:69649736-69821183	8.83595	7.25723	-1.21754	0.0001	0.00042583
ENSG00000138190	EXOC6	10:94590934-94819250	15.5952	20.1782	1.29387	5e-05	0.000220352
ENSG00000144036	EXOC6B	2:72403112-73053177	14.4733	28.9358	1.99925	5e-05	0.000220352
ENSG00000182473	EXOC7	17:74075262-74099868	42.8177	39.9911	-1.07068	0.0014	0.00484365
ENSG00000116903	EXOC8	1:231468479-231490769	11.3138	10.1064	-1.11947	5e-05	0.000220352
ENSG00000171311	EXOSC1	10:99185916-99205774	31.5102	35.2743	1.11946	0.0122	0.0329824
ENSG00000171824	EXOSC10	1:11126674-11162157	19.2862	15.7082	-1.22777	5e-05	0.000220352
ENSG00000130713	EXOSC2	9:133569107-133580248	28.7436	36.4092	1.26669	5e-05	0.000220352
ENSG00000178896	EXOSC4	8:145132904-145135550	20.297	27.203	1.34025	5e-05	0.000220352
ENSG00000077348	EXOSC5	19:41836812-42006550	8.67111	14.0575	1.62119	5e-05	0.000220352
ENSG00000151348	EXT2	11:44117098-44266979	13.7304	11.9376	-1.15017	5e-05	0.000220352
ENSG00000012232	EXTL3	8:28457985-28613116	4.68637	3.24766	-1.443	0.00585	0.0173274
ENSG00000108799	EZH1	17:40852293-40897071	5.19933	4.63304	-1.12223	0.00255	0.00823931
ENSG00000106462	EZH2	7:148504474-148581413	35.0054	37.4044	1.06853	0.0036	0.0112464
ENSG00000092820	EZR	6:159186772-159241625	50.0396	46.4357	-1.07761	5e-05	0.000220352
ENSG00000131187	F12	5:176829140-176883283	3.04655	5.94643	1.95186	5e-05	0.000220352
ENSG00000164251	F2RL1	5:76114757-76131140	10.7722	8.40128	-1.28221	5e-05	0.000220352
ENSG00000117525	F3	1:94994780-95007356	1.31906	0.550141	-2.39768	0.01165	0.0317036
ENSG00000117480	FAAH	1:46859936-46879520	5.84563	4.6732	-1.25088	0.0195	0.0492855
ENSG00000164687	FABP5	8:82192105-82197012	3.32149	4.44552	1.33841	0.0083	0.023614
ENSG00000168040	FADD	11:70049268-70053496	4.19226	6.3276	1.50935	5e-05	0.000220352
ENSG00000185104	FAF1	1:50905149-51425935	20.7674	24.768	1.19264	0.0031	0.00981175
ENSG00000113194	FAF2	5:175874628-175937075	39.0682	32.471	-1.20317	5e-05	0.000220352
ENSG00000180185	FAHD1	16:1845620-1934295	27.0416	33.1064	1.22428	5e-05	0.000220352
ENSG00000115042	FAHD2A	2:96068468-96082364	15.7871	21.1527	1.33987	5e-05	0.000220352
ENSG00000158234	FAIM	3:138327447-138352218	16.6772	14.0479	-1.18716	0.0057	0.0169569
ENSG00000153443	FAM100A	16:4656110-4665028	3.47588	4.63711	1.33408	5e-05	0.000220352
ENSG00000167106	FAM102A	9:130702573-130742812	8.7314	17.3818	1.99072	5e-05	0.000220352
ENSG00000169612	FAM103A1	15:83509837-83772195	19.8943	23.6046	1.1865	5e-05	0.000220352
ENSG00000182518	FAM104B	X:55169534-55187743	10.7856	15.4024	1.42806	5e-05	0.000220352
ENSG00000065809	FAM107B	10:14560555-14816896	30.1572	22.7545	-1.32533	5e-05	0.000220352
ENSG00000129968	FAM108A1	19:1876808-1885500	1.95805	3.02722	1.54603	5e-05	0.000220352
ENSG00000107362	FAM108B1	9:74477367-74525847	21.1739	27.8868	1.31704	5e-05	0.000220352
ENSG00000136379	FAM108C1	15:80972024-81047962	10.8131	12.4773	1.1539	0.01045	0.028819
ENSG00000198324	FAM109A	12:111798338-111806925	2.06844	1.50432	-1.375	0.0035	0.0109603
ENSG00000184731	FAM110C	2:38813-46870	9.37999	5.14683	-1.82248	5e-05	0.000220352
ENSG00000166801	FAM111A	11:58897605-58922512	27.1286	19.617	-1.38292	5e-05	0.000220352
ENSG00000189057	FAM111B	11:58874657-58894883	15.3068	13.0406	-1.17378	5e-05	0.000220352
ENSG00000055147	FAM114A2	5:153369687-153825410	13.2963	18.0117	1.35464	5e-05	0.000220352
ENSG00000198420	FAM115A	7:143548467-143599291	22.7683	15.6445	-1.45535	5e-05	0.000220352
ENSG00000223459	FAM115B	7:143295132-143305111	1.59504	1.08106	-1.47545	0.00095	0.00340967
ENSG00000138439	FAM117B	2:203499900-203634480	3.04764	3.5677	1.17064	0.0007	0.00257622
ENSG00000100376	FAM118A	22:45704848-45737836	10.9012	13.8673	1.27209	0.0015	0.00515316
ENSG00000197798	FAM118B	11:126071992-126148026	6.7365	8.01221	1.18937	0.0159	0.0413972
ENSG00000188938	FAM120AOS	9:96208775-96328397	81.8738	74.6697	-1.09648	0.0009	0.00324361
ENSG00000112584	FAM120B	6:170599790-170716153	19.56	18.2597	-1.07121	0.0158	0.0411848
ENSG00000196814	FAM125B	9:129089127-129269320	1.95808	2.7211	1.38968	0.01825	0.0466386
ENSG00000134590	FAM127A	X:134166332-134167576	18.6232	15.1836	-1.22653	0.0145	0.03821
ENSG00000136830	FAM129B	9:130267617-130341268	34.4309	38.2136	1.10986	5e-05	0.000220352
ENSG00000144567	FAM134A	2:220036618-220050201	63.5852	56.8574	-1.11833	5e-05	0.000220352
ENSG00000154153	FAM134B	5:16473146-16630078	6.31504	9.25157	1.46501	5e-05	0.000220352
ENSG00000141699	FAM134C	17:40731527-40767254	18.2142	15.4322	-1.18027	5e-05	0.000220352
ENSG00000035141	FAM136A	2:70523106-70529222	55.8269	58.9279	1.05555	0.004	0.0123725
ENSG00000031003	FAM13B	5:137150021-137387650	14.2968	27.3442	1.91261	5e-05	0.000220352
ENSG00000138286	FAM149B1	10:74927923-75119452	16.7809	14.5697	-1.15176	0.00675	0.0197316
ENSG00000152380	FAM151B	5:79778111-79838382	1.88225	3.49139	1.8549	0.0018	0.00605743
ENSG00000100908	FAM158A	14:24605366-24610797	18.8251	25.6595	1.36305	5e-05	0.000220352
ENSG00000151553	FAM160B1	10:116581502-116659591	17.7762	12.6258	-1.40792	5e-05	0.000220352
ENSG00000114023	FAM162A	3:122103022-122134882	43.5957	54.6106	1.25266	5e-05	0.000220352
ENSG00000205670	FAM165B	21:35747778-35780164	16.3263	30.9031	1.89284	5e-05	0.000220352
ENSG00000054965	FAM168A	11:73111531-73309234	11.6342	8.90801	-1.30604	5e-05	0.000220352
ENSG00000152102	FAM168B	2:131805448-131851033	28.5036	23.4087	-1.21765	5e-05	0.000220352
ENSG00000198780	FAM169A	5:74073398-74162776	6.16372	13.0299	2.11396	5e-05	0.000220352
ENSG00000144369	FAM171B	2:187454789-187630685	14.7306	10.131	-1.45401	5e-05	0.000220352
ENSG00000113391	FAM172A	5:92953774-93447404	12.1905	14.3648	1.17836	0.0044	0.0134871
ENSG00000150756	FAM173B	5:10226441-10250027	20.0524	16.7449	-1.19752	5e-05	0.000220352
ENSG00000174132	FAM174A	5:99871008-99922445	22.9356	30.2296	1.31802	5e-05	0.000220352
ENSG00000185442	FAM174B	15:93160672-93353114	11.8126	15.0873	1.27723	0.0028	0.0089473
ENSG00000222011	FAM185A	7:102389417-102715286	13.2725	29.1958	2.19972	5e-05	0.000220352
ENSG00000148481	FAM188A	10:15820168-15902519	17.8869	26.8901	1.50334	5e-05	0.000220352
ENSG00000135063	FAM189A2	9:71939487-72007371	1.36602	2.01874	1.47782	0.0005	0.00190097
ENSG00000171928	FAM18B1	17:18684518-18710027	10.1273	12.2061	1.20527	5e-05	0.000220352
ENSG00000184305	FAM190A	4:91048685-92523064	17.471	25.04	1.43323	5e-05	0.000220352
ENSG00000107771	FAM190B	10:86088341-86278273	12.7022	23.0391	1.81378	5e-05	0.000220352
ENSG00000172366	FAM195A	16:691812-818865	11.8913	22.6331	1.90333	5e-05	0.000220352
ENSG00000225663	FAM195B	17:79780292-79791167	16.3369	34.9438	2.13895	5e-05	0.000220352
ENSG00000188916	FAM196A	10:128593977-129250781	0.393551	0.766012	1.94641	0.0032	0.0100956
ENSG00000123575	FAM199X	X:103411300-103440583	26.1616	22.1626	-1.18044	5e-05	0.000220352
ENSG00000165669	FAM204A	10:120065400-120101840	52.6104	60.1678	1.14365	0.00075	0.00274089
ENSG00000119328	FAM206A	9:111696460-111775809	10.3407	8.4044	-1.23039	0.0017	0.00576056
ENSG00000160256	FAM207A	21:46359924-46396904	14.1579	22.0895	1.56023	5e-05	0.000220352
ENSG00000108021	FAM208B	10:5726800-5805703	65.0634	89.9716	1.38283	5e-05	0.000220352
ENSG00000177706	FAM20C	7:182934-300711	1.52885	0.74009	-2.06576	0.0003	0.00118284
ENSG00000177150	FAM210A	18:13663345-13726591	8.52449	11.5884	1.35942	5e-05	0.000220352
ENSG00000124098	FAM210B	20:54933970-54943719	37.9493	30.7409	-1.23449	5e-05	0.000220352
ENSG00000181350	FAM211A	17:16342288-16395467	30.5413	42.5413	1.39291	5e-05	0.000220352
ENSG00000197852	FAM212B	1:112025969-112310638	2.31289	3.54527	1.53283	0.01105	0.0302656
ENSG00000122378	FAM213A	10:82167584-82192753	68.1287	59.5157	-1.14472	5e-05	0.000220352
ENSG00000099290	FAM21A	10:51827647-52039568	8.71079	6.81416	-1.27834	0.00355	0.0111057
ENSG00000172661	FAM21C	10:46222647-46288412	10.9707	7.2859	-1.50575	5e-05	0.000220352
ENSG00000188100	FAM25A	10:88695296-88784489	0.99336	2.98462	3.00457	0.0172	0.0443026
ENSG00000105058	FAM32A	19:16296234-16302855	57.1632	62.3297	1.09038	5e-05	0.000220352
ENSG00000071889	FAM3A	X:153733349-153744566	8.3725	9.92317	1.18521	0.0049	0.0148452
ENSG00000112773	FAM46A	6:82201155-82462491	17.4217	12.5789	-1.38499	5e-05	0.000220352
ENSG00000158246	FAM46B	1:27331510-27339327	1.82474	0.831799	-2.19372	5e-05	0.000220352
ENSG00000183508	FAM46C	1:118148555-118170994	4.56475	4.01415	-1.13717	0.00045	0.00172344
ENSG00000189157	FAM47E	4:77135192-77232752	8.4998	6.37271	-1.33378	0.00055	0.00207094
ENSG00000102710	FAM48A	13:37523911-37633850	25.7723	33.618	1.30442	5e-05	0.000220352
ENSG00000071859	FAM50A	X:153672472-153679002	42.6054	39.1095	-1.08939	0.0125	0.0336538
ENSG00000120709	FAM53C	5:137620953-137685416	9.12433	7.82385	-1.16622	0.00145	0.00500116
ENSG00000147382	FAM58A	X:152853376-152864707	15.7475	25.2076	1.60074	5e-05	0.000220352
ENSG00000141441	FAM59A	18:29843505-30050447	4.48481	2.94864	-1.52098	5e-05	0.000220352
ENSG00000198797	FAM5B	1:177140062-177251558	0.445457	1.25058	2.80741	0.00275	0.00880912
ENSG00000139146	FAM60A	12:31433517-31479992	32.8179	42.7797	1.30355	5e-05	0.000220352
ENSG00000143409	FAM63A	1:150969024-150980851	8.56025	12.239	1.42975	5e-05	0.000220352
ENSG00000180488	FAM73A	1:78245308-78344106	3.52726	6.04668	1.71427	5e-05	0.000220352
ENSG00000148343	FAM73B	9:131798899-131834361	5.77544	6.92738	1.19946	0.00855	0.024224
ENSG00000077458	FAM76B	11:95502105-95565857	20.7856	16.7613	-1.24009	0.01265	0.0339817
ENSG00000126882	FAM78A	9:134133462-134151934	0.92123	0.601989	-1.53031	0.00105	0.00374027
ENSG00000137824	FAM82A2	15:41028081-41048049	16.0578	13.6838	-1.17349	5e-05	0.000220352
ENSG00000168143	FAM83B	6:54711568-54806820	44.4575	26.7727	-1.66055	5e-05	0.000220352
ENSG00000101447	FAM83D	20:37554954-37581703	12.4614	10.0551	-1.23931	5e-05	0.000220352
ENSG00000188522	FAM83G	17:18853988-18950439	2.58936	2.91273	1.12489	0.0157	0.0409787
ENSG00000180921	FAM83H	8:144806102-144815971	9.5571	8.84282	-1.08078	0.0019	0.00635025
ENSG00000162981	FAM84A	2:14772809-14790933	8.07568	5.01421	-1.61056	5e-05	0.000220352
ENSG00000168672	FAM84B	8:127564686-127725660	91.2507	66.8585	-1.36483	5e-05	0.000220352
ENSG00000118894	FAM86A	16:5074844-5147809	13.7626	15.7348	1.1433	0.00125	0.00437402
ENSG00000244026	FAM86DP	3:75464220-75484261	4.08286	5.22985	1.28093	0.00285	0.00908481
ENSG00000251669	FAM86EP	4:3916909-3957148	4.5515	6.49557	1.42713	0.0029	0.00923479
ENSG00000176973	FAM89B	11:65337900-65341669	13.7904	17.9128	1.29893	0.001	0.00358009
ENSG00000137414	FAM8A1	6:17600582-17611950	10.846	13.3236	1.22844	0.0004	0.00154633
ENSG00000176853	FAM91A1	8:124780695-124827692	83.7664	77.0879	-1.08664	0.00065	0.00240749
ENSG00000166797	FAM96A	15:64364757-64386217	50.9714	71.7021	1.40671	5e-05	0.000220352
ENSG00000166595	FAM96B	16:66965958-66968326	36.0306	47.1093	1.30748	5e-05	0.000220352
ENSG00000171262	FAM98B	15:38746327-38779911	4.41028	8.51318	1.9303	5e-05	0.000220352
ENSG00000130244	FAM98C	19:38893774-38916945	4.59806	5.56398	1.21007	0.01455	0.0383288
ENSG00000187741	FANCA	16:89773541-89883065	15.8745	19.2628	1.21344	0.0117	0.0318286
ENSG00000181544	FANCB	X:14861528-14891191	4.92013	6.88609	1.39958	5e-05	0.000220352
ENSG00000158169	FANCC	9:97861335-98079991	9.97857	11.8937	1.19193	0.0116	0.0315896
ENSG00000112039	FANCE	6:35420137-35434880	2.78521	1.84743	-1.50761	5e-05	0.000220352
ENSG00000115392	FANCL	2:58134785-58468507	27.2703	42.0072	1.5404	5e-05	0.000220352
ENSG00000152767	FARP1	13:98795433-99102023	5.86372	7.12307	1.21477	0.0074	0.0213682
ENSG00000006607	FARP2	2:242295657-242449145	19.8773	26.4753	1.33194	0.00065	0.00240749
ENSG00000145982	FARS2	6:5261583-5771816	7.56822	10.9562	1.44766	5e-05	0.000220352
ENSG00000179115	FARSA	19:13033283-13044558	13.0422	14.8616	1.1395	0.0003	0.00118284
ENSG00000116120	FARSB	2:223435254-223521056	17.6228	21.321	1.20986	5e-05	0.000220352
ENSG00000169710	FASN	17:80036214-80056106	5.83893	8.75017	1.49859	5e-05	0.000220352
ENSG00000215251	FASTKD5	20:3087558-3140842	10.2684	9.00508	-1.14028	0.00015	0.000622976
ENSG00000083857	FAT1	4:187508936-187647876	25.4498	23.189	-1.0975	0.00845	0.0239928
ENSG00000196159	FAT4	4:126237553-126414087	0.801141	1.52106	1.89862	5e-05	0.000220352
ENSG00000149806	FAU	11:64888099-64902004	421.803	874.787	2.07392	5e-05	0.000220352
ENSG00000105202	FBL	19:40325093-40337054	94.5886	101.285	1.0708	0.00015	0.000622976
ENSG00000138829	FBN2	5:127593600-128369335	1.17506	0.47293	-2.48463	5e-05	0.000220352
ENSG00000161040	FBXL13	7:102389417-102715286	1.61319	10.0619	6.23729	5e-05	0.000220352
ENSG00000005812	FBXL3	13:77564794-77601330	27.7663	22.3289	-1.24352	5e-05	0.000220352
ENSG00000112234	FBXL4	6:99321333-99395849	8.86249	7.35256	-1.20536	5e-05	0.000220352
ENSG00000118564	FBXL5	4:15606161-15739936	27.127	35.4951	1.30848	5e-05	0.000220352
ENSG00000138081	FBXO11	2:48010220-48134949	15.2066	18.1924	1.19635	0.00135	0.00469246
ENSG00000134452	FBXO18	10:5903688-5987863	34.3014	29.0041	-1.18264	0.00065	0.00240749
ENSG00000135108	FBXO21	12:117581145-117628336	38.0699	31.5779	-1.20559	5e-05	0.000220352
ENSG00000147364	FBXO25	8:356427-421225	13.454	16.662	1.23844	5e-05	0.000220352
ENSG00000165355	FBXO33	14:39866872-39901704	10.1918	8.26007	-1.23386	5e-05	0.000220352
ENSG00000178974	FBXO34	14:55729484-55828636	18.0164	16.2214	-1.11065	0.0011	0.0039015
ENSG00000145868	FBXO38	5:147763497-147822399	20.5668	16.1962	-1.26985	0.0003	0.00118284
ENSG00000132879	FBXO44	1:11708423-11723384	3.09932	4.14619	1.33778	0.00415	0.0127809
ENSG00000174013	FBXO45	3:196281055-196315930	21.4142	18.3123	-1.16939	5e-05	0.000220352
ENSG00000177051	FBXO46	19:46213886-46234151	2.27074	1.62253	-1.3995	0.0035	0.0109603
ENSG00000112029	FBXO5	6:153291663-153304714	20.0539	17.979	-1.1154	0.00015	0.000622976
ENSG00000100225	FBXO7	22:32870662-32894818	34.1675	29.4726	-1.1593	5e-05	0.000220352
ENSG00000164117	FBXO8	4:175157808-175254531	7.93649	9.42865	1.18801	0.00075	0.00274089
ENSG00000109670	FBXW7	4:153242409-153456172	10.8232	14.3373	1.32468	5e-05	0.000220352
ENSG00000174989	FBXW8	12:117348760-117470180	5.9779	8.35762	1.39809	5e-05	0.000220352
ENSG00000150337	FCGR1A	1:149754226-149783928	0.761798	1.66405	2.18437	0.0129	0.0345524
ENSG00000157107	FCHO2	5:72251807-72386349	13.2893	28.4077	2.13763	5e-05	0.000220352
ENSG00000137478	FCHSD2	11:72525352-72853306	8.00966	20.8089	2.59798	5e-05	0.000220352
ENSG00000079459	FDFT1	8:11653081-11696818	71.6027	79.5775	1.11138	5e-05	0.000220352
ENSG00000160752	FDPS	1:155278538-155300905	109.771	136.565	1.24409	5e-05	0.000220352
ENSG00000167807	FDX1L	19:10415478-10426691	13.2197	26.4627	2.00178	5e-05	0.000220352
ENSG00000161513	FDXR	17:72858619-72869156	6.82857	8.53253	1.24953	5e-05	0.000220352
ENSG00000141965	FEM1A	19:4791727-4795571	6.84166	7.4185	1.08431	0.0174	0.0447294
ENSG00000168496	FEN1	11:61447904-61564716	37.432	32.2202	-1.16176	5e-05	0.000220352
ENSG00000073712	FERMT2	14:53323985-53419153	31.8037	23.9992	-1.3252	5e-05	0.000220352
ENSG00000182511	FES	15:91426924-91439006	0.311838	0.664898	2.1322	0.0145	0.03821
ENSG00000149557	FEZ1	11:125315645-125369424	5.09045	3.68625	-1.38093	0.0037	0.0115335
ENSG00000139132	FGD4	12:32552462-32798984	5.25302	9.54249	1.81657	5e-05	0.000220352
ENSG00000225733	FGD5-AS1	3:14860468-15106842	91.6431	81.4838	-1.12468	5e-05	0.000220352
ENSG00000180263	FGD6	12:95470524-95611258	3.07974	2.57508	-1.19598	0.0107	0.0294306
ENSG00000156427	FGF18	5:170846659-170884627	0.227732	0.606863	2.66481	0.00115	0.00405402
ENSG00000137441	FGFBP2	4:15961865-16086001	0.183965	0.960458	5.22087	0.00245	0.00795233
ENSG00000111790	FGFR1OP2	12:27091315-27119583	45.4881	41.9281	-1.08491	0.00465	0.014148
ENSG00000066468	FGFR2	10:123237847-123357972	13.5026	15.171	1.12356	0.00125	0.00437402
ENSG00000127418	FGFRL1	4:1003723-1020685	4.58977	5.3828	1.17278	0.00825	0.0234931
ENSG00000137460	FHDC1	4:153857503-153900848	1.87092	2.29053	1.22428	0.0001	0.00042583
ENSG00000115641	FHL2	2:105974168-106054960	1.15043	1.83383	1.59403	0.00145	0.00500116
ENSG00000172500	FIBP	11:65647279-65656010	51.9853	58.9053	1.13311	0.00035	0.00136621
ENSG00000132436	FIGNL1	7:50511830-50518088	21.3719	18.5941	-1.14939	0.0003	0.00118284
ENSG00000214253	FIS1	7:100882738-100895597	173.396	382.805	2.20769	5e-05	0.000220352
ENSG00000179431	FJX1	11:35639734-35642419	3.67801	4.91062	1.33513	0.0017	0.00576056
ENSG00000119321	FKBP15	9:115913221-115983641	11.6116	10.0156	-1.15935	0.0009	0.00324361
ENSG00000088832	FKBP1A	20:1290618-1373806	71.4021	66.298	-1.07699	0.0159	0.0413972
ENSG00000173486	FKBP2	11:64008474-64011604	26.1079	31.6428	1.212	0.0001	0.00042583
ENSG00000004478	FKBP4	12:2904118-3050306	54.0427	67.8044	1.25465	5e-05	0.000220352
ENSG00000096060	FKBP5	6:35541361-35696360	9.9096	8.49967	-1.16588	0.00065	0.00240749
ENSG00000105701	FKBP8	19:18642567-18654383	39.4929	44.4021	1.1243	5e-05	0.000220352
ENSG00000204315	FKBPL	6:32096483-32098068	6.33143	8.11806	1.28218	5e-05	0.000220352
ENSG00000160688	FLAD1	1:154955813-154965587	24.5155	34.8118	1.41999	5e-05	0.000220352
ENSG00000177731	FLII	17:18128900-18162056	27.798	23.0733	-1.20477	0.00085	0.00307972
ENSG00000196924	FLNA	X:153576891-153603006	82.0538	77.9714	-1.05236	0.0131	0.0350102
ENSG00000136068	FLNB	3:57994126-58157982	30.2961	36.2398	1.19619	5e-05	0.000220352
ENSG00000244161	FLNB-AS1	3:57994126-58157982	0.694098	1.51092	2.1768	5e-05	0.000220352
ENSG00000137312	FLOT1	6:30695485-30710510	22.5954	26.4073	1.1687	0.00105	0.00374027
ENSG00000162769	FLVCR1	1:213031596-213072705	3.58994	5.23324	1.45775	0.00495	0.0149648
ENSG00000162076	FLYWCH2	16:2933186-2949383	23.2853	37.1267	1.59443	5e-05	0.000220352
ENSG00000248905	FMN1	15:33057746-33486897	3.32148	11.0484	3.32635	5e-05	0.000220352
ENSG00000102081	FMR1	X:146993468-147032645	33.8463	27.0731	-1.25018	5e-05	0.000220352
ENSG00000137942	FNBP1L	1:93913657-94020218	22.7163	18.6794	-1.21611	5e-05	0.000220352
ENSG00000109920	FNBP4	11:47738071-47788995	32.8001	39.2826	1.19764	5e-05	0.000220352
ENSG00000217128	FNIP1	5:130759613-131132756	22.3018	20.1369	-1.10751	0.0005	0.00190097
ENSG00000170345	FOS	14:75745476-75748933	6.87616	30.312	4.40826	5e-05	0.000220352
ENSG00000075426	FOSL2	2:28607275-28640179	5.92261	7.68673	1.29786	0.0001	0.00042583
ENSG00000129514	FOXA1	14:38059188-38672128	67.8293	59.9876	-1.13072	0.0003	0.00118284
ENSG00000054598	FOXC1	6:1610678-1614127	0.717714	4.08517	5.69194	5e-05	0.000220352
ENSG00000160973	FOXH1	8:145691425-145701718	8.35609	6.78043	-1.23238	0.0001	0.00042583
ENSG00000198815	FOXJ3	1:42642209-42804047	8.88937	18.729	2.1069	5e-05	0.000220352
ENSG00000164916	FOXK1	7:4683387-4811074	2.28958	4.0196	1.75561	5e-05	0.000220352
ENSG00000141568	FOXK2	17:80477588-80562483	23.2022	32.724	1.41038	5e-05	0.000220352
ENSG00000150907	FOXO1	13:41129816-41240734	2.43699	3.93222	1.61355	5e-05	0.000220352
ENSG00000114861	FOXP1	3:71003843-71633140	29.8687	24.1739	-1.23557	5e-05	0.000220352
ENSG00000165879	FRAT1	10:99079021-99081672	3.46022	2.22045	-1.55834	5e-05	0.000220352
ENSG00000181274	FRAT2	10:99092254-99102960	17.1131	15.7229	-1.08842	0.00585	0.0173274
ENSG00000150893	FREM2	13:39261265-39460074	8.35991	10.5094	1.25712	5e-05	0.000220352
ENSG00000111816	FRK	6:116262692-116381921	5.45237	7.40358	1.35786	5e-05	0.000220352
ENSG00000139926	FRMD6	14:51921229-52197445	11.0052	7.70316	-1.42866	5e-05	0.000220352
ENSG00000166225	FRS2	12:69864128-69973562	17.7424	21.8845	1.23346	5e-05	0.000220352
ENSG00000186628	FSD2	15:83419315-83474822	0.960034	1.2096	1.25996	0.0055	0.0164056
ENSG00000188738	FSIP2	2:186584600-186698017	10.8775	12.6542	1.16333	5e-05	0.000220352
ENSG00000134363	FST	5:52776238-52782964	0.259613	0.60203	2.31896	0.0073	0.0211223
ENSG00000070404	FSTL3	19:676388-683392	7.45346	8.37014	1.12299	0.0049	0.0148452
ENSG00000167996	FTH1	11:61717292-61735132	678.906	639.545	-1.06154	5e-05	0.000220352
ENSG00000108592	FTSJ3	17:61896794-61909386	54.3487	44.5935	-1.21876	5e-05	0.000220352
ENSG00000180917	FTSJD1	16:71315291-71323618	20.8517	19.0699	-1.09344	0.01795	0.0459695
ENSG00000137200	FTSJD2	6:37400994-37450603	24.4541	19.1134	-1.27942	5e-05	0.000220352
ENSG00000162613	FUBP1	1:78409739-78444794	97.5166	90.1694	-1.08148	5e-05	0.000220352
ENSG00000107164	FUBP3	9:133454351-133513739	30.0754	27.058	-1.11152	0.0058	0.0171988
ENSG00000179163	FUCA1	1:24171566-24194784	15.632	12.5978	-1.24085	5e-05	0.000220352
ENSG00000069509	FUNDC1	X:44382884-44402247	15.4451	30.7281	1.98951	5e-05	0.000220352
ENSG00000165775	FUNDC2	X:154064062-154288578	115.038	220.75	1.91893	5e-05	0.000220352
ENSG00000089280	FUS	16:31191430-31203127	30.303	49.8226	1.64415	5e-05	0.000220352
ENSG00000196371	FUT4	11:94277005-94658686	0.646847	0.967682	1.496	5e-05	0.000220352
ENSG00000033170	FUT8	14:65877309-66210839	66.4554	113.372	1.70599	5e-05	0.000220352
ENSG00000132286	FXC1	11:6502676-6593257	11.4859	17.3509	1.51063	5e-05	0.000220352
ENSG00000114416	FXR1	3:180319917-180694950	60.4009	53.5741	-1.12743	5e-05	0.000220352
ENSG00000129245	FXR2	17:7482921-7518215	8.62358	7.67759	-1.12321	0.00975	0.0270987
ENSG00000089356	FXYD3	19:35606731-35615227	206.567	340.819	1.64992	5e-05	0.000220352
ENSG00000174804	FZD4	11:86502100-86666433	9.94584	6.65725	-1.49399	5e-05	0.000220352
ENSG00000155760	FZD7	2:202899309-202903160	2.14111	2.72277	1.27166	0.0001	0.00042583
ENSG00000109458	GAB1	4:144256417-144395721	11.3045	8.60698	-1.31341	5e-05	0.000220352
ENSG00000033327	GAB2	11:77926342-78285919	2.36786	4.71548	1.99145	5e-05	0.000220352
ENSG00000154727	GABPA	21:27011583-27144771	11.0597	9.2521	-1.19537	5e-05	0.000220352
ENSG00000143458	GABPB2	1:151043053-151098018	16.3668	18.4357	1.12641	0.00815	0.0232464
ENSG00000166206	GABRB3	15:26788692-27194354	5.53209	4.42486	-1.25023	0.0005	0.00190097
ENSG00000128683	GAD1	2:171669722-171717661	0.719356	1.43899	2.00039	0.0013	0.00453276
ENSG00000099860	GADD45B	19:2476122-2478257	10.4649	24.0721	2.30026	5e-05	0.000220352
ENSG00000130222	GADD45G	9:92219927-92221470	0.598683	1.33546	2.23066	0.0012	0.00421225
ENSG00000179271	GADD45GIP1	19:13064971-13068050	23.9205	55.8018	2.3328	5e-05	0.000220352
ENSG00000178950	GAK	4:843063-926161	10.3081	8.56774	-1.20313	0.01935	0.0490014
ENSG00000054983	GALC	14:88176762-88460009	10.0774	8.61552	-1.16968	0.00135	0.00469246
ENSG00000117308	GALE	1:24122088-24127271	7.44957	9.5474	1.2816	0.00735	0.0212474
ENSG00000108479	GALK1	17:73754017-73761307	9.21945	17.7638	1.92678	5e-05	0.000220352
ENSG00000156958	GALK2	15:49398267-50149346	14.675	31.9377	2.17633	5e-05	0.000220352
ENSG00000141429	GALNT1	18:33161002-33291798	51.7427	46.2096	-1.11974	5e-05	0.000220352
ENSG00000164574	GALNT10	5:153369687-153825410	56.4875	43.4902	-1.29885	5e-05	0.000220352
ENSG00000119514	GALNT12	9:101569980-101634560	5.67342	4.58678	-1.23691	0.00365	0.011389
ENSG00000115339	GALNT3	2:166604100-166651192	44.9426	34.6722	-1.29621	5e-05	0.000220352
ENSG00000257594	GALNT4	12:89813494-89920039	2.15631	3.24978	1.50711	5e-05	0.000220352
ENSG00000139629	GALNT6	12:51745681-51902980	11.5278	8.21763	-1.40281	5e-05	0.000220352
ENSG00000130005	GAMT	19:1397088-1401552	3.89914	5.70349	1.46275	5e-05	0.000220352
ENSG00000089597	GANAB	11:62392297-62414104	41.5683	35.893	-1.15812	5e-05	0.000220352
ENSG00000106105	GARS	7:30634296-30673649	20.5925	23.0164	1.11771	0.00155	0.00530861
ENSG00000159131	GART	21:34870939-35288284	42.9445	56.1943	1.30853	5e-05	0.000220352
ENSG00000139354	GAS2L3	12:100967460-101022064	15.5872	19.0182	1.22012	5e-05	0.000220352
ENSG00000234741	GAS5	1:173831289-173866494	780.16	1323.95	1.69702	5e-05	0.000220352
ENSG00000107485	GATA3	10:8095566-8117161	31.2484	32.9816	1.05547	0.0131	0.0350102
ENSG00000141448	GATA6	18:19749403-19782491	0.584239	0.315246	-1.85328	0.0002	0.000815693
ENSG00000157259	GATAD1	7:92076766-92157845	22.5817	18.3271	-1.23215	5e-05	0.000220352
ENSG00000143614	GATAD2B	1:153777200-153895451	2.00838	2.32964	1.15996	0.0013	0.00453276
ENSG00000257218	GATC.1	12:120875892-120899389	20.5274	27.5713	1.34315	5e-05	0.000220352
ENSG00000177628	GBA	1:155204238-155214653	34.216	30.5187	-1.12115	0.00595	0.0175936
ENSG00000070610	GBA2	9:35696944-35758572	14.7773	12.3355	-1.19795	0.01845	0.0470498
ENSG00000146729	GBAS	7:55954969-56067874	27.4117	35.9809	1.31261	5e-05	0.000220352
ENSG00000114480	GBE1	3:81538849-81811312	11.5918	10.1424	-1.1429	0.0012	0.00421225
ENSG00000162645	GBP2	1:89571814-89641723	3.32035	2.39381	-1.38706	0.0002	0.000815693
ENSG00000115271	GCA	2:163175349-163695240	28.4342	25.0261	-1.13618	0.0157	0.0409787
ENSG00000137880	GCHFR	15:41056217-41059906	5.07446	11.4216	2.25079	5e-05	0.000220352
ENSG00000001084	GCLC	6:53362138-53481969	34.0294	28.1364	-1.20945	0.00015	0.000622976
ENSG00000023909	GCLM	1:94350760-94374966	6.29263	9.94957	1.58115	5e-05	0.000220352
ENSG00000089154	GCN1L1	12:120565006-120632513	20.1606	34.2621	1.69946	5e-05	0.000220352
ENSG00000187210	GCNT1	9:79034751-79122332	10.5957	6.83611	-1.54996	5e-05	0.000220352
ENSG00000137878	GCOM1	15:57884105-58074960	2.88032	6.01666	2.08888	5e-05	0.000220352
ENSG00000140905	GCSH	16:81087101-81130008	60.8157	84.0894	1.38269	5e-05	0.000220352
ENSG00000006007	GDE1	16:19513010-19533467	46.5793	41.8276	-1.1136	0.0002	0.000815693
ENSG00000203879	GDI1	X:153665265-153671814	34.9968	30.5881	-1.14413	5e-05	0.000220352
ENSG00000164949	GEM	8:95261480-95274578	3.06178	6.12258	1.99968	5e-05	0.000220352
ENSG00000092208	GEMIN2	14:39583426-39606177	16.4342	20.1422	1.22563	0.0007	0.00257622
ENSG00000082516	GEMIN5	5:154266975-154317769	16.1544	20.6078	1.27568	5e-05	0.000220352
ENSG00000152147	GEMIN6	2:38978675-39009598	16.8629	26.3532	1.56279	5e-05	0.000220352
ENSG00000142252	GEMIN7	19:45582529-45594782	7.80971	9.44288	1.20912	0.0001	0.00042583
ENSG00000127554	GFER	16:2034207-2044276	20.8995	47.2856	2.26252	5e-05	0.000220352
ENSG00000164347	GFM2	5:73923233-74072737	19.6306	22.3192	1.13696	0.01425	0.0376018
ENSG00000198380	GFPT1	2:69546904-69614382	25.0027	23.4412	-1.06661	0.0026	0.00838528
ENSG00000103365	GGA2	16:23474862-23533316	40.5905	50.7525	1.25036	5e-05	0.000220352
ENSG00000125447	GGA3	17:73232694-73267303	4.0233	5.2375	1.30179	0.00255	0.00823931
ENSG00000006625	GGCT	7:30536236-30544460	99.2897	93.0391	-1.06718	0.00095	0.00340967
ENSG00000115486	GGCX	2:85774742-85788670	31.7764	34.6979	1.09194	0.01935	0.0490014
ENSG00000152904	GGPS1	1:235294497-235507847	44.412	40.4107	-1.09901	0.01925	0.0488351
ENSG00000165678	GHITM	10:85899195-85913311	152.9	173.85	1.13701	5e-05	0.000220352
ENSG00000112964	GHR	5:42423878-42721979	1.96142	2.83352	1.44463	0.00085	0.00307972
ENSG00000204120	GIGYF2	2:233562008-233880595	37.0225	40.9669	1.10654	0.00365	0.011389
ENSG00000131153	GINS2	16:85645014-85722605	19.6001	25.4521	1.29857	5e-05	0.000220352
ENSG00000123159	GIPC1	19:14588571-14606944	44.9611	48.783	1.085	0.00045	0.00172344
ENSG00000183153	GJD3	17:38517234-38520067	0.870699	1.97624	2.26971	0.0004	0.00154633
ENSG00000138604	GLCE	15:69452922-69564544	15.692	13.3267	-1.17748	0.0009	0.00324361
ENSG00000119392	GLE1	9:131266978-131314689	24.5386	22.4681	-1.09215	5e-05	0.000220352
ENSG00000106571	GLI3	7:42000547-42277469	2.0455	5.65559	2.76489	5e-05	0.000220352
ENSG00000126603	GLIS2	16:4364761-4389598	0.489165	0.776738	1.58789	0.00025	0.00100237
[truncated: 4,204 more rows]

## Sheet: S1 - B
Table S1 - B: Nt-ERβ gene list
gene_ID	gene_name	locus	FPKM_Nt-ERβ_-E2	FPKM_Nt-ERβ_+E2	fold_change	p_value	FDR_value
ENSG00000200488	7SK	2:76672204-76672536	111.562	147.32	1.32052	5e-05	0.000212574
ENSG00000202058	7SK	22:42949622-42978044	26.5132	35.4785	1.33814	0.00945	0.0252074
ENSG00000200312	7SK	14:89591214-90421121	149.773	255.939	1.70885	5e-05	0.000212574
ENSG00000128274	A4GALT	22:43088126-43117304	0.862784	3.38972	3.92883	5e-05	0.000212574
ENSG00000197085	AAA1.1	7:34386123-34917944	0.656766	0.383302	-1.71344	0.0143	0.0363119
ENSG00000094914	AAAS	12:53701239-53718648	16.1939	18.6767	1.15331	0.00055	0.00196757
ENSG00000081760	AACS	12:125549924-125627873	20.6144	23.3231	1.1314	5e-05	0.000212574
ENSG00000109576	AADAT	4:170981372-171012850	4.31875	3.32197	-1.30006	0.00495	0.014211
ENSG00000103591	AAGAB	15:67493370-67819628	63.5632	59.5587	-1.06724	0.0027	0.00830713
ENSG00000115977	AAK1	2:69686413-70053596	2.89744	1.74968	-1.65598	0.006	0.0168941
ENSG00000124608	AARS2	6:44238202-44346694	4.77449	3.81717	-1.25079	0.00025	0.000955636
ENSG00000108825	AARSD1	17:41102542-41132545	14.9213	18.0021	1.20647	0.0012	0.00400741
ENSG00000157426	AASDH	4:57204455-57253666	7.53321	5.95558	-1.2649	5e-05	0.000212574
ENSG00000008311	AASS	7:121715700-121784334	14.9778	16.6519	1.11177	5e-05	0.000212574
ENSG00000183044	ABAT	16:8768421-8962866	27.1874	29.537	1.08642	5e-05	0.000212574
ENSG00000165029	ABCA1	9:107543282-107691173	0.607315	0.795674	1.31015	0.01605	0.0401367
ENSG00000144452	ABCA12	2:215796265-216003151	0.856949	0.451005	-1.90009	0.0023	0.00719538
ENSG00000107331	ABCA2	9:139901685-139931234	7.21859	9.89513	1.37078	0.00055	0.00196757
ENSG00000167972	ABCA3	16:2325881-2476700	3.49574	5.16724	1.47815	5e-05	0.000212574
ENSG00000154265	ABCA5	17:67143354-67323323	15.4127	12.7647	-1.20744	5e-05	0.000212574
ENSG00000115657	ABCB6	2:220074489-220094439	16.972	13.338	-1.27245	0.0001	0.000409591
ENSG00000150967	ABCB9	12:123405497-123467456	7.1485	9.63361	1.34764	5e-05	0.000212574
ENSG00000108846	ABCC3	17:48712137-48769063	26.5436	19.3453	-1.3721	5e-05	0.000212574
ENSG00000125257	ABCC4	13:95672082-95953687	1.53848	1.21004	-1.27143	0.0177	0.043695
ENSG00000114770	ABCC5	3:183637721-183735803	52.6669	41.9409	-1.25574	5e-05	0.000212574
ENSG00000069431	ABCC9	12:21950334-22094336	4.5439	3.37179	-1.34762	5e-05	0.000212574
ENSG00000164163	ABCE1	4:145888263-146101313	64.881	80.7234	1.24418	5e-05	0.000212574
ENSG00000118777	ABCG2	4:89011415-89152474	33.0212	20.5679	-1.60547	5e-05	0.000212574
ENSG00000106077	ABHD11	7:73150423-73153197	41.6306	50.2473	1.20698	5e-05	0.000212574
ENSG00000100997	ABHD12	20:25228704-25371619	45.0092	53.7008	1.19311	5e-05	0.000212574
ENSG00000139826	ABHD13	13:108870726-108886603	6.17489	5.16042	-1.19659	5e-05	0.000212574
ENSG00000114779	ABHD14B	3:51989329-52023213	10.0344	11.3688	1.13297	0.01255	0.0323917
ENSG00000168792	ABHD15	17:27887690-27894042	5.59747	4.32066	-1.29551	5e-05	0.000212574
ENSG00000140526	ABHD2	15:89630308-89745591	11.1456	18.5238	1.66198	5e-05	0.000212574
ENSG00000158201	ABHD3	18:19230857-19284766	6.96766	5.69146	-1.22423	5e-05	0.000212574
ENSG00000100439	ABHD4	14:23064714-23081265	5.01784	3.45379	-1.45285	5e-05	0.000212574
ENSG00000127220	ABHD8	19:17402940-17414282	0.98323	2.28827	2.3273	5e-05	0.000212574
ENSG00000099204	ABLIM1	10:116190871-116444414	8.60237	10.1706	1.1823	0.001	0.00339445
ENSG00000146109	ABT1	6:26597179-26600278	12.171	14.61	1.20039	5e-05	0.000212574
ENSG00000166016	ABTB2	11:34172534-34379555	1.81547	4.08383	2.24946	5e-05	0.000212574
ENSG00000225898	AC002075.3.1	7:93220884-93540577	1.13869	0.503493	-2.26159	0.01275	0.0328534
ENSG00000235560	AC002310.12.1	16:30535324-30569819	4.69822	3.59152	-1.30814	0.00935	0.0249678
ENSG00000234494	AC003665.1.1	17:45973515-46018776	8.35201	5.80294	-1.43927	0.0001	0.000409591
ENSG00000227948	AC003989.4.1	7:110303109-111202573	4.19151	1.71213	-2.44813	5e-05	0.000212574
ENSG00000228006	AC004017.1	19:58193356-58202072	5.01543	10.6237	2.1182	5e-05	0.000212574
ENSG00000196656	AC004057.1.1	4:113739264-114309884	5.00086	2.63798	-1.89572	0.0033	0.009911
ENSG00000261008	AC004158.2.1	16:72317207-72698908	2.57151	4.84601	1.8845	0.00075	0.00261371
ENSG00000223749	AC004383.4.1	X:133677366-133680741	7.59253	30.7851	4.05466	5e-05	0.000212574
ENSG00000244416	AC004386.1	X:73462443-73462739	20.6779	11.179	-1.84972	5e-05	0.000212574
ENSG00000260924	AC004463.6.1	22:19158907-19160345	1.08955	1.69257	1.55345	0.0012	0.00400741
ENSG00000258953	AC004507.1.1	5:126378249-126409184	2.50988	1.50518	-1.6675	0.00035	0.00130356
ENSG00000229944	AC004797.1.1	17:47500969-47502298	1.46463	0.773495	-1.89352	0.01305	0.0335507
ENSG00000183444	AC004967.8.1	7:97595401-97596335	5.83431	6.98581	1.19737	0.01275	0.0328534
ENSG00000228903	AC004985.13.1	7:44066549-44081905	0.525747	0.225489	-2.33158	0.00095	0.0032395
ENSG00000213888	AC005003.1	22:31742874-31744670	3.41862	2.87105	-1.19072	0.0148	0.0374538
ENSG00000233404	AC005035.1	2:102508954-102511150	5.79118	4.9081	-1.17992	0.00105	0.0035466
ENSG00000228246	AC006028.9.1	7:2719155-2883958	0.605599	1.67373	2.76377	5e-05	0.000212574
ENSG00000178430	AC006111.1	16:3692938-3767565	0.615034	1.20713	1.96271	0.0009	0.00308559
ENSG00000231312	AC007246.3.1	2:39476406-39945103	8.81031	11.9135	1.35222	0.00235	0.00732904
ENSG00000172974	AC007318.5.1	2:65432136-65433396	1.14085	0.459298	-2.48389	0.0009	0.00308559
ENSG00000242539	AC007620.3.1	3:179115404-179116506	1.17457	0.482141	-2.43616	0.0147	0.0372228
ENSG00000227036	AC007639.1.1	17:70380442-70588943	0.20449	2.4464	11.9634	5e-05	0.000212574
ENSG00000233251	AC007743.1.1	2:56401874-56613308	7.27552	5.50187	-1.32237	5e-05	0.000212574
ENSG00000232856	AC008038.1	7:132469628-132766848	3.38721	6.1031	1.80181	5e-05	0.000212574
ENSG00000115128	AC008073.5.1	2:24290453-24299313	177.904	200.516	1.1271	5e-05	0.000212574
ENSG00000230259	AC008738.2	19:33790839-33793470	7.16472	12.833	1.79113	5e-05	0.000212574
ENSG00000237705	AC008937.2.1	5:56111400-56191979	2.80649	6.0729	2.16388	5e-05	0.000212574
ENSG00000225373	AC008993.1	19:65916-70966	16.15	13.646	-1.1835	0.0061	0.0171306
ENSG00000229689	AC009237.1	2:96194602-96198143	4.54899	5.61452	1.23423	5e-05	0.000212574
ENSG00000249249	AC010226.4.1	5:114914338-114968689	1.70026	0.924021	-1.84006	0.0195	0.0475356
ENSG00000214248	AC010336.2	19:7953389-7968427	2.94944	3.63082	1.23102	5e-05	0.000212574
ENSG00000226180	AC010536.2	16:87635440-87799598	0.588268	1.04206	1.7714	0.0115	0.0299661
ENSG00000222017	AC011997.1.1	2:198557829-198651486	0.937579	1.53398	1.63611	0.00435	0.0126625
ENSG00000237016	AC013410.1.1	2:174439837-174441069	0.76426	0.386418	-1.97781	0.00685	0.0189479
ENSG00000091436	AC013461.1.1	2:173940162-174146764	40.6253	31.2378	-1.30052	5e-05	0.000212574
ENSG00000224911	AC015936.3.1	17:42977083-42982758	2.39571	4.39893	1.83617	0.00295	0.00896836
ENSG00000236338	AC015987.1	7:135611202-135662101	66.3829	60.7492	-1.09274	0.00015	0.000595169
ENSG00000212978	AC016747.3.1	2:61293005-61391964	4.56665	3.10974	-1.4685	0.0002	0.000775238
ENSG00000233559	AC016831.7.1	7:130538478-130613408	0.783141	0.319827	-2.44864	0.0026	0.00803121
ENSG00000188985	AC016839.1	18:23713815-23773319	0.524168	0.162628	-3.2231	0.002	0.00633907
ENSG00000236753	AC018642.1.1	7:130626518-131181395	1.04319	0.502825	-2.07467	0.0138	0.0351884
ENSG00000235978	AC018816.3.1	3:4535031-4928977	4.66504	1.55387	-3.00222	0.00235	0.00732904
ENSG00000224331	AC019181.3.1	2:165510133-165705844	5.38835	1.5517	-3.47254	0.00225	0.00705313
ENSG00000170442	AC021066.1	12:52626303-52715182	7.42769	9.1192	1.22773	0.00015	0.000595169
ENSG00000228513	AC023271.1.1	2:203879601-204091101	0.738644	0.350142	-2.10956	0.0098	0.0260275
ENSG00000214135	AC024560.3.1	3:197305083-197354777	11.5009	8.7479	-1.3147	5e-05	0.000212574
ENSG00000177340	AC024940.1	12:31433517-31479992	0.216278	0.633614	2.92963	0.0031	0.00937114
ENSG00000179859	AC025335.1.1	17:7816641-7819271	0.882828	1.52548	1.72794	5e-05	0.000212574
ENSG00000260693	AC026150.8.1	15:30832295-30838172	1.83333	1.12308	-1.6324	0.01255	0.0323917
ENSG00000174977	AC026271.5.1	17:18553507-18554855	0.524167	0.169123	-3.09934	0.0047	0.0135455
ENSG00000259141	AC027323.1	5:89811427-90460038	2.16249	1.30853	-1.65261	0.00995	0.0263767
ENSG00000176018,ENSG00000259141	AC027323.1,LYSMD3	5:89811427-90460038	29.3231	18.7181	-1.56657	5e-05	0.000212574
ENSG00000180385	AC034193.5.1	3:10004220-10052893	3.33835	4.34482	1.30149	0.0046	0.0132976
ENSG00000229525	AC053503.4.1	2:220238267-220586393	0.378128	1.34733	3.56314	5e-05	0.000212574
ENSG00000226380	AC058791.1.1	7:130538478-130613408	1.50413	0.831305	-1.80936	0.00405	0.0119046
ENSG00000231721	AC058791.2.1	7:130626518-131181395	6.14862	4.3594	-1.41043	0.00255	0.00789242
ENSG00000214429	AC064872.1.1	2:78639918-78640220	8.83973	5.36527	-1.64758	0.00285	0.00871074
ENSG00000173295	AC068020.1	8:8086116-8102387	0.447733	0.641075	1.43182	0.0149	0.0376679
ENSG00000228389	AC068039.4.1	2:172629991-172632354	1.08292	0.728078	-1.48737	0.0029	0.00883203
ENSG00000172965	AC068491.1.1	2:111965352-112268567	80.0852	96.1044	1.20003	5e-05	0.000212574
ENSG00000235027	AC068580.6.1	11:1753639-1785222	1.35596	4.47081	3.29717	5e-05	0.000212574
ENSG00000229178	AC069513.4.1	3:195341817-195467994	1.14239	0.751446	-1.52026	0.01295	0.0333086
ENSG00000215030	AC073621.1.1	17:17286690-17287326	16.0514	18.5688	1.15684	0.01835	0.0451111
ENSG00000226674	AC074093.1.1	2:145425533-145940216	1.86003	0.745699	-2.49434	0.0011	0.0036987
ENSG00000184378	AC078802.1	3:169484712-169487683	1.13491	1.70671	1.50383	0.0002	0.000775238
ENSG00000239776	AC079949.1	12:127650452-127650987	41.1333	31.7333	-1.29622	5e-05	0.000212574
ENSG00000203644	AC083799.1	3:129366634-129612419	6.89064	12.8098	1.85902	5e-05	0.000212574
ENSG00000259820	AC083843.1.1	8:135804262-135810515	5.1592	4.60611	-1.12008	5e-05	0.000212574
ENSG00000254028	AC083843.2.1	8:135844989-135846725	1.18191	0.380098	-3.10947	0.0023	0.00719538
ENSG00000176305	AC087269.1	8:8559447-8561616	1.50877	2.43686	1.61513	5e-05	0.000212574
ENSG00000243582	AC087650.2	17:41445275-41445450	26.8813	12.8435	-2.093	0.00205	0.00648435
ENSG00000232941	AC090186.1	8:52730139-52811735	25.1936	29.122	1.15593	0.0028	0.00857782
ENSG00000163597	AC090699.1.1	17:74553851-74561430	100.662	121.278	1.20481	5e-05	0.000212574
ENSG00000141456	AC091153.1	17:4574679-4608824	1.74974	2.08345	1.19072	0.0099	0.0262605
ENSG00000204815	AC091172.1	17:40086897-40117648	1.02997	0.696708	-1.47833	0.0145	0.0367707
ENSG00000230733	AC092171.4.1	7:5470965-5553429	2.92171	2.21044	-1.32178	5e-05	0.000212574
ENSG00000213971	AC092329.1	19:23442762-23445436	2.14422	1.54495	-1.38789	0.0004	0.00147059
ENSG00000232164	AC092669.3.1	2:66610437-66619582	55.7682	47.0735	-1.1847	5e-05	0.000212574
ENSG00000170846	AC093323.3.1	4:6672451-6677774	15.1757	30.9913	2.04217	5e-05	0.000212574
ENSG00000226276	AC093382.1.1	2:216804030-216806442	2.47593	4.58305	1.85104	0.00335	0.0100453
ENSG00000255647	AC093510.1	5:89705816-89706485	4.62978	1.40033	-3.30621	5e-05	0.000212574
ENSG00000259131	AC093510.2	5:89754019-89810370	4.47572	9.27858	2.0731	5e-05	0.000212574
ENSG00000232533	AC093673.5.1	7:143076784-143077588	7.5325	5.44553	-1.38324	0.0006	0.00212909
ENSG00000152117	AC093838.4.1	2:132250385-132279145	5.91817	7.57422	1.27982	5e-05	0.000212574
ENSG00000224559	AC093838.7.1	2:132394597-132407188	4.14951	5.96165	1.43671	5e-05	0.000212574
ENSG00000232915	AC097721.1.1	2:139169635-139170888	1.71894	0.700387	-2.45428	5e-05	0.000212574
ENSG00000228043	AC097721.2.1	2:139175853-139259268	2.48822	1.52789	-1.62853	0.00135	0.0044562
ENSG00000184247	AC100791.1	17:77910550-77910992	1.94807	3.26521	1.67613	0.01065	0.0280156
ENSG00000215769	AC103810.2	17:62745780-62778117	6.49169	5.36395	-1.21024	5e-05	0.000212574
ENSG00000230836	AC104135.4.1	2:75167384-75169797	0.838356	1.52131	1.81464	0.00025	0.000955636
ENSG00000234949	AC104667.3.1	2:238482964-238510257	2.04227	2.85103	1.39601	0.00655	0.0182122
ENSG00000223652	AC106786.1.1	5:122422942-122523745	5.37669	8.21368	1.52765	0.0008	0.00277048
ENSG00000232013	AC107021.1	3:145781828-145881440	0.85634	2.02146	2.36058	5e-05	0.000212574
ENSG00000205890	AC108134.1	16:3077867-3089131	0.685278	1.13861	1.66153	0.0003	0.00112987
ENSG00000177822	AC108142.1.1	4:182795590-183724177	3.79404	4.889	1.2886	0.0096	0.0255677
ENSG00000234171	AC108488.3.1	2:3579402-3609324	3.3028	4.28043	1.296	0.01385	0.0352948
ENSG00000229070	AC111170.2.1	17:75277491-75496674	0.531794	1.74465	3.28069	5e-05	0.000212574
ENSG00000235935	AC111170.3.1	17:75277491-75496674	0.626877	2.2541	3.59577	5e-05	0.000212574
ENSG00000230650	AC112229.1.1	2:111118184-111121314	0.390734	0.608991	1.55858	0.00155	0.00504826
ENSG00000240831	AC112777.1	12:20514665-20837315	941.133	419.461	-2.24367	5e-05	0.000212574
ENSG00000188971	AC114772.1	2:69686413-70053596	1.68825	0.958755	-1.76088	5e-05	0.000212574
ENSG00000239935	AC116340.1	5:71146739-71146942	1880.62	1787.91	-1.05185	0.001	0.00339445
ENSG00000212999	AC117834.1	8:93895211-94029901	32.9772	27.4684	-1.20055	5e-05	0.000212574
ENSG00000226155	AC124944.3.1	3:195638919-195640857	0.419386	1.03544	2.46894	0.0128	0.0329674
ENSG00000204650	AC126544.2.1	17:43697975-43913193	5.49009	4.44468	-1.2352	0.0001	0.000409591
ENSG00000226137	AC127496.3	17:79003501-79005315	4.05657	3.16754	-1.28067	0.0002	0.000775238
ENSG00000203504	AC131571.2	11:31531296-31805546	0.663623	0.344593	-1.92582	0.0074	0.020289
ENSG00000260923	AC137934.1.1	16:90252404-90289086	7.87544	4.82351	-1.63272	0.0167	0.0415498
ENSG00000203563	AC138951.1	5:21341941-21544886	7.02335	3.78869	-1.85377	0.0151	0.0380892
ENSG00000232938	AC139099.1	17:81174665-81188573	4.7828	2.97923	-1.60538	5e-05	0.000212574
ENSG00000250986	AC141928.1.1	4:3760474-3765117	0.906329	1.3177	1.45388	5e-05	0.000212574
ENSG00000167315	ACAA2	18:47309868-47340273	81.5282	94.086	1.15403	5e-05	0.000212574
ENSG00000132142	ACACA	17:35441922-35766902	12.1277	10.5585	-1.14862	0.0005	0.00180301
ENSG00000151498	ACAD8	11:134123388-134135749	10.7322	13.4036	1.24891	5e-05	0.000212574
ENSG00000177646	ACAD9	3:128598438-128759585	21.0822	23.6063	1.11973	0.0008	0.00277048
ENSG00000072778	ACADVL	17:7093208-7128587	40.3911	43.1799	1.06904	0.0001	0.000409591
ENSG00000131584	ACAP3	1:1227755-1260071	7.10366	10.1728	1.43205	5e-05	0.000212574
ENSG00000075239	ACAT1	11:107879458-108018503	20.7674	25.2575	1.21621	5e-05	0.000212574
ENSG00000120437	ACAT2	6:160100095-160210781	28.3082	25.5348	-1.10861	0.0016	0.00518939
ENSG00000182827	ACBD3	1:224102740-226595780	50.9742	43.2925	-1.17744	0.00095	0.0032395
ENSG00000107897	ACBD5	10:27484143-27531068	20.6561	30.5783	1.48036	5e-05	0.000212574
ENSG00000177076	ACER2	9:19408924-19452018	4.07687	6.46873	1.58669	5e-05	0.000212574
ENSG00000078124	ACER3	11:76571910-76737841	17.3182	14.1447	-1.22436	0.0003	0.00112987
ENSG00000100813	ACIN1	14:23527772-23569665	74.9451	65.5362	-1.14357	5e-05	0.000212574
ENSG00000131473	ACLY	17:40023160-40075272	73.1755	66.4802	-1.10071	5e-05	0.000212574
ENSG00000119673	ACOT2	14:74034323-74042357	5.21155	6.42232	1.23233	0.00055	0.00196757
ENSG00000177465	ACOT4	14:74058409-74063200	5.46203	8.36019	1.5306	5e-05	0.000212574
ENSG00000168306	ACOX2	3:58490862-58523046	1.47508	2.20043	1.49173	0.0095	0.025325
ENSG00000087008	ACOX3	4:8368438-8514337	7.17128	12.9209	1.80175	5e-05	0.000212574
ENSG00000153093	ACOXL	2:111490149-111875799	3.3629	1.62237	-2.07283	5e-05	0.000212574
ENSG00000143727	ACP1	2:217729-278283	110.138	138.42	1.25679	5e-05	0.000212574
ENSG00000162836	ACP6	1:147119169-147142618	21.7397	16.0256	-1.35656	5e-05	0.000212574
ENSG00000176715	ACSF3	16:89154782-89222254	13.163	15.2694	1.16002	0.0076	0.0207808
ENSG00000151726	ACSL1	4:185676748-185747972	10.4891	12.3618	1.17854	5e-05	0.000212574
ENSG00000123983	ACSL3	2:223725651-223809357	232.757	199.423	-1.16715	5e-05	0.000212574
ENSG00000068366	ACSL4	X:108866928-108978188	1.13964	0.522342	-2.18179	0.00085	0.00292647
ENSG00000154930	ACSS1	20:24986867-25039616	7.37555	17.5061	2.37352	5e-05	0.000212574
ENSG00000111058	ACSS3	12:81186298-81650533	13.5061	11.979	-1.12748	0.00255	0.00789242
ENSG00000075624	ACTB	7:5566781-5603415	1564.98	1417.47	-1.10407	5e-05	0.000212574
ENSG00000184009	ACTG1	17:79476998-79479827	1292.28	1193.88	-1.08242	5e-05	0.000212574
ENSG00000182584	ACTL10	20:32244892-32262269	1.73789	2.34149	1.34732	0.00065	0.00229132
ENSG00000136518	ACTL6A	3:179280667-179322442	60.023	63.1618	1.05229	0.01285	0.0330862
ENSG00000072110	ACTN1	14:69340859-69446157	35.3221	31.142	-1.13423	0.00075	0.00261371
ENSG00000130402	ACTN4	19:39138309-39235114	112.37	139.16	1.23841	5e-05	0.000212574
ENSG00000115073	ACTR1B	2:98272430-98280570	31.4172	34.5671	1.10026	0.00035	0.00130356
ENSG00000138071	ACTR2	2:65454886-65498387	141.247	130.727	-1.08047	5e-05	0.000212574
ENSG00000115091	ACTR3	2:114647536-114720173	188.456	155.335	-1.21322	5e-05	0.000212574
ENSG00000133627	ACTR3B	7:152456833-152552463	5.64733	8.52866	1.51021	5e-05	0.000212574
ENSG00000106526	ACTR3C	7:149941004-150035239	4.91065	3.63458	-1.35109	0.0002	0.000775238
ENSG00000075089	ACTR6	12:100550134-100660857	23.6411	20.7494	-1.13936	0.00435	0.0126625
ENSG00000115170	ACVR1	2:158592957-158732374	6.11163	4.01043	-1.52394	5e-05	0.000212574
ENSG00000123612	ACVR1C	2:158388887-158485517	0.232536	0.750825	3.22885	5e-05	0.000212574
ENSG00000225067	AD000091.1.1	19:15722466-15722934	1.45905	2.5672	1.7595	0.01355	0.0346541
ENSG00000168803	ADAL	15:43622871-43646096	5.64698	4.57974	-1.23303	0.01605	0.0401367
ENSG00000229186	ADAM1	12:112337066-112339195	4.61555	5.65363	1.22491	0.00015	0.000595169
ENSG00000143537	ADAM15	1:155006299-155035252	21.2062	26.9231	1.26959	5e-05	0.000212574
ENSG00000134007	ADAM20	14:70892528-71014181	1.02713	0.326348	-3.14733	5e-05	0.000212574
ENSG00000151651	ADAM8	10:135075906-135090372	3.30441	5.14338	1.55652	0.0002	0.000775238
ENSG00000168615	ADAM9	8:38854387-38962663	63.6624	66.4835	1.04431	0.00425	0.01242
ENSG00000145808	ADAMTS19	5:128795251-129522327	30.9385	41.6729	1.34696	5e-05	0.000212574
ENSG00000163638	ADAMTS9	3:64501332-64997143	0.423842	1.04225	2.45907	5e-05	0.000212574
ENSG00000156218	ADAMTSL3	15:84322837-84708594	2.71961	2.1726	-1.25178	0.00915	0.0244834
ENSG00000185761	ADAMTSL5	19:1505016-1513188	0.299082	0.533394	1.78343	0.00225	0.00705313
ENSG00000197381	ADARB1	21:46491647-46646478	16.3667	23.0654	1.40928	5e-05	0.000212574
ENSG00000065457	ADAT1	16:75562429-75657198	43.6552	38.0129	-1.14843	0.00215	0.00676815
ENSG00000189007	ADAT2	6:143747077-143771810	1.72222	2.49065	1.44619	0.00555	0.015754
ENSG00000063761	ADCK1	14:78266425-78401355	2.7991	2.1099	-1.32665	0.0202	0.048984
ENSG00000163050	ADCK3	1:227085236-227175246	7.87056	10.7433	1.365	5e-05	0.000212574
ENSG00000123815	ADCK4	19:41197433-41222790	4.96048	5.69556	1.14819	0.0035	0.0104421
ENSG00000173175	ADCY5	3:123001142-123168605	6.34659	13.9835	2.20331	5e-05	0.000212574
ENSG00000162104	ADCY9	16:4012656-4166186	1.16589	1.66465	1.42779	5e-05	0.000212574
ENSG00000147576	ADHFE1	8:67341262-67430759	0.881854	1.65014	1.87122	0.00165	0.00533741
ENSG00000182551	ADI1	2:3501692-3526968	67.739	71.441	1.05465	0.00045	0.00163649
ENSG00000006831	ADIPOR2	12:1797739-1897844	99.3652	106.183	1.06861	5e-05	0.000212574
ENSG00000156110	ADK	10:75910959-76469061	88.281	94.0326	1.06515	0.00045	0.00163649
ENSG00000148926	ADM	11:10326226-10328944	4.18377	1.76317	-2.37286	5e-05	0.000212574
ENSG00000101126	ADNP	20:49505584-49575092	24.4976	19.5238	-1.25476	5e-05	0.000212574
ENSG00000101544	ADNP2	18:77866914-77905406	12.7593	11.0484	-1.15485	0.00345	0.0103163
ENSG00000181915	ADO	10:64553321-64568238	15.97	19.2462	1.20515	5e-05	0.000212574
ENSG00000163485	ADORA1	1:203059781-203136533	0.69689	3.0987	4.44647	5e-05	0.000212574
ENSG00000116863	ADPRHL2	1:36554475-36559533	12.0391	13.346	1.10856	0.00685	0.0189479
ENSG00000184160	ADRA2C	4:3768074-3770251	4.29734	7.94028	1.84772	5e-05	0.000212574
ENSG00000043591	ADRB1	10:115803805-115806667	0.0989056	0.803868	8.1276	5e-05	0.000212574
ENSG00000130706	ADRM1	20:60877148-60942368	96.5587	90.9263	-1.06194	0.001	0.00339445
ENSG00000185100	ADSSL1	14:105190522-105213662	3.97139	5.20057	1.30951	0.0031	0.00937114
ENSG00000181026	AEN	15:89164526-89175513	12.0703	22.1399	1.83424	5e-05	0.000212574
ENSG00000256895	AF127577.1	21:16333555-16437321	4.66396	9.40095	2.01566	5e-05	0.000212574
ENSG00000229047	AF127577.10.1	21:16333555-16437321	23.2835	71.1206	3.05455	5e-05	0.000212574
ENSG00000231201	AF127577.11.1	21:16333555-16437321	1.44312	2.57054	1.78124	0.0141	0.0358679
ENSG00000227170	AF178030.2.1	8:116420723-116821899	13.0264	7.60555	-1.71275	0.00275	0.00844883
ENSG00000169129	AFAP1L2	10:116054582-116164515	5.46624	8.87661	1.6239	5e-05	0.000212574
ENSG00000144218	AFF3	2:100163717-100759201	1.26687	2.30554	1.81987	0.00835	0.0225613
ENSG00000072364	AFF4	5:132211070-132299326	31.4534	35.8649	1.14025	0.0015	0.00490313
ENSG00000183077	AFMID	17:76183397-76203782	18.4452	23.0019	1.24704	0.0001	0.000409591
ENSG00000119844	AFTPH	2:64751464-64820139	31.4617	29.3721	-1.07114	0.0007	0.00245243
ENSG00000151303	AGAP11	10:88695296-88784489	2.96944	4.80924	1.61958	0.0006	0.00212909
ENSG00000133612	AGAP3	7:150782917-150841523	24.8592	35.1145	1.41253	5e-05	0.000212574
ENSG00000204149	AGAP6	10:51748077-51770259	2.88962	3.34426	1.15734	0.0105	0.027672
ENSG00000084693	AGBL5	2:27265231-27294641	15.3951	18.0457	1.17217	5e-05	0.000212574
ENSG00000173744	AGFG1	2:228336867-228421384	38.0312	34.8112	-1.0925	0.00445	0.0129207
ENSG00000106351	AGFG2	7:100136833-100165842	4.56625	3.86081	-1.18272	0.0201	0.0487899
ENSG00000164252	AGGF1	5:76325075-76361059	28.7836	24.9293	-1.15461	5e-05	0.000212574
ENSG00000162688	AGL	1:100315639-100389579	5.01651	3.75483	-1.33602	5e-05	0.000212574
ENSG00000169692	AGPAT2	9:139567594-139581875	19.1074	32.3551	1.69333	5e-05	0.000212574
ENSG00000155189	AGPAT5	8:6565877-6617184	12.6173	15.6612	1.24125	5e-05	0.000212574
ENSG00000138678	AGPAT9	4:84457066-84527028	3.26974	1.90388	-1.71741	5e-05	0.000212574
ENSG00000106541	AGR2	7:16831434-16873057	65.8861	42.2045	-1.56112	5e-05	0.000212574
ENSG00000153207	AHCTF1	1:246957519-247095280	25.5976	29.2275	1.14181	5e-05	0.000212574
ENSG00000101444	AHCY	20:32782374-32899608	93.7646	105.422	1.12433	5e-05	0.000212574
ENSG00000168710	AHCYL1	1:110527307-110566357	47.5962	50.1374	1.05339	0.0092	0.0246018
ENSG00000126705	AHDC1	1:27860545-27930942	0.448362	0.839434	1.87222	0.02005	0.0486961
ENSG00000135541	AHI1	6:135604669-135842287	18.0885	14.9381	-1.2109	0.00225	0.00705313
ENSG00000185567	AHNAK2	14:105403580-105444694	1.23273	2.95892	2.40031	5e-05	0.000212574
ENSG00000106546	AHR	7:17319457-17385776	25.8599	16.6562	-1.55257	5e-05	0.000212574
ENSG00000063438	AHRR	5:271735-438406	4.02591	9.12561	2.26673	5e-05	0.000212574
ENSG00000100591	AHSA1	14:77893017-77935817	163.785	134.567	-1.21712	5e-05	0.000212574
ENSG00000173209	AHSA2	2:61404552-61697904	40.4225	26.3582	-1.53358	5e-05	0.000212574
ENSG00000186063	AIDA	1:222791427-222908538	22.9509	19.0639	-1.20389	5e-05	0.000212574
ENSG00000126878	AIF1L	9:133971862-133998539	28.3884	35.2568	1.24195	5e-05	0.000212574
ENSG00000112297	AIM1	6:106808783-107018335	11.782	8.64452	-1.36294	5e-05	0.000212574
ENSG00000110711	AIP	11:67250511-67258574	45.2113	49.1032	1.08608	0.00095	0.0032395
ENSG00000129474	AJUBA	14:23398817-23451851	39.0853	22.8082	-1.71365	5e-05	0.000212574
ENSG00000106992	AK1	9:130628758-130667687	17.8068	21.2305	1.19227	0.00255	0.00789242
ENSG00000004455	AK2	1:33452552-33546597	99.4477	112.963	1.1359	5e-05	0.000212574
ENSG00000147853	AK3	9:4711154-4742043	36.8466	40.9548	1.1115	5e-05	0.000212574
ENSG00000121057	AKAP1	17:55162550-55198710	28.8589	69.005	2.39113	5e-05	0.000212574
ENSG00000108599	AKAP10	17:19807787-19881150	12.5583	10.115	-1.24155	5e-05	0.000212574
ENSG00000023516	AKAP11	13:42846288-42897396	17.0699	14.9387	-1.14267	5e-05	0.000212574
ENSG00000170776	AKAP13	15:85734668-86293512	21.8036	16.3014	-1.33753	0.00035	0.00130356
ENSG00000197976	AKAP17A	X:1710485-1721407	6.33991	5.00808	-1.26594	5e-05	0.000212574
ENSG00000105127	AKAP8	19:15464340-15490603	10.9917	14.0314	1.27655	5e-05	0.000212574
ENSG00000011243	AKAP8L	19:15490858-15529833	20.7214	22.6101	1.09115	0.00035	0.00130356
ENSG00000127914	AKAP9	7:91570180-91739987	109.172	78.1685	-1.39662	5e-05	0.000212574
ENSG00000174574	AKIRIN1	1:39456894-39471731	41.2604	30.2032	-1.36609	5e-05	0.000212574
ENSG00000135334	AKIRIN2	6:88384789-88411927	8.25801	7.04852	-1.17159	0.0014	0.00460703
ENSG00000053371	AKR7A2	1:19630458-19638640	34.9463	40.892	1.17014	5e-05	0.000212574
ENSG00000142208	AKT1	14:105235685-105262088	126.483	149.215	1.17972	5e-05	0.000212574
ENSG00000105221	AKT2	19:40736223-40791302	51.5795	63.6066	1.23317	5e-05	0.000212574
ENSG00000166971	AKTIP	16:53467888-53538323	32.3589	35.0608	1.0835	0.00455	0.0131709
ENSG00000213062	AL021068.1	1:169455379-169456846	3.01315	10.5353	3.49645	5e-05	0.000212574
ENSG00000224997	AL049840.1	14:104019757-104181841	0.796549	1.47288	1.84908	0.00295	0.00896836
ENSG00000232838	AL050321.1	20:18118498-18169031	10.7556	13.8458	1.28731	0.0003	0.00112987
ENSG00000259977	AL121578.2.1	X:37208527-38548169	1.21327	3.2439	2.67369	5e-05	0.000212574
ENSG00000234516	AL121758.1	20:627258-656825	3.04441	6.23682	2.04862	5e-05	0.000212574
ENSG00000240869	AL136303.1	6:20402136-20493945	8819.24	9297.4	1.05422	5e-05	0.000212574
ENSG00000212743	AL137145.1	10:6392277-6394723	0.472315	0.950484	2.01239	5e-05	0.000212574
ENSG00000215244	AL137145.2	10:6319649-6377938	0.424919	1.00417	2.36321	5e-05	0.000212574
ENSG00000145965	AL138831.1	6:3982908-3984372	0.660784	0.299009	-2.20991	0.0015	0.00490313
ENSG00000248458	AL139147.1	1:66999065-67213982	1.15455	0.729485	-1.58269	0.0124	0.032048
ENSG00000196333	AL158821.1	X:106045909-106243474	13.9339	10.0489	-1.38661	5e-05	0.000212574
ENSG00000212670	AL161915.1	1:54519259-54578192	0.639031	0.294796	-2.16771	0.0029	0.00883203
ENSG00000214645	AL162389.1	9:110539470-110540419	10.0554	8.03466	-1.2515	0.001	0.00339445
ENSG00000203815	AL358813.2	1:149672996-149677287	2.75504	1.43949	-1.9139	0.00265	0.00817091
ENSG00000213121	AL590867.1	6:153552454-153668623	14.2443	10.8254	-1.31582	5e-05	0.000212574
ENSG00000229021	AL591893.1.1	1:151967006-152020383	0.246508	0.621861	2.52268	0.0013	0.00430443
ENSG00000231360	AL592284.1	1:144275917-144521970	5.14664	2.85268	-1.80414	5e-05	0.000212574
ENSG00000236943	AL592284.1.1	1:144275917-144521970	8.57624	3.76765	-2.27628	5e-05	0.000212574
ENSG00000148218	ALAD	9:116148596-116163613	21.4896	18.7044	-1.14891	5e-05	0.000212574
ENSG00000170017	ALCAM	3:105085752-105295744	86.5117	91.6019	1.05884	5e-05	0.000212574
ENSG00000161618	ALDH16A1	19:49956472-49974304	3.15576	4.20671	1.33303	5e-05	0.000212574
ENSG00000059573	ALDH18A1	10:97365695-97416463	48.3767	50.624	1.04645	0.00655	0.0182122
ENSG00000137124	ALDH1B1	9:38392660-38398658	8.96546	11.2281	1.25237	5e-05	0.000212574
ENSG00000132746	ALDH3B2	11:67429632-67448671	6.14491	5.1	-1.20488	0.0083	0.0224475
ENSG00000159423	ALDH4A1	1:19166092-19283180	6.88145	7.65688	1.11268	0.0097	0.0257939
ENSG00000119711	ALDH6A1	14:74318546-74551196	16.1005	17.6742	1.09775	0.00515	0.0147186
ENSG00000143149	ALDH9A1	1:165631452-165679205	15.0029	16.2265	1.08156	0.0148	0.0374538
ENSG00000149925	ALDOA	16:30064410-30081778	810.101	911.627	1.12533	5e-05	0.000212574
ENSG00000175548	ALG10B	12:38710379-38717784	3.84077	3.13341	-1.22575	0.0066	0.0183393
ENSG00000182858	ALG12	22:50296866-50321188	4.3355	5.76564	1.32987	5e-05	0.000212574
ENSG00000119523	ALG2	9:101978707-101984238	36.4005	42.4366	1.16583	5e-05	0.000212574
ENSG00000088035	ALG6	1:63833260-63904233	15.0047	12.4096	-1.20912	5e-05	0.000212574
ENSG00000159063	ALG8	11:77811981-77850706	50.0152	57.3254	1.14616	5e-05	0.000212574
ENSG00000100601	ALKBH1	14:78138746-78174363	9.43586	8.35095	-1.12991	0.0149	0.0376679
ENSG00000189046	ALKBH2	12:109525992-109531436	17.1105	27.9055	1.63089	5e-05	0.000212574
ENSG00000116127	ALMS1	2:73612885-73837920	16.1251	14.4795	-1.11365	0.00715	0.0196823
ENSG00000230002	ALMS1-IT1	2:73612885-73837920	1.30759	1.85008	1.41488	0.00325	0.0097797
ENSG00000073331	ALPK1	4:113196782-113363776	5.10432	3.59166	-1.42116	0.0029	0.00883203
ENSG00000003393	ALS2	2:202565276-202645912	16.1621	12.1406	-1.33124	5e-05	0.000212574
ENSG00000178038	ALS2CL	3:46710486-46735194	4.41922	6.79042	1.53657	5e-05	0.000212574
ENSG00000138380	ALS2CR8	2:203745322-203879521	6.37683	8.56334	1.34288	5e-05	0.000212574
ENSG00000242110	AMACR	5:33986282-34124633	9.05537	6.70557	-1.35042	5e-05	0.000212574
ENSG00000110497	AMBRA1	11:46417963-46615675	10.963	9.271	-1.1825	0.0036	0.0107031
ENSG00000123505	AMD1	6:111195972-111216916	37.0172	52.3694	1.41473	5e-05	0.000212574
ENSG00000162066	AMDHD2	16:2525146-2581423	5.84597	8.54862	1.46231	0.00015	0.000595169
ENSG00000159461	AMFR	16:56395363-56459450	21.6547	28.9136	1.33521	5e-05	0.000212574
ENSG00000139211	AMIGO2	12:47469489-47630443	14.4762	10.5833	-1.36784	5e-05	0.000212574
ENSG00000233273	AMMECR1LP1	13:96743092-97485671	3.79608	2.25044	-1.68682	0.0003	0.00112987
ENSG00000166025	AMOTL1	11:94277005-94658686	6.65049	13.3608	2.00899	5e-05	0.000212574
ENSG00000114019	AMOTL2	3:134070693-134094321	30.2761	36.0415	1.19043	5e-05	0.000212574
ENSG00000116337	AMPD2	1:110158725-110174673	16.1339	26.6921	1.65441	5e-05	0.000212574
ENSG00000078053	AMPH	7:38423304-38671167	2.73647	1.99815	-1.3695	0.00445	0.0129207
ENSG00000187689	AMTN	4:71384256-71398459	2.37862	3.14109	1.32055	0.0127	0.0327492
ENSG00000174945	AMZ1	7:2719155-2883958	1.10364	3.28167	2.9735	5e-05	0.000212574
ENSG00000141552	ANAPC11	17:79849598-79858363	32.6031	38.2608	1.17353	5e-05	0.000212574
ENSG00000166295	ANAPC16	10:73856277-73995472	118.527	126.192	1.06468	0.0016	0.00518939
ENSG00000176248	ANAPC2	9:140069235-140082989	10.5729	15.052	1.42365	5e-05	0.000212574
ENSG00000053900	ANAPC4	4:25378834-25420120	28.796	23.1044	-1.24634	5e-05	0.000212574
ENSG00000196510	ANAPC7	12:110810704-110888227	42.3693	46.1444	1.0891	0.01965	0.0478468
ENSG00000013523	ANGEL1	14:77253587-77292589	9.94665	11.1913	1.12513	0.01095	0.0286858
ENSG00000167772	ANGPTL4	19:8429010-8439257	0.801024	2.34141	2.92302	5e-05	0.000212574
ENSG00000151150	ANK3	10:61788158-62493248	65.2381	45.3668	-1.43801	5e-05	0.000212574
ENSG00000106524	ANKMY2	7:16639400-16685442	11.3835	7.86036	-1.44822	5e-05	0.000212574
ENSG00000148677	ANKRD1	10:92671852-92681033	0.951365	2.19114	2.30315	5e-05	0.000212574
ENSG00000101745	ANKRD12	18:9136757-9285206	25.275	30.0809	1.19015	5e-05	0.000212574
ENSG00000118454	ANKRD13C	1:70726270-70820417	18.3453	15.7285	-1.16637	0.00045	0.00163649
ENSG00000134461	ANKRD16	10:5903688-5987863	4.70878	6.31913	1.34199	0.0009	0.00308559
ENSG00000132466	ANKRD17	4:73939092-74124515	18.2964	15.2269	-1.20158	5e-05	0.000212574
ENSG00000165887	ANKRD2	10:99332197-99343641	0.15896	0.621371	3.90897	0.0011	0.0036987
ENSG00000232745	ANKRD20A14P	1:142803223-142827235	0.720245	0.372324	-1.93446	0.0159	0.0397965
ENSG00000186481	ANKRD20A5P	18:14179095-14249455	3.0732	1.28994	-2.38244	5e-05	0.000212574
ENSG00000107890	ANKRD26	10:27280842-27389421	9.63386	7.76846	-1.24013	5e-05	0.000212574
ENSG00000105186	ANKRD27	19:33087906-33166102	18.7055	20.4178	1.09154	5e-05	0.000212574
ENSG00000206560	ANKRD28	3:15708742-15901278	34.7068	38.2214	1.10127	0.0028	0.00857782
ENSG00000133302	ANKRD32	5:93488670-94620279	9.39392	6.89606	-1.36222	0.00015	0.000595169
ENSG00000181039	ANKRD34A	1:145470507-145475646	0.65057	0.440113	-1.47819	0.0012	0.00400741
ENSG00000196912	ANKRD36B	2:98108977-98206428	9.09083	7.85316	-1.1576	0.0073	0.0200437
ENSG00000213337	ANKRD39	2:97481981-97523832	10.5465	14.0325	1.33053	5e-05	0.000212574
ENSG00000186106	ANKRD46	8:101521979-101572012	20.9013	26.3683	1.26156	5e-05	0.000212574
ENSG00000132623	ANKRD5	20:9966735-10349451	10.0196	9.12772	-1.09771	0.00215	0.00676815
ENSG00000151458	ANKRD50	4:125585206-125633887	22.3405	10.6481	-2.09807	5e-05	0.000212574
ENSG00000139645	ANKRD52	12:56623832-56652175	4.29788	3.41055	-1.26017	0.0069	0.0190769
ENSG00000198142	ANKRD57	2:110371910-110376563	8.12524	12.9294	1.59127	5e-05	0.000212574
ENSG00000011426	ANLN	7:36363829-36493400	29.6043	23.9957	-1.23373	5e-05	0.000212574
ENSG00000177119	ANO6	12:45566846-45834187	17.014	18.904	1.11109	5e-05	0.000212574
ENSG00000140350	ANP32A	15:69039579-69355083	85.7025	80.0805	-1.0702	0.004	0.0117799
ENSG00000136938	ANP32B	9:100745637-100778225	44.5224	39.9455	-1.11458	0.00175	0.00562793
ENSG00000163297	ANTXR2	4:80822302-81046608	3.43122	1.4379	-2.38626	5e-05	0.000212574
ENSG00000135046	ANXA1	9:75766672-75785309	1.62202	1.0399	-1.55978	0.00215	0.00676815
ENSG00000122359	ANXA11	10:81910644-81965433	46.3162	59.2491	1.27923	5e-05	0.000212574
ENSG00000182718	ANXA2	15:60639332-60695082	413.141	429.143	1.03873	0.0013	0.00430443
ENSG00000164111	ANXA5	4:122589109-122618268	140.256	147.01	1.04815	0.00095	0.0032395
ENSG00000197043	ANXA6	5:150480272-150537443	39.7688	53.8668	1.3545	5e-05	0.000212574
ENSG00000138279	ANXA7	10:75135202-75173834	109.155	103.284	-1.05685	0.0023	0.00719538
ENSG00000143412	ANXA9	1:150954492-150968110	33.9505	68.2118	2.00916	5e-05	0.000212574
ENSG00000223799	AP000295.7.1	21:34602205-34669539	2.27197	1.68971	-1.34459	0.00785	0.0213688
ENSG00000249624	AP000295.9.1	21:34602205-34669539	0.998084	0.564532	-1.76798	0.0205	0.0496412
ENSG00000240906	AP000356.1	22:25028881-25055114	0.890924	2.00414	2.24951	0.01815	0.0446771
ENSG00000255774	AP000439.3.1	11:69291900-69294708	1.68542	5.93506	3.5214	5e-05	0.000212574
ENSG00000206195	AP000525.8.1	22:16147978-16193004	14.0381	15.4933	1.10366	0.00505	0.0144666
ENSG00000236830	AP000689.8.1	21:37502668-37528605	6.60397	13.8732	2.10073	5e-05	0.000212574
ENSG00000215504	AP000974.1	11:85563599-85565986	5.6164	4.18455	-1.34218	5e-05	0.000212574
ENSG00000254837	AP001372.2.1	11:74202756-74380162	4.31684	2.94646	-1.46509	5e-05	0.000212574
ENSG00000235878	AP001468.1	21:47604992-47648738	6.60277	3.1959	-2.06601	0.00715	0.0196823
ENSG00000256514	AP003419.11.1	11:67118247-67141648	23.6492	31.8538	1.34693	0.0026	0.00803121
ENSG00000225017	AP004289.1.1	8:100025493-100906290	1.19212	0.265136	-4.49624	0.00185	0.00592062
ENSG00000237704	AP004289.2.1	8:100025493-100906290	1.08331	0.426827	-2.53805	0.0045	0.0130482
ENSG00000236583	AP004290.1.1	8:100025493-100906290	2.06499	0.762689	-2.70752	0.00015	0.000595169
ENSG00000228463	AP006222.2.1	1:227614-267253	9.47849	6.16836	-1.53663	5e-05	0.000212574
ENSG00000138660	AP1AR	4:113152892-113191203	22.0142	18.8284	-1.1692	0.0008	0.00277048
ENSG00000100280	AP1B1	22:29723668-29819182	19.749	26.6644	1.35017	5e-05	0.000212574
ENSG00000166747	AP1G1	16:71762912-71843104	57.3163	47.437	-1.20826	5e-05	0.000212574
ENSG00000213983	AP1G2	14:23980968-24048009	45.6665	39.5125	-1.15575	0.0001	0.000409591
ENSG00000129354	AP1M2	19:10683347-10697992	113.408	117.798	1.03871	0.0025	0.00776011
ENSG00000106367	AP1S1	7:100797677-100804877	165.343	175.586	1.06196	0.00025	0.000955636
ENSG00000152056	AP1S3	2:224616402-224702744	12.8156	15.3534	1.19803	0.00845	0.0228063
ENSG00000042753	AP2S1	19:47341422-47354203	93.1787	104.569	1.12224	5e-05	0.000212574
ENSG00000185009	AP3M1	10:75881523-75910821	32.1033	29.8264	-1.07634	0.00095	0.0032395
ENSG00000070718	AP3M2	8:42010463-42029191	8.57932	11.7459	1.3691	5e-05	0.000212574
ENSG00000221838	AP4M1	7:99690350-99726118	19.3375	15.4497	-1.25164	0.0002	0.000775238
ENSG00000120868	APAF1	12:99038918-100378432	4.78324	2.13617	-2.23916	5e-05	0.000212574
ENSG00000163697	APBB2	4:40812043-41218731	97.7638	107.544	1.10004	0.0117	0.030404
ENSG00000134982	APC	5:112043194-112258236	17.289	12.916	-1.33857	0.0002	0.000775238
ENSG00000117362	APH1A	1:150237803-150253327	155.214	169.992	1.09521	5e-05	0.000212574
ENSG00000175279	APITD1	1:10490158-10512210	14.2397	16.1967	1.13744	0.01445	0.0366548
ENSG00000169621	APLF	2:68694692-68858004	0.714528	0.442551	-1.61457	0.00165	0.00533741
ENSG00000084234	APLP2	11:129939731-130014699	126.01	134.291	1.06572	0.00065	0.00229132
ENSG00000178878	APOLD1	12:12878850-12982915	1.82224	2.34937	1.28927	5e-05	0.000212574
ENSG00000142192	APP	21:27252860-27548142	123.78	139.311	1.12547	5e-05	0.000212574
ENSG00000062725	APPBP2	17:58520519-58603580	275.259	218.644	-1.25894	5e-05	0.000212574
ENSG00000136044	APPL2	12:105567073-105789875	34.381	28.1003	-1.22351	5e-05	0.000212574
ENSG00000198931	APRT	16:88875746-88878352	130.361	149.544	1.14716	5e-05	0.000212574
ENSG00000137074	APTX	9:32972603-33025166	21.0573	18.6731	-1.12768	0.0081	0.021976
ENSG00000178301	AQP11	11:77225980-77348850	2.10641	1.61737	-1.30237	0.0108	0.0283579
ENSG00000165272	AQP3	9:33441151-33447609	22.4738	30.6069	1.36189	5e-05	0.000212574
ENSG00000021776	AQR	15:35147731-35262040	24.1118	20.7902	-1.15977	5e-05	0.000212574
ENSG00000169083	AR	X:66763873-66950461	6.67213	5.35323	-1.24637	5e-05	0.000212574
ENSG00000078061	ARAF	X:47420515-47479252	14.5206	16.4252	1.13116	0.0073	0.0200437
ENSG00000047365	ARAP2	4:35949842-36275842	22.6009	14.7016	-1.53732	5e-05	0.000212574
ENSG00000095139	ARCN1	11:118307204-118473730	77.0726	64.267	-1.19926	5e-05	0.000212574
ENSG00000109321	AREG	4:75310850-75320726	3.4029	4.97433	1.46179	5e-05	0.000212574
ENSG00000143761	ARF1	1:228270360-228286912	168.837	161.756	-1.04378	0.00345	0.0103163
ENSG00000168374	ARF4	3:57557089-57583947	73.2799	69.2475	-1.05823	0.0005	0.00180301
ENSG00000004059	ARF5	7:127220671-127242198	107.273	118.284	1.10264	5e-05	0.000212574
ENSG00000242247	ARFGAP3	22:43192507-43411151	15.3023	20.5107	1.34037	5e-05	0.000212574
ENSG00000066777	ARFGEF1	8:67876333-68255912	23.943	29.4443	1.22977	5e-05	0.000212574
ENSG00000124198	ARFGEF2	20:47538274-47653230	39.3875	42.1805	1.07091	0.0028	0.00857782
ENSG00000164144	ARFIP1	4:153701088-153839615	32.7231	28.4865	-1.14872	5e-05	0.000212574
ENSG00000071205	ARHGAP10	4:148653213-148993931	18.8173	16.0496	-1.17244	5e-05	0.000212574
ENSG00000165322	ARHGAP12	10:32094364-32217742	62.3565	45.5987	-1.36751	5e-05	0.000212574
ENSG00000107863	ARHGAP21	10:24872537-25012597	26.5593	19.7327	-1.34595	5e-05	0.000212574
ENSG00000138639	ARHGAP24	4:86396266-86923823	0.66373	1.20559	1.81639	0.01485	0.0375582
ENSG00000137962	ARHGAP29	1:94614543-94740624	7.43328	8.72011	1.17312	5e-05	0.000212574
ENSG00000134909	ARHGAP32	11:128834988-129149219	8.14935	6.64733	-1.22596	0.0016	0.00518939
ENSG00000160007	ARHGAP35	19:47421932-47508323	43.9159	39.1714	-1.12112	5e-05	0.000212574
ENSG00000089820	ARHGAP4	X:153126968-153200676	2.04171	3.61109	1.76866	0.00155	0.00504826
ENSG00000165895	ARHGAP42	11:100554892-100861656	2.85241	1.82145	-1.56601	0.00465	0.0134195
ENSG00000100852	ARHGAP5	14:32544624-32628934	61.9558	52.5856	-1.17819	5e-05	0.000212574
ENSG00000241484	ARHGAP8	22:45064592-45258665	14.9827	19.3645	1.29246	5e-05	0.000212574
ENSG00000242173	ARHGDIG	16:284544-333003	2.2429	3.23018	1.44018	0.0132	0.0338855
ENSG00000076928	ARHGEF1	19:42387266-42411597	10.4512	9.56734	-1.09238	0.0034	0.010181
ENSG00000104728	ARHGEF10	8:1772141-1906807	6.72966	5.06715	-1.32809	5e-05	0.000212574
ENSG00000074964	ARHGEF10L	1:17866329-18024369	5.46509	12.3146	2.25332	5e-05	0.000212574
ENSG00000196914	ARHGEF12	11:120207786-120360645	37.0099	34.8241	-1.06277	0.0034	0.010181
ENSG00000130762	ARHGEF16	1:3370989-3397677	10.9973	15.1103	1.374	5e-05	0.000212574
ENSG00000104880	ARHGEF18	19:7459998-7537370	3.93096	7.47204	1.90082	5e-05	0.000212574
ENSG00000116584	ARHGEF2	1:155916644-155976861	5.36871	3.44653	-1.55771	0.00065	0.00229132
ENSG00000213214	ARHGEF35	7:143883175-144077725	5.88045	4.32685	-1.35906	5e-05	0.000212574
ENSG00000183111	ARHGEF37	5:148931509-149014531	2.4348	1.21347	-2.00647	5e-05	0.000212574
ENSG00000236699	ARHGEF38	4:106473776-106943635	2.99316	1.23393	-2.42571	5e-05	0.000212574
ENSG00000117713	ARID1A	1:27022523-27108595	4.93431	3.41756	-1.44381	5e-05	0.000212574
ENSG00000049618	ARID1B	6:157099062-157530401	4.82307	4.08451	-1.18082	0.01065	0.0280156
ENSG00000189079	ARID2	12:46123447-46301823	17.0908	15.2812	-1.11842	0.0001	0.000409591
ENSG00000116017	ARID3A	19:926036-972781	3.43814	2.34155	-1.46832	5e-05	0.000212574
ENSG00000179361	ARID3B	15:74833517-74890472	1.31129	0.872016	-1.50374	0.0015	0.00490313
ENSG00000054267	ARID4B	1:235294497-235507847	57.6873	48.4846	-1.18981	5e-05	0.000212574
ENSG00000196843	ARID5A	2:97202479-97218375	0.870514	1.83302	2.10567	5e-05	0.000212574
ENSG00000150347	ARID5B	10:63661058-63856703	11.6824	6.07782	-1.92213	5e-05	0.000212574
ENSG00000169379	ARL13B	3:93698982-93847389	10.0942	7.6571	-1.31828	5e-05	0.000212574
ENSG00000214087	ARL16	17:79648249-79650954	9.23284	11.5919	1.25551	5e-05	0.000212574
ENSG00000185829	ARL17A	17:44590075-44657088	3.05484	2.55652	-1.19492	0.0042	0.0122865
ENSG00000213465	ARL2	11:64781584-64808044	19.2064	24.2682	1.26355	5e-05	0.000212574
ENSG00000138175	ARL3	10:104436314-104474164	20.9842	27.6575	1.31802	5e-05	0.000212574
ENSG00000122872	ARL4P	10:61788158-62493248	1.10195	0.317738	-3.46813	0.00825	0.0223264
ENSG00000165997	ARL5B	10:18948333-18970568	18.557	15.4074	-1.20443	5e-05	0.000212574
ENSG00000113966	ARL6	3:97483364-97519953	3.91808	2.61446	-1.49862	0.00605	0.0170153
ENSG00000170540	ARL6IP1	16:18636821-18813000	188.97	202.291	1.07049	0.0006	0.00212909
ENSG00000182196	ARL6IP4	12:123405497-123467456	100.775	116.951	1.16052	5e-05	0.000212574
ENSG00000144746	ARL6IP5	3:69134094-69155217	31.7671	35.5857	1.12021	5e-05	0.000212574
ENSG00000143862	ARL8A	1:202102531-202113869	25.5426	32.5877	1.27582	5e-05	0.000212574
ENSG00000104442	ARMC1	8:66514693-66546442	27.9722	24.2144	-1.15519	5e-05	0.000212574
ENSG00000126947	ARMCX1	X:100805513-100809683	9.12601	6.90507	-1.32164	5e-05	0.000212574
ENSG00000184867	ARMCX2	X:100910266-100914876	0.90672	0.391515	-2.31593	0.0013	0.00430443
ENSG00000102401	ARMCX3	X:100877786-100882833	46.9364	50.3969	1.07373	0.0007	0.00245243
ENSG00000198960	ARMCX6	X:100870109-100872991	39.5291	57.2411	1.44808	5e-05	0.000212574
ENSG00000172379	ARNT2	15:80696691-80890278	5.30323	4.33129	-1.2244	0.00325	0.0097797
ENSG00000163466	ARPC2	2:219081816-219119079	209.811	187.04	-1.12174	5e-05	0.000212574
ENSG00000162704	ARPC5	1:183592400-183604892	146.22	131.916	-1.10843	5e-05	0.000212574
ENSG00000128989	ARPP19	15:52839241-52862080	163.493	177.404	1.08508	0.0022	0.00691284
ENSG00000137486	ARRB1	11:74975225-75062873	16.9574	41.1589	2.42719	5e-05	0.000212574
ENSG00000141480	ARRB2	17:4613783-4624795	5.96038	7.17053	1.20303	0.0003	0.00112987
ENSG00000105643	ARRDC2	19:18111943-18124903	9.49468	13.4215	1.41358	5e-05	0.000212574
ENSG00000113369	ARRDC3	5:90664540-90679176	36.5646	59.6463	1.63126	5e-05	0.000212574
ENSG00000140450	ARRDC4	15:98462783-98517068	9.60974	15.1255	1.57398	5e-05	0.000212574
ENSG00000006756	ARSD	X:2822010-2847392	27.5354	24.6157	-1.11861	0.01635	0.0407857
ENSG00000141337	ARSG	17:66255322-66453653	16.1502	19.9955	1.2381	5e-05	0.000212574
ENSG00000180801	ARSJ	4:114821439-114900883	1.95925	1.25558	-1.56044	0.011	0.0287947
ENSG00000173409	ARV1	1:231114726-231136341	22.7468	25.0242	1.10012	0.0027	0.00830713
ENSG00000099889	ARVCF	22:19863039-20004331	4.17928	8.75783	2.09554	5e-05	0.000212574
ENSG00000153317	ASAP1	8:131064352-131455906	34.4267	28.6713	-1.20074	5e-05	0.000212574
ENSG00000151693	ASAP2	2:9346893-9563676	12.4336	17.4892	1.4066	5e-05	0.000212574
ENSG00000088280	ASAP3	1:23707553-23810750	4.15477	5.26133	1.26633	5e-05	0.000212574
ENSG00000065802	ASB1	2:239335382-239360891	8.91168	6.90306	-1.29098	0.0159	0.0397965
ENSG00000196372	ASB13	10:5680829-5708768	3.46868	13.695	3.94821	5e-05	0.000212574
ENSG00000148331	ASB6	9:132399170-132404444	8.21041	9.22423	1.12348	0.00245	0.00761318
ENSG00000183475	ASB7	15:101093556-101191910	9.36895	7.77828	-1.2045	5e-05	0.000212574
ENSG00000177981	ASB8	12:48541570-48574996	12.3236	10.7941	-1.14169	0.0176	0.0434858
ENSG00000138303	ASCC1	10:73856277-73995472	28.3299	25.2354	-1.12263	0.0084	0.0226821
ENSG00000112249	ASCC3	6:100956069-101329248	31.7845	24.5431	-1.29505	5e-05	0.000212574
ENSG00000183734	ASCL2	11:2289724-2292182	4.20167	6.45611	1.53656	5e-05	0.000212574
ENSG00000111875	ASF1A	6:119134617-119470552	21.905	20.3844	-1.0746	0.00595	0.0167754
ENSG00000116539	ASH1L	1:155305058-155533735	19.1669	16.6826	-1.14892	5e-05	0.000212574
ENSG00000126522	ASL	7:65540784-65619555	25.0122	28.2822	1.13074	0.0097	0.0257939
ENSG00000198356	ASNA1	19:12848305-12859137	71.9898	81.8729	1.13729	5e-05	0.000212574
ENSG00000070669	ASNS	7:97481429-97501854	33.9591	30.7313	-1.10503	0.00025	0.000955636
ENSG00000138381	ASNSD1	2:190526145-190535557	35.962	42.4882	1.18147	5e-05	0.000212574
ENSG00000198363	ASPH	8:61969716-62627199	28.7677	23.5683	-1.22061	5e-05	0.000212574
ENSG00000066279	ASPM	1:197053257-197115824	14.2577	11.751	-1.21332	5e-05	0.000212574
ENSG00000169696	ASPSCR1	17:79935425-79975280	11.1845	12.2569	1.09588	0.0123	0.0318184
ENSG00000130707	ASS1	9:133320093-133376661	37.6569	44.6647	1.1861	5e-05	0.000212574
ENSG00000148219	ASTN2	9:119187503-120177348	3.4022	2.90913	-1.16949	0.01355	0.0346541
ENSG00000064102	ASUN	12:27058113-27091259	35.6153	26.1459	-1.36218	5e-05	0.000212574
ENSG00000138138	ATAD1	10:89511268-89605369	41.2274	37.3662	-1.10334	0.00115	0.00385623
ENSG00000156802	ATAD2	8:124332089-124428590	64.3211	50.9418	-1.26264	5e-05	0.000212574
ENSG00000119778	ATAD2B	2:23971533-24149984	25.9531	18.6839	-1.38906	5e-05	0.000212574
ENSG00000197785	ATAD3A	1:1447530-1470067	7.1009	10.4764	1.47536	5e-05	0.000212574
ENSG00000160072	ATAD3B	1:1407142-1433228	5.76756	8.76255	1.51928	5e-05	0.000212574
ENSG00000115966	ATF2	2:175936977-176033250	21.0313	17.1878	-1.22362	5e-05	0.000212574
ENSG00000128272	ATF4	22:39915699-39918691	117.399	151.965	1.29443	5e-05	0.000212574
ENSG00000171681	ATF7IP	12:14518609-14651697	10.7739	7.67843	-1.40314	5e-05	0.000212574
ENSG00000166669	ATF7IP2	16:10420290-10577495	12.9742	15.415	1.18812	0.0074	0.020289
ENSG00000145782	ATG12	5:115163892-115249778	51.3768	46.8088	-1.09759	0.00105	0.0035466
ENSG00000126775	ATG14	14:55833109-55878576	8.52169	7.24079	-1.1769	5e-05	0.000212574
ENSG00000085978	ATG16L1	2:234118696-234204320	41.2751	47.2785	1.14545	5e-05	0.000212574
ENSG00000168010	ATG16L2	11:72525352-72853306	7.55715	10.9608	1.45039	5e-05	0.000212574
ENSG00000101844	ATG4A	X:107334897-107682727	13.0058	9.55772	-1.36077	5e-05	0.000212574
ENSG00000168397	ATG4B	2:242523819-242613272	40.7166	45.1186	1.10811	0.00835	0.0225613
ENSG00000125703	ATG4C	1:63249805-63339980	7.10667	5.68146	-1.25085	0.0006	0.00212909
ENSG00000057663	ATG5	6:106632350-106773666	24.1115	21.0953	-1.14298	0.00325	0.0097797
ENSG00000197548	ATG7	3:11313994-11770134	28.0521	24.9462	-1.1245	0.0185	0.0454146
ENSG00000138363	ATIC	2:216176539-216214487	44.7017	40.2079	-1.11176	0.0071	0.0195667
ENSG00000111676	ATN1	12:7033625-7051484	0.986896	0.643865	-1.53277	0.00015	0.000595169
ENSG00000168874	ATOH8	2:85978466-86015189	0.417442	1.04789	2.51027	0.0002	0.000775238
ENSG00000177556	ATOX1	5:151121876-151192346	126.209	140.319	1.1118	0.00285	0.00871074
ENSG00000068650	ATP11A	13:113344642-113541482	4.69817	7.26757	1.54689	5e-05	0.000212574
ENSG00000058063	ATP11B	3:182511287-182639423	35.5176	31.5423	-1.12603	5e-05	0.000212574
ENSG00000101974	ATP11C	X:138808504-139027435	20.9851	18.5447	-1.1316	5e-05	0.000212574
ENSG00000127249	ATP13A4	3:193119865-193310900	2.5328	1.3775	-1.8387	0.00015	0.000595169
ENSG00000163399	ATP1A1	1:116915289-116961197	404.682	426.321	1.05347	5e-05	0.000212574
ENSG00000143153	ATP1B1	1:169074934-169337205	148.742	112.767	-1.31902	5e-05	0.000212574
ENSG00000074370	ATP2A3	17:3822868-3867736	10.0226	10.5846	1.05607	0.02	0.0485816
ENSG00000070961	ATP2B1	12:89954905-90103077	98.131	80.4099	-1.22038	5e-05	0.000212574
ENSG00000017260	ATP2C1	3:130569438-131100319	34.6404	30.4552	-1.13742	5e-05	0.000212574
ENSG00000064270	ATP2C2	16:84402132-84500967	14.2456	18.1588	1.27469	0.0005	0.00180301
ENSG00000152234	ATP5A1	18:43664109-43708299	184.443	198.702	1.07731	5e-05	0.000212574
ENSG00000165629	ATP5C1	10:7830091-7849778	222.719	239.795	1.07667	5e-05	0.000212574
ENSG00000099624	ATP5D	19:1241748-1244823	10.2188	14.6227	1.43097	5e-05	0.000212574
ENSG00000124172	ATP5E	20:57594308-57607437	312.944	351.495	1.12319	5e-05	0.000212574
ENSG00000116459	ATP5F1	1:111981259-112005395	379.382	417.003	1.09916	5e-05	0.000212574
ENSG00000159199	ATP5G1	17:46952221-47006418	79.4212	91.8081	1.15597	0.00355	0.0105765
ENSG00000135390	ATP5G2	12:54026509-54071192	177.847	196.862	1.10691	5e-05	0.000212574
ENSG00000167863	ATP5H	17:73032144-73043074	334.359	356.308	1.06564	5e-05	0.000212574
ENSG00000169020	ATP5I	4:666224-683230	322.435	352.765	1.09407	5e-05	0.000212574
ENSG00000241468	ATP5J2	7:98923520-99063954	613.238	656.047	1.06981	0.0067	0.018578
ENSG00000167283	ATP5L	11:118230299-118302211	324.232	346.908	1.06994	0.0035	0.0104421
ENSG00000071553	ATP6AP1	X:153656977-153664862	63.685	75.8617	1.1912	5e-05	0.000212574
ENSG00000182220	ATP6AP2	X:40440145-40465889	64.4401	73.4154	1.13928	5e-05	0.000212574
ENSG00000033627	ATP6V0A1	17:40610861-40674596	7.36316	6.07166	-1.21271	5e-05	0.000212574
ENSG00000117410	ATP6V0B	1:44440158-44443967	95.1591	112.933	1.18678	5e-05	0.000212574
ENSG00000159720	ATP6V0D1	16:67471916-67515140	52.6794	56.377	1.07019	0.0011	0.0036987
ENSG00000113732	ATP6V0E1	5:172410759-172462448	284.62	314.846	1.1062	5e-05	0.000212574
ENSG00000171130	ATP6V0E2	7:149564785-149577787	23.1703	26.1287	1.12768	0.00605	0.0170153
ENSG00000147416	ATP6V1B2	8:20054877-20084330	15.9783	14.5296	-1.09971	0.01385	0.0352948
ENSG00000143882	ATP6V1C2	2:10861774-10978103	0.902171	2.10092	2.32874	5e-05	0.000212574
ENSG00000100554	ATP6V1D	14:67707825-67853233	74.7495	67.3438	-1.10997	0.00475	0.013685
ENSG00000128524	ATP6V1F	7:128470430-128550773	73.7489	93.2023	1.26378	5e-05	0.000212574
ENSG00000136888	ATP6V1G1	9:117350025-117360653	287.236	319.294	1.11161	5e-05	0.000212574
ENSG00000165240	ATP7A	X:77166193-77305892	7.17102	5.42186	-1.32261	5e-05	0.000212574
ENSG00000124406	ATP8A1	4:42410389-42659122	16.3837	10.8089	-1.51576	5e-05	0.000212574
ENSG00000081923	ATP8B1	18:55313657-55470327	9.10952	10.3988	1.14153	5e-05	0.000212574
ENSG00000054793	ATP9A	20:50213052-50385173	125.745	106.207	-1.18397	5e-05	0.000212574
ENSG00000166377	ATP9B	18:76829393-77138278	21.2861	17.3571	-1.22636	5e-05	0.000212574
ENSG00000130770	ATPIF1	1:28562619-28573417	89.2334	104.892	1.17548	5e-05	0.000212574
ENSG00000164053	ATRIP	3:48488113-48509044	6.32018	10.2259	1.61798	0.0001	0.000409591
ENSG00000085224	ATRX	X:76760377-77041702	44.9782	41.5025	-1.08375	0.01675	0.0416621
ENSG00000168488	ATXN2L	16:28834355-28848558	12.0858	9.87871	-1.22342	0.01375	0.0350922
ENSG00000162650	ATXN7L2	1:110026100-110035426	3.2117	3.9038	1.21549	0.00205	0.00648435
ENSG00000087152	ATXN7L3	17:42269173-42277453	16.5929	14.6627	-1.13164	5e-05	0.000212574
ENSG00000253719	ATXN7L3B	12:74931550-74935223	61.1141	56.6032	-1.07969	5e-05	0.000212574
ENSG00000115307	AUP1	2:74753771-74784681	79.6825	87.5412	1.09863	5e-05	0.000212574
ENSG00000087586	AURKA	20:54944444-54967393	105.678	80.4063	-1.3143	5e-05	0.000212574
ENSG00000158321	AUTS2	7:69063904-70258054	2.29132	4.05993	1.77188	0.0017	0.00548568
ENSG00000105778	AVL9	7:32535037-33102409	49.1795	42.6584	-1.15287	0.0039	0.0115032
ENSG00000119986	AVPI1	10:99437180-99447080	12.8706	9.39253	-1.3703	5e-05	0.000212574
ENSG00000103126	AXIN1	16:337439-402673	7.57171	13.9874	1.84732	5e-05	0.000212574
ENSG00000214313	AZGP1P1	7:99578384-99585158	0.105554	1.26211	11.9571	0.01465	0.0371126
ENSG00000155096	AZIN1	8:103838584-103990104	176.832	153.653	-1.15085	5e-05	0.000212574
ENSG00000166710	B2M	15:45003674-45011075	315.484	335.707	1.0641	5e-05	0.000212574
ENSG00000169255	B3GALNT1	3:160801670-160971320	55.8888	49.7259	-1.12394	0.00625	0.0174945
ENSG00000162630	B3GALT2	1:193091146-193223031	2.42589	1.73872	-1.39522	5e-05	0.000212574
ENSG00000176022	B3GALT6	1:1167628-1170421	8.00821	10.079	1.25858	5e-05	0.000212574
ENSG00000187676	B3GALTL	13:31774072-31906413	3.89008	4.55098	1.16989	0.00065	0.00229132
ENSG00000112309	B3GAT2	6:71377478-71666741	3.94925	3.59647	-1.09809	0.0093	0.0248576
ENSG00000179913	B3GNT3	19:17905918-17924385	1.33753	3.82528	2.85995	5e-05	0.000212574
ENSG00000176597	B3GNT5	3:182895830-183146566	1.65979	0.961283	-1.72664	0.0015	0.00490313
ENSG00000135454	B4GALNT1	12:58003962-58027138	2.36951	1.62057	-1.46215	0.00355	0.0105765
ENSG00000086062	B4GALT1	9:33104079-33179981	17.0428	18.7611	1.10082	0.0019	0.00606025
ENSG00000117411	B4GALT2	1:44444614-44456840	16.82	19.9795	1.18784	5e-05	0.000212574
ENSG00000158850	B4GALT3	1:161136199-161147803	13.7501	10.673	-1.28831	0.00125	0.00415655
ENSG00000121578	B4GALT4	3:118930578-119009513	19.882	14.681	-1.35426	5e-05	0.000212574
ENSG00000118276	B4GALT6	18:29202208-29264686	0.753136	0.444332	-1.69499	0.00585	0.0165234
ENSG00000105393	BABAM1	19:17378231-17390162	24.7438	28.4955	1.15162	5e-05	0.000212574
ENSG00000186318	BACE1	11:117103340-117283984	9.66166	13.1349	1.35948	5e-05	0.000212574
ENSG00000002330	BAD	11:64037301-64056972	10.3657	13.9349	1.34433	5e-05	0.000212574
ENSG00000107262	BAG1	9:33218362-33264761	76.9835	122.464	1.59078	5e-05	0.000212574
ENSG00000151929	BAG3	10:121410881-121484200	12.8661	18.463	1.43501	5e-05	0.000212574
ENSG00000156735	BAG4	8:37962759-38070819	11.5736	9.63363	-1.20137	5e-05	0.000212574
ENSG00000166170	BAG5	14:104019757-104181841	24.4197	30.2853	1.2402	5e-05	0.000212574
ENSG00000204463	BAG6	6:31606804-31625987	24.1443	21.2634	-1.13549	0.00555	0.015754
ENSG00000121753	BAI2	1:32192717-32230494	0.875137	1.52684	1.74469	0.00225	0.00705313
ENSG00000006453	BAIAP2L1.1	7:97881690-98030380	8.16807	9.54513	1.16859	0.00195	0.00620241
ENSG00000007516	BAIAP3	16:1383601-1401912	2.12261	3.35365	1.57996	0.01135	0.0296158
ENSG00000030110	BAK1	6:33540323-33548070	28.3407	22.3663	-1.26711	5e-05	0.000212574
ENSG00000172530	BANP	16:87982849-88152028	15.8859	12.0257	-1.32099	5e-05	0.000212574
ENSG00000043039	BARX2	11:129245834-129322171	1.3842	2.13867	1.54505	5e-05	0.000212574
ENSG00000176788	BASP1	5:17217668-17276943	71.0646	63.6483	-1.11652	5e-05	0.000212574
ENSG00000156127	BATF	14:75988767-76013358	26.6606	84.5294	3.17057	5e-05	0.000212574
ENSG00000087088	BAX	19:49458071-49465055	40.3562	45.3646	1.1241	0.0029	0.00883203
ENSG00000198604	BAZ1A	14:35221936-35345665	42.6801	38.8848	-1.0976	0.00015	0.000595169
ENSG00000009954	BAZ1B	7:72854727-72936608	42.5706	34.8892	-1.22017	5e-05	0.000212574
ENSG00000076108	BAZ2A	12:56989379-57030600	16.0068	10.3513	-1.54636	5e-05	0.000212574
ENSG00000123636	BAZ2B	2:160175489-160473593	32.2826	27.4807	-1.17474	0.00115	0.00385623
ENSG00000105327	BBC3	19:47724078-47736023	3.27891	2.11269	-1.55201	5e-05	0.000212574
ENSG00000179941	BBS10	12:76738253-76742222	8.16215	5.65997	-1.44208	5e-05	0.000212574
ENSG00000140463	BBS4	15:72978526-73030817	11.7524	10.4706	-1.12242	0.01635	0.0407857
ENSG00000163093	BBS5	2:170335687-170382772	3.326	4.37054	1.31405	0.00415	0.0121672
ENSG00000138686	BBS7	4:122745594-122791652	8.14201	5.99513	-1.35811	0.0014	0.00460703
ENSG00000114439	BBX	3:107241782-107530171	23.8839	20.6709	-1.15544	0.00655	0.0182122
ENSG00000187244	BCAM	19:45312337-45324677	8.75035	11.2872	1.28991	5e-05	0.000212574
ENSG00000075790	BCAP29	7:107220421-107269943	59.2502	53.5936	-1.10555	0.00145	0.00475421
ENSG00000050820	BCAR1	16:75262927-75301951	17.6531	15.5967	-1.13185	0.0033	0.009911
ENSG00000064787	BCAS1	20:52553315-52687304	78.1229	107.74	1.3791	5e-05	0.000212574
ENSG00000116752	BCAS2	1:115110177-115124260	517.74	471.159	-1.09886	5e-05	0.000212574
ENSG00000141376	BCAS3	17:58755171-59470198	234.656	316.837	1.35022	5e-05	0.000212574
ENSG00000124243	BCAS4	20:49411430-49493714	17.4894	21.7198	1.24188	5e-05	0.000212574
ENSG00000105552	BCAT2	19:49298321-49314320	15.6478	18.0179	1.15146	5e-05	0.000212574
ENSG00000186666	BCDIN3D	12:50184928-50236912	10.3645	7.56678	-1.36974	5e-05	0.000212574
ENSG00000142867	BCL10	1:85731930-86044046	14.7073	16.8194	1.14361	0.00035	0.00130356
ENSG00000127152	BCL11B	14:99635623-99737861	0.696217	1.54353	2.21703	5e-05	0.000212574
ENSG00000171791	BCL2	18:60790578-60987361	1.87922	5.25658	2.79721	5e-05	0.000212574
ENSG00000171552	BCL2L1	20:30252254-30311792	42.5529	48.0586	1.12938	5e-05	0.000212574
ENSG00000153094	BCL2L11	2:111876954-111924587	6.69012	12.8796	1.92517	5e-05	0.000212574
ENSG00000099968	BCL2L13	22:18111620-18213388	25.3751	27.9867	1.10292	0.0011	0.0036987
ENSG00000069399	BCL3	19:45250961-45263301	3.07293	4.90482	1.59614	0.00905	0.0242423
ENSG00000113916	BCL6	3:187416046-187463515	4.50429	3.60879	-1.24814	0.00725	0.0199192
ENSG00000110987	BCL7A	12:122445339-122499948	7.07894	12.8912	1.82107	5e-05	0.000212574
ENSG00000099385	BCL7C	16:30844946-30967832	25.0102	28.7811	1.15077	0.0001	0.000409591
ENSG00000029363	BCLAF1	6:136578000-136610989	156.384	170.995	1.09343	5e-05	0.000212574
ENSG00000183337	BCOR	X:39909067-40036582	4.09801	8.48451	2.0704	5e-05	0.000212574
ENSG00000186716	BCR	22:23521890-23660224	17.9014	25.9655	1.45047	5e-05	0.000212574
ENSG00000236824	BCYRN1	2:47419543-47572213	4.41862	3.21331	-1.3751	5e-05	0.000212574
ENSG00000161267	BDH1	3:197236653-197300194	25.2138	22.5115	-1.12004	0.0077	0.0210006
ENSG00000168398	BDKRB2	14:96671015-96735304	0.852988	6.48262	7.5999	5e-05	0.000212574
ENSG00000178409	BEND3	6:107386385-107436473	1.03579	1.47179	1.42093	5e-05	0.000212574
ENSG00000151917	BEND6	6:56819772-56892140	4.24138	2.59967	-1.63151	5e-05	0.000212574
ENSG00000165626	BEND7	10:13480483-13572262	8.32145	5.03547	-1.65256	5e-05	0.000212574
ENSG00000105829	BET1	7:93592073-93640425	16.9622	15.1396	-1.12039	0.0026	0.0080312
ENSG00000125864	BFSP1	20:17474549-17549865	3.56679	4.68126	1.31246	0.00025	0.000955636
ENSG00000134107	BHLHE40	3:4938492-5027008	15.3571	36.2212	2.35858	5e-05	0.000212574
ENSG00000185963	BICD2	9:95473644-95527094	8.32253	10.3406	1.24248	5e-05	0.000212574
ENSG00000110330	BIRC2	11:102217941-102249401	26.8392	22.4976	-1.19298	5e-05	0.000212574
ENSG00000089685	BIRC5	17:76210276-76221715	19.2912	21.2149	1.09972	0.0045	0.0130482
ENSG00000115760	BIRC6	2:32582095-32843966	90.1647	81.9077	-1.10081	0.00145	0.00475421
ENSG00000134897	BIVM	13:103451398-103528345	8.08568	9.80787	1.21299	0.00795	0.021617
ENSG00000166619	BLCAP	20:36120873-36156333	18.6224	20.9497	1.12497	0.0001	0.000409591
ENSG00000197299	BLM	15:91260557-91358859	4.51182	3.78951	-1.19061	0.0011	0.0036987
ENSG00000108578	BLMH	17:28575222-28619074	5.33573	6.10092	1.14341	0.0076	0.0207808
ENSG00000095585	BLNK	10:97889471-98031333	1.75404	0.789073	-2.22291	0.0004	0.00147059
ENSG00000135441	BLOC1S1	12:56075329-56118489	51.0403	57.1703	1.1201	0.00105	0.0035466
ENSG00000106605	BLVRA	7:43798278-43846939	35.627	47.6017	1.33611	5e-05	0.000212574
ENSG00000090013	BLVRB	19:40953692-40971725	47.6743	70.512	1.47903	5e-05	0.000212574
ENSG00000117475	BLZF1	1:169337207-169429907	50.3537	42.7542	-1.17775	5e-05	0.000212574
ENSG00000104081	BMF	15:40380090-40401093	4.4602	8.40698	1.88489	5e-05	0.000212574
ENSG00000204113	BMP2KL	X:73405763-73406990	3.03952	1.23552	-2.46011	0.00075	0.00261371
ENSG00000125378	BMP4	14:54416453-54425479	2.82959	3.51693	1.24291	0.01005	0.0266007
ENSG00000101144	BMP7	20:55743803-55841685	193.381	170.219	-1.13608	5e-05	0.000212574
ENSG00000116985	BMP8B	1:40157853-40254533	1.07177	1.42018	1.32509	0.0001	0.000409591
ENSG00000107779	BMPR1A	10:88516395-88684945	37.1608	50.5082	1.35918	5e-05	0.000212574
ENSG00000138696	BMPR1B	4:95679118-96079599	19.9442	10.6497	-1.87275	5e-05	0.000212574
ENSG00000113734	BNIP1	5:172571164-172591390	16.9112	15.3438	-1.10215	0.016	0.0400351
ENSG00000104765	BNIP3L	8:26236774-26515694	28.4762	38.3078	1.34525	5e-05	0.000212574
ENSG00000145919	BOD1	5:173034516-173043663	73.8401	89.7137	1.21497	5e-05	0.000212574
ENSG00000038219	BOD1L	4:13570361-13629347	21.0697	19.3341	-1.08977	0.00125	0.00415655
ENSG00000170727	BOP1	8:145486054-145515082	12.9038	15.8347	1.22714	0.00035	0.00130356
ENSG00000171634	BPTF	17:65821636-66042969	46.9531	36.3244	-1.2926	5e-05	0.000212574
ENSG00000089234	BRAP	12:112080796-112123790	22.8733	21.4844	-1.06465	0.00695	0.0191966
ENSG00000139618	BRCA2	13:32889610-32973805	8.98902	7.331	-1.22617	5e-05	0.000212574
ENSG00000185515	BRCC3	X:154289896-154384778	13.6845	15.3893	1.12458	0.00215	0.00676815
ENSG00000204256	BRD2	6:32902405-32949282	70.5962	61.6398	-1.1453	5e-05	0.000212574
ENSG00000112983	BRD8	5:137475454-137549032	42.3478	31.8842	-1.32817	5e-05	0.000212574
ENSG00000028310	BRD9	5:710470-919472	22.5767	26.483	1.17302	5e-05	0.000212574
ENSG00000184992	BRI3BP	12:125478245-125515684	20.7494	26.0246	1.25423	5e-05	0.000212574
ENSG00000136492	BRIP1	17:59759984-59940755	63.7853	56.9981	-1.11908	5e-05	0.000212574
ENSG00000113460	BRIX1	5:34905368-34926101	49.5433	68.5023	1.38268	5e-05	0.000212574
ENSG00000254999	BRK1	3:10157275-10168874	214.968	241.128	1.12169	5e-05	0.000212574
ENSG00000100916	BRMS1L	14:36288429-36536396	8.94175	7.49716	-1.19268	0.01895	0.046393
ENSG00000143158	BRP44	1:167885966-168045081	38.95	43.2268	1.1098	0.006	0.0168941
ENSG00000156983	BRPF1	3:9773412-9789702	9.96943	12.148	1.21853	0.00025	0.000955636
ENSG00000096070	BRPF3	6:36114474-36200567	4.80082	3.55261	-1.35135	0.0094	0.0250935
ENSG00000160469	BRSK1	19:55795533-55823901	0.747333	0.544804	-1.37175	0.0199	0.0483798
ENSG00000165288	BRWD3	X:79926352-80065187	4.71989	3.99339	-1.18193	0.0015	0.00490313
ENSG00000172270	BSG	19:571309-583492	92.0364	106.746	1.15983	5e-05	0.000212574
ENSG00000148925	BTBD10	11:13409547-13484844	29.9801	24.0513	-1.24651	5e-05	0.000212574
ENSG00000151136	BTBD11	12:107712189-108053419	1.44686	0.735358	-1.96756	5e-05	0.000212574
ENSG00000133243	BTBD2	19:1985446-2015702	3.8256	4.84792	1.26723	5e-05	0.000212574
ENSG00000132640	BTBD3	20:11871370-11907257	18.9583	16.6028	-1.14187	0.00035	0.00130356
ENSG00000184887	BTBD6	14:105675622-105864484	29.2462	27.1122	-1.07871	0.0033	0.009911
ENSG00000011114	BTBD7	14:93703895-93799438	17.8372	15.758	-1.13195	0.0002	0.000775238
ENSG00000189195	BTBD8	1:92545861-92613393	1.4017	0.927915	-1.5106	0.00805	0.0218542
ENSG00000174808	BTC	4:75669968-75719896	3.6322	4.67307	1.28657	0.0117	0.030404
ENSG00000145741	BTF3	5:72794232-72801460	428.638	457.898	1.06826	5e-05	0.000212574
ENSG00000133639	BTG1	12:92378755-92583436	14.9435	10.8313	-1.37965	5e-05	0.000212574
ENSG00000159388	BTG2	1:203274618-203278730	4.77282	3.332	-1.43242	5e-05	0.000212574
ENSG00000169679	BUB1	2:111395274-111435691	19.102	17.0039	-1.12338	0.00035	0.00130356
ENSG00000185044	BX004987.4.1	1:143347957-143467658	19.1641	15.0356	-1.27458	5e-05	0.000212574
ENSG00000196400	BX255923.1	9:69204537-69272478	1.58403	2.75501	1.73924	0.00565	0.0160192
ENSG00000112578	BYSL	6:41888925-41900784	8.16953	14.1979	1.7379	5e-05	0.000212574
ENSG00000198406	BZW1P2	3:115528640-117716439	15.2493	7.75222	-1.96709	5e-05	0.000212574
ENSG00000136261	BZW2	7:16685755-16759523	97.2036	69.7255	-1.39409	5e-05	0.000212574
ENSG00000204740	C10orf112	10:19492778-20079330	37.3913	29.4307	-1.27049	5e-05	0.000212574
ENSG00000204683	C10orf113	10:21068901-21463977	1.51994	0.411146	-3.69683	0.01395	0.035518
ENSG00000204682	C10orf114	10:21781586-21786191	1.16239	0.887292	-1.31004	0.00225	0.00705313
ENSG00000165813	C10orf118	10:115880620-115933979	23.7142	19.2373	-1.23272	5e-05	0.000212574
ENSG00000107815	C10orf2	10:102729214-102754158	5.57028	13.5918	2.44007	5e-05	0.000212574
ENSG00000166272	C10orf26	10:104503726-104576021	16.7918	15.0401	-1.11647	5e-05	0.000212574
ENSG00000166024	C10orf28	10:99894386-100004654	15.4483	11.0924	-1.39269	5e-05	0.000212574
ENSG00000166275	C10orf32	10:104613979-104661656	16.9022	19.7518	1.16859	5e-05	0.000212574
ENSG00000171224	C10orf35	10:71390006-71393352	12.5879	8.54405	-1.47329	5e-05	0.000212574
ENSG00000148426	C10orf47	10:11865337-11936699	4.48533	11.3793	2.53699	5e-05	0.000212574
ENSG00000149823	C11orf2	11:64851694-64883856	39.9529	50.8472	1.27268	5e-05	0.000212574
ENSG00000171067	C11orf24	11:68028802-68039469	13.7533	17.9504	1.30517	5e-05	0.000212574
ENSG00000158636	C11orf30	11:76155966-76264069	18.843	14.1168	-1.3348	5e-05	0.000212574
ENSG00000211450	C11orf31	11:57480071-57587018	20.9564	26.2272	1.25151	0.00255	0.00789242
ENSG00000152219	C11orf46	11:30344597-30359774	16.6342	19.6204	1.17952	0.0113	0.0294899
ENSG00000110696	C11orf58	11:15987994-16778649	151.026	144.075	-1.04825	0.00305	0.00924283
ENSG00000109944	C11orf63	11:122753390-122830506	1.25958	0.801132	-1.57224	0.0003	0.00112987
ENSG00000184224	C11orf72	11:67370350-67374177	4.01186	3.35495	-1.1958	0.00175	0.00562793
ENSG00000204922	C11orf83	11:62414319-62441159	4.78579	6.66449	1.39256	5e-05	0.000212574
ENSG00000168005	C11orf84	11:63580859-63595190	9.37503	6.31407	-1.48478	5e-05	0.000212574
ENSG00000151135	C12orf23	12:107349496-107380944	24.4229	18.7129	-1.30514	5e-05	0.000212574
ENSG00000204856	C12orf24	12:110890288-110928190	6.75506	9.72155	1.43915	5e-05	0.000212574
ENSG00000171792	C12orf32	12:2904118-3050306	17.8492	14.2832	-1.24966	0.00015	0.000595169
ENSG00000139438	C12orf34	12:110152032-110211313	0.628201	1.14988	1.83044	5e-05	0.000212574
ENSG00000157895	C12orf43	12:121406415-121454305	8.82827	10.3841	1.17623	0.0059	0.0166481
ENSG00000234608	C12orf47	12:112277570-112334343	10.995	17.2525	1.56913	5e-05	0.000212574
ENSG00000111412	C12orf49	12:117153592-117175875	39.0594	42.0883	1.07755	0.0001	0.000409591
ENSG00000078237	C12orf5	12:4430370-4462338	13.4974	10.7203	-1.25906	5e-05	0.000212574
ENSG00000165805	C12orf50	12:88373815-88535993	13.1541	9.67306	-1.35987	5e-05	0.000212574
ENSG00000173064	C12orf51	12:112597991-112819896	10.3756	8.26262	-1.25573	0.0061	0.0171306
ENSG00000139405	C12orf52	12:113623330-113630173	15.588	19.3121	1.2389	5e-05	0.000212574
ENSG00000111678	C12orf57	12:7052140-7055166	52.494	62.2773	1.18637	5e-05	0.000212574
ENSG00000221949	C12orf61	12:62995530-63007855	1.92638	1.33798	-1.43976	0.0013	0.00430443
ENSG00000178449	C12orf62	12:50505761-50561288	68.0257	79.3339	1.16623	5e-05	0.000212574
ENSG00000188596	C12orf63	12:96883348-97269333	4.24893	3.38149	-1.25653	0.00015	0.000595169
ENSG00000130921	C12orf65	12:123636866-123756881	11.8028	19.2134	1.62787	5e-05	0.000212574
ENSG00000174206	C12orf66	12:64580095-64616076	9.89351	11.1656	1.12858	0.00255	0.00789242
ENSG00000204954	C12orf73	12:104235228-104359486	4.93979	9.15619	1.85356	5e-05	0.000212574
ENSG00000235162	C12orf75	12:105567073-105789875	32.935	29.3831	-1.12088	0.0129	0.0332099
ENSG00000133935	C14orf1	14:76041230-76550928	9.8512	11.4333	1.1606	5e-05	0.000212574
ENSG00000129480	C14orf126	14:31717833-31926716	16.9065	20.0291	1.1847	5e-05	0.000212574
ENSG00000100744	C14orf129	14:96747594-96853625	27.544	23.773	-1.15862	5e-05	0.000212574
ENSG00000227051	C14orf132	14:96505660-96560417	6.8695	11.2818	1.64231	5e-05	0.000212574
ENSG00000151445	C14orf133	14:77893017-77935817	23.0067	20.4105	-1.1272	0.0035	0.0104421
ENSG00000126773	C14orf135	14:60558628-60636574	26.932	22.3935	-1.20267	5e-05	0.000212574
ENSG00000133943	C14orf159	14:91336798-91691703	0.952354	1.78496	1.87426	0.0003	0.00112987
ENSG00000156411	C14orf2	14:104378624-104394606	156.505	168.349	1.07568	0.00015	0.000595169
ENSG00000156030	C14orf43	14:74181824-74269973	11.2956	23.4404	2.07519	5e-05	0.000212574
ENSG00000176438	C14orf49	14:95883940-95942173	0.138806	0.676329	4.87246	5e-05	0.000212574
ENSG00000140104	C14orf79	14:105452111-105487485	11.9479	15.4388	1.29217	5e-05	0.000212574
ENSG00000185347	C14orf80	14:105952653-105965912	6.95179	8.45796	1.21666	0.0045	0.0130482
ENSG00000178761	C15orf17	15:75192327-75199462	11.9432	14.7547	1.2354	0.00045	0.00163649
ENSG00000134152	C15orf29	15:34432874-34502297	32.0124	21.2291	-1.50795	5e-05	0.000212574
ENSG00000167173	C15orf39	15:75487983-75504510	0.735836	1.2342	1.67728	0.0001	0.000409591
ENSG00000186073	C15orf41	15:36871811-37110660	10.8999	7.32036	-1.48899	5e-05	0.000212574
ENSG00000140534	C15orf42	15:90048507-90198682	2.38874	1.98296	-1.20464	0.00185	0.00592062
ENSG00000166920	C15orf48	15:45722726-45878488	1.18118	0.650718	-1.8152	0.01415	0.035979
ENSG00000175746	C15orf54	15:39157522-39719396	1.36117	0.526623	-2.58472	5e-05	0.000212574
ENSG00000128891	C15orf57	15:40780239-40857256	17.5291	14.3196	-1.22413	0.0084	0.0226821
ENSG00000130731	C16orf13	16:684428-686358	25.7061	34.3522	1.33634	5e-05	0.000212574
ENSG00000221819	C16orf3	16:90071272-90114181	1.83228	2.92186	1.59466	0.00055	0.00196757
ENSG00000124074	C16orf48	16:67696847-67700667	2.00165	2.61688	1.30736	0.00335	0.0100453
ENSG00000089486	C16orf5	16:4560719-4588829	0.536199	1.11558	2.08054	0.0012	0.00400741
ENSG00000182831	C16orf72	16:9185536-9213536	27.5028	20.382	-1.34936	5e-05	0.000212574
ENSG00000154102	C16orf74	16:85741122-85784689	7.80736	17.5261	2.24482	5e-05	0.000212574
ENSG00000155330	C16orf87	16:46830518-46865323	7.38296	9.30567	1.26043	5e-05	0.000212574
ENSG00000103550	C16orf88	16:19566561-19897489	29.207	33.1804	1.13604	0.002	0.00633907
ENSG00000174109	C16orf91	16:1469744-1479345	16.3996	20.6526	1.25934	5e-05	0.000212574
ENSG00000154035	C17orf103	17:21142182-21156722	0.739438	1.73617	2.34796	5e-05	0.000212574
ENSG00000186665	C17orf58	17:65821636-66042969	18.6922	24.9638	1.33552	5e-05	0.000212574
ENSG00000196544	C17orf59	17:8091651-8093564	2.86738	2.38648	-1.20151	0.0155	0.0389604
ENSG00000173065	C17orf63	17:27082995-27169841	1.01561	0.744309	-1.3645	0.00305	0.00924283
ENSG00000185504	C17orf70	17:79506910-79520987	9.38757	11.0883	1.18116	0.0008	0.00277048
ENSG00000175061	C17orf76-AS1	17:16342288-16395467	231.518	250.93	1.08385	0.0001	0.000409591
ENSG00000172301	C17orf79	17:30178882-30186310	32.9528	37.0535	1.12444	0.00015	0.000595169
ENSG00000074356	C17orf85	17:3714459-3749540	8.89637	7.82507	-1.13691	5e-05	0.000212574
ENSG00000204237	C17orf90	17:79632066-79633618	15.4097	22.9791	1.49121	5e-05	0.000212574
ENSG00000179294	C17orf96	17:36827960-36831187	2.70996	3.44826	1.27244	5e-05	0.000212574
ENSG00000168675	C18orf1	18:13218785-13652753	7.8149	7.30331	-1.07005	0.00075	0.00261371
ENSG00000152242	C18orf25	18:43753987-43846954	8.91935	14.1469	1.58609	5e-05	0.000212574
ENSG00000166845	C18orf54	18:51884954-51908404	1.35166	0.880985	-1.53427	5e-05	0.000212574
ENSG00000141452	C18orf8	18:21083461-21166451	12.1518	10.062	-1.20769	0.0004	0.00147059
ENSG00000131943	C19orf12	19:30190482-30206364	9.14453	7.87889	-1.16064	0.0007	0.00245243
ENSG00000099812	C19orf21	19:751145-764318	23.7938	18.615	-1.27821	5e-05	0.000212574
ENSG00000119559	C19orf25	19:1450147-1479228	4.88769	5.79674	1.18599	0.00695	0.0191966
ENSG00000105298	C19orf29	19:3610625-3626813	1.63583	2.04431	1.24971	0.00095	0.0032395
ENSG00000167644	C19orf33	19:38794199-38806606	95.0309	131.538	1.38416	5e-05	0.000212574
ENSG00000131944	C19orf40	19:33463147-33467946	3.24663	2.37813	-1.36521	0.00315	0.00950048
ENSG00000123144	C19orf43	19:12841454-12845529	100.88	109.973	1.09014	5e-05	0.000212574
ENSG00000105072	C19orf44	19:16589874-16739015	0.967342	1.23906	1.28089	0.0133	0.0341064
ENSG00000167747	C19orf48	19:51300961-51307974	34.9131	58.2091	1.66726	5e-05	0.000212574
ENSG00000104979	C19orf53	19:13885256-13889582	52.9646	61.7128	1.16517	5e-05	0.000212574
ENSG00000182087	C19orf6	19:1000417-1021141	7.58263	8.39862	1.10761	0.0046	0.0132976
ENSG00000006015	C19orf60	19:18699494-18703146	8.53418	10.2649	1.2028	0.00435	0.0126625
ENSG00000130813	C19orf66	19:10196805-10213425	2.99393	3.98235	1.33014	5e-05	0.000212574
ENSG00000229833	C19orf79	19:7694670-7698570	99.0012	116.25	1.17423	5e-05	0.000212574
ENSG00000197223	C1D	2:68268261-68338080	25.8377	23.1198	-1.11756	0.01345	0.0344343
ENSG00000106392	C1GALT1	7:7196564-7288251	13.6357	16.9806	1.24531	5e-05	0.000212574
ENSG00000116922	C1orf109	1:38147241-38157914	11.3197	16.1982	1.43098	5e-05	0.000212574
ENSG00000171722	C1orf111	1:162039563-162356600	0.365044	1.98707	5.44337	0.00175	0.00562793
ENSG00000000460	C1orf112	1:169631244-169863408	9.44446	7.29231	-1.29513	0.0001	0.000409591
ENSG00000162817	C1orf115	1:220863186-220872499	3.72096	3.23544	-1.15006	0.0043	0.0125426
ENSG00000010072	C1orf124	1:231468479-231490769	17.7694	15.9288	-1.13196	0.0144	0.0365387
ENSG00000143633	C1orf131	1:231359508-231376933	29.7647	32.7828	1.1014	0.00125	0.00415655
ENSG00000127423	C1orf135	1:26126666-26185903	12.211	17.364	1.42199	5e-05	0.000212574
ENSG00000055070	C1orf144	1:16679069-16763919	37.9909	44.269	1.16525	5e-05	0.000212574
ENSG00000131591	C1orf159	1:1017197-1051741	3.30141	4.36697	1.32276	0.0012	0.00400741
ENSG00000198912	C1orf174	1:3805688-3816857	12.9525	11.7083	-1.10627	0.0065	0.0181084
ENSG00000119280	C1orf198	1:230972864-231005335	8.15289	9.85249	1.20847	5e-05	0.000212574
ENSG00000116667	C1orf21	1:184356191-184598154	88.2045	105.33	1.19416	5e-05	0.000212574
ENSG00000253313	C1orf210	1:43747553-43751288	3.44061	2.67281	-1.28726	0.00525	0.0149619
ENSG00000142686	C1orf216	1:36179475-36185073	7.31805	8.86376	1.21122	5e-05	0.000212574
ENSG00000239887	C1orf226	1:162039563-162356600	0.954957	3.19385	3.3445	5e-05	0.000212574
ENSG00000157181	C1orf27	1:186344889-186390507	38.2192	33.8672	-1.1285	0.0002	0.000775238
ENSG00000143793	C1orf35	1:228288426-228293112	11.1924	12.6623	1.13133	0.0032	0.00964449
ENSG00000159208	C1orf51	1:150254952-150259505	4.98914	11.0051	2.20581	5e-05	0.000212574
ENSG00000143751	C1orf55	1:224102740-226595780	16.4053	21.6421	1.31921	5e-05	0.000212574
ENSG00000117616	C1orf63	1:25568727-25756683	57.841	33.2886	-1.73756	5e-05	0.000212574
ENSG00000162585	C1orf86	1:1981908-2152175	6.05377	7.48022	1.23563	0.0053	0.0150894
ENSG00000094975	C1orf9	1:172501488-172580971	36.0256	41.6398	1.15584	5e-05	0.000212574
ENSG00000082196	C1QTNF3	5:33986282-34124633	3.17603	1.96059	-1.61993	0.0027	0.00830713
ENSG00000133466	C1QTNF6	22:37515125-37595425	5.08353	13.4968	2.65501	5e-05	0.000212574
ENSG00000205863	C1QTNF9B	13:24304327-24476794	1.14442	0.323857	-3.53373	0.0064	0.0178444
ENSG00000101193	C20orf11	20:61569470-61578019	181.299	186.905	1.03092	0.02	0.0485816
ENSG00000132823	C20orf111	20:42825135-42839431	29.135	23.1031	-1.26109	5e-05	0.000212574
ENSG00000197183	C20orf112	20:31030861-31196695	5.24544	6.37445	1.21524	0.0138	0.0351884
ENSG00000130701	C20orf151	20:60985292-61002589	3.09759	2.09337	-1.47971	5e-05	0.000212574
ENSG00000196227	C20orf177	20:58508818-58523735	34.7565	29.4658	-1.17955	0.0001	0.000409591
ENSG00000088854	C20orf194	20:3229950-3388272	1.92726	1.26164	-1.52758	5e-05	0.000212574
ENSG00000171984	C20orf196	20:5731038-5845020	2.83043	1.80667	-1.56666	0.0091	0.024361
ENSG00000101189	C20orf20	20:61427804-61431945	59.6346	67.3813	1.1299	5e-05	0.000212574
ENSG00000101220	C20orf27	20:3734154-3749034	17.7061	19.3872	1.09494	0.01725	0.0427135
ENSG00000125843	C20orf29	20:3801177-3805949	9.72657	8.35136	-1.16467	0.0006	0.00212909
ENSG00000101474	C20orf3	20:24943560-24973615	74.4494	106.694	1.4331	5e-05	0.000212574
ENSG00000131043	C20orf4	20:34824380-34858840	13.5697	15.5791	1.14808	5e-05	0.000212574
ENSG00000022277	C20orf43	20:55043646-55101198	245.1	256.968	1.04842	5e-05	0.000212574
ENSG00000149346	C20orf94	20:10415950-10617477	13.1151	11.1952	-1.1715	0.00025	0.000955636
ENSG00000160284	C21orf56	21:47581061-47604390	3.22644	4.14214	1.28381	0.00295	0.00896836
ENSG00000160298	C21orf58	21:47720094-47743789	6.92503	7.83056	1.13076	0.0124	0.032048
ENSG00000154642	C21orf91	21:19135631-19639690	11.1834	9.22552	-1.21222	5e-05	0.000212574
ENSG00000138867	C22orf13	22:24936405-25024972	30.3381	35.7647	1.17887	0.0163	0.0406728
ENSG00000183597	C22orf25	22:20004536-20053600	13.4475	21.7533	1.61764	5e-05	0.000212574
ENSG00000215012	C22orf29	22:19744225-19842462	6.33359	5.44893	-1.16235	5e-05	0.000212574
ENSG00000184208	C22orf46	22:41956766-42094140	4.46564	3.36326	-1.32777	0.01155	0.0300873
ENSG00000168014	C2CD3	11:73723762-74035750	16.6755	12.3557	-1.34962	5e-05	0.000212574
ENSG00000221843	C2orf16	2:27799388-27805588	1.00939	0.759629	-1.32879	0.00015	0.000595169
ENSG00000213699	C2orf18	2:26987151-27023935	13.3622	24.6224	1.84269	5e-05	0.000212574
ENSG00000138085	C2orf28	2:27422454-27440046	83.2831	93.5026	1.12271	5e-05	0.000212574
ENSG00000163026	C2orf44	2:24232950-24286551	5.37234	4.72277	-1.13754	0.00995	0.0263767
ENSG00000172478	C2orf54	2:241825464-241836306	2.49913	7.89511	3.15914	5e-05	0.000212574
ENSG00000196872	C2orf55	2:99410308-99552722	4.36884	2.70195	-1.61692	5e-05	0.000212574
ENSG00000003509	C2orf56	2:37394962-37551951	18.8272	15.8598	-1.1871	0.00915	0.0244834
ENSG00000144445	C2orf67	2:210867288-211036107	17.1603	13.5433	-1.26707	5e-05	0.000212574
ENSG00000178074	C2orf69	2:200775978-200873263	11.6737	13.0561	1.11842	0.00025	0.000955636
ENSG00000204128	C2orf72	2:231902204-231914434	0.678581	2.14179	3.15629	5e-05	0.000212574
ENSG00000114405	C3orf14	3:61547242-62355005	384.946	344.826	-1.11635	5e-05	0.000212574
ENSG00000163608	C3orf17	3:112709764-112902148	47.7798	53.1603	1.11261	0.0192	0.0469379
ENSG00000154781	C3orf19	3:14693270-14714166	25.949	22.76	-1.14011	0.0118	0.0306453
ENSG00000179152	C3orf23	3:44379610-44450943	10.2279	8.38174	-1.22027	5e-05	0.000212574
ENSG00000184220	C3orf26	3:99536677-99897447	25.151	20.7046	-1.21475	5e-05	0.000212574
ENSG00000174928	C3orf33	3:155480400-155524140	3.609	5.06358	1.40304	0.00015	0.000595169
ENSG00000114529	C3orf52	3:111805181-111852152	3.29756	4.46253	1.35328	0.00015	0.000595169
ENSG00000181744	C3orf58	3:143690639-143767561	42.5928	27.6656	-1.53956	5e-05	0.000212574
ENSG00000163832	C3orf75	3:47537129-47555251	15.397	13.0646	-1.17853	0.00095	0.0032395
ENSG00000249673	C4orf10	4:2936625-2965112	8.78946	10.7742	1.22581	0.0136	0.0347508
ENSG00000154274	C4orf19	4:37455562-37687998	2.31893	4.32134	1.86351	5e-05	0.000212574
ENSG00000174792	C4orf26	4:76481257-76491095	1.45163	0.389337	-3.72849	0.00115	0.00385623
ENSG00000056050	C4orf27	4:170650615-170679104	13.6297	10.7635	-1.2663	5e-05	0.000212574
ENSG00000164074	C4orf29	4:128838959-128960866	8.80216	6.70348	-1.31307	5e-05	0.000212574
ENSG00000174749	C4orf32	4:113066552-113110237	10.5282	9.18899	-1.14574	0.0001	0.000409591
ENSG00000163683	C4orf34	4:39500374-39640710	167.923	192.035	1.14359	5e-05	0.000212574
ENSG00000198498	C4orf43	4:164415593-164441691	24.5109	31.1535	1.27101	5e-05	0.000212574
ENSG00000106804	C5	9:123714615-123939888	2.46101	1.8974	-1.29704	0.0183	0.045014
ENSG00000113583	C5orf15	5:133291200-133304478	50.4065	60.5418	1.20107	5e-05	0.000212574
ENSG00000181904	C5orf24	5:134094468-134195427	22.1223	29.5981	1.33793	0.0006	0.00212909
ENSG00000181751	C5orf30	5:102594402-102614361	12.759	26.6894	2.09181	5e-05	0.000212574
ENSG00000120306	C5orf32	5:139554226-139682706	20.0725	22.8666	1.1392	0.0078	0.0212428
ENSG00000172244	C5orf34	5:43484060-43525412	3.94943	2.71435	-1.45502	5e-05	0.000212574
ENSG00000155542	C5orf35	5:56195867-56267502	9.2097	11.6588	1.26593	0.0029	0.00883203
ENSG00000170271	C5orf4	5:154198050-154256353	1.7657	2.97031	1.68223	0.00135	0.0044562
ENSG00000164463	C5orf41	5:172483354-172566291	9.12437	6.46526	-1.41129	5e-05	0.000212574
ENSG00000197603	C5orf42	5:37106329-37249530	5.44342	3.70847	-1.46784	5e-05	0.000212574
ENSG00000188725	C5orf43	5:60453535-60560756	56.9508	64.4207	1.13116	0.00025	0.000955636
ENSG00000205765	C5orf51	5:41904289-41921738	9.90361	8.12218	-1.21933	0.00025	0.000955636
ENSG00000221886	C5orf54	5:159820154-159827104	6.20174	2.7015	-2.29566	5e-05	0.000212574
ENSG00000221990	C5orf55	5:441644-443258	5.09462	6.11865	1.201	0.00165	0.00533741
ENSG00000197536	C5orf56	5:131746327-131811736	0.73067	1.34382	1.83917	0.01075	0.0282482
ENSG00000256235	C5orf62	5:150157507-150176296	2.85558	1.88194	-1.51736	5e-05	0.000212574
ENSG00000196821	C6orf106	6:34555064-34664636	19.681	17.3951	-1.13141	0.0001	0.000409591
ENSG00000112667	C6orf108	6:43193366-43197222	22.2969	29.271	1.31279	5e-05	0.000212574
ENSG00000146386	C6orf115	6:139349818-139364439	64.281	57.5665	-1.11664	5e-05	0.000212574
ENSG00000137288	C6orf125	6:33665344-33679504	63.148	70.8653	1.12221	0.00025	0.000955636
ENSG00000124596	C6orf130	6:40994771-41067715	25.6134	21.9058	-1.16925	0.0172	0.0426143
ENSG00000188112	C6orf132	6:42068855-42110357	3.69703	6.23542	1.6866	5e-05	0.000212574
ENSG00000197261	C6orf141	6:49518112-49529620	14.088	38.008	2.69789	5e-05	0.000212574
ENSG00000146350	C6orf170	6:121400639-121655891	5.50033	3.52457	-1.56057	5e-05	0.000212574
ENSG00000146476	C6orf211	6:151773421-151791236	82.4287	72.8026	-1.13222	5e-05	0.000212574
ENSG00000204439	C6orf47	6:31626074-31628549	11.4773	9.1418	-1.25548	5e-05	0.000212574
ENSG00000204387	C6orf48	6:31802384-31807541	123.843	149.018	1.20328	5e-05	0.000212574
ENSG00000154079	C6orf57	6:71276619-71299272	8.95873	7.43383	-1.20513	0.0055	0.015625
ENSG00000112308	C6orf62	6:24667262-24721064	55.2363	44.0641	-1.25355	5e-05	0.000212574
ENSG00000055211	C6orf72	6:149887409-149912884	31.1853	36.9381	1.18447	5e-05	0.000212574
ENSG00000120262	C6orf97	6:151815164-151942328	17.1569	14.1307	-1.21416	0.0031	0.00937114
ENSG00000188707	C7orf29	7:149941004-150035239	2.99931	4.51424	1.50509	5e-05	0.000212574
ENSG00000106603	C7orf44	7:43622356-43769316	34.3358	42.2206	1.22964	5e-05	0.000212574
ENSG00000188732	C7orf46	7:23719748-23742868	6.27936	4.64035	-1.35321	0.0016	0.00518939
ENSG00000146540	C7orf50	7:1036622-1177896	59.6405	75.8693	1.27211	5e-05	0.000212574
ENSG00000181016	C7orf53	7:112063022-112130942	2.65359	1.36867	-1.93881	0.0007	0.00245243
ENSG00000188186	C7orf59	7:99746529-99756338	102.502	122.992	1.19989	5e-05	0.000212574
ENSG00000164603	C7orf60	7:112459201-112579971	14.0251	8.94913	-1.56721	5e-05	0.000212574
ENSG00000178397	C7orf70	7:6369039-6388612	20.3149	19.0031	-1.06903	0.01085	0.0284717
ENSG00000182307	C8orf33	8:146277763-146281416	30.9456	35.0616	1.13301	0.0029	0.00883203
ENSG00000156172	C8orf37	8:96216683-96822364	1.88347	2.33123	1.23773	0.0012	0.00400741
ENSG00000212998	C8orf39	8:94225530-94753245	8.45364	6.04383	-1.39872	0.00065	0.00229132
ENSG00000213865	C8orf44	8:67579830-67774257	2.46738	1.63933	-1.50511	0.01345	0.0344343
ENSG00000169085	C8orf46	8:67341262-67430759	0.240527	1.64421	6.83589	5e-05	0.000212574
ENSG00000130193	C8orf55	8:143808620-143818345	33.0795	55.1447	1.66703	5e-05	0.000212574
ENSG00000204839	C8orf73	8:144648356-144655141	2.55594	1.53139	-1.66904	0.01885	0.0461679
ENSG00000189376	C8orf76	8:124232195-124287781	55.2973	42.0994	-1.3135	5e-05	0.000212574
ENSG00000255559	C8orf77	8:146198974-146231432	0.849857	0.596617	-1.42446	0.0102	0.0269477
ENSG00000205133	C8orf83	8:93895211-94029901	95.814	78.3644	-1.22267	5e-05	0.000212574
ENSG00000137135	C9orf100	9:35658300-35681156	3.61991	2.67497	-1.35325	0.00435	0.0126625
ENSG00000182150	C9orf102	9:98520891-98776842	52.3097	39.856	-1.31247	5e-05	0.000212574
ENSG00000179082	C9orf106	9:132083294-132087184	1.99814	2.83533	1.41899	5e-05	0.000212574
ENSG00000198917	C9orf114	9:131580752-131592100	46.6704	52.4375	1.12357	0.0116	0.0301854
ENSG00000160401	C9orf117	9:130374539-130497604	0.686679	1.36863	1.99312	0.0014	0.00460703
ENSG00000186193	C9orf140	9:139952114-139965040	14.0652	16.6152	1.1813	5e-05	0.000212574
ENSG00000148362	C9orf142	9:139886869-139888436	53.2225	58.6301	1.1016	0.0015	0.00490313
ENSG00000153714	C9orf150	9:12685438-12822130	17.404	11.1717	-1.55786	5e-05	0.000212574
ENSG00000136932	C9orf156	9:100666770-100684852	15.9847	19.618	1.2273	0.0006	0.00212909
ENSG00000171159	C9orf16	9:130922538-130926207	26.3413	33.133	1.25783	5e-05	0.000212574
ENSG00000197191	C9orf169	9:140119086-140120763	15.9864	30.2163	1.89013	5e-05	0.000212574
ENSG00000148120	C9orf3	9:97488982-97849441	98.261	166.15	1.6909	5e-05	0.000212574
ENSG00000066697	C9orf30	9:103189437-103339918	16.866	13.6448	-1.23607	5e-05	0.000212574
ENSG00000235865	C9orf31	9:123940414-124095121	0.729046	1.12342	1.54095	0.00015	0.000595169
ENSG00000107020	C9orf46	9:5357972-5437878	22.4035	26.9963	1.20501	5e-05	0.000212574
ENSG00000186354	C9orf47	9:91605777-91619925	1.04185	0.345845	-3.01248	0.0008	0.00277048
ENSG00000165118	C9orf64	9:86553225-86571901	10.5653	7.92994	-1.33233	5e-05	0.000212574
ENSG00000183784	C9orf66	9:213107-465259	0.538143	0.992271	1.84388	5e-05	0.000212574
ENSG00000238227	C9orf69	9:139006426-139010731	13.8619	15.7143	1.13363	5e-05	0.000212574
ENSG00000147894	C9orf72	9:27546543-27573864	2.3371	3.50221	1.49853	5e-05	0.000212574
ENSG00000148153	C9orf80	9:115448785-115480516	27.8796	24.3684	-1.14409	5e-05	0.000212574
ENSG00000165181	C9orf84	9:114448452-114557288	0.690799	0.257588	-2.6818	5e-05	0.000212574
ENSG00000155621	C9orf85	9:74526425-74600970	15.8563	10.5487	-1.50314	5e-05	0.000212574
ENSG00000196642	C9orf86	9:139685806-139735639	32.1724	39.2536	1.2201	5e-05	0.000212574
ENSG00000165233	C9orf89	9:95858499-95875565	15.4783	20.3168	1.3126	5e-05	0.000212574
ENSG00000157693	C9orf91	9:117373485-117408702	8.34474	12.8279	1.53724	5e-05	0.000212574
ENSG00000164989	C9orf93	9:15552894-16061661	4.3942	3.53224	-1.24403	0.00155	0.00504826
ENSG00000106733	C9orf95	9:77675488-77703133	8.47985	13.0663	1.54086	5e-05	0.000212574
ENSG00000074410	CA12	15:63613576-63674360	9.69359	26.8754	2.77249	5e-05	0.000212574
ENSG00000185015	CA13	8:86132815-86196302	1.04079	0.497993	-2.08997	0.0169	0.0419803
ENSG00000104267	CA2	8:86239836-86393693	1.58769	3.41589	2.15148	5e-05	0.000212574
ENSG00000167434	CA4	17:58227301-58236902	20.1039	25.2134	1.25416	5e-05	0.000212574
ENSG00000169239	CA5B	X:15693054-15805747	19.0745	15.3098	-1.2459	5e-05	0.000212574
ENSG00000240178	CA5B-AS1	X:15693054-15805747	14.582	9.82071	-1.48482	5e-05	0.000212574
ENSG00000178538	CA8	8:61099905-61193971	4.16953	3.32854	-1.25266	0.0089	0.0238741
ENSG00000135932	CAB39	2:231577559-231685790	42.7053	33.1718	-1.2874	5e-05	0.000212574
ENSG00000102547	CAB39L	13:49882785-50069138	6.08767	4.44355	-1.37	5e-05	0.000212574
ENSG00000134508	CABLES1	18:20714527-21017925	8.81789	14.6215	1.65816	5e-05	0.000212574
ENSG00000149679	CABLES2	20:60963685-60982341	5.63209	8.4765	1.50504	5e-05	0.000212574
ENSG00000154040	CABYR	18:21718941-21741564	2.44185	1.64708	-1.48254	0.00465	0.0134195
ENSG00000157388	CACNA1D	3:53528682-53846490	7.86534	6.24714	-1.25903	0.00015	0.000595169
ENSG00000196557	CACNA1H	16:1203240-1275257	9.3426	12.2344	1.30952	5e-05	0.000212574
ENSG00000075461	CACNG4	17:64961012-65029518	26.169	38.9083	1.48681	5e-05	0.000212574
ENSG00000116161	CACYBP	1:174968299-174992561	191.333	165.648	-1.15506	5e-05	0.000212574
ENSG00000084774	CAD	2:27440257-27466660	8.00452	9.51532	1.18874	0.01855	0.0455243
ENSG00000081803	CADPS2	7:121958480-122526813	8.17812	6.75833	-1.21008	5e-05	0.000212574
ENSG00000012822	CALCOCO1	12:54104901-54121529	15.5526	21.0539	1.35372	5e-05	0.000212574
ENSG00000136436	CALCOCO2	17:46908349-46943884	45.5331	52.463	1.1522	5e-05	0.000212574
ENSG00000004948	CALCR	7:93053798-93204042	1.17973	4.81629	4.08255	5e-05	0.000212574
ENSG00000138172	CALHM2	10:105206542-105222452	5.25533	3.03467	-1.73176	5e-05	0.000212574
ENSG00000198668	CALM1	14:90862845-90874605	300.918	372.177	1.2368	5e-05	0.000212574
ENSG00000143933	CALM2	2:47126413-47403740	1128.36	1211.92	1.07405	5e-05	0.000212574
ENSG00000129007	CALML4	15:68346516-68549549	5.49783	7.20478	1.31048	0.00525	0.0149619
ENSG00000178372	CALML5	10:5540657-5541533	4.62963	16.5554	3.57596	5e-05	0.000212574
ENSG00000179218	CALR	19:13049413-13055304	396.698	381.011	-1.04117	0.0001	0.000409591
ENSG00000128595	CALU	7:128379345-128411861	96.6707	92.0653	-1.05002	0.00035	0.00130356
ENSG00000145349	CAMK2D	4:114372187-114683083	18.3402	14.7748	-1.24132	5e-05	0.000212574
ENSG00000162545	CAMK2N1	1:20808883-20812713	11.5852	10.3142	-1.12322	0.0195	0.0475356
ENSG00000004660	CAMKK1	17:3763608-3796338	0.534696	0.936151	1.75081	5e-05	0.000212574
ENSG00000110931	CAMKK2	12:121675496-121736111	10.3468	14.4033	1.39206	5e-05	0.000212574
ENSG00000143919	CAMKMT	2:44589088-44999731	9.29858	7.43502	-1.25065	0.00105	0.0035466
ENSG00000164615	CAMLG	5:134074190-134087847	31.535	34.9351	1.10782	0.0004	0.00147059
ENSG00000130559	CAMSAP1	9:138700332-138799074	17.1992	21.0533	1.22408	0.0025	0.00776011
ENSG00000118200	CAMSAP2	1:200708685-200829832	45.0723	35.3901	-1.27358	5e-05	0.000212574
ENSG00000076826	CAMSAP3	19:7660787-7683194	1.15575	1.677	1.45101	5e-05	0.000212574
ENSG00000108509	CAMTA2	17:4871286-4890972	0.817042	0.538186	-1.51814	5e-05	0.000212574
ENSG00000111530	CAND1	12:67663060-67713731	94.8719	100.98	1.06438	5e-05	0.000212574
ENSG00000127022	CANX	5:179105583-179157926	478.533	501.661	1.04833	0.00315	0.00950048
ENSG00000131236	CAP1	1:40505904-40538321	152.508	143.395	-1.06355	5e-05	0.000212574
ENSG00000112186	CAP2	6:17393446-17558023	10.4893	13.4165	1.27906	5e-05	0.000212574
ENSG00000142330	CAPN10	2:241526132-241570676	5.7375	7.2453	1.2628	0.0051	0.0146025
ENSG00000182472	CAPN12	19:39138309-39235114	2.49353	3.18985	1.27925	0.0001	0.000409591
ENSG00000162909	CAPN2	1:223889294-223963720	39.6059	44.9757	1.13558	5e-05	0.000212574
ENSG00000131375	CAPN7	3:15247658-15294425	38.2267	33.259	-1.14936	0.0001	0.000409591
ENSG00000126247	CAPNS1	19:36630917-36641254	116.442	131.189	1.12665	5e-05	0.000212574
ENSG00000135387	CAPRIN1	11:34073229-34122703	122.085	112.268	-1.08744	5e-05	0.000212574
ENSG00000110888	CAPRIN2	12:30862485-30907885	3.2932	2.22325	-1.48125	0.0005	0.00180301
ENSG00000180881	CAPS2	12:75628519-75784708	1.19603	0.545891	-2.19097	0.00875	0.0235381
ENSG00000077549	CAPZB	1:19665266-19812066	83.4722	98.8542	1.18428	5e-05	0.000212574
ENSG00000141527	CARD14	17:78152273-78182855	2.1551	1.49023	-1.44615	5e-05	0.000212574
ENSG00000153048	CARHSP1	16:8768421-8962866	22.508	26.8043	1.19088	0.00105	0.0035466
ENSG00000213995	CARKD	13:111267880-111373421	19.6571	17.911	-1.09749	0.0116	0.0301854
ENSG00000142453	CARM1	19:10982252-11039357	12.4796	14.9609	1.19883	5e-05	0.000212574
ENSG00000137812	CASC5	15:40886217-40956540	11.8948	9.75655	-1.21916	0.00035	0.00130356
ENSG00000127995	CASD1	7:94138530-94186331	23.075	17.2901	-1.33458	5e-05	0.000212574
ENSG00000147044	CASK	X:41374186-41782716	32.2068	25.0843	-1.28394	5e-05	0.000212574
ENSG00000177303	CASKIN2	17:73452663-73511627	2.29919	2.68316	1.16701	0.00215	0.00676815
ENSG00000164305	CASP3	4:185548849-185570663	6.43747	8.28602	1.28715	5e-05	0.000212574
ENSG00000165806	CASP7	10:115438941-115490662	23.532	53.5691	2.27644	5e-05	0.000212574
ENSG00000118412	CASP8AP2	6:90539612-90584155	13.9463	12.8529	-1.08507	0.00975	0.0259148
ENSG00000166762	CATSPER2	15:43803155-44095241	2.43691	1.12324	-2.16953	0.01585	0.0396945
ENSG00000099338	CATSPERG	19:38826414-38861589	4.79273	6.38517	1.33226	0.0028	0.00857782
ENSG00000105974	CAV1	7:116164838-116201233	33.9287	48.7021	1.43542	5e-05	0.000212574
ENSG00000105971	CAV2	7:115850546-116148595	48.2018	53.0596	1.10078	0.0016	0.00518939
ENSG00000078699	CBFA2T2	20:32077880-32237842	5.99622	4.26857	-1.40474	0.0063	0.0176229
ENSG00000129993	CBFA2T3	16:88941265-89043612	1.00722	4.13179	4.10215	5e-05	0.000212574
ENSG00000110395	CBL	11:119076751-119177651	2.09828	1.36326	-1.53916	5e-05	0.000212574
ENSG00000114423	CBLB	3:105374304-105588396	8.31104	6.37822	-1.30303	0.01515	0.0381928
ENSG00000159228	CBR1	21:37406838-37498938	30.1211	27.3036	-1.10319	0.00275	0.00844883
ENSG00000172785	CBWD1	9:121040-188979	27.7076	39.5503	1.42742	5e-05	0.000212574
ENSG00000136682	CBWD2	2:114195267-114253766	24.2951	31.0102	1.2764	5e-05	0.000212574
ENSG00000196873	CBWD3	9:70849766-70914931	4.64282	7.57089	1.63066	5e-05	0.000212574
ENSG00000147996	CBWD5	9:70432003-70497240	14.1294	21.0868	1.49241	5e-05	0.000212574
ENSG00000204790	CBWD6	9:69204537-69272478	9.85607	14.7844	1.50003	5e-05	0.000212574
ENSG00000215126	CBWD7	9:42668607-42714962	1.10972	1.84351	1.66124	5e-05	0.000212574
ENSG00000173894	CBX2	17:77751976-77761449	5.61406	4.42087	-1.2699	5e-05	0.000212574
ENSG00000122565	CBX3	7:26229546-26252976	302.371	334.872	1.10749	5e-05	0.000212574
ENSG00000141582	CBX4	17:77806954-77813228	13.5753	20.8078	1.53278	5e-05	0.000212574
ENSG00000241535	CBX5P1	3:88101093-88217879	1.9705	0.949233	-2.07589	0.01175	0.0305247
ENSG00000183741	CBX6	22:39257454-39268319	12.6368	11.5739	-1.09184	0.00045	0.00163649
ENSG00000154222	CC2D1B	1:52608045-52831865	14.7478	10.2873	-1.43359	0.0019	0.00606025
ENSG00000048342	CC2D2A	4:15471488-15603180	4.50834	2.64375	-1.70528	0.00045	0.00163649
ENSG00000060339	CCAR1	10:70480768-70552134	52.079	40.7145	-1.27913	5e-05	0.000212574
ENSG00000137944	CCBL2	1:89401455-89458643	14.1304	11.9092	-1.18651	5e-05	0.000212574
ENSG00000135736	CCDC102A	16:57546089-57570511	0.9705	0.466306	-2.08125	0.00145	0.00475421
ENSG00000167131	CCDC103	17:42977083-42982758	1.60851	3.41649	2.12401	0.00515	0.0147186
ENSG00000168491	CCDC110	4:186347393-186393417	0.223879	0.621628	2.77664	0.0117	0.030404
ENSG00000164221	CCDC112	5:114602884-114632528	8.61143	10.3567	1.20267	0.00015	0.000595169
ENSG00000160799	CCDC12	3:46963215-47051193	17.304	26.4665	1.5295	5e-05	0.000212574
ENSG00000007080	CCDC124	19:18043823-18054793	12.6273	14.1576	1.12118	0.01975	0.0480834
ENSG00000183323	CCDC125	5:68576001-68628636	24.3198	26.7061	1.09812	0.00115	0.00385623
ENSG00000169193	CCDC126	7:23636997-23684327	7.28837	5.50395	-1.32421	0.0049	0.0140864
ENSG00000164366	CCDC127	5:204871-218330	18.8067	13.4996	-1.39313	5e-05	0.000212574
ENSG00000004766	CCDC132	7:92861652-92988338	25.1473	21.029	-1.19584	0.0004	0.00147059
ENSG00000185298	CCDC137	17:79633760-79640937	16.6547	18.7886	1.12813	5e-05	0.000212574
ENSG00000175455	CCDC14	3:123616151-123680564	35.0103	27.2781	-1.28346	5e-05	0.000212574
ENSG00000149548	CCDC15	11:124824016-124911385	1.78013	1.14073	-1.56051	5e-05	0.000212574
ENSG00000144395	CCDC150	2:197504277-197664449	5.94785	4.31399	-1.37874	0.0063	0.0176229
ENSG00000248712	CCDC153	11:119056165-119067479	2.57401	3.62954	1.41007	0.0105	0.027672
ENSG00000183401	CCDC159	19:11457180-11465619	7.19186	8.93167	1.24191	0.00065	0.00229132
ENSG00000168502	CCDC165	18:8706512-8832776	11.7125	8.66144	-1.35225	0.0005	0.00180301
ENSG00000141519	CCDC40	17:78010434-78074412	1.36249	2.459	1.80478	5e-05	0.000212574
ENSG00000173588	CCDC41	12:94542498-94853764	14.4003	11.5588	-1.24583	0.00055	0.00196757
ENSG00000180329	CCDC43	17:42733761-42767676	25.9781	24.1685	-1.07487	0.00245	0.00761318
ENSG00000108588	CCDC47	17:61822610-61851088	170.66	199.015	1.16615	5e-05	0.000212574
ENSG00000183978	CCDC56	17:40949652-40950704	36.806	40.1312	1.09034	0.0115	0.0299661
ENSG00000108091	CCDC6	10:61548520-61666414	38.9702	36.572	-1.06557	0.00015	0.000595169
ENSG00000135127	CCDC64	12:120427647-120532298	21.1897	14.4849	-1.46288	5e-05	0.000212574
ENSG00000162069	CCDC64B	16:3077867-3089131	5.6271	6.94637	1.23445	0.00015	0.000595169
ENSG00000166510	CCDC68	18:52568739-52626739	3.4228	2.72015	-1.25831	5e-05	0.000212574
ENSG00000253276	CCDC71L	7:106012696-106372895	4.30087	2.94852	-1.45865	5e-05	0.000212574
ENSG00000232112	CCDC72	3:48473573-48488060	195.401	208.563	1.06736	0.00025	0.000955636
ENSG00000163040	CCDC74A	2:132285247-132291239	5.18467	8.27134	1.59534	5e-05	0.000212574
ENSG00000152076	CCDC74B	2:130887193-130902707	2.48673	4.2595	1.7129	5e-05	0.000212574
ENSG00000152133	CCDC75	2:37311593-37384208	7.12492	4.5774	-1.55654	5e-05	0.000212574
ENSG00000149201	CCDC81	11:86085777-86134151	1.11609	0.67583	-1.65144	0.0166	0.0413431
ENSG00000055813	CCDC85A	2:56401874-56613308	1.00293	0.534293	-1.87711	5e-05	0.000212574
ENSG00000175602	CCDC85B	11:65657874-65659105	2.9515	4.48468	1.51946	5e-05	0.000212574
ENSG00000205476	CCDC85C	14:99947505-100070363	8.13859	13.9107	1.70923	5e-05	0.000212574
ENSG00000110104	CCDC86	11:60603468-60623444	4.49057	6.01813	1.34017	5e-05	0.000212574
ENSG00000015133	CCDC88C	14:91737666-91884188	4.84112	15.4682	3.19516	5e-05	0.000212574
ENSG00000179071	CCDC89	11:85394892-85397320	3.17007	2.14984	-1.47456	5e-05	0.000212574
ENSG00000123106	CCDC91	12:28286181-28732883	15.1322	11.6748	-1.29614	5e-05	0.000212574
ENSG00000105248	CCDC94	19:4247086-4269083	8.88601	11.1833	1.25853	5e-05	0.000212574
ENSG00000040275	CCDC99	5:169010637-169031782	14.4649	12.6857	-1.14025	0.008	0.0217391
ENSG00000204536	CCHCR1	6:31110215-31126015	7.34775	5.64178	-1.30238	0.0046	0.0132976
ENSG00000133101	CCNA1	13:37005966-37017019	1.02652	0.305586	-3.35918	0.00135	0.0044562
ENSG00000100814	CCNB1IP1	14:20779526-20801471	27.3644	36.0589	1.31773	5e-05	0.000212574
ENSG00000110092	CCND1	11:69455854-69490184	130.752	329.756	2.522	5e-05	0.000212574
ENSG00000175305	CCNE2	8:95825538-96128683	25.8049	31.5891	1.22415	5e-05	0.000212574
ENSG00000162063	CCNF	16:2479394-2509980	6.7924	5.90509	-1.15026	0.0004	0.00147059
ENSG00000113328	CCNG1	5:162864574-162875197	52.385	43.1523	-1.21396	5e-05	0.000212574
ENSG00000138764	CCNG2	4:78078303-78415440	32.8781	19.7218	-1.66709	5e-05	0.000212574
ENSG00000118816	CCNI	4:77968310-77997158	66.6758	58.1072	-1.14746	5e-05	0.000212574
ENSG00000107443	CCNJ	10:97454773-97849995	7.73152	8.66403	1.12061	0.0006	0.00212909
ENSG00000135083	CCNJL	5:159678658-159772403	1.97452	1.54157	-1.28085	0.0195	0.0475356
ENSG00000090061	CCNK	14:99947505-100070363	11.4268	9.13724	-1.25057	0.0065	0.0181084
ENSG00000163660	CCNL1	3:156864296-156878549	120.926	134.198	1.10975	0.00075	0.00261371
ENSG00000221978	CCNL2	1:1321090-1334708	117.331	125.497	1.06959	0.001	0.00339445
ENSG00000082258	CCNT2	2:135493033-135716912	31.5809	34.9116	1.10547	0.0012	0.00400741
ENSG00000108100	CCNY	10:35535952-35860852	46.8696	50.3122	1.07345	0.0012	0.00400741
ENSG00000103540	CCP110	16:19535132-19564730	14.7643	13.5418	-1.09028	0.0082	0.0222156
ENSG00000260916	CCPG1	15:55495163-55800432	40.1562	50.2781	1.25206	5e-05	0.000212574
ENSG00000126353	CCR7	17:38710020-38721724	0.608881	2.04333	3.35588	5e-05	0.000212574
ENSG00000129048	CCRL1	3:132276981-132593067	0.640174	0.1757	-3.64356	0.0028	0.00857782
ENSG00000115484	CCT4	2:62095223-62374382	182.661	163.999	-1.1138	5e-05	0.000212574
ENSG00000150753	CCT5	5:10250032-10266524	359.962	342.334	-1.05149	5e-05	0.000212574
ENSG00000228409	CCT6P1	7:65216128-65228341	5.18106	7.33429	1.4156	5e-05	0.000212574
ENSG00000156535	CD109	6:74405257-74538040	2.12908	1.3607	-1.5647	5e-05	0.000212574
ENSG00000177697	CD151	11:818901-842545	60.9547	75.1108	1.23224	5e-05	0.000212574
ENSG00000135535	CD164	6:109687716-109703762	98.8562	104.787	1.05999	0.00015	0.000595169
ENSG00000158488	CD1E	1:158323253-158327343	0.53975	0.199104	-2.7109	0.01165	0.0303017
ENSG00000185275	CD24P4	Y:21034386-21239302	934.043	1243.26	1.33106	5e-05	0.000212574
ENSG00000198087	CD2AP	6:47445524-47594999	19.607	17.544	-1.11759	0.00395	0.0116467
ENSG00000241399	CD302	2:160625363-160761260	4.98009	3.20066	-1.55596	5e-05	0.000212574
ENSG00000167775	CD320	19:8367010-8373240	7.27825	9.42658	1.29517	0.00175	0.00562793
ENSG00000117877	CD3EAP	19:45882891-45982086	3.03436	5.64572	1.8606	5e-05	0.000212574
ENSG00000117335	CD46	1:207925401-207968858	68.1676	73.8996	1.08409	0.00955	0.0254503
ENSG00000196776	CD47	3:107762144-107809872	124.259	138.982	1.11848	5e-05	0.000212574
ENSG00000116815	CD58	1:116966345-117113661	32.9715	37.9749	1.15175	5e-05	0.000212574
ENSG00000112149	CD83	6:14117871-14137149	1.87286	2.85304	1.52336	5e-05	0.000212574
ENSG00000010278	CD9	12:6308880-6347427	191.023	262.996	1.37678	5e-05	0.000212574
ENSG00000002586	CD99	X:2609219-2659350	22.577	26.1814	1.15965	5e-05	0.000212574
ENSG00000140326	CDAN1	15:43015756-43029417	2.88878	2.27981	-1.26712	0.0133	0.0341064
ENSG00000130177	CDC16	13:115000361-115038198	19.8784	18.251	-1.08916	0.0152	0.038285
ENSG00000117399	CDC20	1:43824598-43828874	17.0079	14.7117	-1.15608	0.00075	0.00261371
ENSG00000094880	CDC23	5:137475454-137549032	31.6318	28.1188	-1.12493	0.00055	0.00196757
ENSG00000164045	CDC25A	3:48198635-48229892	5.16611	6.70138	1.29718	5e-05	0.000212574
ENSG00000101224	CDC25B	20:3767577-3786762	7.93593	7.0176	-1.13086	0.00965	0.0256769
ENSG00000176386	CDC26	9:115983841-116055466	38.8221	32.3683	-1.19939	5e-05	0.000212574
ENSG00000004897	CDC27	17:45195068-45266788	37.9399	32.1751	-1.17917	5e-05	0.000212574
ENSG00000099804	CDC34	19:531732-542084	18.9409	36.2112	1.9118	5e-05	0.000212574
ENSG00000105401	CDC37	19:10501808-10514271	121.742	130.611	1.07285	5e-05	0.000212574
ENSG00000143776	CDC42BPA	1:227177565-227506175	23.3326	19.9892	-1.16726	5e-05	0.000212574
ENSG00000128283	CDC42EP1	22:37956453-37965412	2.10002	2.81645	1.34115	0.0051	0.0146025
ENSG00000149798	CDC42EP2	11:65082288-65089900	0.394554	0.767797	1.94599	0.0003	0.00112987
ENSG00000179604	CDC42EP4	17:71279763-71308143	6.64373	8.45381	1.27245	5e-05	0.000212574
ENSG00000197622	CDC42SE1	1:151020215-151042801	128.948	104.759	-1.2309	5e-05	0.000212574
ENSG00000158985	CDC42SE2	5:130581185-130734140	30.6223	27.6785	-1.10636	5e-05	0.000212574
ENSG00000096401	CDC5L	6:44355261-44418163	21.4639	19.5113	-1.10008	5e-05	0.000212574
ENSG00000097046	CDC7	1:91966403-91991321	6.62353	5.05779	-1.30957	5e-05	0.000212574
ENSG00000184661	CDCA2	8:25316512-25365436	9.18488	12.0448	1.31137	0.0001	0.000409591
ENSG00000170779	CDCA4	14:105452111-105487485	14.5285	21.8129	1.50139	5e-05	0.000212574
ENSG00000144354	CDCA7	2:174202946-174233725	3.22093	4.80233	1.49097	5e-05	0.000212574
ENSG00000164649	CDCA7L	7:21582832-21985702	15.7869	22.0203	1.39485	5e-05	0.000212574
ENSG00000039068	CDH1	16:68771127-68869445	124.083	206.813	1.66673	5e-05	0.000212574
ENSG00000139880	CDH24	14:23516270-23526747	3.78834	4.28395	1.13082	0.0184	0.0452145
ENSG00000062038	CDH3	16:68670091-68756519	27.2535	29.5693	1.08497	0.00375	0.0111086
ENSG00000103502	CDIPT	16:29869677-29879371	51.8132	55.7056	1.07512	0.0002	0.000775238
ENSG00000170312	CDK1	10:62538088-62554610	67.7275	54.6757	-1.23871	5e-05	0.000212574
ENSG00000167258	CDK12	17:37617738-37721160	10.257	8.69317	-1.17989	5e-05	0.000212574
ENSG00000065883	CDK13	7:39989635-40136733	22.4384	17.291	-1.29769	5e-05	0.000212574
ENSG00000059758	CDK17	12:96672038-96794338	23.9111	28.4624	1.19034	5e-05	0.000212574
ENSG00000156345	CDK20	9:90581355-90589695	2.29551	3.3134	1.44343	5e-05	0.000212574
ENSG00000111328	CDK2AP1	12:123636866-123756881	98.3052	103.825	1.05615	0.00305	0.00924283
ENSG00000135446	CDK4	12:58117571-58154190	76.462	88.3909	1.15601	5e-05	0.000212574
ENSG00000164885	CDK5	7:150750898-150773617	17.0989	20.3815	1.19198	0.00115	0.00385623
ENSG00000176749	CDK5R1	17:30813636-30818274	0.862118	1.17663	1.36482	0.0002	0.000775238
ENSG00000136861	CDK5RAP2	9:123151146-123342448	13.8201	11.4697	-1.20492	5e-05	0.000212574
ENSG00000105810	CDK6	7:92234234-92546501	37.181	31.7168	-1.17228	5e-05	0.000212574
ENSG00000134058	CDK7	5:68530667-68573250	58.6251	65.0345	1.10933	5e-05	0.000212574
ENSG00000132964	CDK8	13:26828275-26979375	13.0523	10.1734	-1.28297	0.0002	0.000775238
ENSG00000124762	CDKN1A	6:36555310-36932613	31.7525	48.0785	1.51416	5e-05	0.000212574
ENSG00000111276	CDKN1B	12:12867991-12875305	43.4081	40.3604	-1.07551	0.0011	0.0036987
ENSG00000168564	CDKN2AIP	4:184365743-184369351	8.72872	10.7158	1.22765	0.0001	0.000409591
ENSG00000237190	CDKN2AIPNL	5:133737777-133747589	21.258	23.2217	1.09238	0.0088	0.0236615
ENSG00000147883	CDKN2B	9:21802634-22121096	39.4042	25.0523	-1.57287	5e-05	0.000212574
ENSG00000240498	CDKN2B-AS	9:21802634-22121096	12.347	9.20347	-1.34155	5e-05	0.000212574
ENSG00000185267	CDNF	10:14861248-14913740	0.319254	0.782903	2.45229	0.0166	0.0413431
ENSG00000140743	CDR2	16:22357256-22547842	12.1139	14.849	1.22578	0.0001	0.000409591
ENSG00000109089	CDR2L	17:72983726-73001895	2.43918	3.22654	1.3228	5e-05	0.000212574
ENSG00000163624	CDS1	4:85504131-85572491	17.5048	19.3331	1.10444	5e-05	0.000212574
ENSG00000101290	CDS2	20:5107431-5178533	15.5917	17.995	1.15414	0.0008	0.00277048
ENSG00000204539	CDSN	6:31082526-31107869	0.562433	0.18464	-3.04609	0.0009	0.00308559
ENSG00000167513	CDT1	16:88869620-88875666	2.95465	5.14003	1.73964	5e-05	0.000212574
ENSG00000091527	CDV3	3:133292573-133309105	96.5215	110.136	1.14106	5e-05	0.000212574
ENSG00000153046	CDYL	6:4706344-4955785	64.878	71.4566	1.1014	0.00035	0.00130356
ENSG00000079385	CEACAM1	19:42905665-43032661	0.710031	0.232945	-3.04806	0.00335	0.0100453
ENSG00000172216	CEBPB	20:48807375-48809212	13.2687	22.2942	1.68021	5e-05	0.000212574
ENSG00000153879	CEBPG	19:33864608-33873591	19.2045	24.5551	1.27861	5e-05	0.000212574
ENSG00000115816	CEBPZ	2:37394962-37551951	52.0179	64.1731	1.23367	5e-05	0.000212574
ENSG00000069998	CECR5	22:17618400-17646335	18.8493	22.793	1.20923	5e-05	0.000212574
ENSG00000075275	CELSR1	22:46756730-46933067	8.27242	10.7145	1.29521	5e-05	0.000212574
ENSG00000143126	CELSR2	1:109792640-109818377	4.70291	10.1329	2.1546	5e-05	0.000212574
ENSG00000125817	CENPB	20:3764497-3767337	98.1819	112.353	1.14433	5e-05	0.000212574
ENSG00000145241	CENPC1	4:68337520-68411324	18.5043	15.6476	-1.18256	5e-05	0.000212574
ENSG00000138778	CENPE	4:104026962-104119566	10.3224	8.16857	-1.26367	5e-05	0.000212574
ENSG00000117724	CENPF	1:214776537-214837931	14.5306	13.4985	-1.07646	0.0079	0.0214947
ENSG00000102384	CENPI	X:100353177-100418670	12.332	9.90683	-1.2448	0.0006	0.00212909
ENSG00000120334	CENPL	1:173768687-173827684	16.8362	15.0047	-1.12206	0.01765	0.0435967
ENSG00000100162	CENPM	22:42334724-42343168	5.08952	6.31389	1.24057	0.01345	0.0344343
ENSG00000102901	CENPT	16:67840667-67906470	118.163	127.381	1.07801	0.01625	0.040554
ENSG00000154240	CEP112	17:63631655-64188194	0.532622	0.352511	-1.51094	0.0077	0.0210006
ENSG00000168944	CEP120	5:122680578-122759286	12.214	9.5083	-1.28456	5e-05	0.000212574
ENSG00000100629	CEP128	14:80943329-81636758	4.71156	3.55129	-1.32672	0.0199	0.0483798
ENSG00000174799	CEP135	4:56815036-56899270	5.54858	4.31994	-1.28441	5e-05	0.000212574
ENSG00000143702	CEP170	1:243287729-243418708	12.3786	9.27043	-1.33528	0.0086	0.023182
ENSG00000174007	CEP19	3:196366556-196462878	2.20325	1.39842	-1.57553	5e-05	0.000212574
ENSG00000198707	CEP290	12:88373815-88535993	10.7183	7.76816	-1.37978	5e-05	0.000212574
ENSG00000135837	CEP350	1:179923872-180084015	47.7957	40.2827	-1.18651	5e-05	0.000212574
ENSG00000164118	CEP44	4:175157808-175254531	7.31633	5.45607	-1.34095	0.00095	0.0032395
ENSG00000183137	CEP57L1	6:109416312-109485135	7.61315	5.83044	-1.30576	0.005	0.0143353
ENSG00000011523	CEP68	2:65283499-65357240	4.48301	6.43045	1.4344	5e-05	0.000212574
ENSG00000130695	CEP85	1:26560690-26605299	10.807	12.7327	1.17819	5e-05	0.000212574
ENSG00000111860	CEP85L	6:118781934-119031238	3.61757	2.68693	-1.34635	0.00175	0.00562793
ENSG00000121289	CEP89	19:33369907-33462869	3.2202	4.21266	1.3082	5e-05	0.000212574
ENSG00000258890	CEP95	17:62494373-62534060	28.2444	36.439	1.29013	5e-05	0.000212574
ENSG00000182504	CEP97	3:101442768-101489406	5.6151	4.3375	-1.29455	0.00355	0.0105765
ENSG00000134255	CEPT1	1:111659954-111727724	41.8846	36.7283	-1.14039	5e-05	0.000212574
ENSG00000100422	CERK	22:47080307-47134158	7.40959	11.3606	1.53322	5e-05	0.000212574
ENSG00000223802	CERS1	19:18979360-19007488	1.57571	2.55956	1.62438	5e-05	0.000212574
ENSG00000143418	CERS2	1:150898738-150948010	352.065	495.876	1.40848	5e-05	0.000212574
ENSG00000090661	CERS4	19:8271619-8327305	5.44434	7.37857	1.35527	0.0006	0.00212909
ENSG00000172292	CERS6	2:169312371-169642939	14.0085	12.9314	-1.08329	5e-05	0.000212574
ENSG00000172831	CES2	16:66968346-67009051	5.44224	6.76508	1.24307	0.0025	0.00776011
ENSG00000147400	CETN2	X:151995516-151999321	63.7078	68.6147	1.07702	5e-05	0.000212574
ENSG00000153140	CETN3	5:89688077-89705603	55.8264	39.9872	-1.39611	5e-05	0.000212574
ENSG00000197766	CFD	19:859664-863606	0.638481	1.08172	1.69421	0.00505	0.0144666
ENSG00000153774	CFDP1	16:75327595-75551276	54.2442	60.9733	1.12405	0.0002	0.000775238
ENSG00000003402	CFLAR	2:201980826-202029033	19.0348	15.4824	-1.22945	5e-05	0.000212574
ENSG00000163320	CGGBP1	3:88101093-88217879	49.2027	39.7998	-1.23626	5e-05	0.000212574
ENSG00000143375	CGN	1:151482985-151511168	12.1824	14.21	1.16644	5e-05	0.000212574
ENSG00000128849	CGNL1	15:57668164-57842925	0.7979	1.23858	1.5523	5e-05	0.000212574
ENSG00000138028	CGREF1	2:27309614-27341995	17.1883	21.1767	1.23204	5e-05	0.000212574
ENSG00000128965	CHAC1	15:41245159-41248710	0.762006	2.49664	3.27642	5e-05	0.000212574
ENSG00000106153	CHCHD2	7:56169261-56174269	184.667	207.419	1.1232	5e-05	0.000212574
ENSG00000106554	CHCHD3	7:132469628-132766848	77.2595	70.3056	-1.09891	0.0001	0.000409591
ENSG00000163528	CHCHD4	3:14153579-14166370	18.2303	25.3452	1.39028	5e-05	0.000212574
ENSG00000181924	CHCHD8	11:73583711-73638790	103.378	116.867	1.13048	5e-05	0.000212574
ENSG00000173575	CHD2	15:93425936-93571237	106.554	86.2786	-1.235	5e-05	0.000212574
ENSG00000111642	CHD4	12:6679248-6716642	95.7436	76.6064	-1.24981	5e-05	0.000212574
ENSG00000116254	CHD5	1:6161852-6240183	2.56147	3.94219	1.53903	5e-05	0.000212574
ENSG00000124177	CHD6	20:40030740-40247133	154.391	139.989	-1.10288	0.00035	0.00130356
ENSG00000100888	CHD8	14:21853352-21924285	28.386	22.5972	-1.25617	5e-05	0.000212574
ENSG00000177200	CHD9	16:53088944-53363062	17.0438	30.4045	1.7839	5e-05	0.000212574
ENSG00000016391	CHDH	3:53850386-53880417	2.65373	4.73513	1.78433	5e-05	0.000212574
ENSG00000183765	CHEK2	22:29083730-29153503	9.11146	11.265	1.23636	0.01415	0.035979
ENSG00000085872	CHERP	19:16589874-16739015	1.6054	2.37459	1.47912	0.00145	0.00475421
ENSG00000110721	CHKA	11:67806482-67888736	22.4861	20.1238	-1.11739	0.01275	0.0328534
ENSG00000188419	CHM	X:85116184-85302566	11.8816	9.80785	-1.21144	0.0021	0.00663148
ENSG00000203668	CHML	1:241695433-241965435	26.6194	30.1192	1.13148	5e-05	0.000212574
ENSG00000255112	CHMP1B	18:11689183-11908779	32.2031	36.9344	1.14692	5e-05	0.000212574
ENSG00000083937	CHMP2B	3:87276420-87304698	52.8946	45.8491	-1.15367	5e-05	0.000212574
ENSG00000164695	CHMP4C	8:82613568-82671750	11.4556	9.32225	-1.22885	0.00035	0.00130356
ENSG00000086065	CHMP5	9:33264939-33281977	78.7608	85.5642	1.08638	5e-05	0.000212574
ENSG00000147457	CHMP7	8:23101149-23119512	15.2724	13.7296	-1.11237	0.00495	0.014211
ENSG00000110172	CHORDC1	11:89934327-89956532	43.1708	26.0569	-1.65679	5e-05	0.000212574
ENSG00000123989	CHPF	2:220238267-220586393	7.98999	13.3652	1.67274	5e-05	0.000212574
ENSG00000111666	CHPT1	12:102090724-102137918	9.86529	15.5834	1.57962	5e-05	0.000212574
ENSG00000196811	CHRNG	2:233404436-233412546	0.342312	0.839419	2.45221	0.00015	0.000595169
ENSG00000115526	CHST10	2:101008326-101034118	7.55974	13.4121	1.77415	5e-05	0.000212574
ENSG00000169105	CHST14	15:40763159-40765353	3.63116	2.92124	-1.24302	0.00165	0.00533741
ENSG00000182022	CHST15	10:125767183-125853206	25.5594	55.742	2.18088	5e-05	0.000212574
ENSG00000124302	CHST8	19:34112860-34264413	0.107988	0.811614	7.51582	5e-05	0.000212574
ENSG00000131873	CHSY1	15:101715927-101792137	13.2024	25.4997	1.93145	5e-05	0.000212574
ENSG00000127586	CHTF18	16:834973-850737	5.49625	8.03972	1.46276	0.00765	0.0209108
ENSG00000185043	CIB1	15:90773206-90785315	27.8395	36.3666	1.3063	5e-05	0.000212574
ENSG00000079432	CIC	19:42788816-42799949	1.01894	0.710871	-1.43337	5e-05	0.000212574
ENSG00000100865	CINP	14:102783713-102829253	23.9728	27.2041	1.13479	0.0046	0.0132976
ENSG00000138433	CIR1	2:175212748-175260443	11.2634	9.72194	-1.15856	0.0046	0.0132976
ENSG00000099622	CIRBP	19:1269266-1274806	120.708	136.583	1.13152	5e-05	0.000212574
ENSG00000122873	CISD1	10:60028817-60049346	31.3382	36.0318	1.14977	0.00465	0.0134195
ENSG00000230055	CISD3	17:36886509-36904558	2.47107	3.33068	1.34787	0.00015	0.000595169
ENSG00000114737	CISH	3:50643920-50686720	2.19296	4.26365	1.94424	5e-05	0.000212574
ENSG00000125931	CITED1	X:71401202-71527037	0.469405	1.57613	3.35772	0.0141	0.0358679
ENSG00000164442	CITED2	6:139693392-139695757	28.3587	31.6113	1.11469	5e-05	0.000212574
ENSG00000179862	CITED4	1:41326728-41328018	0.609089	2.05452	3.37309	5e-05	0.000212574
ENSG00000148337	CIZ1	9:130928342-131017527	25.7676	29.3218	1.13793	0.00165	0.00533741
ENSG00000136108	CKAP2	13:53029494-53050485	30.448	26.7311	-1.13905	5e-05	0.000212574
ENSG00000136026	CKAP4	12:106631654-106740793	11.3673	10.1865	-1.11592	0.0007	0.00245243
ENSG00000175216	CKAP5	11:46764597-46867847	40.9473	38.0255	-1.07684	0.01725	0.0427135
ENSG00000166165	CKB	14:103985995-103989448	20.8547	26.9272	1.29118	0.0003	0.00112987
ENSG00000173207	CKS1B	1:154947128-154951725	56.6249	66.7027	1.17797	5e-05	0.000212574
ENSG00000123975	CKS2	9:91926112-91931618	84.7775	70.3891	-1.20441	5e-05	0.000212574
ENSG00000074054	CLASP1	2:122095353-122407163	16.5816	13.2963	-1.24708	0.0009	0.00308559
ENSG00000163539	CLASP2	3:33537736-33759848	21.3581	18.2791	-1.16845	0.00385	0.0113812
ENSG00000104859	CLASRP	19:45542297-45574214	6.17887	7.42516	1.2017	5e-05	0.000212574
ENSG00000109572	CLCN3	4:170533783-170644824	20.9132	16.6434	-1.25654	5e-05	0.000212574
ENSG00000171365	CLCN5	X:49687224-49863892	3.17034	2.3165	-1.36859	5e-05	0.000212574
ENSG00000103249	CLCN7	16:1494934-1525581	6.24047	9.51645	1.52496	5e-05	0.000212574
ENSG00000163347	CLDN1	3:190023489-190040264	2.10823	0.501598	-4.20303	5e-05	0.000212574
ENSG00000157224	CLDN12	7:89964536-90839905	14.7519	11.4293	-1.29071	5e-05	0.000212574
ENSG00000165215	CLDN3	7:73183327-73184600	13.552	22.2672	1.64309	5e-05	0.000212574
ENSG00000189143	CLDN4	7:73213871-73247017	84.1579	136.869	1.62634	5e-05	0.000212574
ENSG00000181885	CLDN7	17:7155371-7166512	63.1741	68.0546	1.07725	0.0001	0.000409591
ENSG00000080822	CLDND1	3:98216447-98312567	28.4437	22.1853	-1.2821	5e-05	0.000212574
ENSG00000038532	CLEC16A	16:11038344-11276046	8.00743	6.3557	-1.25988	0.00065	0.00229132
ENSG00000069493	CLEC2D	12:9806278-9848823	13.2282	9.99503	-1.32347	0.00125	0.00415655
ENSG00000166509	CLEC3A	16:78048579-78100658	41.0453	50.5337	1.23117	5e-05	0.000212574
ENSG00000169583	CLIC3	9:139889086-139891255	17.1852	25.659	1.49309	5e-05	0.000212574
ENSG00000169504	CLIC4	1:25071847-25170815	58.6545	61.0443	1.04075	0.006	0.0168941
ENSG00000113282	CLINT1	5:157212750-157286183	55.3651	49.8895	-1.10975	5e-05	0.000212574
ENSG00000130779	CLIP1	12:122755978-122907179	39.4229	42.6577	1.08205	0.0041	0.0120371
ENSG00000013441	CLK1	2:201717731-201729467	67.3884	54.8389	-1.22884	5e-05	0.000212574
ENSG00000176444	CLK2	1:155232658-155271225	27.0471	23.0698	-1.1724	5e-05	0.000212574
ENSG00000113240	CLK4	5:178029664-178057616	37.1816	29.8988	-1.24358	5e-05	0.000212574
ENSG00000165959	CLMN	14:95654734-95786243	13.0952	21.0875	1.61032	5e-05	0.000212574
ENSG00000074201	CLNS1A	11:77225980-77348850	140.975	161.919	1.14857	5e-05	0.000212574
ENSG00000134852	CLOCK	4:56294069-56413305	14.9933	12.5146	-1.19806	0.0005	0.00180301
ENSG00000162129	CLPB	11:72003468-72145692	15.6559	12.3384	-1.26888	5e-05	0.000212574
ENSG00000166855	CLPX	15:65440556-65477680	24.595	21.9286	-1.1216	0.00055	0.00196757
ENSG00000092853	CLSPN	1:36185818-36235568	10.8832	9.01777	-1.20686	5e-05	0.000212574
ENSG00000171603	CLSTN1	1:9711789-9884584	22.0691	25.2513	1.14419	5e-05	0.000212574
ENSG00000158258	CLSTN2	3:139654026-140286919	3.42593	2.57005	-1.33302	5e-05	0.000212574
ENSG00000122705	CLTA	9:36190852-36304921	99.4534	106.467	1.07052	0.0063	0.0176229
ENSG00000175416	CLTB	5:175792470-175843570	84.9172	97.861	1.15243	5e-05	0.000212574
ENSG00000141367	CLTC	17:57697218-57773671	545.798	462.367	-1.18044	5e-05	0.000212574
ENSG00000103351	CLUAP1	16:3550962-3586581	13.3897	16.1463	1.20587	5e-05	0.000212574
ENSG00000168405	CMAHP	6:25081294-25218698	1.17909	0.451717	-2.61024	5e-05	0.000212574
ENSG00000111726	CMAS	12:22199107-22589975	26.2776	21.1956	-1.23977	5e-05	0.000212574
ENSG00000140931	CMTM3	16:66637776-66647795	1.26429	1.91262	1.5128	0.00555	0.015754
ENSG00000091317	CMTM6	3:32433162-32544900	38.9509	36.554	-1.06557	5e-05	0.000212574
ENSG00000164309	CMYA5	5:78985699-79112013	4.2892	3.64724	-1.17601	0.00145	0.00475421
ENSG00000169714	CNBP	3:128888326-128902765	212.95	250.111	1.17451	5e-05	0.000212574
ENSG00000142675	CNKSR1	1:26503893-26516377	4.782	3.08028	-1.55246	0.0005	0.00180301
ENSG00000186222	CNO	4:6717841-6719387	8.60582	12.433	1.44472	5e-05	0.000212574
ENSG00000125107	CNOT1	16:58549382-58663790	55.0123	48.5281	-1.13362	0.00185	0.00592062
ENSG00000111596	CNOT2	12:70132460-70748773	75.2945	69.5564	-1.0825	0.0187	0.0458596
ENSG00000080802	CNOT4	7:135046546-135194875	9.66538	8.4528	-1.14345	0.0042	0.0122865
ENSG00000113300	CNOT6	5:179921411-180005405	19.8656	16.8658	-1.17786	0.00075	0.00261371
ENSG00000155508	CNOT8	5:154198050-154256353	25.5548	28.8221	1.12786	0.0009	0.00308559
ENSG00000173786	CNP	17:40118758-40127194	14.5198	23.4687	1.61632	5e-05	0.000212574
ENSG00000137161	CNPY3	6:42896937-42907025	11.2612	12.8175	1.13819	0.00055	0.00196757
ENSG00000162852	CNST	1:246729745-246831886	14.0867	18.7182	1.32878	5e-05	0.000212574
ENSG00000105219	CNTD2	19:40728114-40732597	0.525796	2.29454	4.36394	5e-05	0.000212574
ENSG00000119397	CNTRL	9:123714615-123939888	4.71113	3.57651	-1.31724	5e-05	0.000212574
ENSG00000170037	CNTROB	17:7835472-7852896	4.10194	4.74864	1.15766	0.0006	0.00212909
ENSG00000106078	COBL	7:50934443-51384515	6.90974	8.49745	1.22978	0.0154	0.0387489
ENSG00000082438	COBLL1	2:165510133-165705844	68.1369	39.8162	-1.71128	5e-05	0.000212574
ENSG00000188986	COBRA1	9:140149624-140167998	12.5071	13.9912	1.11866	0.00015	0.000595169
ENSG00000135775	COG2	1:230778234-230829728	21.9983	24.7688	1.12594	5e-05	0.000212574
ENSG00000136152	COG3	13:46039059-46189874	26.0169	20.3627	-1.27768	5e-05	0.000212574
ENSG00000133103	COG6	13:40229763-40365802	25.6331	19.2167	-1.3339	5e-05	0.000212574
ENSG00000213380	COG8	16:69139466-69442474	11.4087	13.8104	1.21052	0.00025	0.000955636
ENSG00000121058	COIL	17:55015562-55038411	35.5709	33.5935	-1.05886	0.001	0.00339445
ENSG00000111799	COL12A1	6:75794041-75915767	10.6712	18.8208	1.7637	5e-05	0.000212574
ENSG00000182871	COL18A1	21:46825051-46964325	16.1768	29.1747	1.80349	5e-05	0.000212574
ENSG00000113163	COL4A3BP	5:74664310-74896969	15.0787	10.6424	-1.41685	5e-05	0.000212574
ENSG00000130635	COL5A1	9:137533619-137736686	9.07242	12.0826	1.33179	5e-05	0.000212574
ENSG00000184374	COLEC10	8:120007690-120118821	2.39868	0.891079	-2.69189	5e-05	0.000212574
ENSG00000114744	COMMD2	3:149456256-149470286	26.5915	23.3604	-1.13832	0.0013	0.00430443
ENSG00000148444	COMMD3	10:22604902-22620413	63.4501	71.4379	1.12589	0.0181	0.0445797
ENSG00000170619	COMMD5	8:146052848-146127553	32.0066	34.631	1.082	0.0058	0.0164011
ENSG00000188243	COMMD6	13:76099349-76123575	67.4967	77.306	1.14533	5e-05	0.000212574
ENSG00000169019	COMMD8	4:47452884-47465736	15.0701	11.7966	-1.2775	5e-05	0.000212574
ENSG00000093010	COMT	22:19863039-20004331	74.0678	82.1744	1.10945	0.0136	0.0347508
ENSG00000165644	COMTD1	10:76993413-76995788	4.27915	8.33531	1.94789	5e-05	0.000212574
ENSG00000129083	COPB1	11:14464985-14665181	91.8148	82.8697	-1.10794	5e-05	0.000212574
ENSG00000184432	COPB2	3:138722803-139108574	144.741	127.248	-1.13747	5e-05	0.000212574
ENSG00000105669	COPE	19:19010322-19030199	86.0041	99.2809	1.15437	5e-05	0.000212574
ENSG00000166200	COPS2	15:49398267-50149346	44.9424	50.501	1.12368	5e-05	0.000212574
ENSG00000168090	COPS6	7:99686576-99689823	79.4116	85.8952	1.08165	0.0003	0.00112987
ENSG00000198612	COPS8	2:237968076-238009109	37.5921	43.2464	1.15041	5e-05	0.000212574
ENSG00000115520	COQ10B	2:198318146-198340032	34.7382	30.9977	-1.12067	5e-05	0.000212574
ENSG00000173085	COQ2	4:84182688-84206067	18.1647	15.6284	-1.16229	0.0001	0.000409591
ENSG00000167113	COQ4	9:131071381-131096351	22.9242	27.0685	1.18078	0.0032	0.00964449
ENSG00000102879	CORO1A	16:30194147-30200397	4.44487	2.98764	-1.48775	0.0011	0.0036987
ENSG00000110880	CORO1C	12:109038884-109125372	31.7367	27.5871	-1.15042	0.00065	0.00229132
ENSG00000106789	CORO2A	9:100883256-100954922	2.00408	3.41119	1.70212	5e-05	0.000212574
ENSG00000166260	COX11	17:52978051-53046064	35.5763	38.0694	1.07008	0.0004	0.00147059
ENSG00000014919	COX15	10:101419262-101515891	22.9114	20.8634	-1.09816	0.0064	0.0178444
ENSG00000163626	COX18	4:73921796-73935472	5.6236	6.45352	1.14758	0.0194	0.047339
ENSG00000131143	COX4I1	16:85812229-85840650	379.269	412.125	1.08663	5e-05	0.000212574
ENSG00000178741	COX5A	15:75212131-75230509	79.5812	89.8038	1.12845	5e-05	0.000212574
ENSG00000135940	COX5B	2:98262502-98264846	141.037	169.343	1.2007	5e-05	0.000212574
ENSG00000111775	COX6A1	12:120875892-120899389	485.089	550.32	1.13447	5e-05	0.000212574
ENSG00000126267	COX6B1	19:36139124-36149686	261.768	296.111	1.1312	5e-05	0.000212574
ENSG00000164919	COX6C	8:100025493-100906290	930.004	1046.09	1.12482	5e-05	0.000212574
ENSG00000112695	COX7A2	6:75947390-75960039	246.641	270.096	1.0951	5e-05	0.000212574
ENSG00000115944	COX7A2L	2:42560685-42652228	122.145	159.023	1.30192	5e-05	0.000212574
ENSG00000131174	COX7B	X:77154934-77162870	77.6783	86.9756	1.11969	0.002	0.00633907
ENSG00000127184	COX7C	5:85913720-85916779	606.325	673.983	1.11159	5e-05	0.000212574
ENSG00000176340	COX8A	11:63742078-63933578	300.587	318.452	1.05943	0.00135	0.0044562
ENSG00000047457	CP	3:148847370-148939842	5.85332	4.10896	-1.42453	5e-05	0.000212574
ENSG00000109472	CPE	4:166282345-166419472	96.1942	89.9657	-1.06923	0.00935	0.0249678
ENSG00000137449	CPEB2	4:15004297-15447790	13.314	9.31568	-1.4292	5e-05	0.000212574
ENSG00000107864	CPEB3	10:93808398-94050844	0.81311	0.624257	-1.30252	0.0028	0.00857782
ENSG00000113742	CPEB4	5:173315282-173388979	23.541	38.0067	1.61449	5e-05	0.000212574
ENSG00000240216	CPHL1P	3:148947142-149052201	1.0573	0.565034	-1.87121	0.0034	0.010181
ENSG00000080819	CPOX	3:98216447-98312567	5.4366	3.41379	-1.59254	5e-05	0.000212574
ENSG00000160917	CPSF4	7:98923520-99063954	23.7777	29.8081	1.25362	5e-05	0.000212574
ENSG00000111605	CPSF6	12:69633316-69668138	43.0163	47.217	1.09765	0.0005	0.00180301
ENSG00000110090	CPT1A	11:68522087-68611878	34.5944	50.7992	1.46842	5e-05	0.000212574
ENSG00000205560	CPT1B	22:51007289-51052409	6.81266	5.41137	-1.25895	0.0144	0.0365387
ENSG00000157184	CPT2	1:53662100-53686289	7.64069	6.58792	-1.1598	0.00615	0.0172428
ENSG00000236557	CR381653.1	21:10181167-10182885	2.54847	1.89152	-1.34731	0.0011	0.0036987
ENSG00000095321	CRAT	9:131857072-131911225	0.558479	1.0774	1.92917	0.0137	0.0349698
ENSG00000113851	CRBN	3:3168599-3221394	39.7931	44.8319	1.12662	0.0016	0.00518939
ENSG00000241258	CRCP	7:65540784-65619555	43.8828	52.3135	1.19212	5e-05	0.000212574
ENSG00000118260	CREB1	2:208104373-208490652	33.8368	28.0615	-1.20581	5e-05	0.000212574
ENSG00000182158	CREB3L2	7:137559724-137686813	5.67203	4.55242	-1.24594	0.00085	0.00292647
ENSG00000005339	CREBBP	16:3775054-3930722	2.68194	1.95691	-1.3705	5e-05	0.000212574
ENSG00000111269	CREBL2	12:12764760-12798042	15.9656	14.2668	-1.11908	5e-05	0.000212574
ENSG00000137504	CREBZF	11:85370751-85393951	79.638	73.8299	-1.07867	5e-05	0.000212574
ENSG00000095794	CREM	10:35386933-35501886	22.0666	18.7037	-1.1798	0.00565	0.0160192
ENSG00000150938	CRIM1	2:36583068-36873230	39.634	31.3797	-1.26305	5e-05	0.000212574
ENSG00000182809	CRIP2	14:105939298-105946499	30.1784	37.3806	1.23866	5e-05	0.000212574
ENSG00000103196	CRISPLD2	16:84853589-84954374	4.1532	7.82602	1.88433	5e-05	0.000212574
ENSG00000167193	CRK	17:1323982-1359552	37.1701	33.5566	-1.10768	5e-05	0.000212574
ENSG00000099942	CRKL	22:21271713-21308037	20.1549	44.1504	2.19055	5e-05	0.000212574
ENSG00000006016	CRLF1	19:18704036-18717660	2.07217	2.6929	1.29955	0.00195	0.00620241
ENSG00000176390	CRLF3	17:29109725-29151778	4.65854	3.71373	-1.25441	0.00075	0.00261371
ENSG00000245694	CRNDE	16:54951748-54963101	71.3641	66.487	-1.07335	0.0175	0.0432574
ENSG00000170275	CRTAP	3:33155470-33185153	31.6764	36.2766	1.14522	5e-05	0.000212574
ENSG00000008405	CRY1	12:107385141-107517092	11.4184	9.39074	-1.21593	0.0002	0.000775238
ENSG00000121671	CRY2	11:45868668-45904798	12.0465	14.3532	1.19148	5e-05	0.000212574
ENSG00000189149	CRYM-AS1	16:21269838-21329912	0.835278	1.42904	1.71085	0.00695	0.0191966
ENSG00000116791	CRYZ	1:75018087-75232362	19.0185	17.2214	-1.10435	0.0045	0.0130482
ENSG00000062485	CS	12:56665482-56727837	29.5551	32.9106	1.11353	0.00755	0.0206606
ENSG00000147408	CSGALNACT1	8:19261671-19615540	7.95623	4.59166	-1.73276	5e-05	0.000212574
ENSG00000169826	CSGALNACT2	10:43633933-43680756	6.31109	8.39327	1.32993	5e-05	0.000212574
ENSG00000103653	CSK	15:75074397-75095539	7.54622	10.9018	1.44467	5e-05	0.000212574
ENSG00000113712	CSNK1A1	5:148871759-148931007	206.959	187.057	-1.1064	5e-05	0.000212574
ENSG00000213923	CSNK1E	22:38686696-38794934	34.4066	37.6152	1.09326	0.0055	0.015625
ENSG00000133275	CSNK1G2	19:1941160-1981309	10.0788	11.0197	1.09335	0.0046	0.0132976
ENSG00000070770	CSNK2A2	16:58163432-58251709	8.81331	7.53	-1.17043	0.0151	0.0380892
ENSG00000204435	CSNK2B	6:31629005-31641553	97.0671	103.139	1.06255	0.0012	0.00400741
ENSG00000104218	CSPP1	8:67876333-68255912	8.18007	11.0876	1.35544	0.00015	0.000595169
ENSG00000110925	CSRNP2	12:51454989-51477447	10.0606	7.42392	-1.35517	5e-05	0.000212574
ENSG00000101439	CST3	20:23608533-23619110	92.8403	103.309	1.11276	5e-05	0.000212574
ENSG00000177613	CSTF2T	10:52750944-54073888	12.1003	11.1723	-1.08306	0.00245	0.00761318
ENSG00000244625	CTA-211A9.5.1	22:27042391-27176170	4.60335	3.05025	-1.50917	0.0022	0.00691284
ENSG00000231466	CTA-246H3.11.1	22:25745509-25746289	0.803033	1.70216	2.11966	0.00105	0.0035466
ENSG00000226471	CTA-292E10.6.1	22:29196670-29244547	1.07535	2.63533	2.45068	0.00515	0.0147186
ENSG00000260708	CTA-29F11.1.1	22:47157790-47158460	4.19498	6.79473	1.61973	5e-05	0.000212574
ENSG00000261188	CTA-445C9.14.1	22:26908502-26910534	3.94366	5.11839	1.29788	0.0002	0.000775238
ENSG00000150527	CTAGE5	14:39699434-39856306	16.1509	14.8575	-1.08705	0.0085	0.0229377
ENSG00000214485	CTB-13H5.1.1	5:149432853-149492935	4.23132	1.86051	-2.27428	0.00045	0.00163649
ENSG00000245275	CTB-157D17.1.1	5:153369687-153825410	4.42022	2.63036	-1.68046	0.00235	0.00732904
ENSG00000242294	CTB-161A2.3.1	7:99905324-99997719	9.41557	16.2656	1.72752	0.00075	0.00261371
ENSG00000261526	CTB-31O20.2.1	19:1874880-1876168	2.75922	3.86089	1.39927	0.0001	0.000409591
ENSG00000229119	CTB-63M22.1.1	5:165809309-165809604	39.8664	8.77043	-4.54557	5e-05	0.000212574
ENSG00000230551	CTB-89H12.4.1	5:148871759-148931007	42.1885	36.3746	-1.15984	5e-05	0.000212574
ENSG00000175029	CTBP2	10:126605711-126849739	32.937	40.1715	1.21965	5e-05	0.000212574
ENSG00000245937	CTC-228N24.3.1	5:127039081-127418792	18.8751	16.6907	-1.13088	0.00265	0.00817091
ENSG00000248727	CTC-236F12.4.1	5:55753621-55777773	0.906326	1.78834	1.97317	0.00525	0.0149619
ENSG00000241956	CTC-340A15.2.1	5:163723701-164598649	8.74985	6.22399	-1.40582	5e-05	0.000212574
ENSG00000253424	CTC-436K13.3.1	5:157683144-157685444	13.0978	10.369	-1.26316	0.00185	0.00592062
ENSG00000251279	CTC-436P18.1.1	5:60453535-60560756	2.86797	4.14498	1.44527	0.00965	0.0256769
ENSG00000248663	CTC-504A5.1.1	5:116751204-116881993	9.54998	11.9345	1.24969	0.0026	0.00803121
ENSG00000249180	CTC-506B8.1.1	5:95220801-96143803	1.69443	0.546794	-3.09884	0.0146	0.0369969
ENSG00000261754	CTC-523E23.1.1	19:35302737-35305249	0.362789	0.757779	2.08876	5e-05	0.000212574
ENSG00000251552	CTC-556K20.1.1	5:82348664-82652548	0.973564	0.263822	-3.69023	0.01815	0.0446771
ENSG00000102974	CTCF	16:67596309-67673086	33.6383	31.633	-1.06339	5e-05	0.000212574
ENSG00000249042	CTD-2015H6.3.1	5:79778111-79838382	25.018	22.5503	-1.10943	0.00535	0.0152165
ENSG00000246283	CTD-2036P10.3.1	15:43030931-43213007	0.93479	0.402017	-2.32526	0.00095	0.0032395
ENSG00000250127	CTD-2117L12.1.1	5:57837393-57854070	2.77584	2.12957	-1.30348	0.01	0.0264847
ENSG00000224578	CTD-2119F7.2.1	16:51679666-51681043	2.53285	4.21689	1.66488	5e-05	0.000212574
ENSG00000235552	CTD-2124B20.1.1	18:6462142-6463009	12.2279	5.30891	-2.30328	5e-05	0.000212574
ENSG00000253558	CTD-2179L22.1.1	5:77296348-77590579	0.516089	0.187206	-2.75679	0.0112	0.0292512
ENSG00000178464	CTD-2192J16.15.1	19:12754088-12754733	2.12128	1.34838	-1.5732	0.01295	0.0333086
ENSG00000260482	CTD-2196E14.9.1	16:23681331-23686820	8.96146	9.85002	1.09915	0.00865	0.0232911
ENSG00000188242	CTD-2228K2.5.1	5:443272-473213	14.2474	18.5059	1.2989	5e-05	0.000212574
ENSG00000259143	CTD-2240H23.2.1	14:95651453-95652191	1.16734	2.47062	2.11647	0.0004	0.00147059
ENSG00000259630	CTD-2262B20.1.1	15:85734668-86293512	1.31414	0.564422	-2.32829	0.0158	0.0396041
ENSG00000261242	CTD-2302E22.4.1	14:64010286-64011382	1.08737	0.682866	-1.59236	0.01295	0.0333086
ENSG00000244306	CTD-2314B22.3.1	14:19650017-19925348	10.8614	13.0067	1.19751	0.0004	0.00147059
ENSG00000255571	CTD-2335A18.1.1	15:89904809-89939471	2.26355	4.34966	1.92161	5e-05	0.000212574
ENSG00000245849	CTD-2339L15.1.1	15:40978921-41024356	5.05746	2.98532	-1.69411	0.0008	0.00277048
ENSG00000260556	CTD-2382E5.3.1	15:42189687-42190773	0.409599	1.25032	3.05254	0.0109	0.028581
ENSG00000261139	CTD-2517M14.5.1	8:145703351-145732557	2.22802	2.71602	1.21902	0.00585	0.0165234
ENSG00000237351	CTD-2522E6.4.1	X:47001614-47046212	0.668142	0.334125	-1.99968	0.0173	0.0428249
ENSG00000260417	CTD-2542L18.1.1	16:85625871-85629326	0.453828	1.37859	3.03768	5e-05	0.000212574
ENSG00000180747	CTD-2547E10.2.1	16:21413547-21531765	10.1757	13.029	1.2804	0.00045	0.00163649
ENSG00000254429	CTD-2562J17.7.1	11:74971170-74972069	3.79441	10.1997	2.68809	5e-05	0.000212574
ENSG00000247735	CTD-2574D22.2.1	16:29911695-29940254	1.28472	0.700092	-1.83508	0.0001	0.000409591
ENSG00000249850	CTD-2653M23.1.1	5:36876860-37066515	3.18161	2.16219	-1.47148	0.0004	0.00147059
ENSG00000254109	CTD-3107M8.4.1	8:30239634-30429778	1.01774	1.79334	1.76208	0.0039	0.0115032
ENSG00000244879	CTD-3110H11.2.1	15:50569388-50659636	27.8901	31.232	1.11983	0.0043	0.0125426
ENSG00000261351	CTD-3185P2.1.1	15:66679154-66790151	2.21277	3.13791	1.41809	0.00855	0.0230617
ENSG00000250635	CTD-3224K15.2.1	5:139026883-139063467	0.310901	0.943428	3.0345	0.00865	0.0232911
ENSG00000175826	CTDNEP1	17:7146909-7155280	3.1726	2.61515	-1.21316	0.00945	0.0252074
ENSG00000144579	CTDSP1	2:219262978-219270664	39.2606	34.9837	-1.12226	5e-05	0.000212574
ENSG00000118523	CTGF	6:132269315-132398533	2.11598	1.05533	-2.00504	5e-05	0.000212574
ENSG00000116761	CTH	1:70876900-70905534	1.23747	0.758106	-1.63232	0.00335	0.0100453
ENSG00000044115	CTNNA1	5:137946655-138270723	217.022	200.244	-1.08379	0.00535	0.0152165
ENSG00000119326	CTNNAL1	9:111696460-111775809	16.4809	13.3243	-1.23691	5e-05	0.000212574
ENSG00000168036	CTNNB1	3:41236327-42003922	221.047	202.011	-1.09423	5e-05	0.000212574
ENSG00000169862	CTNND2	5:10971951-11904155	36.4569	32.4812	-1.1224	0.0165	0.0411359
ENSG00000198730	CTR9	11:10772533-10801290	14.7558	19.2113	1.30195	5e-05	0.000212574
ENSG00000064601	CTSA	20:44517263-44540794	32.1927	38.0431	1.18173	5e-05	0.000212574
ENSG00000164733	CTSB	8:11700032-11726957	17.3257	19.3933	1.11934	0.0191	0.0467201
ENSG00000117984	CTSD	11:1753639-1785222	45.4256	81.0006	1.78315	5e-05	0.000212574
ENSG00000103811	CTSH	15:79213399-79241916	43.3867	51.2252	1.18067	5e-05	0.000212574
ENSG00000143079	CTTNBP2NL	1:112938802-113006078	10.1154	7.48131	-1.35209	5e-05	0.000212574
ENSG00000174177	CTU2	16:88772870-88851619	7.48408	10.2792	1.37348	0.00015	0.000595169
ENSG00000180891	CUEDC1	17:55940336-56032684	4.4473	6.16461	1.38615	5e-05	0.000212574
ENSG00000107874	CUEDC2	10:104183001-104192418	15.7554	18.1594	1.15258	0.0002	0.000775238
ENSG00000055130	CUL1	7:148395005-148498201	38.9052	34.5763	-1.1252	5e-05	0.000212574
ENSG00000108094	CUL2	10:35297478-35379570	31.2346	28.1896	-1.10802	0.0024	0.00747409
ENSG00000036257	CUL3	2:225334866-225450110	56.4511	43.045	-1.31144	5e-05	0.000212574
ENSG00000158290	CUL4B	X:119658463-119709649	19.9726	16.7391	-1.19317	5e-05	0.000212574
ENSG00000112514	CUTA	6:33378175-33386094	85.2649	95.418	1.11908	5e-05	0.000212574
ENSG00000119929	CUTC	10:101419262-101515891	15.6629	17.807	1.13689	0.0082	0.0222156
ENSG00000163510	CWC22	2:180809602-180871840	18.6016	15.0075	-1.23949	5e-05	0.000212574
ENSG00000153015	CWC27	5:64064756-64314418	23.0966	17.7988	-1.29766	5e-05	0.000212574
ENSG00000152404	CWF19L2	11:107197070-107328572	5.83916	4.43277	-1.31727	5e-05	0.000212574
ENSG00000107562	CXCL12	10:44793037-44881941	2.59626	8.79109	3.38607	5e-05	0.000212574
ENSG00000121966	CXCR4	2:136871918-136875735	12.327	10.2401	-1.2038	5e-05	0.000212574
ENSG00000144476	CXCR7	2:237476429-237491001	49.5727	99.9807	2.01684	5e-05	0.000212574
ENSG00000173681	CXorf23	X:19930977-19988416	7.99787	7.07127	-1.13104	0.0121	0.0313531
ENSG00000102390	CXorf26	X:75392770-75398039	26.8161	21.9993	-1.21895	5e-05	0.000212574
ENSG00000185753	CXorf38	X:40488284-40506819	6.83371	8.41612	1.23156	0.00015	0.000595169
ENSG00000197620	CXorf40A	X:148558520-148632055	20.2614	24.6112	1.21468	5e-05	0.000212574
ENSG00000197021	CXorf40B	X:149097744-149392815	37.3382	46.101	1.23469	5e-05	0.000212574
ENSG00000171604	CXXC5	5:139026883-139063467	31.244	159.152	5.09383	5e-05	0.000212574
ENSG00000166347	CYB5A	18:71920527-71959251	52.9638	62.9237	1.18805	5e-05	0.000212574
ENSG00000103018	CYB5B	16:69458427-69500169	103.356	94.5248	-1.09343	0.00015	0.000595169
ENSG00000182224	CYB5D1	17:7760004-7780399	5.58776	6.33468	1.13367	0.00325	0.0097797
ENSG00000167740	CYB5D2	17:4046461-4060989	6.68127	7.46435	1.1172	0.01515	0.0381928
ENSG00000159348	CYB5R1	1:202930996-202936408	44.4711	59.9602	1.3483	5e-05	0.000212574
ENSG00000065615	CYB5R4	6:84569361-84670146	14.4159	11.6309	-1.23945	5e-05	0.000212574
ENSG00000051523	CYBA	16:88709690-88717560	155.763	178.051	1.14309	5e-05	0.000212574
ENSG00000162144	CYBASC3	11:61066922-61136683	14.895	12.4486	-1.19652	0.00085	0.00292647
ENSG00000179091	CYC1	8:145149929-145152428	111.409	117.736	1.05679	0.0001	0.000409591
ENSG00000172115	CYCS	7:25159709-25164980	126.645	118.216	-1.0713	0.00045	0.00163649
ENSG00000068793	CYFIP1	15:22892004-23034427	47.0576	51.154	1.08705	0.01295	0.0333086
ENSG00000083799	CYLD	16:50774820-50837249	7.23681	6.21942	-1.16358	0.0145	0.0367707
ENSG00000137869	CYP19A1	15:51329684-51630807	4.68535	2.87219	-1.63128	0.0031	0.00937114
ENSG00000140465	CYP1A1	15:75011882-75017951	150.014	207.118	1.38066	5e-05	0.000212574
ENSG00000138061	CYP1B1	2:38150329-38408997	207.997	231.683	1.11388	5e-05	0.000212574
ENSG00000119004	CYP20A1	2:204103662-204163009	16.6048	13.1211	-1.2655	5e-05	0.000212574
ENSG00000019186	CYP24A1	20:52769987-52790512	0.322133	1.52932	4.74747	0.00015	0.000595169
ENSG00000186104	CYP2R1	11:14899552-14913798	9.81349	11.5102	1.1729	0.00095	0.0032395
ENSG00000142973	CYP4B1	1:47223509-47285085	1.123	1.92978	1.71842	0.0086	0.023182
ENSG00000171903	CYP4F11	19:16023179-16045676	2.13422	1.42511	-1.49758	5e-05	0.000212574
ENSG00000142871	CYR61	1:86046443-86049645	4.63516	9.7936	2.11289	5e-05	0.000212574
ENSG00000173198	CYSLTR1	X:77526960-77583048	3.58831	2.67073	-1.34357	5e-05	0.000212574
ENSG00000100592	DAAM1	14:59655363-59838123	47.0335	58.2274	1.238	5e-05	0.000212574
ENSG00000153071	DAB2	5:39284363-39462402	6.78227	3.46801	-1.95567	5e-05	0.000212574
ENSG00000129562	DAD1	14:23033804-23058175	140.617	150.332	1.06909	5e-05	0.000212574
ENSG00000173402	DAG1	3:49506145-49573048	17.4424	19.2713	1.10486	0.0187	0.0458596
ENSG00000134780	DAGLA	11:61447904-61564716	0.409833	0.618672	1.50957	0.0008	0.00277048
ENSG00000112977	DAP	5:10679341-10761384	22.5667	19.4573	-1.15981	0.00045	0.00163649
ENSG00000132676	DAP3	1:155579338-155829191	79.7392	87.4926	1.09723	0.00065	0.00229132
ENSG00000035664	DAPK2	15:64199234-64364232	4.25825	9.29874	2.18371	5e-05	0.000212574
ENSG00000167657	DAPK3	19:3958451-3971038	20.5702	16.731	-1.22947	5e-05	0.000212574
ENSG00000070190	DAPP1	4:100737989-100791311	1.0732	0.199375	-5.38281	5e-05	0.000212574
ENSG00000115866	DARS	2:136664246-136774099	73.7706	69.7651	-1.05741	0.0021	0.00663148
ENSG00000204209	DAXX	6:33286334-33297046	15.1534	12.4402	-1.2181	5e-05	0.000212574
ENSG00000071626	DAZAP1	19:1407583-1435683	27.5919	33.4549	1.21249	5e-05	0.000212574
ENSG00000183283	DAZAP2	12:51632075-51664202	125.007	139.382	1.11499	5e-05	0.000212574
ENSG00000161692	DBF4B	17:42785975-42829632	3.05208	2.16814	-1.4077	0.00115	0.00385623
ENSG00000155368	DBI	2:120124496-120130126	277.878	288.735	1.03907	0.0062	0.0173716
ENSG00000003249	DBNDD1	16:90071272-90114181	15.5158	20.678	1.33271	5e-05	0.000212574
ENSG00000137992	DBT	1:100659633-100715390	6.39914	4.78849	-1.33636	5e-05	0.000212574
ENSG00000100897	DCAF11	14:24549315-24602058	52.3198	57.4662	1.09837	0.00635	0.0177425
ENSG00000198876	DCAF12	9:34084329-34127397	14.9117	13.7315	-1.08595	0.00635	0.0177425
ENSG00000132017	DCAF15	19:14041999-14072254	5.70943	4.89775	-1.16573	0.00195	0.00620241
ENSG00000163257	DCAF16	4:17802277-17812381	14.881	19.2967	1.29674	5e-05	0.000212574
ENSG00000119599	DCAF4	14:73393039-73426411	37.6116	55.1912	1.4674	5e-05	0.000212574
ENSG00000139990	DCAF5	14:69517597-69619867	19.8716	17.6481	-1.12599	5e-05	0.000212574
ENSG00000143164	DCAF6	1:167885966-168045081	21.8293	26.3358	1.20644	5e-05	0.000212574
ENSG00000057019	DCBLD2	3:98433173-98620533	22.4375	19.4005	-1.15654	0.00175	0.00562793
ENSG00000133083	DCLK1	13:36343121-36705467	3.53866	3.00215	-1.17871	0.0116	0.0301854
ENSG00000118655	DCLRE1B	1:114304453-114456708	12.0935	14.4093	1.19149	5e-05	0.000212574
ENSG00000172795	DCP2	5:112312398-112356667	64.7547	43.9159	-1.47452	5e-05	0.000212574
ENSG00000110063	DCPS	11:126152959-126215644	8.11559	9.89006	1.21865	0.001	0.00339445
ENSG00000175203	DCTN2	12:57914492-57941114	58.7081	66.4868	1.1325	5e-05	0.000212574
ENSG00000132912	DCTN4	5:150088001-150138671	34.0329	30.5276	-1.11482	0.0009	0.00308559
ENSG00000179958	DCTPP1	16:30418617-30441396	60.1866	71.9963	1.19622	5e-05	0.000212574
ENSG00000188215	DCUN1D3	16:20621564-20936328	7.4601	18.3535	2.46022	5e-05	0.000212574
ENSG00000137692	DCUN1D5	11:102932804-102962944	43.56	52.3377	1.20151	5e-05	0.000212574
ENSG00000169738	DCXR	17:79993756-79995573	76.6343	82.1144	1.07151	0.00185	0.00592062
ENSG00000130311	DDA1	19:17420336-17445638	3.92831	4.59983	1.17095	0.0001	0.000409591
ENSG00000213722	DDAH2	6:31694814-31707540	21.2903	29.3331	1.37777	5e-05	0.000212574
ENSG00000167986	DDB1	11:61066922-61136683	93.3352	100.754	1.07948	0.00265	0.00817091
ENSG00000134574	DDB2	11:47236492-47260767	12.5865	14.4166	1.1454	0.00015	0.000595169
ENSG00000100523	DDHD1	14:53510685-53620000	16.3149	18.1632	1.11328	0.0156	0.0391601
ENSG00000168209	DDIT4	10:74033677-74035794	30.2175	62.5657	2.07052	5e-05	0.000212574
ENSG00000244038	DDOST	1:20959947-20988000	136.09	147.661	1.08503	5e-05	0.000212574
ENSG00000178105	DDX10	11:108535751-108811657	10.5048	12.1898	1.1604	5e-05	0.000212574
ENSG00000013573	DDX11	12:31173696-31257725	8.39661	11.7091	1.3945	5e-05	0.000212574
ENSG00000214826	DDX12P	12:9570308-9600825	0.567561	0.783931	1.38123	0.00335	0.0100453
ENSG00000088205	DDX18	2:118572225-118589955	71.738	83.3711	1.16216	5e-05	0.000212574
ENSG00000064703	DDX20	1:112025969-112310638	16.2058	19.9482	1.23093	5e-05	0.000212574
ENSG00000165732	DDX21	10:70715883-70744829	118.053	156.43	1.32509	5e-05	0.000212574
ENSG00000174243	DDX23	12:49223839-49246625	82.9256	76.6078	-1.08247	0.0002	0.000775238
ENSG00000089737	DDX24	14:94517265-94547591	66.6598	78.6814	1.18034	5e-05	0.000212574
ENSG00000165359	DDX26B	X:134654007-134716435	6.45029	4.4584	-1.44677	5e-05	0.000212574
ENSG00000182810	DDX28	16:68050053-68294961	4.62064	9.13605	1.97722	5e-05	0.000212574
ENSG00000125485	DDX31	9:135468383-135570342	13.257	15.271	1.15192	0.0003	0.00112987
ENSG00000123136	DDX39A	19:14519632-14530171	47.864	53.7643	1.12327	5e-05	0.000212574
ENSG00000198563	DDX39B	6:31496493-31527677	140.84	155.2	1.10196	5e-05	0.000212574
ENSG00000215301	DDX3X	X:41192650-41223725	184.174	161.509	-1.14033	5e-05	0.000212574
ENSG00000183258	DDX41	5:176938577-176944470	46.9173	58.7659	1.25254	5e-05	0.000212574
ENSG00000198231	DDX42	17:61851566-61896676	102.73	110.796	1.07851	5e-05	0.000212574
ENSG00000145833	DDX46	5:134094468-134195427	56.4336	63.2493	1.12077	5e-05	0.000212574
ENSG00000213782	DDX47	12:12878850-12982915	34.2239	49.823	1.4558	5e-05	0.000212574
ENSG00000105671	DDX49	19:19030483-19039442	25.2947	31.504	1.24548	5e-05	0.000212574
ENSG00000108654	DDX5	17:62494373-62534060	627.141	645.813	1.02977	0.003	0.00910581
ENSG00000185163	DDX51	12:132621138-132628880	5.55388	9.69553	1.74572	5e-05	0.000212574
ENSG00000141141	DDX52	17:35969825-36003493	9.52901	8.18266	-1.16454	0.0006	0.00212909
ENSG00000111364	DDX55	12:124086623-124118313	26.1949	36.4933	1.39315	5e-05	0.000212574
ENSG00000136271	DDX56	7:44605015-44614650	39.6466	42.9166	1.08248	0.0006	0.00212909
ENSG00000107201	DDX58	9:32455299-32526322	8.29023	3.77659	-2.19517	5e-05	0.000212574
ENSG00000110367	DDX6	11:118575315-118661858	162.626	170.844	1.05053	5e-05	0.000212574
ENSG00000137628	DDX60	4:169137443-169239958	1.74649	1.15494	-1.51219	0.0042	0.0122865
ENSG00000242612	DECR2	16:446724-462487	5.53733	7.81531	1.41139	0.0001	0.000409591
ENSG00000160570	DEDD2	19:42702751-42721813	8.85393	5.38227	-1.64502	5e-05	0.000212574
ENSG00000140995	DEF8	16:90014332-90034468	37.5752	41.6628	1.10878	0.0039	0.0115032
ENSG00000143753	DEGS1	1:224102740-226595780	24.201	48.2597	1.99412	5e-05	0.000212574
ENSG00000168350	DEGS2	14:100612755-100626500	5.01841	6.95161	1.38522	0.0026	0.00803121
ENSG00000124795	DEK	6:18224098-18265054	87.7226	94.7271	1.07985	5e-05	0.000212574
ENSG00000164002	DEM1	1:40974412-40982846	5.86334	4.79644	-1.22244	0.0084	0.0226821
ENSG00000213047	DENND1B	1:197473877-197744826	23.1559	21.7095	-1.06662	0.012	0.0311269
ENSG00000175984	DENND2C	1:115125468-115213043	8.22695	11.5118	1.39928	5e-05	0.000212574
ENSG00000162777	DENND2D	1:111729795-111786062	46.5708	37.74	-1.23399	5e-05	0.000212574
ENSG00000105339	DENND3	8:142127376-142205907	5.1032	6.25272	1.22525	0.01065	0.0280156
ENSG00000137145	DENND4C	9:19276172-19374275	23.0036	16.2214	-1.41811	5e-05	0.000212574
ENSG00000170456	DENND5B	12:31535156-31768600	2.3568	3.1103	1.31971	0.0018	0.00577247
ENSG00000024526	DEPDC1	1:68939834-69004310	10.2126	8.47458	-1.20509	0.0146	0.0369969
ENSG00000035499	DEPDC1B	5:59892738-59996017	22.1465	16.8448	-1.31474	5e-05	0.000212574
ENSG00000100150	DEPDC5	22:32149943-32303001	11.9556	8.85631	-1.34995	0.0106	0.0279226
ENSG00000155792	DEPTOR	8:120879658-121063152	7.06074	11.1473	1.57877	5e-05	0.000212574
ENSG00000160049	DFFA	1:10516578-10690815	22.5742	25.1149	1.11255	5e-05	0.000212574
ENSG00000095397	DFNB31	9:117164359-117267730	1.70526	3.12156	1.83054	5e-05	0.000212574
ENSG00000185000	DGAT1	8:145539953-145550573	9.16069	11.1703	1.21938	0.00125	0.00415655
ENSG00000062282	DGAT2	11:75469499-75514460	7.01563	5.88954	-1.1912	0.01505	0.0379854
ENSG00000100056	DGCR14	22:19117791-19132197	6.23582	7.1986	1.15439	0.00445	0.0129207
ENSG00000183628	DGCR6	22:18893540-18924066	2.65814	4.01049	1.50876	0.0001	0.000409591
ENSG00000128185	DGCR6L	22:20301798-20307603	18.1221	20.7873	1.14707	0.0001	0.000409591
ENSG00000065357	DGKA	12:56295196-56347884	2.14799	1.40714	-1.52649	0.00965	0.0256769
ENSG00000077044	DGKD	2:234263152-234380750	18.3759	21.3122	1.15979	0.0131	0.0336641
ENSG00000153933	DGKE	17:54869273-54946034	10.6645	13.1921	1.23701	5e-05	0.000212574
ENSG00000102780	DGKH	13:42614175-42830714	7.18753	4.75245	-1.51238	5e-05	0.000212574
ENSG00000149091	DGKZ	11:46354454-46402104	15.5134	22.5571	1.45404	5e-05	0.000212574
ENSG00000114956	DGUOK	2:74153952-74208568	42.5892	46.6408	1.09513	0.00865	0.0232911
ENSG00000116133	DHCR24	1:55314137-55354523	79.3842	75.4317	-1.0524	0.0002	0.000775238
ENSG00000172893	DHCR7	11:71139238-71163914	97.2982	109.12	1.1215	0.00045	0.00163649
ENSG00000102967	DHODH	16:72042642-72058954	5.41887	6.55269	1.20923	0.0001	0.000409591
ENSG00000095059	DHPS	19:12777613-12792682	39.0274	43.9842	1.12701	5e-05	0.000212574
ENSG00000167536	DHRS13	17:27224798-27230089	7.24735	6.25548	-1.15856	0.00445	0.0129207
ENSG00000162496	DHRS3	1:12627938-12677737	0.891932	7.89848	8.85548	5e-05	0.000212574
ENSG00000109606	DHX15	4:24519063-24586173	196.873	177.197	-1.11104	5e-05	0.000212574
ENSG00000204560	DHX16	6:30614815-30640814	23.9159	20.7441	-1.1529	0.0003	0.00112987
ENSG00000089876	DHX32	10:127512114-127585005	28.101	32.403	1.15309	5e-05	0.000212574
ENSG00000005100	DHX33	17:5344231-5372236	2.3233	3.09597	1.33257	5e-05	0.000212574
ENSG00000134815	DHX34	19:47852537-47889887	5.19878	5.9683	1.14802	0.00215	0.00676815
ENSG00000150990	DHX37	12:125431370-125473668	6.66255	9.1088	1.36716	5e-05	0.000212574
ENSG00000108406	DHX40	17:57642885-57685712	90.3626	102.608	1.13551	5e-05	0.000212574
ENSG00000131504	DIAPH1	5:140894582-141061788	12.7327	11.1287	-1.14412	0.0185	0.0454146
ENSG00000139734	DIAPH3	13:60239716-60738119	5.24002	4.65018	-1.12684	0.00145	0.00475421
ENSG00000101191	DIDO1	20:61509089-61569304	53.4035	57.1282	1.06975	0.00245	0.00761318
ENSG00000117597	DIEXF	1:210001351-210025558	6.6183	10.073	1.52199	5e-05	0.000212574
ENSG00000086189	DIMT1	5:61601988-61924409	21.3641	27.0327	1.26533	5e-05	0.000212574
ENSG00000211452	DIO1	1:54356911-54376759	0.342971	0.783514	2.28449	0.00255	0.00789242
ENSG00000211448	DIO2	14:80663872-80921812	1.39029	0.615698	-2.25807	0.0036	0.0107031
ENSG00000160305	DIP2A	21:47878811-47989926	22.2181	16.996	-1.30725	5e-05	0.000212574
ENSG00000066084	DIP2B	12:50898767-51142450	20.4271	15.7101	-1.30025	5e-05	0.000212574
ENSG00000151240	DIP2C	10:320129-735683	6.10128	7.15621	1.1729	0.0058	0.0164011
ENSG00000176490	DIRAS1	19:2714565-2721390	0.34268	0.585964	1.70995	0.0001	0.000409591
ENSG00000231672	DIRC3	2:218147461-218621316	0.776394	1.3114	1.68909	5e-05	0.000212574
ENSG00000083520	DIS3	13:73302060-73590592	19.125	20.3668	1.06493	0.0089	0.0238741
ENSG00000166938	DIS3L	15:66570835-66626236	12.6454	10.6025	-1.19268	0.01035	0.0273229
ENSG00000144535	DIS3L2	2:232825954-233209060	12.1986	10.1679	-1.19972	0.0061	0.0171306
ENSG00000154309	DISP1	1:222988363-223179337	3.13367	1.68501	-1.85974	5e-05	0.000212574
ENSG00000150764	DIXDC1	11:111797867-111893308	1.1968	1.72937	1.44499	0.0072	0.0197913
ENSG00000130826	DKC1	X:153991030-154005964	57.1694	85.3948	1.49372	5e-05	0.000212574
ENSG00000107984	DKK1	10:54074055-54077802	232.911	72.6102	-3.2077	5e-05	0.000212574
ENSG00000164741	DLC1	8:12940869-13373167	4.15155	7.23631	1.74304	5e-05	0.000212574
ENSG00000091140	DLD	7:107531414-107643700	110.827	96.4814	-1.14869	5e-05	0.000212574
ENSG00000176124	DLEU1	13:50601268-51423145	18.1729	13.9339	-1.30422	0.00145	0.00475421
ENSG00000075711	DLG1	3:196769430-197030618	71.1381	53.4287	-1.33146	5e-05	0.000212574
ENSG00000082458	DLG3	X:69664710-69725337	40.3233	34.0103	-1.18562	0.00025	0.000955636
ENSG00000198719	DLL1	6:170591293-170599561	1.35895	2.84773	2.09554	5e-05	0.000212574
ENSG00000064195	DLX3	17:48067368-48072588	0.518757	1.46888	2.83153	5e-05	0.000212574
ENSG00000161249	DMKN	19:35988121-36004560	50.9944	62.4576	1.22479	5e-05	0.000212574
ENSG00000104936	DMPK	19:46272977-46285815	3.03229	4.4394	1.46404	5e-05	0.000212574
ENSG00000176399	DMRTA1	9:22446839-22452472	30.8468	20.0833	-1.53594	5e-05	0.000212574
ENSG00000135164	DMTF1	7:86780738-86849903	51.5755	43.7093	-1.17997	5e-05	0.000212574
ENSG00000104093	DMXL2	15:51706293-51915030	35.2376	23.9274	-1.47269	5e-05	0.000212574
ENSG00000154099	DNAAF1	16:84178864-84220669	1.70477	5.27934	3.0968	5e-05	0.000212574
ENSG00000165506	DNAAF2	14:50091891-50101948	9.44198	11.1398	1.17981	5e-05	0.000212574
ENSG00000187775	DNAH17	17:76374734-76573476	0.566809	1.4124	2.49185	0.008	0.0217391
ENSG00000039139	DNAH5	5:13690439-13944652	1.77783	1.22395	-1.45254	0.0023	0.00719538
ENSG00000086061	DNAJA1	9:33025208-33039905	234.455	145.67	-1.6095	5e-05	0.000212574
ENSG00000103423	DNAJA3	16:4475805-4506776	32.2247	34.4013	1.06754	0.00045	0.00163649
ENSG00000140403	DNAJA4	15:78542843-78592136	12.8434	9.3178	-1.37837	5e-05	0.000212574
ENSG00000132002	DNAJB1	19:14625581-14640049	127.026	97.6789	-1.30044	5e-05	0.000212574
ENSG00000090520	DNAJB11	3:186256229-186315061	55.7093	51.4167	-1.08349	0.00655	0.0182122
ENSG00000164031	DNAJB14	4:100817404-100867883	33.8953	28.0916	-1.2066	5e-05	0.000212574
ENSG00000135924	DNAJB2	2:220143988-220151622	22.4687	18.2842	-1.22886	5e-05	0.000212574
ENSG00000137094	DNAJB5	9:34989637-34998897	2.61803	1.22071	-2.14469	5e-05	0.000212574
ENSG00000105993	DNAJB6	7:157128074-157210133	115.022	156.243	1.35838	5e-05	0.000212574
ENSG00000128590	DNAJB9	7:108110865-108215294	21.1772	30.2342	1.42768	5e-05	0.000212574
ENSG00000077232	DNAJC10	2:183580998-183653542	48.2927	44.5275	-1.08456	5e-05	0.000212574
ENSG00000138246	DNAJC13	3:132136369-132257876	30.4735	22.8231	-1.3352	5e-05	0.000212574
ENSG00000205981	DNAJC19	3:180701496-181508734	23.5032	27.8841	1.1864	0.00015	0.000595169
ENSG00000105821	DNAJC2	7:102937868-103629963	54.1424	59.388	1.09688	0.01625	0.040554
ENSG00000168724	DNAJC21	5:34929697-34959069	46.8474	41.9012	-1.11804	5e-05	0.000212574
ENSG00000178401	DNAJC22	12:49740699-49751309	32.2072	19.8497	-1.62255	5e-05	0.000212574
ENSG00000170946	DNAJC24	11:31391386-31453396	11.1708	8.33628	-1.34002	5e-05	0.000212574
ENSG00000177692	DNAJC28	21:34860496-34864027	3.10384	1.78072	-1.74302	5e-05	0.000212574
ENSG00000102580	DNAJC3	13:96329410-96443301	35.905	25.4794	-1.40918	5e-05	0.000212574
ENSG00000247400	DNAJC3-AS1	13:96325088-96329179	2.40112	1.82643	-1.31465	0.0001	0.000409591
ENSG00000126698	DNAJC8	1:28527012-28559536	78.5552	82.1357	1.04558	0.00515	0.0147186
ENSG00000013563	DNASE1L1	X:153618314-153650065	19.692	25.6792	1.30404	5e-05	0.000212574
ENSG00000105612	DNASE2	19:12986022-12992335	23.8974	28.1673	1.17868	5e-05	0.000212574
ENSG00000087470	DNM1L	12:32832133-32908836	45.6971	37.9241	-1.20496	5e-05	0.000212574
ENSG00000079805	DNM2	19:10824142-10942586	21.5754	23.6722	1.09719	5e-05	0.000212574
ENSG00000107554	DNMBP	10:101635333-101769676	2.92833	9.55899	3.26431	5e-05	0.000212574
ENSG00000227695	DNMBP-AS1	10:101635333-101769676	0.649089	1.89651	2.92181	5e-05	0.000212574
ENSG00000119772	DNMT3A	2:25455844-25565459	25.4778	23.274	-1.09469	0.0006	0.00212909
ENSG00000123992	DNPEP	2:220238267-220586393	69.116	119.759	1.73272	5e-05	0.000212574
ENSG00000101457	DNTTIP1	20:44420575-44440066	12.0139	10.1041	-1.18901	0.0004	0.00147059
ENSG00000067334	DNTTIP2	1:94333372-94345474	32.1254	35.1426	1.09392	0.0006	0.00212909
ENSG00000149927	DOC2A	16:30003644-30034591	5.14027	6.10903	1.18846	0.0162	0.0404528
ENSG00000135905	DOCK10	2:225629806-225907162	3.9726	2.05682	-1.93143	5e-05	0.000212574
ENSG00000116641	DOCK7	1:62920398-63153969	12.9067	10.1142	-1.2761	5e-05	0.000212574
ENSG00000107099	DOCK8	9:213107-465259	2.5338	3.77924	1.49153	5e-05	0.000212574
ENSG00000129932	DOHH	19:3490819-3500938	1.35885	1.88173	1.3848	0.0009	0.00308559
ENSG00000175920	DOK7	4:3465032-3503200	4.5359	10.0323	2.21177	5e-05	0.000212574
ENSG00000175283	DOLK	9:131683173-131790582	13.8322	15.6879	1.13416	0.00635	0.0177425
ENSG00000167130	DOLPP1	9:131843378-131852717	14.8768	12.0431	-1.2353	5e-05	0.000212574
ENSG00000083097	DOPEY1	6:83777384-83906382	10.3649	9.09201	-1.14	0.01825	0.0448975
ENSG00000142197	DOPEY2	21:37529079-37789125	7.79385	14.3669	1.84337	5e-05	0.000212574
ENSG00000104885	DOT1L	19:2164147-2232577	3.68548	7.49527	2.03373	5e-05	0.000212574
ENSG00000172269	DPAGT1	11:118967212-118989252	20.8817	23.5023	1.1255	0.00185	0.00592062
ENSG00000166171	DPCD	10:103330316-103369425	17.4159	21.7435	1.24848	5e-05	0.000212574
ENSG00000132768	DPH2	1:44435671-44439041	16.8636	23.7691	1.40949	5e-05	0.000212574
ENSG00000136908	DPM2	9:130697377-130700763	15.8033	22.2578	1.40842	5e-05	0.000212574
ENSG00000179085	DPM3	1:155112366-155113071	19.8064	25.5452	1.28975	0.0003	0.00112987
ENSG00000176978	DPP7	9:140004993-140009629	42.1966	57.6007	1.36505	5e-05	0.000212574
ENSG00000142002	DPP9	19:4675237-4723875	3.78611	5.25291	1.38741	5e-05	0.000212574
ENSG00000162961	DPY30	2:32092877-32264881	87.7455	104.377	1.18954	5e-05	0.000212574
ENSG00000188641	DPYD	1:97543298-98386605	16.8551	13.5871	-1.24053	5e-05	0.000212574
ENSG00000235777	DPYD-AS2	1:97543298-98386605	1.2655	0.460189	-2.74996	0.0029	0.00883203
ENSG00000157851	DPYSL5	2:27070614-27250064	0.235365	0.548379	2.3299	0.00545	0.0154932
ENSG00000117505	DR1	1:93615298-93828149	19.3482	16.177	-1.19603	5e-05	0.000212574
ENSG00000156171	DRAM2	1:111659954-111727724	31.2074	35.6771	1.14322	0.0006	0.00212909
ENSG00000175550	DRAP1	11:65686727-65689032	82.6828	88.9326	1.07559	0.0041	0.0120371
ENSG00000184845	DRD1	5:174867674-174871163	3.22097	1.54709	-2.08196	5e-05	0.000212574
ENSG00000113360	DROSHA	5:31400603-31532303	19.6091	15.0394	-1.30385	0.0017	0.00548568
ENSG00000134755	DSC2	18:28645939-28682378	4.65709	3.82743	-1.21677	5e-05	0.000212574
ENSG00000111817	DSE	6:116575335-116759442	3.9303	2.80714	-1.40011	5e-05	0.000212574
ENSG00000046604	DSG2	18:29078026-29128813	12.2084	10.8704	-1.12309	5e-05	0.000212574
ENSG00000125868	DSTN	20:17550507-17588887	344.179	355.995	1.03433	0.00085	0.00292647
ENSG00000230982	DSTNP1	21:48055078-48085036	11.5514	6.57808	-1.75605	5e-05	0.000212574
ENSG00000133059	DSTYK	1:205111631-205180727	12.2007	11.4385	-1.06663	5e-05	0.000212574
ENSG00000104047	DTWD1	15:49398267-50149346	40.2773	35.5134	-1.13414	0.0022	0.00691284
ENSG00000169570	DTWD2	5:118173016-118324240	8.15087	6.29335	-1.29516	5e-05	0.000212574
ENSG00000163840	DTX3L	3:122246805-122294050	7.20916	5.9888	-1.20377	0.0011	0.0036987
ENSG00000168393	DTYMK	2:242615156-242626406	27.5361	31.6391	1.14901	5e-05	0.000212574
ENSG00000169718	DUS1L	17:80015747-80023680	26.3224	29.073	1.10449	0.0001	0.000409591
ENSG00000141994	DUS3L	19:5785154-5791249	4.55345	5.46225	1.19959	0.00055	0.00196757
ENSG00000143507	DUSP10	1:221874765-221915518	6.9032	3.90159	-1.76933	5e-05	0.000212574
ENSG00000144048	DUSP11	2:73989310-74007284	25.9985	29.6205	1.13932	5e-05	0.000212574
ENSG00000081721	DUSP12	1:161719547-161727028	20.3009	22.5783	1.11218	0.0194	0.047339
ENSG00000161326	DUSP14	17:35849936-35873603	13.7265	11.4096	-1.20306	5e-05	0.000212574
ENSG00000167065	DUSP18	22:30279143-31530682	4.40712	3.1853	-1.38358	0.00525	0.0149619
ENSG00000158050	DUSP2	2:96808904-96811179	1.01524	3.40374	3.35262	5e-05	0.000212574
ENSG00000158716	DUSP23	1:159750721-159752333	17.2196	19.8594	1.1533	0.0052	0.0148417
ENSG00000108861	DUSP3	17:41843489-41856368	28.6848	33.012	1.15086	5e-05	0.000212574
ENSG00000120875	DUSP4	8:29190580-29208185	19.9553	15.6557	-1.27463	5e-05	0.000212574
ENSG00000138166	DUSP5	10:112257595-112271302	4.14215	4.92243	1.18838	0.0005	0.00180301
ENSG00000139318	DUSP6	12:89741049-89747048	2.17943	1.05063	-2.07441	0.00025	0.000955636
ENSG00000164086	DUSP7	3:52082934-52090566	0.678466	1.15212	1.69812	5e-05	0.000212574
ENSG00000107404	DVL1	1:1266693-1284760	11.5774	14.6048	1.26149	5e-05	0.000212574
ENSG00000197102	DYNC1H1	14:102430864-102532565	51.8257	43.7839	-1.18367	5e-05	0.000212574
ENSG00000077380	DYNC1I2	2:172543918-172604930	55.2633	46.5343	-1.18758	5e-05	0.000212574
ENSG00000144635	DYNC1LI1	3:32567462-32612366	28.0404	22.1431	-1.26633	5e-05	0.000212574
ENSG00000187240	DYNC2H1	11:102980159-103350591	8.30716	7.47238	-1.11172	0.01565	0.0392741
ENSG00000088986	DYNLL1	12:120907652-120936296	283.471	218.092	-1.29977	5e-05	0.000212574
ENSG00000121083	DYNLL2	17:56160779-56167618	78.4202	68.463	-1.14544	5e-05	0.000212574
ENSG00000125971	DYNLRB1	20:33104213-33128762	51.9478	60.0858	1.15666	5e-05	0.000212574
ENSG00000146425	DYNLT1	6:159057505-159065771	54.6625	60.287	1.10289	0.0008	0.00277048
ENSG00000165169	DYNLT3	X:37208527-38548169	25.6389	34.38	1.34093	5e-05	0.000212574
ENSG00000127334	DYRK2	12:68042117-68064699	11.8932	17.7601	1.4933	5e-05	0.000212574
ENSG00000089091	DZANK1	20:18364010-18465287	2.07439	1.45551	-1.42519	5e-05	0.000212574
ENSG00000198919	DZIP3	3:108268832-108413693	15.0286	12.8825	-1.16659	0.00255	0.00789242
ENSG00000101412	E2F1	20:32263488-32274210	7.26831	9.89605	1.36153	5e-05	0.000212574
ENSG00000169016	E2F6	2:11584500-11606297	29.4271	43.3251	1.47229	5e-05	0.000212574
ENSG00000129173	E2F8	11:19203577-19302973	4.76668	3.39754	-1.40298	0.00165	0.00533741
ENSG00000167967	E4F1	16:2273559-2288712	8.61125	10.9955	1.27688	5e-05	0.000212574
ENSG00000144597	EAF1	3:15422781-15484120	20.8924	19.3911	-1.07742	0.0015	0.00490313
ENSG00000129518	EAPP	14:34985134-35008916	50.2211	59.0454	1.17571	5e-05	0.000212574
ENSG00000147155	EBP	X:48379545-48387104	92.9988	84.4283	-1.10151	5e-05	0.000212574
ENSG00000122882	ECD	10:74870216-74927853	28.7049	26.4645	-1.08466	0.0037	0.0109738
ENSG00000117298	ECE1	1:21543739-21671997	6.36716	13.0371	2.04755	5e-05	0.000212574
ENSG00000145194	ECE2	3:183852825-184402546	5.77629	7.60441	1.31649	0.0047	0.0135455
ENSG00000104823	ECH1	19:39306067-39322497	34.928	39.728	1.13742	5e-05	0.000212574
ENSG00000127884	ECHS1	10:135175983-135187193	67.1824	72.5702	1.0802	5e-05	0.000212574
ENSG00000167969	ECI1	16:2289395-2302301	19.4339	26.1145	1.34376	5e-05	0.000212574
ENSG00000114346	ECT2	3:172468471-172539264	44.153	36.847	-1.19828	5e-05	0.000212574
ENSG00000186197	EDARADD	1:236511561-236648026	1.02038	0.547138	-1.86494	0.00055	0.00196757
ENSG00000179151	EDC3	15:74890840-74988633	16.2567	19.6403	1.20813	0.00235	0.00732904
ENSG00000116406	EDEM3	1:184659636-184724047	32.2598	29.2138	-1.10427	0.01195	0.0310019
ENSG00000107223	EDF1	9:139756570-139760738	352.755	407.3	1.15463	5e-05	0.000212574
ENSG00000164176	EDIL3	5:83236372-83786583	1.4619	0.858124	-1.70359	0.0001	0.000409591
ENSG00000078401	EDN1	6:12290595-12297427	29.7392	19.772	-1.50411	5e-05	0.000212574
ENSG00000127129	EDN2	1:41944445-41950344	0.351315	1.30584	3.717	0.00305	0.00924283
ENSG00000102189	EEA1	12:93115280-93323107	15.8124	11.6436	-1.35803	5e-05	0.000212574
ENSG00000074266	EED	11:85955585-85989781	41.0208	31.0987	-1.31905	5e-05	0.000212574
ENSG00000213046	EEF1A1P32	1:197473877-197744826	1.48961	1.02773	-1.44942	0.0187	0.0458596
ENSG00000196205	EEF1A1P5	9:135894815-135896553	33.4999	28.9429	-1.15745	5e-05	0.000212574
ENSG00000233476	EEF1A1P6	7:22459062-22705152	7.09441	4.83401	-1.4676	5e-05	0.000212574
ENSG00000101210	EEF1A2	20:62119365-62130505	287.742	307.39	1.06828	5e-05	0.000212574
ENSG00000114942	EEF1B2	2:206980270-207027652	572.524	600.749	1.04777	0.0001	0.000409591
ENSG00000104529	EEF1D	8:144661805-144682485	713.909	812.993	1.13879	5e-05	0.000212574
ENSG00000124802	EEF1E1	6:7726331-8102811	35.4317	40.6633	1.14765	0.00235	0.00732904
ENSG00000254772	EEF1G	11:62327072-62359649	1078.65	1180.36	1.09429	5e-05	0.000212574
ENSG00000167658	EEF2	19:3972315-3985461	828.325	979.155	1.18209	5e-05	0.000212574
ENSG00000130038	EFCAB4B	12:3715798-3873985	2.44126	2.90127	1.18843	0.0193	0.0471622
ENSG00000115380	EFEMP1	2:56093101-56151274	42.7902	28.4008	-1.50665	5e-05	0.000212574
ENSG00000169242	EFNA1	1:155099935-155107333	58.4061	34.4578	-1.695	5e-05	0.000212574
ENSG00000143590	EFNA3	1:155036206-155060014	3.402	4.54551	1.33613	0.00885	0.0237735
ENSG00000243364	EFNA4	1:155036206-155060014	6.759	5.09971	-1.32537	0.00235	0.00732904
ENSG00000125266	EFNB2	13:107142092-107187462	11.1751	8.0798	-1.38309	5e-05	0.000212574
ENSG00000108947	EFNB3	17:7608519-7614696	0.841318	1.07855	1.28197	0.0108	0.0283579
ENSG00000132294	EFR3A	8:132916334-133025889	46.6527	40.7375	-1.16821	5e-05	0.000212574
ENSG00000084710	EFR3B	2:25264998-25378243	3.15037	4.15656	1.31939	5e-05	0.000212574
ENSG00000108883	EFTUD2	17:42925278-42976993	29.4796	30.9309	1.04923	0.0012	0.00400741
ENSG00000172889	EGFL7	9:139543061-139567130	12.788	16.8917	1.3209	5e-05	0.000212574
ENSG00000146648	EGFR	7:55086713-55324313	2.11074	0.872524	-2.41912	5e-05	0.000212574
ENSG00000171570	EGLN2	19:41305047-41314336	19.1895	21.4752	1.11911	5e-05	0.000212574
ENSG00000129521	EGLN3	14:34393436-34931980	16.3812	5.47801	-2.99034	5e-05	0.000212574
ENSG00000179388	EGR3	8:22545171-22941132	0.247035	1.91025	7.73269	5e-05	0.000212574
ENSG00000110047	EHD1	11:64619113-64655768	10.3232	20.3549	1.97176	5e-05	0.000212574
ENSG00000013016	EHD3	2:31456879-31492313	4.15953	3.59004	-1.15863	0.00055	0.00196757
ENSG00000103966	EHD4	15:42190949-42264776	5.28792	11.4189	2.15943	5e-05	0.000212574
ENSG00000113790	EHHADH	3:184880658-184999778	2.90658	2.05908	-1.41159	0.0039	0.0115032
ENSG00000255302	EID1	15:49115931-49255641	139.841	129.678	-1.07837	5e-05	0.000212574
ENSG00000255150	EID3	12:104609556-104744061	2.97838	2.03447	-1.46396	0.0095	0.025325
ENSG00000173674	EIF1AX	X:20142635-20159962	33.2567	37.2753	1.12084	5e-05	0.000212574
ENSG00000114784	EIF1B	3:40351174-40353915	16.7664	14.6484	-1.14459	0.00405	0.0119046
ENSG00000144895	EIF2A	3:150259780-150348222	84.9117	97.3856	1.1469	5e-05	0.000212574
ENSG00000172071	EIF2AK3	2:88838237-88931337	22.1702	24.9296	1.12447	0.003	0.00910581
ENSG00000111361	EIF2B1	12:124086623-124118313	34.2618	40.1059	1.17057	5e-05	0.000212574
ENSG00000070785	EIF2B3	1:45316449-45452282	16.5991	13.2823	-1.24971	5e-05	0.000212574
ENSG00000126070	EIF2C3	1:36396318-36522063	9.321	7.49693	-1.24331	0.00885	0.0237735
ENSG00000143486	EIF2D	1:206680878-206785904	41.3413	44.9517	1.08733	0.0013	0.00430443
ENSG00000130741	EIF2S3	X:24072832-24096088	121.25	133.382	1.10005	5e-05	0.000212574
ENSG00000106263	EIF3B	7:2291404-2420380	179.524	211.347	1.17726	5e-05	0.000212574
ENSG00000184110	EIF3C	16:28671016-28752102	11.6594	14.4381	1.23832	5e-05	0.000212574
ENSG00000100353	EIF3D	22:36906896-36925483	210.256	255.885	1.21702	5e-05	0.000212574
ENSG00000104408	EIF3E	8:109213444-109447562	604.47	685.46	1.13398	5e-05	0.000212574
ENSG00000175390	EIF3F	11:7991797-8023409	53.4557	59.508	1.11322	5e-05	0.000212574
ENSG00000130811	EIF3G	19:10216898-10230599	100.743	114.214	1.13371	5e-05	0.000212574
ENSG00000147677	EIF3H	8:117654368-117889123	237.612	267.414	1.12542	5e-05	0.000212574
ENSG00000178982	EIF3K	19:39109721-39127595	181.664	190.148	1.04671	0.0017	0.00548568
ENSG00000100129	EIF3L	22:38244874-38285414	244.376	271.675	1.1117	5e-05	0.000212574
ENSG00000141543	EIF4A3	17:78109012-78120982	95.2229	88.0645	-1.08129	5e-05	0.000212574
ENSG00000063046	EIF4B	12:53399941-53458156	327.734	400.829	1.22303	5e-05	0.000212574
ENSG00000197258	EIF4BP6	7:103969103-104549001	0.877201	0.340427	-2.57676	0.0003	0.00112987
ENSG00000187840	EIF4EBP1	8:37887858-37917883	26.1146	32.9492	1.26172	5e-05	0.000212574
ENSG00000148730	EIF4EBP2	10:72164134-72188374	16.2434	14.4315	-1.12555	5e-05	0.000212574
ENSG00000184708	EIF4ENIF1	22:31795508-32058418	12.292	15.6311	1.27165	0.01725	0.0427135
ENSG00000110321	EIF4G2	11:10804859-10830657	260.125	235.5	-1.10457	5e-05	0.000212574
ENSG00000075151	EIF4G3	1:21132971-21503377	29.4004	24.3752	-1.20616	5e-05	0.000212574
ENSG00000106682	EIF4H	7:73588574-73611431	163.498	171.074	1.04633	0.0001	0.000409591
ENSG00000100664	EIF5	14:103799880-103811362	189.654	171.217	-1.10768	5e-05	0.000212574
ENSG00000132507	EIF5A	17:7210317-7232638	116.085	125.219	1.07868	5e-05	0.000212574
ENSG00000163577	EIF5A2	3:170606203-170626482	15.1406	10.0596	-1.50509	0.0003	0.00112987
ENSG00000006744	ELAC2	17:12692828-12921381	20.3766	22.5253	1.10545	0.0006	0.00212909
ENSG00000107105	ELAVL2	9:23690101-23826335	0.920853	0.533994	-1.72446	0.00985	0.026144
ENSG00000120690	ELF1	13:41506055-41658137	36.0005	62.6837	1.74119	5e-05	0.000212574
ENSG00000163435	ELF3	1:201951499-201986316	15.2623	66.4982	4.35704	5e-05	0.000212574
ENSG00000102034	ELF4	X:129198848-129244691	9.32946	11.7053	1.25466	5e-05	0.000212574
ENSG00000135374	ELF5	11:34500339-34535352	2.20789	1.52928	-1.44375	0.0001	0.000409591
ENSG00000118985	ELL2	5:95220801-96143803	10.2087	7.42091	-1.37566	0.0011	0.0036987
ENSG00000062598	ELMO2	20:44994687-45087915	14.3405	11.5744	-1.23898	5e-05	0.000212574
ENSG00000102890	ELMO3	16:67233013-67237932	7.52968	8.94195	1.18756	5e-05	0.000212574
ENSG00000179387	ELMOD2	4:141445311-141474924	24.1034	20.7838	-1.15972	0.00335	0.0100453
ENSG00000115459	ELMOD3	2:85569210-85618875	9.69828	6.8763	-1.41039	5e-05	0.000212574
ENSG00000066322	ELOVL1	1:43829067-43833697	59.56	53.9378	-1.10423	5e-05	0.000212574
ENSG00000197977	ELOVL2	6:10980991-11078459	1.11434	1.46546	1.31509	0.0005	0.00180301
ENSG00000118402	ELOVL4	6:80624528-80657297	0.976649	0.610043	-1.60095	0.00015	0.000595169
ENSG00000170522	ELOVL6	4:110967001-111120355	10.7372	7.78516	-1.37919	5e-05	0.000212574
ENSG00000164181	ELOVL7	5:60047617-60140216	30.869	26.8169	-1.1511	5e-05	0.000212574
ENSG00000109911	ELP4	11:31531296-31805546	14.3137	12.377	-1.15647	0.0003	0.00112987
ENSG00000154920	EME1	17:48450580-48475249	6.52545	5.16177	-1.26419	0.00365	0.0108367
ENSG00000183798	EMILIN3	20:39969559-39995467	2.25465	1.82732	-1.23386	0.0016	0.00518939
ENSG00000213853	EMP2	16:10622278-10674555	74.7873	123.628	1.65306	5e-05	0.000212574
ENSG00000164778	EN2	7:155250823-155257526	0.284714	0.582728	2.04671	0.0001	0.000409591
ENSG00000171617	ENC1	5:73923233-74072737	29.2102	13.8581	-2.1078	5e-05	0.000212574
ENSG00000149218	ENDOD1	11:94822973-94865809	7.02362	8.35698	1.18984	5e-05	0.000212574
ENSG00000074800	ENO1	1:8921060-8939953	1092.98	1199.6	1.09755	5e-05	0.000212574
ENSG00000188316	ENO4	10:118592511-118886097	1.55522	0.82074	-1.8949	0.0001	0.000409591
ENSG00000145293	ENOPH1	4:83351714-83382244	37.3043	42.593	1.14177	5e-05	0.000212574
ENSG00000132199	ENOSF1	18:596997-712676	20.533	23.1014	1.12509	0.0026	0.00803121
ENSG00000165675	ENOX2	X:129751712-130037208	13.0036	10.2913	-1.26355	5e-05	0.000212574
ENSG00000197594	ENPP1	6:132129155-132216295	18.7698	13.246	-1.41701	5e-05	0.000212574
ENSG00000001561	ENPP4	6:46097700-46114435	5.95068	5.04975	-1.17841	5e-05	0.000212574
ENSG00000143420	ENSA	1:150573326-150602088	419.569	446.651	1.06455	5e-05	0.000212574
ENSG00000054179	ENTPD2	9:139942549-139948497	0.71738	0.363823	-1.97178	0.00265	0.00817091
ENSG00000168032	ENTPD3	3:40355292-40494820	3.25872	6.35963	1.95157	5e-05	0.000212574
ENSG00000223797	ENTPD3-AS1	3:40355292-40494820	3.43346	7.55404	2.20013	5e-05	0.000212574
ENSG00000197217	ENTPD4	8:23154701-23315208	12.3899	10.4191	-1.18915	0.00155	0.00504826
ENSG00000197586	ENTPD6	20:25176328-25207365	23.7544	26.1923	1.10263	0.0114	0.0297327
ENSG00000198018	ENTPD7	10:101419262-101515891	6.66578	4.12634	-1.61542	5e-05	0.000212574
ENSG00000188833	ENTPD8	9:140317801-140336268	0.410762	2.13354	5.19412	5e-05	0.000212574
ENSG00000100393	EP300	22:41487789-41593460	2.82094	1.97647	-1.42726	5e-05	0.000212574
ENSG00000116016	EPAS1	2:46520805-46613836	15.9353	21.4899	1.34857	5e-05	0.000212574
ENSG00000088367	EPB41L1	20:34679425-34820721	4.0162	6.87952	1.71294	5e-05	0.000212574
ENSG00000129595	EPB41L4A	5:111478137-111755013	2.61066	3.88932	1.48978	0.00465	0.0134195
ENSG00000224032	EPB41L4A-AS1	5:111478137-111755013	62.0638	97.7926	1.57568	5e-05	0.000212574
ENSG00000115109	EPB41L5	2:120770580-120974855	110.887	100.023	-1.10861	5e-05	0.000212574
ENSG00000120616	EPC1	10:32555216-32667726	15.4698	12.1336	-1.27496	5e-05	0.000212574
ENSG00000119888	EPCAM	2:47572296-47614740	266.469	297.115	1.11501	5e-05	0.000212574
ENSG00000146904	EPHA1	7:143078172-143220542	15.5141	11.2597	-1.37783	0.0003	0.00112987
ENSG00000142627	EPHA2	1:16450831-16483824	3.09654	4.82684	1.55878	5e-05	0.000212574
ENSG00000116106	EPHA4	2:222282746-222438922	42.1374	33.9003	-1.24298	5e-05	0.000212574
ENSG00000135333	EPHA7	6:93949737-94129265	10.289	8.5737	-1.20007	5e-05	0.000212574
ENSG00000133216	EPHB2	1:23037331-23241818	3.49846	2.86182	-1.22246	0.004	0.0117799
ENSG00000196411	EPHB4	7:100400186-100464631	46.0124	42.188	-1.09065	0.00615	0.0172428
ENSG00000178567	EPM2AIP1	3:37027356-37034795	10.8153	9.87938	-1.09474	5e-05	0.000212574
ENSG00000063245	EPN1	19:56186560-56207132	5.01195	5.69422	1.13613	0.0046	0.0132976
ENSG00000072134	EPN2	17:19140689-19240028	6.28108	5.09176	-1.23358	0.00085	0.00292647
ENSG00000187266	EPOR	19:11487880-11530018	2.32809	2.85083	1.22454	0.00515	0.0147186
ENSG00000227184	EPPK1	8:144939496-144952632	9.01174	12.9417	1.43609	5e-05	0.000212574
ENSG00000127527	EPS15L1	19:16466219-16582781	8.92062	14.1327	1.58427	5e-05	0.000212574
ENSG00000151491	EPS8	12:15773091-16035263	26.2728	23.9209	-1.09832	0.0018	0.00577247
ENSG00000132591	ERAL1	17:27182019-27188085	11.7162	10.4621	-1.11987	0.0035	0.0104421
ENSG00000164307	ERAP1	5:95220801-96143803	15.4692	13.4224	-1.15249	0.01005	0.0266007
ENSG00000112851	ERBB2IP	5:65222302-65378377	76.0034	65.8934	-1.15343	5e-05	0.000212574
ENSG00000187672	ERC2	3:55542335-56502391	15.8541	9.55718	-1.65886	5e-05	0.000212574
ENSG00000012061	ERCC1	19:45882891-45982086	30.8936	35.5444	1.15054	5e-05	0.000212574
ENSG00000163161	ERCC3	2:128014865-128051752	47.698	43.0293	-1.1085	5e-05	0.000212574
ENSG00000105722	ERF	19:42751716-42759309	7.13905	6.16884	-1.15728	0.0002	0.000775238
ENSG00000113719	ERGIC1	5:172261277-172379688	86.0052	90.9208	1.05715	5e-05	0.000212574
ENSG00000125991	ERGIC3	20:34129769-34145405	197.74	215.079	1.08768	5e-05	0.000212574
ENSG00000100632	ERH	14:69846847-69929105	200.508	222.122	1.1078	5e-05	0.000212574
ENSG00000104626	ERI1	8:8859656-8974256	6.79249	5.65989	-1.20011	0.00095	0.0032395
ENSG00000104714	ERICH1	8:564743-1212580	6.57463	8.00531	1.21761	0.0049	0.0140864
ENSG00000107566	ERLIN1	10:101909850-101989376	8.77027	10.512	1.19859	0.00115	0.00385623
ENSG00000099219	ERMP1	9:5629024-5833117	37.4754	40.4883	1.0804	0.0004	0.00147059
ENSG00000178607	ERN1	17:62120389-62207502	2.48684	3.92664	1.57897	5e-05	0.000212574
ENSG00000197930	ERO1L	14:53106633-53162618	20.6475	18.604	-1.10984	0.0132	0.0338855
ENSG00000086619	ERO1LB	1:236305831-236445319	2.57718	1.69331	-1.52198	0.0004	0.00147059
ENSG00000089248	ERP29	12:112451119-112461255	68.6092	81.6037	1.1894	5e-05	0.000212574
ENSG00000023318	ERP44	9:102741460-102861322	10.0517	9.08424	-1.1065	5e-05	0.000212574
ENSG00000213462	ERV3-1	7:64437284-64467121	21.4952	17.7415	-1.21158	5e-05	0.000212574
ENSG00000141446	ESCO1	18:19109263-19180845	21.8896	23.9465	1.09397	5e-05	0.000212574
ENSG00000139684	ESD	13:47345390-47371367	87.6088	95.8224	1.09375	5e-05	0.000212574
ENSG00000091831	ESR1	6:151977825-152958936	63.6317	58.2464	-1.09246	0.00115	0.00385623
ENSG00000140009	ESR2	14:64319682-64805317	219.868	127.351	-1.72648	5e-05	0.000212574
ENSG00000103067	ESRP2	16:68050053-68294961	39.6146	52.7858	1.33248	5e-05	0.000212574
ENSG00000173153	ESRRA	11:64073043-64085556	14.1367	17.6271	1.2469	0.0001	0.000409591
ENSG00000140374	ETFA	15:76352177-76603813	163.78	174.843	1.06755	0.0013	0.00430443
ENSG00000105379	ETFB	19:51848409-51869672	48.4045	58.7129	1.21296	5e-05	0.000212574
ENSG00000105755	ETHE1	19:44010871-44040282	8.11554	10.4517	1.28786	5e-05	0.000212574
ENSG00000139163	ETNK1	12:22778008-22838646	21.5446	14.5743	-1.47826	5e-05	0.000212574
ENSG00000143845	ETNK2	1:204100189-204121307	10.3781	12.123	1.16813	0.0002	0.000775238
ENSG00000117036	ETV3	1:157090982-157108266	11.5149	10.6038	-1.08592	0.0151	0.0380892
ENSG00000126860	EVI2A	17:29421944-29709134	1.04264	0.40717	-2.5607	5e-05	0.000212574
ENSG00000185862	EVI2B	17:29421944-29709134	0.968686	0.497841	-1.94577	0.00215	0.00676815
ENSG00000142459	EVI5L	19:7895160-7929861	2.16551	2.49672	1.15295	0.01145	0.0298586
ENSG00000196405	EVL	14:100437785-100610573	61.351	70.7044	1.15246	5e-05	0.000212574
ENSG00000187609	EXD3	9:140201347-140317714	4.68354	5.71897	1.22108	0.00835	0.0225613
ENSG00000090989	EXOC1	4:56719781-56771200	27.2295	23.7375	-1.14711	5e-05	0.000212574
ENSG00000070367	EXOC5	14:57670517-57756797	49.5941	39.4109	-1.25839	5e-05	0.000212574
ENSG00000138190	EXOC6	10:94590934-94819250	15.8741	13.8785	-1.14378	0.0064	0.0178444
ENSG00000116903	EXOC8	1:231468479-231490769	11.6094	12.628	1.09313	5e-05	0.000212574
ENSG00000157036	EXOG	3:38537617-38583652	6.56081	4.8658	-1.34835	5e-05	0.000212574
ENSG00000171311	EXOSC1	10:99185916-99205774	31.4401	34.7482	1.10522	0.0135	0.0345417
ENSG00000171824	EXOSC10	1:11126674-11162157	34.3525	31.7232	-1.08288	0.0025	0.00776011
ENSG00000130713	EXOSC2	9:133569107-133580248	27.8032	34.314	1.23418	5e-05	0.000212574
ENSG00000107371	EXOSC3	9:37510888-38069210	40.699	32.6803	-1.24537	0.00255	0.00789242
ENSG00000178896	EXOSC4	8:145132904-145135550	23.5243	26.8547	1.14157	0.0004	0.00147059
ENSG00000077348	EXOSC5	19:41836812-42006550	9.81991	13.3112	1.35553	5e-05	0.000212574
ENSG00000223496	EXOSC6	16:70284133-70285833	17.493	22.5029	1.2864	5e-05	0.000212574
ENSG00000075914	EXOSC7	3:44956748-45077563	19.3095	22.8749	1.18465	0.01	0.0264847
ENSG00000158161	EYA3	1:28296854-28415207	8.48223	7.08286	-1.19757	0.00025	0.000955636
ENSG00000106462	EZH2	7:148504474-148581413	30.5414	27.901	-1.09464	0.0001	0.000409591
ENSG00000131187	F12	5:176829140-176883283	3.27631	5.08404	1.55176	0.0019	0.00606025
ENSG00000164251	F2RL1	5:76114757-76131140	6.88872	5.38987	-1.27809	5e-05	0.000212574
ENSG00000197932	F8A1	X:154064062-154288578	4.10276	3.09707	-1.32472	0.00195	0.00620241
ENSG00000168040	FADD	11:70049268-70053496	5.9293	7.58879	1.27988	0.0001	0.000409591
ENSG00000221968	FADS3	11:61567097-61659523	10.6726	6.98529	-1.52786	5e-05	0.000212574
ENSG00000180185	FAHD1	16:1845620-1934295	16.2247	21.9801	1.35473	5e-05	0.000212574
ENSG00000115042	FAHD2A	2:96068468-96082364	14.2285	16.9713	1.19277	5e-05	0.000212574
ENSG00000144199	FAHD2B	2:97746834-97760619	2.04344	3.12764	1.53058	0.003	0.00910581
ENSG00000153443	FAM100A	16:4656110-4665028	3.62758	6.84999	1.88831	5e-05	0.000212574
ENSG00000167106	FAM102A	9:130702573-130742812	8.44523	27.9536	3.30997	5e-05	0.000212574
ENSG00000162636	FAM102B	1:109102710-109187522	66.4846	80.8643	1.21629	5e-05	0.000212574
ENSG00000145569	FAM105A	5:14581883-14615073	11.9457	16.538	1.38443	5e-05	0.000212574
ENSG00000154124	FAM105B	5:14664772-14699820	20.5284	17.0738	-1.20233	0.0164	0.0409045
ENSG00000129968	FAM108A1	19:1876808-1885500	2.52694	3.30716	1.30876	0.0006	0.00212909
ENSG00000107362	FAM108B1	9:74477367-74525847	20.4964	25.031	1.22124	5e-05	0.000212574
ENSG00000136379	FAM108C1	15:80972024-81047962	10.7966	14.6539	1.35726	5e-05	0.000212574
ENSG00000125898	FAM110A	20:814357-837992	1.54988	3.56817	2.30221	5e-05	0.000212574
ENSG00000169122	FAM110B	8:58907067-59116838	3.29595	4.20736	1.27652	0.01525	0.038394
ENSG00000184731	FAM110C	2:38813-46870	17.4619	11.7857	-1.48162	5e-05	0.000212574
ENSG00000166801	FAM111A	11:58897605-58922512	12.7199	9.53125	-1.33455	5e-05	0.000212574
ENSG00000197712	FAM114A1	4:38869297-38947360	10.0186	7.54634	-1.32761	5e-05	0.000212574
ENSG00000198420	FAM115A	7:143548467-143599291	22.9953	15.2478	-1.5081	5e-05	0.000212574
ENSG00000223459	FAM115B	7:143295132-143305111	1.67878	1.00497	-1.67047	5e-05	0.000212574
ENSG00000100376	FAM118A	22:45704848-45737836	14.8109	18.0507	1.21874	0.00155	0.00504826
[truncated: 5,032 more rows]

## Sheet: S1 - C
Table S1 -C: MCF-7 wt gene list
gene_ID	gene_name	locus	FPKM_MCF7_wt_-E2	FPKM_MCF7_wt_+E2	fold_change	p_value	FDR_value
ENSG00000128274	A4GALT	22:43088126-43117304	1.45152	3.18068	2.19129	5e-05	0.000504094
ENSG00000115977	AAK1	2:69686413-70053596	2.75343	1.78637	-1.54135	0.0028	0.0179436
ENSG00000090861	AARS	16:70286292-70407286	67.2636	76.8695	1.14281	5e-05	0.000504094
ENSG00000108825	AARSD1	17:41102542-41132545	13.6371	15.9334	1.16839	0.00685	0.0375248
ENSG00000149313	AASDHPPT	11:105921824-105972702	45.7479	41.4284	-1.10427	0.00185	0.0125975
ENSG00000008311	AASS	7:121715700-121784334	11.0757	10.0945	-1.09721	0.00165	0.0114529
ENSG00000183044	ABAT	16:8768421-8962866	21.166	27.6594	1.30679	5e-05	0.000504094
ENSG00000165029	ABCA1	9:107543282-107691173	3.32573	2.59187	-1.28314	5e-05	0.000504094
ENSG00000154265	ABCA5	17:67143354-67323323	14.7311	13.8497	-1.06364	5e-05	0.000504094
ENSG00000150967	ABCB9	12:123405497-123467456	6.27844	5.08495	-1.23471	0.00685	0.0375248
ENSG00000243064	ABCC13	21:15608526-15735075	0.8359	1.28474	1.53695	0.00285	0.0182018
ENSG00000114770	ABCC5	3:183637721-183735803	77.6759	65.1257	-1.19271	5e-05	0.000504094
ENSG00000164163	ABCE1	4:145888263-146101313	60.2642	72.4095	1.20153	5e-05	0.000504094
ENSG00000204574	ABCF1	6:30539152-30564956	36.0503	39.5524	1.09714	0.00025	0.00220196
ENSG00000033050	ABCF2	7:150904922-150924316	20.9792	25.933	1.23613	5e-05	0.000504094
ENSG00000144827	ABHD10	3:111697856-111712210	13.6462	12.0048	-1.13673	0.00815	0.0432419
ENSG00000139826	ABHD13	13:108870726-108886603	8.45588	7.67304	-1.10202	0.0001	0.000955637
ENSG00000183260	ABHD16B	20:62492565-62494341	0.974268	0.674444	-1.44455	0.00965	0.0495183
ENSG00000140526	ABHD2	15:89630308-89745591	17.5376	24.6322	1.40454	5e-05	0.000504094
ENSG00000100439	ABHD4	14:23064714-23081265	5.86489	4.14154	-1.41611	5e-05	0.000504094
ENSG00000166016	ABTB2	11:34172534-34379555	1.81543	2.59001	1.42667	5e-05	0.000504094
ENSG00000237411	AC003043.2.1	17:42396992-42402238	55.802	64.4684	1.15531	0.0067	0.0368227
ENSG00000228006	AC004017.1	19:58193356-58202072	4.76243	6.88336	1.44535	5e-05	0.000504094
ENSG00000223749	AC004383.4.1	X:133677366-133680741	10.3209	23.0268	2.23108	5e-05	0.000504094
ENSG00000189343	AC004448.3.1	17:19342455-19364048	197.897	187.75	-1.05404	5e-05	0.000504094
ENSG00000229944	AC004797.1.1	17:47500969-47502298	1.41706	0.646318	-2.19252	0.00285	0.0182018
ENSG00000183444	AC004967.8.1	7:97595401-97596335	4.60789	5.9023	1.28091	0.00225	0.014906
ENSG00000255927	AC005000.1	X:114952649-114953685	1.82871	0.325578	-5.61681	0.0078	0.0417659
ENSG00000228246	AC006028.9.1	7:2719155-2883958	0.579045	1.4726	2.54316	5e-05	0.000504094
ENSG00000204957	AC006486.1	19:42746926-42749125	0.850048	1.15732	1.36148	0.00845	0.0445116
ENSG00000235859	AC006978.6.1	7:30323922-30452118	5.3044	6.61307	1.24671	0.00405	0.0243274
ENSG00000172974	AC007318.5.1	2:65432136-65433396	1.07572	0.362192	-2.97004	0.00025	0.00220196
ENSG00000227036	AC007639.1.1	17:70380442-70588943	0.482531	2.00254	4.15008	5e-05	0.000504094
ENSG00000187534	AC007842.1	19:40448562-40449634	1.5887	2.40746	1.51537	0.00185	0.0125975
ENSG00000232856	AC008038.1	7:132469628-132766848	8.05872	11.2631	1.39763	5e-05	0.000504094
ENSG00000259972	AC009120.6.1	16:74330672-74403724	46.8525	54.2903	1.15875	0.00055	0.00444294
ENSG00000227617	AC009475.2.1	2:169312371-169642939	19.1633	20.6827	1.07929	0.00115	0.00841521
ENSG00000167674	AC011498.1	19:4472254-4517716	10.6781	9.3413	-1.14311	0.0002	0.00179532
ENSG00000235092	AC011747.7.1	2:8806765-8824583	2.79434	1.53265	-1.82321	0.0096	0.0492767
ENSG00000091436	AC013461.1.1	2:173940162-174146764	29.4774	27.3786	-1.07666	0.00565	0.0321087
ENSG00000224959	AC017002.2.1	2:111965352-112268567	3.25615	1.81916	-1.78991	5e-05	0.000504094
ENSG00000224331	AC019181.3.1	2:165510133-165705844	7.92352	3.58433	-2.2106	0.00095	0.00715661
ENSG00000212997	AC023632.1	8:95499920-95565757	1.40562	0.837996	-1.67735	0.00015	0.00138179
ENSG00000179859	AC025335.1.1	17:7816641-7819271	0.546791	0.812828	1.48654	0.0031	0.0194885
ENSG00000174977	AC026271.5.1	17:18553507-18554855	0.846261	0.477552	-1.77208	0.00505	0.0292508
ENSG00000176018,ENSG00000259141	AC027323.1,LYSMD3	5:89811427-90460038	25.4856	23.3656	-1.09073	0.0002	0.00179532
ENSG00000235027	AC068580.6.1	11:1753639-1785222	2.09805	6.72784	3.2067	5e-05	0.000504094
ENSG00000215030	AC073621.1.1	17:17286690-17287326	27.1969	18.3444	-1.48257	5e-05	0.000504094
ENSG00000239776	AC079949.1	12:127650452-127650987	573.083	55.7047	-10.2879	5e-05	0.000504094
ENSG00000204745	AC083899.3.1	2:87352512-87423770	0.371735	0.527131	1.41803	0.0082	0.0434252
ENSG00000212694	AC084018.1.1	12:122150657-122241812	13.9763	10.1554	-1.37624	0.00135	0.00963625
ENSG00000253190	AC084082.3.1	8:67024901-67027414	4.24459	5.72509	1.3488	0.0006	0.00481685
ENSG00000163597	AC090699.1.1	17:74553851-74561430	127.84	145.781	1.14034	5e-05	0.000504094
ENSG00000228998	AC091167.2	15:90818265-90820841	4.0047	4.62683	1.15535	0.00405	0.0243274
ENSG00000215196	AC091878.1.1	5:17130136-17217508	0.750216	0.493173	-1.5212	0.0025	0.0162872
ENSG00000213971	AC092329.1	19:23442762-23445436	2.69902	2.11492	-1.27618	0.00185	0.0125975
ENSG00000232164	AC092669.3.1	2:66610437-66619582	55.2269	49.1579	-1.12346	5e-05	0.000504094
ENSG00000170846	AC093323.3.1	4:6672451-6677774	19.1412	22.248	1.16231	5e-05	0.000504094
ENSG00000255647	AC093510.1	5:89705816-89706485	3.7507	2.29109	-1.63708	0.00025	0.00220196
ENSG00000259131	AC093510.2	5:89754019-89810370	5.66303	7.20555	1.27238	5e-05	0.000504094
ENSG00000232533	AC093673.5.1	7:143076784-143077588	5.54244	3.86086	-1.43554	0.00145	0.0102374
ENSG00000213846	AC098614.2.1	3:27674466-27675211	3.59553	2.37579	-1.51341	0.00355	0.0218214
ENSG00000214176	AC103810.1	17:62796900-62833243	11.709	9.62293	-1.21679	0.00035	0.00299212
ENSG00000215769	AC103810.2	17:62745780-62778117	5.1745	4.49501	-1.15116	0.00145	0.0102374
ENSG00000204792	AC104135.3.1	2:75145274-75165545	3.46349	6.93206	2.00147	5e-05	0.000504094
ENSG00000230836	AC104135.4.1	2:75167384-75169797	3.54925	6.3048	1.77637	5e-05	0.000504094
ENSG00000223652	AC106786.1.1	5:122422942-122523745	5.17351	6.93211	1.33993	0.00615	0.0343143
ENSG00000232013	AC107021.1	3:145781828-145881440	1.0819	2.6184	2.42019	5e-05	0.000504094
ENSG00000234171	AC108488.3.1	2:3579402-3609324	2.70612	4.13546	1.52819	0.00015	0.00138179
ENSG00000240831	AC112777.1	12:20514665-20837315	51156.5	1537.99	-33.2619	5e-05	0.000504094
ENSG00000239935	AC116340.1	5:71146739-71146942	7032.21	1849.66	-3.80187	5e-05	0.000504094
ENSG00000212999	AC117834.1	8:93895211-94029901	33.4854	28.155	-1.18932	5e-05	0.000504094
ENSG00000232938	AC139099.1	17:81174665-81188573	2.86127	2.19604	-1.30292	0.00035	0.00299212
ENSG00000250986	AC141928.1.1	4:3760474-3765117	1.20509	0.978862	-1.23111	0.0046	0.027006
ENSG00000203635	AC144450.2.1	2:1624281-1629191	4.00642	3.26902	-1.22557	0.0041	0.0245665
ENSG00000167315	ACAA2	18:47309868-47340273	217.287	188.611	-1.15203	5e-05	0.000504094
ENSG00000107897	ACBD5	10:27484143-27531068	18.4098	20.6795	1.12328	5e-05	0.000504094
ENSG00000131473	ACLY	17:40023160-40075272	45.2839	49.1392	1.08514	5e-05	0.000504094
ENSG00000177465	ACOT4	14:74058409-74063200	5.0493	5.70722	1.1303	0.0084	0.0443036
ENSG00000161533	ACOX1	17:73937595-74002080	39.4	44.8152	1.13744	5e-05	0.000504094
ENSG00000103740	ACSBG1	15:78370149-78538030	3.42904	4.01525	1.17095	0.0049	0.0285092
ENSG00000123983	ACSL3	2:223725651-223809357	182.558	169.155	-1.07923	5e-05	0.000504094
ENSG00000075624	ACTB	7:5566781-5603415	1413.38	1445.19	1.02251	0.0049	0.0285092
ENSG00000163017	ACTG2	2:74119440-74146992	4.34911	5.24434	1.20584	0.00575	0.0325018
ENSG00000136518	ACTL6A	3:179280667-179322442	61.8894	66.576	1.07572	0.00255	0.0165681
ENSG00000138071	ACTR2	2:65454886-65498387	109.429	112.998	1.03261	0.0034	0.0210605
ENSG00000115170	ACVR1	2:158592957-158732374	5.08263	4.29527	-1.18331	0.00515	0.0297687
ENSG00000121989	ACVR2A	2:148602085-148688393	10.9597	9.10329	-1.20393	5e-05	0.000504094
ENSG00000170634	ACYP2	2:54342539-54532437	6.5852	5.0383	-1.30703	0.00055	0.00444294
ENSG00000151694	ADAM17	2:9613786-9695921	23.9613	22.3602	-1.07161	0.0018	0.0123267
ENSG00000168615	ADAM9	8:38854387-38962663	49.5638	47.5313	-1.04276	0.00645	0.0356813
ENSG00000143382	ADAMTSL4	1:150521039-150533413	0.721218	0.431321	-1.67211	0.0024	0.0157268
ENSG00000197381	ADARB1	21:46491647-46646478	18.3367	21.0647	1.14877	0.00875	0.0456782
ENSG00000163050	ADCK3	1:227085236-227175246	9.94499	12.0438	1.21104	5e-05	0.000504094
ENSG00000164742	ADCY1	7:45613738-45762715	1.77568	2.65101	1.49296	0.0003	0.00260427
ENSG00000174233	ADCY6	12:49159974-49182820	8.84596	6.81163	-1.29865	0.00025	0.00220196
ENSG00000162104	ADCY9	16:4012656-4166186	2.68715	4.2724	1.58994	5e-05	0.000504094
ENSG00000197894	ADH5	4:99992131-100009952	74.1586	79.0905	1.0665	0.00235	0.0154592
ENSG00000182551	ADI1	2:3501692-3526968	78.7318	74.6732	-1.05435	5e-05	0.000504094
ENSG00000006831	ADIPOR2	12:1797739-1897844	97.4088	93.1999	-1.04516	0.0006	0.00481685
ENSG00000181915	ADO	10:64553321-64568238	9.1348	10.5849	1.15875	5e-05	0.000504094
ENSG00000163485	ADORA1	1:203059781-203136533	0.499306	1.01611	2.03504	5e-05	0.000504094
ENSG00000239900	ADSL	22:40742506-40806122	28.6256	31.4885	1.10001	0.003	0.0189588
ENSG00000181026	AEN	15:89164526-89175513	10.4713	20.4088	1.94903	5e-05	0.000504094
ENSG00000256895	AF127577.1	21:16333555-16437321	5.97705	11.6048	1.94156	5e-05	0.000504094
ENSG00000229047	AF127577.10.1	21:16333555-16437321	35.7951	73.3032	2.04786	5e-05	0.000504094
ENSG00000231201	AF127577.11.1	21:16333555-16437321	1.56337	2.84003	1.81661	0.0009	0.00683489
ENSG00000169129	AFAP1L2	10:116054582-116164515	18.5643	22.6228	1.21862	5e-05	0.000504094
ENSG00000144218	AFF3	2:100163717-100759201	0.164779	0.693813	4.21055	5e-05	0.000504094
ENSG00000141385	AFG3L2	18:12328942-12377253	40.4486	43.0857	1.0652	5e-05	0.000504094
ENSG00000183077	AFMID	17:76183397-76203782	16.2772	19.8737	1.22095	0.0004	0.00336667
ENSG00000173744	AGFG1	2:228336867-228421384	34.806	39.8917	1.14611	5e-05	0.000504094
ENSG00000164252	AGGF1	5:76325075-76361059	26.2665	23.6609	-1.11012	5e-05	0.000504094
ENSG00000006530	AGK	7:141229002-141401953	11.1782	12.9412	1.15772	0.0075	0.0405197
ENSG00000162688	AGL	1:100315639-100389579	5.3709	4.61827	-1.16297	0.00455	0.0267964
ENSG00000169692	AGPAT2	9:139567594-139581875	17.2406	14.9728	-1.15146	0.00065	0.00516905
ENSG00000155189	AGPAT5	8:6565877-6617184	15.1617	17.5582	1.15806	5e-05	0.000504094
ENSG00000158669	AGPAT6	8:41386724-41482520	30.5035	35.3148	1.15773	0.0096	0.0492767
ENSG00000106541	AGR2	7:16831434-16873057	235.836	226.19	-1.04265	0.0067	0.0368227
ENSG00000101444	AHCY	20:32782374-32899608	105.88	111.056	1.04889	5e-05	0.000504094
ENSG00000124942	AHNAK	11:62201015-62323719	94.4522	86.139	-1.09651	5e-05	0.000504094
ENSG00000106546	AHR	7:17319457-17385776	13.1775	10.1727	-1.29537	5e-05	0.000504094
ENSG00000063438	AHRR	5:271735-438406	6.14076	4.8781	-1.25884	0.00015	0.00138179
ENSG00000100591	AHSA1	14:77893017-77935817	113.589	140.999	1.24131	5e-05	0.000504094
ENSG00000173209	AHSA2	2:61404552-61697904	27.9819	24.3203	-1.15056	0.0017	0.011742
ENSG00000112297	AIM1	6:106808783-107018335	15.5244	12.6708	-1.22522	5e-05	0.000504094
ENSG00000106305	AIMP2	7:6048875-6098861	17.1982	21.3338	1.24047	0.0002	0.00179532
ENSG00000110711	AIP	11:67250511-67258574	52.5517	48.6834	-1.07946	0.00615	0.0343143
ENSG00000129474	AJUBA	14:23398817-23451851	35.7846	26.6151	-1.34452	5e-05	0.000504094
ENSG00000004455	AK2	1:33452552-33546597	97.2414	107.79	1.10848	5e-05	0.000504094
ENSG00000121057	AKAP1	17:55162550-55198710	35.3771	50.8921	1.43856	5e-05	0.000504094
ENSG00000127914	AKAP9	7:91570180-91739987	96.3177	84.7781	-1.13612	5e-05	0.000504094
ENSG00000135334	AKIRIN2	6:88384789-88411927	9.0412	7.8562	-1.15084	0.00295	0.01872
ENSG00000213062	AL021068.1	1:169455379-169456846	2.13956	4.09605	1.91444	5e-05	0.000504094
ENSG00000259977	AL121578.2.1	X:37208527-38548169	7.29471	9.97314	1.36718	0.0009	0.00683489
ENSG00000240869	AL136303.1	6:20402136-20493945	7449.17	8105.85	1.08816	5e-05	0.000504094
ENSG00000241781	AL161626.1	9:79186648-79186950	1003.37	101.949	-9.84178	5e-05	0.000504094
ENSG00000231360	AL592284.1	1:144275917-144521970	5.23855	3.14263	-1.66693	5e-05	0.000504094
ENSG00000148218	ALAD	9:116148596-116163613	24.5248	19.1171	-1.28287	5e-05	0.000504094
ENSG00000170017	ALCAM	3:105085752-105295744	129.572	115.995	-1.11705	5e-05	0.000504094
ENSG00000059573	ALDH18A1	10:97365695-97416463	43.0535	47.5577	1.10462	5e-05	0.000504094
ENSG00000137124	ALDH1B1	9:38392660-38398658	8.55498	10.6714	1.24739	5e-05	0.000504094
ENSG00000072210	ALDH3A2	17:19551458-19580909	15.2725	16.9696	1.11112	0.0059	0.0331828
ENSG00000159423	ALDH4A1	1:19166092-19283180	7.11519	6.19242	-1.14902	0.00125	0.00905271
ENSG00000175548	ALG10B	12:38710379-38717784	6.25691	5.33049	-1.1738	0.003	0.0189588
ENSG00000119523	ALG2	9:101978707-101984238	33.691	37.0096	1.0985	5e-05	0.000504094
ENSG00000159063	ALG8	11:77811981-77850706	46.7421	51.1291	1.09386	0.0003	0.00260427
ENSG00000100601	ALKBH1	14:78138746-78174363	8.33339	9.63849	1.15661	0.00845	0.0445116
ENSG00000189046	ALKBH2	12:109525992-109531436	23.0168	29.5432	1.28355	5e-05	0.000504094
ENSG00000091542	ALKBH5	17:18086391-18113268	23.975	25.5897	1.06735	0.0086	0.0450485
ENSG00000183684	ALYREF	17:79845712-79849462	84.7025	90.7451	1.07134	0.00055	0.00444294
ENSG00000242110	AMACR	5:33986282-34124633	10.1053	8.67361	-1.16506	0.0025	0.0162872
ENSG00000123505	AMD1	6:111195972-111216916	40.0855	57.5794	1.43641	5e-05	0.000504094
ENSG00000159461	AMFR	16:56395363-56459450	20.6352	26.9703	1.307	5e-05	0.000504094
ENSG00000139211	AMIGO2	12:47469489-47630443	4.17151	2.93882	-1.41945	5e-05	0.000504094
ENSG00000101935	AMMECR1	X:109437413-109699562	13.3343	17.2489	1.29357	5e-05	0.000504094
ENSG00000144233	AMMECR1L	2:128619203-128643496	11.2235	12.2093	1.08784	0.00015	0.00138179
ENSG00000166025	AMOTL1	11:94277005-94658686	28.5303	35.9258	1.25921	5e-05	0.000504094
ENSG00000116337	AMPD2	1:110158725-110174673	16.779	20.3804	1.21464	0.00085	0.00650497
ENSG00000174945	AMZ1	7:2719155-2883958	0.953421	2.71771	2.85049	5e-05	0.000504094
ENSG00000214174	AMZ2P1	17:62962667-62971694	7.00424	5.58367	-1.25441	0.0006	0.00481685
ENSG00000153107	ANAPC1	2:112523847-112642267	19.2031	22.9946	1.19744	0.0003	0.00260427
ENSG00000089053	ANAPC5	12:121746047-121837699	107.814	115.446	1.07079	0.0063	0.0349892
ENSG00000151150	ANK3	10:61788158-62493248	51.4369	43.5558	-1.18094	5e-05	0.000504094
ENSG00000151687	ANKAR	2:190539015-190630282	4.85397	3.29725	-1.47213	0.00555	0.0316043
ENSG00000106524	ANKMY2	7:16639400-16685442	9.99093	8.10942	-1.23202	5e-05	0.000504094
ENSG00000148677	ANKRD1	10:92671852-92681033	1.00842	2.01043	1.99364	5e-05	0.000504094
ENSG00000172932	ANKRD13D	11:67056017-67069956	29.4347	25.4453	-1.15678	0.00035	0.00299212
ENSG00000105186	ANKRD27	19:33087906-33166102	18.674	19.5732	1.04815	0.008	0.0426338
ENSG00000174501	ANKRD36C	2:96514586-96657541	14.9941	13.0198	-1.15164	5e-05	0.000504094
ENSG00000132623	ANKRD5	20:9966735-10349451	7.31837	8.14481	1.11293	0.00175	0.0120184
ENSG00000151458	ANKRD50	4:125585206-125633887	33.1256	22.7177	-1.45814	5e-05	0.000504094
ENSG00000186212	ANKRD56	4:77816081-77819002	8.20818	6.14573	-1.33559	5e-05	0.000504094
ENSG00000198142	ANKRD57	2:110371910-110376563	6.2288	7.46319	1.19818	5e-05	0.000504094
ENSG00000136938	ANP32B	9:100745637-100778225	46.7625	51.4643	1.10055	0.00145	0.0102374
ENSG00000231991	ANXA2P2	9:33624222-33625532	1.76942	0.659549	-2.68276	5e-05	0.000504094
ENSG00000138772	ANXA3	4:79472672-79531597	73.9734	65.8145	-1.12397	5e-05	0.000504094
ENSG00000143412	ANXA9	1:150954492-150968110	30.8814	38.9835	1.26236	5e-05	0.000504094
ENSG00000255774	AP000439.3.1	11:69291900-69294708	7.41313	9.87018	1.33145	0.0001	0.000955637
ENSG00000236830	AP000689.8.1	21:37502668-37528605	9.08551	10.4586	1.15113	0.0021	0.0140447
ENSG00000226771	AP001136.2.1	21:22370632-22915650	2.23023	1.12541	-1.9817	0.0046	0.027006
ENSG00000177337	AP002478.1	18:3496029-4151290	1.7741	1.33271	-1.3312	0.00805	0.0428461
ENSG00000243172	AP003035.1	11:83166054-85338966	17769.8	16743.7	-1.06129	5e-05	0.000504094
ENSG00000228463	AP006222.2.1	1:227614-267253	6.05882	4.67662	-1.29555	5e-05	0.000504094
ENSG00000100280	AP1B1	22:29723668-29819182	18.78	22.5293	1.19964	5e-05	0.000504094
ENSG00000129354	AP1M2	19:10683347-10697992	98.9448	102.797	1.03893	0.00245	0.0160109
ENSG00000152056	AP1S3	2:224616402-224702744	20.5371	24.4034	1.18826	0.0005	0.00410389
ENSG00000006125	AP2B1	17:33914281-34053434	14.6868	16.2418	1.10588	5e-05	0.000504094
ENSG00000161203	AP2M1	3:183852825-184402546	227.006	239.342	1.05434	0.00035	0.00299212
ENSG00000070718	AP3M2	8:42010463-42029191	8.60373	10.6433	1.23706	0.0022	0.0146092
ENSG00000113108	APBB3	5:139929751-139973337	4.73134	3.4691	-1.36385	0.00715	0.0389029
ENSG00000164062	APEH	3:49711434-49761384	56.3212	63.6014	1.12926	5e-05	0.000504094
ENSG00000100823	APEX1	14:20923349-20929771	130.159	141.528	1.08735	5e-05	0.000504094
ENSG00000084234	APLP2	11:129939731-130014699	177.155	184.845	1.04341	0.00225	0.014906
ENSG00000163382	APOA1BP	1:156561541-156564091	51.9553	56.7734	1.09274	0.00015	0.00138179
ENSG00000062725	APPBP2	17:58520519-58603580	213.579	207.91	-1.02726	0.00015	0.00138179
ENSG00000198931	APRT	16:88875746-88878352	149.796	158.807	1.06016	0.001	0.00747319
ENSG00000165272	AQP3	9:33441151-33447609	45.3488	50.6029	1.11586	5e-05	0.000504094
ENSG00000169083	AR	X:66763873-66950461	4.46212	3.73393	-1.19502	5e-05	0.000504094
ENSG00000109321	AREG	4:75310850-75320726	1.84244	3.10103	1.68311	0.0001	0.000955637
ENSG00000143761	ARF1	1:228270360-228286912	110.319	117.121	1.06166	0.0059	0.0331828
ENSG00000165527	ARF6	14:50359809-50361490	39.1655	43.2763	1.10496	5e-05	0.000504094
ENSG00000165322	ARHGAP12	10:32094364-32217742	45.4027	41.5229	-1.09344	5e-05	0.000504094
ENSG00000147256	ARHGAP36	X:130192215-130223857	0.166187	0.727328	4.37657	5e-05	0.000504094
ENSG00000147799	ARHGAP39	8:145754562-145911194	1.3641	1.03194	-1.32187	0.00535	0.0306934
ENSG00000100852	ARHGAP5	14:32544624-32628934	97.7765	87.4992	-1.11746	5e-05	0.000504094
ENSG00000258655	ARHGAP5-AS1	14:32544624-32628934	2.21712	1.46335	-1.51511	0.003	0.0189588
ENSG00000074964	ARHGEF10L	1:17866329-18024369	6.5661	8.42508	1.28312	0.0003	0.00260427
ENSG00000130762	ARHGEF16	1:3370989-3397677	9.96504	8.81539	-1.13041	0.002	0.0134774
ENSG00000104880	ARHGEF18	19:7459998-7537370	3.70696	5.55661	1.49897	5e-05	0.000504094
ENSG00000116584	ARHGEF2	1:155916644-155976861	7.73189	6.08146	-1.27139	0.00555	0.0316043
ENSG00000183111	ARHGEF37	5:148931509-149014531	1.40586	0.616497	-2.2804	5e-05	0.000504094
ENSG00000131089	ARHGEF9	X:62854846-63005426	7.21946	8.29929	1.14957	0.00405	0.0243274
ENSG00000116017	ARID3A	19:926036-972781	2.73692	2.16135	-1.2663	0.0002	0.00179532
ENSG00000032219	ARID4A	14:58765102-58862359	26.0702	22.6889	-1.14903	0.00205	0.0137594
ENSG00000150347	ARID5B	10:63661058-63856703	12.0432	7.6411	-1.5761	5e-05	0.000504094
ENSG00000138175	ARL3	10:104436314-104474164	23.2209	27.4744	1.18318	5e-05	0.000504094
ENSG00000122644	ARL4A	7:12726480-12730559	66.5112	51.6146	-1.28861	5e-05	0.000504094
ENSG00000188042	ARL4C	2:235401684-235405697	2.07457	1.53248	-1.35373	5e-05	0.000504094
ENSG00000175906	ARL4D	17:41476352-41478503	0.996693	0.435055	-2.29096	0.0001	0.000955637
ENSG00000143862	ARL8A	1:202102531-202113869	16.2096	21.7266	1.34035	5e-05	0.000504094
ENSG00000125449	ARMC7	17:73106081-73127877	4.21994	3.58421	-1.17737	0.00775	0.0415641
ENSG00000126947	ARMCX1	X:100805513-100809683	11.1651	13.6704	1.22439	5e-05	0.000504094
ENSG00000102401	ARMCX3	X:100877786-100882833	38.5615	43.9412	1.13951	5e-05	0.000504094
ENSG00000198960	ARMCX6	X:100870109-100872991	48.1874	64.195	1.3322	5e-05	0.000504094
ENSG00000172379	ARNT2	15:80696691-80890278	14.1338	11.9884	-1.17895	5e-05	0.000504094
ENSG00000136950	ARPC5L	9:127624408-127640003	23.9585	26.5602	1.10859	0.0003	0.00260427
ENSG00000128989	ARPP19	15:52839241-52862080	153.711	168.337	1.09515	5e-05	0.000504094
ENSG00000105643	ARRDC2	19:18111943-18124903	8.54082	9.35768	1.09564	0.00855	0.0448842
ENSG00000113369	ARRDC3	5:90664540-90679176	50.9688	40.4154	-1.26112	5e-05	0.000504094
ENSG00000140450	ARRDC4	15:98462783-98517068	11.7081	13.7624	1.17546	5e-05	0.000504094
ENSG00000173409	ARV1	1:231114726-231136341	11.0835	12.6025	1.13705	0.0048	0.0280532
ENSG00000104763	ASAH1	8:17913933-17953903	72.5208	67.8665	-1.06858	0.0065	0.0358755
ENSG00000151693	ASAP2	2:9346893-9563676	12.7963	14.9088	1.16508	0.00045	0.00375564
ENSG00000065802	ASB1	2:239335382-239360891	9.62381	7.79195	-1.2351	0.00585	0.0329456
ENSG00000196372	ASB13	10:5680829-5708768	7.55194	10.4653	1.38578	5e-05	0.000504094
ENSG00000148331	ASB6	9:132399170-132404444	6.54557	7.33494	1.1206	0.00665	0.0366076
ENSG00000070669	ASNS	7:97481429-97501854	22.5996	25.6704	1.13588	5e-05	0.000504094
ENSG00000138381	ASNSD1	2:190526145-190535557	35.5095	40.2396	1.13321	5e-05	0.000504094
ENSG00000066279	ASPM	1:197053257-197115824	22.3799	20.7654	-1.07775	5e-05	0.000504094
ENSG00000156802	ATAD2	8:124332089-124428590	61.795	64.7443	1.04773	0.0001	0.000955637
ENSG00000160072	ATAD3B	1:1407142-1433228	5.21763	6.09374	1.16791	0.0004	0.00336667
ENSG00000123268	ATF1	12:51157492-51214905	33.4187	41.0506	1.22837	0.00015	0.00138179
ENSG00000128272	ATF4	22:39915699-39918691	153.419	172.604	1.12505	5e-05	0.000504094
ENSG00000213676	ATF6B	6:32006041-32096030	17.3094	15.072	-1.14844	0.0024	0.0157268
ENSG00000171681	ATF7IP	12:14518609-14651697	14.283	11.0318	-1.29471	5e-05	0.000504094
ENSG00000125703	ATG4C	1:63249805-63339980	8.25261	6.08319	-1.35663	5e-05	0.000504094
ENSG00000138363	ATIC	2:216176539-216214487	41.5282	50.1769	1.20826	0.0008	0.00618122
ENSG00000184743	ATL3	11:63391558-63439393	27.0988	28.8913	1.06614	0.00045	0.00375564
ENSG00000105726	ATP13A1	19:19756006-19774502	8.62423	11.0625	1.28273	0.00735	0.0398113
ENSG00000133657	ATP13A3	3:194123400-194239008	52.8005	61.8489	1.17137	5e-05	0.000504094
ENSG00000163399	ATP1A1	1:116915289-116961197	346.633	394.619	1.13844	5e-05	0.000504094
ENSG00000143153	ATP1B1	1:169074934-169337205	112.798	100.881	-1.11813	5e-05	0.000504094
ENSG00000069849	ATP1B3	3:141594965-141645356	40.7951	45.4579	1.1143	0.00705	0.0384456
ENSG00000174437	ATP2A2	12:110718560-110788898	19.9334	23.4564	1.17674	5e-05	0.000504094
ENSG00000070961	ATP2B1	12:89954905-90103077	100.521	86.9475	-1.15611	5e-05	0.000504094
ENSG00000152234	ATP5A1	18:43664109-43708299	205.045	219.428	1.07015	5e-05	0.000504094
ENSG00000110955	ATP5B	12:57031958-57039798	301.172	325.61	1.08114	5e-05	0.000504094
ENSG00000165629	ATP5C1	10:7830091-7849778	218.541	227.728	1.04204	0.00095	0.00715661
ENSG00000124172	ATP5E	20:57594308-57607437	256.482	280.62	1.09411	5e-05	0.000504094
ENSG00000116459	ATP5F1	1:111981259-112005395	428.659	457.177	1.06653	5e-05	0.000504094
ENSG00000154518	ATP5G3	2:176040985-176049335	166.732	184.203	1.10479	5e-05	0.000504094
ENSG00000241468	ATP5J2	7:98923520-99063954	506.14	542.525	1.07189	0.0026	0.0168282
ENSG00000167283	ATP5L	11:118230299-118302211	393.255	436.945	1.1111	5e-05	0.000504094
ENSG00000136888	ATP6V1G1	9:117350025-117360653	177.362	200.239	1.12899	5e-05	0.000504094
ENSG00000124406	ATP8A1	4:42410389-42659122	19.4341	14.8201	-1.31133	5e-05	0.000504094
ENSG00000054793	ATP9A	20:50213052-50385173	117.714	112.058	-1.05048	5e-05	0.000504094
ENSG00000175054	ATR	3:142168076-142297668	17.0731	19.4065	1.13667	0.00055	0.00444294
ENSG00000164053	ATRIP	3:48488113-48509044	5.09244	8.15394	1.60119	5e-05	0.000504094
ENSG00000088812	ATRN	20:3451686-3631769	12.0091	12.7123	1.05855	0.00955	0.0491097
ENSG00000115307	AUP1	2:74753771-74784681	79.9338	86.6649	1.08421	5e-05	0.000504094
ENSG00000119986	AVPI1	10:99437180-99447080	12.7722	11.1687	-1.14357	0.0005	0.00410389
ENSG00000103126	AXIN1	16:337439-402673	9.9613	14.7044	1.47615	5e-05	0.000504094
ENSG00000169255	B3GALNT1	3:160801670-160971320	45.145	55.8561	1.23726	5e-05	0.000504094
ENSG00000162885	B3GALNT2	1:235530674-235667781	16.0747	18.0406	1.1223	0.00345	0.0213311
ENSG00000176022	B3GALT6	1:1167628-1170421	6.33291	7.68614	1.21368	5e-05	0.000504094
ENSG00000179913	B3GNT3	19:17905918-17924385	0.80349	1.41739	1.76405	5e-05	0.000504094
ENSG00000117411	B4GALT2	1:44444614-44456840	17.0278	19.1384	1.12395	0.0002	0.00179532
ENSG00000121578	B4GALT4	3:118930578-119009513	19.4557	15.4181	-1.26188	5e-05	0.000504094
ENSG00000107262	BAG1	9:33218362-33264761	82.2375	100.146	1.21777	5e-05	0.000504094
ENSG00000151929	BAG3	10:121410881-121484200	15.0154	17.6515	1.17556	5e-05	0.000504094
ENSG00000166170	BAG5	14:104019757-104181841	22.1898	27.1068	1.22159	5e-05	0.000504094
ENSG00000030110	BAK1	6:33540323-33548070	22.6374	18.6646	-1.21285	5e-05	0.000504094
ENSG00000095739	BAMBI	10:28966270-28971868	135.931	124.571	-1.09119	5e-05	0.000504094
ENSG00000175334	BANF1	11:65764015-65771620	100.28	116.927	1.16601	5e-05	0.000504094
ENSG00000043039	BARX2	11:129245834-129322171	2.53975	3.39687	1.33748	0.0004	0.00336667
ENSG00000176788	BASP1	5:17217668-17276943	157.231	140.622	-1.11811	5e-05	0.000504094
ENSG00000156127	BATF	14:75988767-76013358	32.3247	44.6869	1.38244	5e-05	0.000504094
ENSG00000198604	BAZ1A	14:35221936-35345665	38.6217	44.6043	1.1549	5e-05	0.000504094
ENSG00000123636	BAZ2B	2:160175489-160473593	31.4805	28.2139	-1.11578	0.00825	0.0436352
ENSG00000179941	BBS10	12:76738253-76742222	8.52265	6.6935	-1.27327	5e-05	0.000504094
ENSG00000138686	BBS7	4:122745594-122791652	7.97759	6.41302	-1.24397	0.0089	0.0463179
ENSG00000187244	BCAM	19:45312337-45324677	6.64561	5.91728	-1.12309	0.0063	0.0349892
ENSG00000185825	BCAP31	X:152965946-152990152	196.872	209.13	1.06227	0.00025	0.00220196
ENSG00000137936	BCAR3	1:94027346-94312706	14.7607	13.2643	-1.11281	0.0009	0.00683489
ENSG00000064787	BCAS1	20:52553315-52687304	202.936	214.373	1.05636	5e-05	0.000504094
ENSG00000127152	BCL11B	14:99635623-99737861	1.49249	2.24984	1.50744	5e-05	0.000504094
ENSG00000171791	BCL2	18:60790578-60987361	0.487514	0.946704	1.9419	5e-05	0.000504094
ENSG00000171552	BCL2L1	20:30252254-30311792	38.7336	35.4233	-1.09345	0.001	0.00747319
ENSG00000110987	BCL7A	12:122445339-122499948	7.74643	8.71152	1.12459	0.0056	0.031846
ENSG00000099385	BCL7C	16:30844946-30967832	46.5878	43.4421	-1.07241	0.0085	0.0446912
ENSG00000186174	BCL9L	11:118754474-118829269	8.51525	6.02266	-1.41387	0.0022	0.0146092
ENSG00000074582	BCS1L	2:219502638-219528166	16.7235	20.3839	1.21888	0.0008	0.00618122
ENSG00000236824	BCYRN1	2:47419543-47572213	3.17134	3.51673	1.10891	5e-05	0.000504094
ENSG00000145734	BDP1	5:70751441-70863649	21.5886	23.0378	1.06713	0.0017	0.011742
ENSG00000133134	BEX2	X:102564273-102565974	5.23583	6.55744	1.25242	0.0049	0.0285092
ENSG00000103429	BFAR	16:14726671-14763093	47.1378	52.7912	1.11993	5e-05	0.000504094
ENSG00000151746	BICD1	12:32257050-32536567	6.08312	7.57238	1.24482	0.00445	0.0263085
ENSG00000185963	BICD2	9:95473644-95527094	8.09544	9.10393	1.12458	5e-05	0.000504094
ENSG00000110934	BIN2	12:51674822-51718452	1.66447	1.23136	-1.35173	0.00195	0.0131773
ENSG00000166619	BLCAP	20:36120873-36156333	17.0557	18.6547	1.09375	0.0026	0.0168282
ENSG00000106605	BLVRA	7:43798278-43846939	17.8894	20.4228	1.14161	0.00135	0.00963625
ENSG00000090013	BLVRB	19:40953692-40971725	57.9895	65.2984	1.12604	5e-05	0.000504094
ENSG00000104081	BMF	15:40380090-40401093	10.3241	6.29664	-1.63962	5e-05	0.000504094
ENSG00000101144	BMP7	20:55743803-55841685	187.579	159.942	-1.17279	5e-05	0.000504094
ENSG00000138696	BMPR1B	4:95679118-96079599	8.57982	6.78704	-1.26415	5e-05	0.000504094
ENSG00000165733	BMS1	10:43278248-43326856	22.7699	24.5079	1.07633	5e-05	0.000504094
ENSG00000204177	BMS1P1	10:46737611-46762776	1.44764	1.24275	-1.16487	0.00505	0.0292508
ENSG00000145919	BOD1	5:173034516-173043663	77.5555	99.1668	1.27866	5e-05	0.000504094
ENSG00000163170	BOLA3	2:74362524-74375121	38.5627	44.686	1.15879	0.00025	0.00220196
ENSG00000171634	BPTF	17:65821636-66042969	43.9343	41.9159	-1.04816	0.00535	0.0306934
ENSG00000185515	BRCC3	X:154289896-154384778	19.9656	23.1582	1.1599	5e-05	0.000504094
ENSG00000112983	BRD8	5:137475454-137549032	49.5959	42.3306	-1.17163	0.00415	0.024822
ENSG00000184992	BRI3BP	12:125478245-125515684	15.9103	19.5701	1.23003	5e-05	0.000504094
ENSG00000136492	BRIP1	17:59759984-59940755	85.6135	93.8177	1.09583	5e-05	0.000504094
ENSG00000113460	BRIX1	5:34905368-34926101	41.8763	58.4441	1.39564	5e-05	0.000504094
ENSG00000096070	BRPF3	6:36114474-36200567	5.09871	3.59982	-1.41638	0.0054	0.0309171
ENSG00000130303	BST2	19:17502081-17516457	6.9844	5.58891	-1.24969	0.00285	0.0182018
ENSG00000064726	BTBD1	15:83509837-83772195	34.6259	36.9016	1.06572	0.0035	0.0215612
ENSG00000174808	BTC	4:75669968-75719896	7.31669	8.90779	1.21746	0.0005	0.00410389
ENSG00000145741	BTF3	5:72794232-72801460	505.593	526.376	1.04111	5e-05	0.000504094
ENSG00000133639	BTG1	12:92378755-92583436	25.3624	23.7411	-1.06829	0.0086	0.0450485
ENSG00000159388	BTG2	1:203274618-203278730	16.0948	9.16085	-1.75691	5e-05	0.000504094
ENSG00000169679	BUB1	2:111395274-111435691	23.4426	21.2798	-1.10164	0.00095	0.00715661
ENSG00000225278	BX571672.5.1	1:143118703-143275032	2.81855	1.23535	-2.28159	0.0004	0.00336667
ENSG00000112578	BYSL	6:41888925-41900784	9.17798	13.8359	1.50751	5e-05	0.000504094
ENSG00000082153	BZW1	2:201542955-201688569	244.372	262.097	1.07253	5e-05	0.000504094
ENSG00000198406	BZW1P2	3:115528640-117716439	15.4572	7.43555	-2.07883	5e-05	0.000504094
ENSG00000136261	BZW2	7:16685755-16759523	60.3019	63.6351	1.05527	0.0022	0.0146092
ENSG00000204682	C10orf114	10:21781586-21786191	1.3235	0.888583	-1.48945	5e-05	0.000504094
ENSG00000107815	C10orf2	10:102729214-102754158	6.65256	12.5333	1.88398	5e-05	0.000504094
ENSG00000148426	C10orf47	10:11865337-11936699	3.99544	5.19117	1.29928	0.00035	0.00299212
ENSG00000162194	C11orf48	11:62414319-62441159	87.6475	94.1119	1.07375	0.0069	0.0377008
ENSG00000165490	C11orf82	11:82534543-82782965	7.51496	8.85187	1.1779	0.004	0.0241388
ENSG00000151135	C12orf23	12:107349496-107380944	31.5785	28.7254	-1.09932	0.003	0.0189588
ENSG00000204856	C12orf24	12:110890288-110928190	5.03774	7.29459	1.44799	5e-05	0.000504094
ENSG00000133641	C12orf29	12:88373815-88535993	15.5482	18.2965	1.17677	0.0016	0.0111563
ENSG00000174718	C12orf35	12:32112303-32146039	11.0423	14.4526	1.30884	5e-05	0.000504094
ENSG00000139405	C12orf52	12:113623330-113630173	15.6062	17.2589	1.1059	0.00155	0.0108122
ENSG00000178449	C12orf62	12:50505761-50561288	84.2168	91.9569	1.09191	0.00125	0.00905271
ENSG00000130921	C12orf65	12:123636866-123756881	12.3637	15.398	1.24542	0.0001	0.000955637
ENSG00000174206	C12orf66	12:64580095-64616076	8.46618	10.3148	1.21835	5e-05	0.000504094
ENSG00000179933	C14orf119	14:23527772-23569665	55.2595	60.1885	1.0892	0.00635	0.0351858
ENSG00000227051	C14orf132	14:96505660-96560417	9.32026	11.301	1.21252	5e-05	0.000504094
ENSG00000232070	C14orf176	14:21484921-21572881	0.55935	0.0865135	-6.46549	0.0094	0.0484269
ENSG00000156411	C14orf2	14:104378624-104394606	167.973	176.107	1.04843	0.00915	0.0473705
ENSG00000179476	C14orf28	14:45366497-45381066	6.3796	4.95633	-1.28716	0.00015	0.00138179
ENSG00000178761	C15orf17	15:75192327-75199462	13.0656	14.6559	1.12171	0.00505	0.0292508
ENSG00000089486	C16orf5	16:4560719-4588829	0.668522	1.13595	1.69919	0.0061	0.0341596
ENSG00000140688	C16orf58	16:31494322-31520630	20.5073	17.9163	-1.14461	5e-05	0.000504094
ENSG00000103550	C16orf88	16:19566561-19897489	23.858	28.9913	1.21516	5e-05	0.000504094
ENSG00000174109	C16orf91	16:1469744-1479345	18.0742	20.6606	1.1431	0.00085	0.00650497
ENSG00000167861	C17orf28	17:72946836-72969261	15.5762	13.4783	-1.15564	0.0062	0.0345361
ENSG00000168597	C17orf65	17:42248073-42264082	1.56498	1.08437	-1.44321	0.0007	0.00550695
ENSG00000224877	C17orf89	17:79213110-79215098	32.086	36.7787	1.14625	0.00105	0.00779848
ENSG00000179294	C17orf96	17:36827960-36831187	2.26725	2.81748	1.24269	0.0003	0.00260427
ENSG00000141428	C18orf21	18:33552045-33559241	33.2944	36.9082	1.10854	0.00045	0.00375564
ENSG00000152242	C18orf25	18:43753987-43846954	7.97013	10.924	1.37062	5e-05	0.000504094
ENSG00000074842	C19orf10	19:4657565-4670415	25.1853	28.0977	1.11564	0.00105	0.00779848
ENSG00000099812	C19orf21	19:751145-764318	23.9892	20.0422	-1.19693	5e-05	0.000504094
ENSG00000123144	C19orf43	19:12841454-12845529	114.322	121.763	1.06509	0.00015	0.00138179
ENSG00000105072	C19orf44	19:16589874-16739015	0.658448	0.987503	1.49974	0.0005	0.00410389
ENSG00000167747	C19orf48	19:51300961-51307974	51.455	57.9842	1.12689	5e-05	0.000504094
ENSG00000106392	C1GALT1	7:7196564-7288251	9.87438	12.0736	1.22272	0.00125	0.00905271
ENSG00000116922	C1orf109	1:38147241-38157914	10.3896	15.7512	1.51606	5e-05	0.000504094
ENSG00000198912	C1orf174	1:3805688-3816857	12.4969	14.1922	1.13566	0.0002	0.00179532
ENSG00000116667	C1orf21	1:184356191-184598154	70.3495	76.1371	1.08227	0.0086	0.0450485
ENSG00000239887	C1orf226	1:162039563-162356600	1.09527	2.16263	1.97451	5e-05	0.000504094
ENSG00000159208	C1orf51	1:150254952-150259505	11.4488	14.2336	1.24325	5e-05	0.000504094
ENSG00000143751	C1orf55	1:224102740-226595780	10.526	13.0342	1.23828	0.00165	0.0114529
ENSG00000117616	C1orf63	1:25568727-25756683	32.2119	24.625	-1.3081	5e-05	0.000504094
ENSG00000094975	C1orf9	1:172501488-172580971	34.1949	39.3339	1.15028	5e-05	0.000504094
ENSG00000108561	C1QBP	17:5289345-5342471	97.5942	106.356	1.08978	5e-05	0.000504094
ENSG00000133466	C1QTNF6	22:37515125-37595425	9.0076	11.7922	1.30914	5e-05	0.000504094
ENSG00000132823	C20orf111	20:42825135-42839431	26.1014	24.0575	-1.08496	0.00255	0.0165681
ENSG00000130701	C20orf151	20:60985292-61002589	1.93125	1.50065	-1.28694	0.0009	0.00683489
ENSG00000196227	C20orf177	20:58508818-58523735	26.1336	30.2321	1.15683	0.00015	0.00138179
ENSG00000088854	C20orf194	20:3229950-3388272	2.93524	2.38979	-1.22824	5e-05	0.000504094
ENSG00000171984	C20orf196	20:5731038-5845020	3.87114	2.80616	-1.37951	0.00905	0.0469681
ENSG00000101189	C20orf20	20:61427804-61431945	44.5275	48.6402	1.09236	5e-05	0.000504094
ENSG00000101220	C20orf27	20:3734154-3749034	31.9865	34.6101	1.08202	0.00605	0.0339359
ENSG00000125843	C20orf29	20:3801177-3805949	11.8141	9.97811	-1.184	0.0002	0.00179532
ENSG00000101474	C20orf3	20:24943560-24973615	76.4976	80.0585	1.04655	0.00035	0.00299212
ENSG00000138867	C22orf13	22:24936405-25024972	27.9351	34.4943	1.2348	0.00025	0.00220196
ENSG00000215012	C22orf29	22:19744225-19842462	6.71498	5.32875	-1.26014	5e-05	0.000504094
ENSG00000213699	C2orf18	2:26987151-27023935	13.4548	17.8458	1.32635	5e-05	0.000504094
ENSG00000196872	C2orf55	2:99410308-99552722	7.25716	5.5372	-1.31062	0.00025	0.00220196
ENSG00000114405	C3orf14	3:61547242-62355005	232.092	219.283	-1.05842	0.0005	0.00410389
ENSG00000088543	C3orf18	3:50595461-50622366	0.579177	0.207822	-2.7869	0.00285	0.0182018
ENSG00000183624	C3orf37	3:128997670-129024146	40.4967	43.2139	1.0671	0.0028	0.0179436
ENSG00000174899	C3orf55	3:157261034-157395538	0.435343	1.00383	2.30584	0.003	0.0189588
ENSG00000154274	C4orf19	4:37455562-37687998	40.4257	48.746	1.20582	5e-05	0.000504094
ENSG00000174749	C4orf32	4:113066552-113110237	9.35815	8.41645	-1.11189	0.00205	0.0137594
ENSG00000198498	C4orf43	4:164415593-164441691	27.1485	33.0256	1.21648	5e-05	0.000504094
ENSG00000181751	C5orf30	5:102594402-102614361	18.0145	24.1516	1.34067	5e-05	0.000504094
ENSG00000164463	C5orf41	5:172483354-172566291	12.1941	10.7336	-1.13607	0.00175	0.0120184
ENSG00000188725	C5orf43	5:60453535-60560756	54.9272	61.681	1.12296	5e-05	0.000504094
ENSG00000221886	C5orf54	5:159820154-159827104	4.66397	3.65805	-1.27499	5e-05	0.000504094
ENSG00000256235	C5orf62	5:150157507-150176296	2.86375	2.25142	-1.27198	0.0002	0.00179532
ENSG00000185127	C6orf120	6:170102232-170124151	16.704	18.0849	1.08267	5e-05	0.000504094
ENSG00000188112	C6orf132	6:42068855-42110357	3.8583	5.55081	1.43867	5e-05	0.000504094
ENSG00000197261	C6orf141	6:49518112-49529620	3.42624	7.23204	2.11079	5e-05	0.000504094
ENSG00000213204	C6orf165	6:88117700-88222054	9.47383	7.78945	-1.21624	5e-05	0.000504094
ENSG00000135185	C7orf23	7:86780738-86849903	44.5983	48.6661	1.09121	0.00285	0.0182018
ENSG00000122783	C7orf49	7:134671258-134855547	32.4782	29.654	-1.09524	0.00865	0.0452682
ENSG00000164603	C7orf60	7:112459201-112579971	16.434	12.6239	-1.30181	5e-05	0.000504094
ENSG00000182307	C8orf33	8:146277763-146281416	27.0635	35.0333	1.29448	5e-05	0.000504094
ENSG00000169085	C8orf46	8:67341262-67430759	0.279369	1.82144	6.51981	5e-05	0.000504094
ENSG00000205133	C8orf83	8:93895211-94029901	100.662	85.4671	-1.17779	5e-05	0.000504094
ENSG00000179082	C9orf106	9:132083294-132087184	2.57026	1.81587	-1.41544	5e-05	0.000504094
ENSG00000137038	C9orf123	9:7796489-7888380	34.9489	39.8827	1.14117	0.00455	0.0267964
ENSG00000186193	C9orf140	9:139952114-139965040	14.5857	15.5514	1.0662	0.00335	0.020789
ENSG00000136932	C9orf156	9:100666770-100684852	19.0756	16.1739	-1.17941	0.0017	0.011742
ENSG00000156017	C9orf41	9:77567883-77643339	14.3084	16.7548	1.17098	0.00125	0.00905271
ENSG00000155621	C9orf85	9:74526425-74600970	10.6429	12.8195	1.20452	0.00295	0.01872
ENSG00000106733	C9orf95	9:77675488-77703133	9.6549	13.1952	1.36668	5e-05	0.000504094
ENSG00000074410	CA12	15:63613576-63674360	8.39607	25.3921	3.02428	5e-05	0.000504094
ENSG00000104267	CA2	8:86239836-86393693	3.52843	4.88297	1.38389	0.00265	0.0170732
ENSG00000135932	CAB39	2:231577559-231685790	40.1437	34.9946	-1.14714	5e-05	0.000504094
ENSG00000102547	CAB39L	13:49882785-50069138	6.80894	5.56412	-1.22372	0.0065	0.0358755
ENSG00000116161	CACYBP	1:174968299-174992561	152.186	167.369	1.09976	5e-05	0.000504094
ENSG00000084774	CAD	2:27440257-27466660	6.43413	7.90958	1.22932	0.00065	0.00516905
ENSG00000136436	CALCOCO2	17:46908349-46943884	47.005	52.1739	1.10996	0.00405	0.0243274
ENSG00000004948	CALCR	7:93053798-93204042	1.37472	2.4567	1.78705	5e-05	0.000504094
ENSG00000198668	CALM1	14:90862845-90874605	282.101	310.822	1.10181	5e-05	0.000504094
ENSG00000143933	CALM2	2:47126413-47403740	922.411	961.949	1.04286	5e-05	0.000504094
ENSG00000179218	CALR	19:13049413-13055304	279.555	329.943	1.18024	5e-05	0.000504094
ENSG00000128595	CALU	7:128379345-128411861	66.7574	70.9461	1.06275	0.004	0.0241388
ENSG00000162545	CAMK2N1	1:20808883-20812713	14.2971	12.2102	-1.17092	0.005	0.029021
ENSG00000110931	CAMKK2	12:121675496-121736111	10.6831	12.202	1.14218	0.00025	0.00220196
ENSG00000111530	CAND1	12:67663060-67713731	118.194	132.314	1.11947	5e-05	0.000504094
ENSG00000127022	CANX	5:179105583-179157926	429.075	463.985	1.08136	5e-05	0.000504094
ENSG00000112186	CAP2	6:17393446-17558023	14.308	17.0948	1.19477	5e-05	0.000504094
ENSG00000198898	CAPZA2	7:116451123-116559315	94.212	101.678	1.07925	0.00025	0.00220196
ENSG00000141527	CARD14	17:78152273-78182855	2.29782	1.73219	-1.32654	5e-05	0.000504094
ENSG00000167971	CASKIN1	16:2205698-2246526	1.34804	2.34193	1.73728	5e-05	0.000504094
ENSG00000165806	CASP7	10:115438941-115490662	22.4007	30.7716	1.37369	5e-05	0.000504094
ENSG00000105974	CAV1	7:116164838-116201233	167.839	178.655	1.06444	5e-05	0.000504094
ENSG00000110395	CBL	11:119076751-119177651	2.15238	1.84681	-1.16546	5e-05	0.000504094
ENSG00000172785	CBWD1	9:121040-188979	34.202	37.7664	1.10422	0.0002	0.00179532
ENSG00000136682	CBWD2	2:114195267-114253766	21.3701	24.4002	1.14179	0.00015	0.00138179
ENSG00000196873	CBWD3	9:70849766-70914931	3.73654	5.37408	1.43825	5e-05	0.000504094
ENSG00000147996	CBWD5	9:70432003-70497240	11.5345	14.4689	1.2544	0.0006	0.00481685
ENSG00000204790	CBWD6	9:69204537-69272478	8.24883	10.7085	1.29818	5e-05	0.000504094
ENSG00000215126	CBWD7	9:42668607-42714962	0.802748	1.30546	1.62624	0.00055	0.00444294
ENSG00000122565	CBX3	7:26229546-26252976	309.012	321.354	1.03994	0.00065	0.00516905
ENSG00000183741	CBX6	22:39257454-39268319	11.2366	9.3958	-1.19591	5e-05	0.000504094
ENSG00000168491	CCDC110	4:186347393-186393417	0.188987	0.602769	3.18948	0.001	0.00747319
ENSG00000159873	CCDC117	22:29168661-29185283	21.0698	30.4788	1.44656	5e-05	0.000504094
ENSG00000185298	CCDC137	17:79633760-79640937	13.2977	15.0571	1.13231	5e-05	0.000504094
ENSG00000163006	CCDC138	2:109403212-109493034	7.50643	8.86308	1.18073	0.0046	0.027006
ENSG00000175455	CCDC14	3:123616151-123680564	32.1412	27.9584	-1.14961	0.001	0.00747319
ENSG00000108588	CCDC47	17:61822610-61851088	147.851	161.475	1.09214	5e-05	0.000504094
ENSG00000166510	CCDC68	18:52568739-52626739	4.94348	3.35071	-1.47535	5e-05	0.000504094
ENSG00000253276	CCDC71L	7:106012696-106372895	2.69791	1.90754	-1.41434	5e-05	0.000504094
ENSG00000232112	CCDC72	3:48473573-48488060	196.865	208.191	1.05753	0.0013	0.00934261
ENSG00000055813	CCDC85A	2:56401874-56613308	1.64924	1.25466	-1.3145	0.00125	0.00905271
ENSG00000110104	CCDC86	11:60603468-60623444	5.83338	7.88062	1.35095	5e-05	0.000504094
ENSG00000015133	CCDC88C	14:91737666-91884188	6.24349	11.3358	1.81561	5e-05	0.000504094
ENSG00000100814	CCNB1IP1	14:20779526-20801471	39.3207	42.3764	1.07771	0.00785	0.0419936
ENSG00000110092	CCND1	11:69455854-69490184	146.55	227.987	1.55569	5e-05	0.000504094
ENSG00000105173	CCNE1	19:30302900-30315216	9.02371	10.4745	1.16078	0.0004	0.00336667
ENSG00000162063	CCNF	16:2479394-2509980	12.4989	10.9795	-1.13838	5e-05	0.000504094
ENSG00000138764	CCNG2	4:78078303-78415440	51.9984	30.4837	-1.70578	5e-05	0.000504094
ENSG00000107443	CCNJ	10:97454773-97849995	5.90542	6.88394	1.1657	0.00045	0.00375564
ENSG00000163660	CCNL1	3:156864296-156878549	110.275	118.345	1.07318	0.0066	0.0363442
ENSG00000129315	CCNT1	12:49082246-49110681	24.3883	27.3321	1.12071	0.00195	0.0131773
ENSG00000151014	CCRN4L	4:139936942-140098372	5.82472	8.48715	1.45709	5e-05	0.000504094
ENSG00000166226	CCT2	12:69979113-69995350	194.726	216.968	1.11423	5e-05	0.000504094
ENSG00000163468	CCT3	1:156278758-156337664	300.48	328.016	1.09164	5e-05	0.000504094
ENSG00000115484	CCT4	2:62095223-62374382	151.434	158.769	1.04844	5e-05	0.000504094
ENSG00000150753	CCT5	5:10250032-10266524	303.307	340.569	1.12285	5e-05	0.000504094
ENSG00000146731	CCT6A	7:56119322-56131682	102.263	114.802	1.12261	5e-05	0.000504094
ENSG00000135624	CCT7	2:73460547-73480149	191.009	209.734	1.09803	5e-05	0.000504094
ENSG00000156261	CCT8	21:30428125-30446118	104.489	111.916	1.07108	5e-05	0.000504094
ENSG00000135535	CD164	6:109687716-109703762	125.977	118.989	-1.05872	5e-05	0.000504094
ENSG00000185275	CD24P4	Y:21034386-21239302	1332.27	1260.41	-1.05701	5e-05	0.000504094
ENSG00000241399	CD302	2:160625363-160761260	4.45899	3.92257	-1.13675	0.0023	0.0151955
ENSG00000117877	CD3EAP	19:45882891-45982086	2.79112	3.93557	1.41003	5e-05	0.000504094
ENSG00000026508	CD44	11:35160416-35253949	11.4181	16.0674	1.40718	5e-05	0.000504094
ENSG00000117335	CD46	1:207925401-207968858	66.3203	61.7235	-1.07447	0.00615	0.0343143
ENSG00000196352	CD55	1:207494852-207534311	77.5876	71.0344	-1.09225	5e-05	0.000504094
ENSG00000135404	CD63	12:56119106-56124467	471.918	496.16	1.05137	5e-05	0.000504094
ENSG00000010278	CD9	12:6308880-6347427	302.22	313.644	1.0378	0.00055	0.00444294
ENSG00000151465	CDC123	10:12171635-12292588	52.6129	58.5496	1.11284	0.0014	0.00995523
ENSG00000164045	CDC25A	3:48198635-48229892	4.20281	6.21811	1.47951	5e-05	0.000504094
ENSG00000099804	CDC34	19:531732-542084	15.5749	18.8532	1.21049	5e-05	0.000504094
ENSG00000105401	CDC37	19:10501808-10514271	101.395	105.98	1.04522	0.0004	0.00336667
ENSG00000106993	CDC37L1	9:4679558-4708398	13.0269	14.7655	1.13346	0.00575	0.0325018
ENSG00000168438	CDC40	6:110501343-110679475	20.1691	18.4216	-1.09486	0.00725	0.0393708
ENSG00000171219	CDC42BPG	11:64590858-64612041	4.99711	4.26044	-1.17291	0.0052	0.0299858
ENSG00000128283	CDC42EP1	22:37956453-37965412	1.09937	1.6134	1.46756	0.0032	0.0200128
ENSG00000179604	CDC42EP4	17:71279763-71308143	7.76368	6.24637	-1.24291	5e-05	0.000504094
ENSG00000158985	CDC42SE2	5:130581185-130734140	35.3903	33.5997	-1.05329	0.0052	0.0299858
ENSG00000134371	CDC73	1:193091146-193223031	35.0513	38.6413	1.10242	0.001	0.00747319
ENSG00000170779	CDCA4	14:105452111-105487485	14.3904	16.7715	1.16547	0.0001	0.000955637
ENSG00000144354	CDCA7	2:174202946-174233725	5.24529	6.01676	1.14708	0.0046	0.027006
ENSG00000134690	CDCA8	1:38158089-38175391	7.09303	7.89736	1.1134	0.00605	0.0339359
ENSG00000039068	CDH1	16:68771127-68869445	148.744	163.357	1.09825	0.00235	0.0154592
ENSG00000040731	CDH10	5:24487208-24645087	0.948655	0.644636	-1.47161	0.0011	0.00810205
ENSG00000124215	CDH26	20:58533470-58609066	0.161234	0.635024	3.93851	0.0013	0.00934261
ENSG00000062038	CDH3	16:68670091-68756519	42.9282	38.6253	-1.1114	5e-05	0.000504094
ENSG00000170312	CDK1	10:62538088-62554610	52.2618	49.2154	-1.0619	0.0023	0.0151955
ENSG00000059758	CDK17	12:96672038-96794338	32.3551	29.1418	-1.11027	0.0055	0.0313725
ENSG00000135446	CDK4	12:58117571-58154190	104.282	113.311	1.08658	0.0005	0.00410389
ENSG00000105810	CDK6	7:92234234-92546501	28.4203	25.4351	-1.11737	0.0089	0.0463179
ENSG00000111276	CDKN1B	12:12867991-12875305	49.119	44.1874	-1.11161	5e-05	0.000504094
ENSG00000237190	CDKN2AIPNL	5:133737777-133747589	20.0584	21.9682	1.09521	0.0094	0.0484269
ENSG00000147883	CDKN2B	9:21802634-22121096	41.5051	30.0039	-1.38332	5e-05	0.000504094
ENSG00000140743	CDR2	16:22357256-22547842	8.36466	10.1741	1.21632	0.002	0.0134774
ENSG00000166446	CDYL2	16:80637608-80838226	56.0527	49.2465	-1.13821	5e-05	0.000504094
ENSG00000172216	CEBPB	20:48807375-48809212	9.98759	14.0199	1.40373	5e-05	0.000504094
ENSG00000153879	CEBPG	19:33864608-33873591	14.4127	16.1945	1.12362	5e-05	0.000504094
ENSG00000115816	CEBPZ	2:37394962-37551951	50.1704	57.4367	1.14483	0.0008	0.00618122
ENSG00000143126	CELSR2	1:109792640-109818377	4.96223	7.66761	1.54519	5e-05	0.000504094
ENSG00000115163	CENPA	2:26987151-27023935	25.3587	29.9088	1.17943	0.00205	0.0137594
ENSG00000117724	CENPF	1:214776537-214837931	19.9182	18.4829	-1.07765	5e-05	0.000504094
ENSG00000116198	CEP104	1:3728644-3773778	16.6871	22.5779	1.35302	5e-05	0.000504094
ENSG00000135837	CEP350	1:179923872-180084015	59.5402	53.4473	-1.114	0.0031	0.0194885
ENSG00000130695	CEP85	1:26560690-26605299	7.26957	8.59147	1.18184	0.00265	0.0170732
ENSG00000143418	CERS2	1:150898738-150948010	392.215	410.036	1.04544	0.0013	0.00934261
ENSG00000153140	CETN3	5:89688077-89705603	37.0345	32.9397	-1.12431	0.0037	0.0225952
ENSG00000153774	CFDP1	16:75327595-75551276	63.1179	58.9008	-1.0716	0.003	0.0189588
ENSG00000172757	CFL1	11:65590492-65641063	862.792	897.548	1.04028	5e-05	0.000504094
ENSG00000163320	CGGBP1	3:88101093-88217879	57.8807	48.81	-1.18584	5e-05	0.000504094
ENSG00000143375	CGN	1:151482985-151511168	21.648	17.3033	-1.25109	5e-05	0.000504094
ENSG00000106153	CHCHD2	7:56169261-56174269	148.837	157.995	1.06154	5e-05	0.000504094
ENSG00000163528	CHCHD4	3:14153579-14166370	14.5333	18.6214	1.28129	5e-05	0.000504094
ENSG00000181924	CHCHD8	11:73583711-73638790	95.3964	106.792	1.11946	5e-05	0.000504094
ENSG00000153922	CHD1	5:98190907-98262240	48.2433	54.5244	1.1302	5e-05	0.000504094
ENSG00000173575	CHD2	15:93425936-93571237	173.162	142.202	-1.21771	5e-05	0.000504094
ENSG00000170004	CHD3	17:7788123-7816078	29.5797	27.3885	-1.08001	0.00015	0.00138179
ENSG00000124177	CHD6	20:40030740-40247133	134.502	123.873	-1.0858	5e-05	0.000504094
ENSG00000177200	CHD9	16:53088944-53363062	19.0905	23.3444	1.22282	0.00785	0.0419936
ENSG00000016391	CHDH	3:53850386-53880417	2.75635	3.39782	1.23273	0.00015	0.00138179
ENSG00000183765	CHEK2	22:29083730-29153503	11.7498	15.4984	1.31903	0.0001	0.000955637
ENSG00000203668	CHML	1:241695433-241965435	23.4136	26.8433	1.14648	5e-05	0.000504094
ENSG00000131165	CHMP1A	16:89710838-89737680	48.7452	45.2024	-1.07838	0.00125	0.00905271
ENSG00000086065	CHMP5	9:33264939-33281977	60.6914	64.4467	1.06188	0.00095	0.00715661
ENSG00000033100	CHPF2	7:150929574-150974982	12.2639	11.2215	-1.09289	0.0052	0.0299858
ENSG00000111666	CHPT1	12:102090724-102137918	12.4761	15.4569	1.23892	5e-05	0.000504094
ENSG00000115526	CHST10	2:101008326-101034118	6.25052	8.92135	1.4273	5e-05	0.000504094
ENSG00000169105	CHST14	15:40763159-40765353	4.23676	3.60716	-1.17454	0.0072	0.0391371
ENSG00000182022	CHST15	10:125767183-125853206	18.8324	21.8125	1.15824	5e-05	0.000504094
ENSG00000131873	CHSY1	15:101715927-101792137	17.1594	25.194	1.46824	5e-05	0.000504094
ENSG00000185043	CIB1	15:90773206-90785315	50.48	54.109	1.07189	0.0008	0.00618122
ENSG00000079432	CIC	19:42788816-42799949	0.920021	0.74295	-1.23833	0.0057	0.0322949
ENSG00000136305	CIDEB	14:24769067-24787242	9.70979	11.2308	1.15664	0.00385	0.0233506
ENSG00000186162	CIDECP	3:10055931-10068049	7.41932	5.65663	-1.31161	0.0004	0.00336667
ENSG00000138433	CIR1	2:175212748-175260443	13.3607	11.1267	-1.20078	0.0013	0.00934261
ENSG00000141076	CIRH1A	16:69139466-69442474	13.118	18.1822	1.38605	5e-05	0.000504094
ENSG00000114737	CISH	3:50643920-50686720	2.13561	6.1549	2.88204	5e-05	0.000504094
ENSG00000164442	CITED2	6:139693392-139695757	47.6866	34.7419	-1.3726	5e-05	0.000504094
ENSG00000179862	CITED4	1:41326728-41328018	0.650237	1.48676	2.2865	0.0001	0.000955637
ENSG00000136108	CKAP2	13:53029494-53050485	40.6534	37.4604	-1.08524	0.0001	0.000955637
ENSG00000175505	CLCF1	11:67118247-67141648	3.26749	2.53106	-1.29096	0.0038	0.0230888
ENSG00000165215	CLDN3	7:73183327-73184600	12.9256	11.5111	-1.12288	0.0069	0.0377008
ENSG00000189143	CLDN4	7:73213871-73247017	50.232	52.9792	1.05469	0.0033	0.0205467
ENSG00000213937	CLDN9	16:3062456-3064506	5.71529	4.12068	-1.38698	5e-05	0.000504094
ENSG00000166509	CLEC3A	16:78048579-78100658	147.603	124.376	-1.18675	5e-05	0.000504094
ENSG00000213719	CLIC1	6:31694814-31707540	255.607	264.697	1.03556	0.0011	0.00810205
ENSG00000169504	CLIC4	1:25071847-25170815	57.614	55.0725	-1.04615	0.00115	0.00841521
ENSG00000113282	CLINT1	5:157212750-157286183	46.5784	50.061	1.07477	0.0004	0.00336667
ENSG00000130779	CLIP1	12:122755978-122907179	44.3723	42.1477	-1.05278	0.00305	0.0192243
ENSG00000115295	CLIP4	2:29320559-29412509	5.03651	3.05393	-1.64919	0.0001	0.000955637
ENSG00000013441	CLK1	2:201717731-201729467	73.4726	66.7179	-1.10124	5e-05	0.000504094
ENSG00000113240	CLK4	5:178029664-178057616	31.0099	26.3949	-1.17485	5e-05	0.000504094
ENSG00000165959	CLMN	14:95654734-95786243	6.92744	8.38865	1.21093	0.0044	0.0260769
ENSG00000172409	CLP1	11:57405496-57429340	7.06866	8.43323	1.19304	0.0002	0.00179532
ENSG00000049656	CLPTM1L	5:1317858-1345214	87.0587	98.9837	1.13698	5e-05	0.000504094
ENSG00000171603	CLSTN1	1:9711789-9884584	20.9463	19.5422	-1.07184	0.00295	0.01872
ENSG00000175416	CLTB	5:175792470-175843570	72.1128	77.2326	1.071	0.0063	0.0349892
ENSG00000141367	CLTC	17:57697218-57773671	533.365	550.069	1.03132	0.00015	0.00138179
ENSG00000091317	CMTM6	3:32433162-32544900	34.7256	32.9049	-1.05533	0.0005	0.00410389
ENSG00000164309	CMYA5	5:78985699-79112013	4.00728	3.09704	-1.29391	0.00045	0.00375564
ENSG00000169714	CNBP	3:128888326-128902765	239.069	251.373	1.05146	5e-05	0.000504094
[truncated: 2,689 more rows]

## Sheet: S1 - D
Table S1 - D: Commonly regulated genes in both Erβ BC cell lines
[truncated: 551 more rows]

[truncated: 3 more sheets: S1 - E, S1 - F, S1 - G]
