# Supplementary material for: Estrogen receptor beta impacts hormone-induced alternative mRNA splicing in breast cancer cells
Source: BMC Genomics. 2015 May 9;16(1):367. doi: 10.1186/s12864-015-1541-1 (PMC4424892; doi:10.1186/s12864-015-1541-1)
Supplement: Additional file 3: Tables S2. — A: List of exon skipping events in Ct-ERβ, B: List of mutually exclusive exons in Ct-ERβ, C: List of retained introns in Ct-ERβ, D: List of alternative 3’ splice sites in Ct-ERβ, E: List of alternative 5’ splice sites in Ct-ERβ, F: List of exon skipping events in Nt-ERβ, G: List of mutually exclusive exons in Nt-ERβ, H: List of retained introns in Nt-ERβ, I: List of alternative 3’ splice sites in Nt-ERβ, J: List of alternative 5’ splice sites in Nt-ERβ, K: List of exon skipping events in wt MCF-7, L. List of mutually exclusive exons in wt MCF-7, M: List of retained introns in wt MCF-7, N. List of alternative 3’ splice sites in wt MCF-7, O: List of alternative 5’ splice sites in wt MCF-7. [file 12864_2015_1541_MOESM3_ESM.xlsx]

## Sheet: S2 - A
Additional Table S2 -A: Skipping Exon Ct-ERβ
gene_ID	gene_Name	chr	strand	exonStart_0base	exonEnd	upstream_exonStart	upstream_exonEnd	downstream_exonStart	downstream_exonEnd	inclusion_form_length	skip_form_length	p_value	FDR_value	inclusion_level_difference
ENSG00000157426	AASDH	4	-	57248642	57248763	57244313	57244630	57250235	57250507	193	86	5.58468e-21	2.31231e-19	0.1
ENSG00000008311	AASS	7	-	121722841	121722945	121721553	121721649	121726065	121726233	176	86	2.55348e-24	1.33431e-22	-0.211
ENSG00000198691	ABCA4	1	-	94522156	94522378	94520666	94520871	94526092	94526315	294	86	2.26662e-06	2.60874e-05	-0.532
ENSG00000011198	ABHD5	3	+	43759257	43759349	43756438	43756550	43759934	43760098	170	86	1.0946e-06	1.30347e-05	0.223
ENSG00000143322	ABL2	1	-	179102446	179102509	179100445	179100616	179198375	179198532	112	86	1.5665e-70	7.70026e-68	-0.306
ENSG00000261008	AC004158.2.1	16	-	72595871	72595985	72589163	72589225	72604349	72604414	127	27	1.16948e-13	2.73443e-12	-0.215
ENSG00000005189	AC004381.6.1	16	+	20835760	20835849	20833083	20833224	20837154	20837270	164	86	0.00632111	0.0399728	0.192
ENSG00000196295	AC005154.6.1	7	-	30590933	30591095	30587974	30590397	30591715	30591795	221	73	5.16643e-07	6.38613e-06	0.212
ENSG00000231721	AC058791.2.1	7	-	130652147	130652276	130630368	130630594	130668811	130668868	165	50	7.96312e-12	1.58789e-10	-0.15
ENSG00000231721	AC058791.2.1	7	-	130686955	130687079	130668811	130668868	130737183	130737314	160	50	0.00696801	0.0435619	-0.11
ENSG00000233654	AC093388.3.1	2	+	191400606	191400713	191399580	191399847	191432798	191432828	116	23	1.50486e-38	1.84931e-36	-0.393
ENSG00000230606	AC159540.1.1	2	-	98088031	98088252	98081682	98082014	98088547	98088677	293	86	4.30967e-06	4.79439e-05	-0.2
ENSG00000132142	ACACA	17	-	35646319	35646430	35641738	35641871	35687112	35687365	183	86	0.000562909	0.00452231	-0.181
ENSG00000117054	ACADM	1	+	76194085	76194173	76190393	76190502	76198328	76198426	162	86	5.53801e-05	0.00052907	-0.11
ENSG00000100813	ACIN1	14	-	23559190	23559310	23550956	23551045	23559730	23559842	188	82	0.00119055	0.00894744	0.131
ENSG00000101473	ACOT8	20	-	44482561	44482618	44477171	44477314	44483797	44483931	100	86	0.00740292	0.0459411	-0.121
ENSG00000155893	ACPL2	3	+	140981084	140981182	140978964	140979096	140997183	140997342	172	86	8.5517e-09	1.26492e-07	-0.159
ENSG00000133627	ACTR3B	7	+	152480271	152480327	152456833	152457011	152497615	152497740	98	86	0.000302864	0.00256322	-0.317
ENSG00000168803	ADAL	15	+	43639213	43639294	43638051	43638178	43641104	43641243	148	86	4.46841e-05	0.000433152	0.172
ENSG00000197381	ADARB1	21	+	46554629	46554747	46548316	46548488	46591524	46591599	172	68	4.10355e-06	4.57714e-05	-0.228
ENSG00000197381	ADARB1	21	+	46604388	46604508	46603276	46603425	46604837	46605006	192	86	4.04917e-09	6.18182e-08	0.14
ENSG00000101126	ADNP	20	-	49521302	49521386	49520425	49520538	49545187	49545353	154	86	0.00126389	0.00943984	-0.213
ENSG00000159322	ADPGK	15	-	73047896	73047995	73044975	73045236	73052747	73052868	172	86	9.11754e-43	1.45998e-40	0.173
ENSG00000241489	AF011889.5.1	X	-	148608474	148608607	148582479	148582568	148610903	148610965	170	51	1.47681e-11	2.8651e-10	-0.411
ENSG00000183077	AFMID	17	+	76201520	76201599	76200908	76200981	76202026	76202131	124	66	0.00786482	0.0483393	-0.378
ENSG00000157985	AGAP1	2	+	236877105	236877267	236817485	236817550	236945204	236945359	206	58	0.000897104	0.00692806	0.102
ENSG00000188266	AGPHD1	15	+	78810929	78811115	78807309	78807449	78819721	78821143	258	86	0.00248853	0.0174548	-0.227
ENSG00000135049	AGTPBP1	9	-	88275850	88275888	88272349	88272558	88284399	88284493	62	86	0.0032809	0.0223596	0.14
ENSG00000175309	AGXT2L2	5	-	177650320	177650452	177649852	177649935	177651616	177651730	194	76	1.30368e-05	0.00013672	-0.252
ENSG00000135541	AHI1	6	-	135816676	135816847	135813389	135813429	135816951	135817036	182	25	0.00339242	0.0230565	-0.582
ENSG00000135541	AHI1	6	-	135607536	135607686	135606033	135606785	135611560	135611663	222	86	3.68928e-21	1.53959e-19	-0.304
ENSG00000135541	AHI1	6	-	135623849	135623955	135621637	135621696	135639656	135639754	144	52	7.48618e-16	2.10419e-14	0.108
ENSG00000135541	AHI1	6	-	135611560	135611663	135605123	135606785	135621637	135621696	141	52	2.09439e-16	6.15704e-15	0.275
ENSG00000004455	AK2	1	-	33477048	33477311	33476231	33476434	33477674	33477723	291	42	1.54463e-20	6.18936e-19	0.195
ENSG00000108599	AKAP10	17	-	19844199	19844323	19843025	19843162	19845138	19845223	188	78	0.000168782	0.00149412	0.181
ENSG00000117448	AKR1A1	1	+	46018107	46018235	46016214	46016827	46027460	46027550	197	83	3.24345e-07	4.11505e-06	0.11
ENSG00000165568	AKR1E2	10	+	4881920	4882018	4879650	4879773	4884612	4884696	163	77	0.00607841	0.0386695	0.113
ENSG00000253710	ALG11	13	+	52593048	52593279	52586549	52586598	52602454	52603800	259	42	7.62104e-15	1.96207e-13	0.137
ENSG00000101901	ALG13	X	+	110987895	110988132	110979941	110980107	110996017	110996058	257	34	9.17045e-10	1.49334e-08	0.375
ENSG00000189046	ALKBH2	12	-	109527813	109528012	109526001	109526317	109530311	109530735	271	86	1.06397e-39	1.40119e-37	0.12
ENSG00000116127	ALMS1	2	+	73777393	73777564	73761950	73762076	73784346	73784481	243	86	0.00189909	0.0136627	-0.125
ENSG00000138380	ALS2CR8	2	+	203799224	203799322	203789019	203789138	203806582	203806703	172	86	2.26923e-16	6.66177e-15	-0.366
ENSG00000138380	ALS2CR8	2	+	203799224	203799322	203782599	203782766	203806582	203806703	172	86	4.47356e-16	1.2804e-14	-0.145
ENSG00000138380	ALS2CR8	2	+	203806582	203806703	203782599	203782766	203817281	203817402	193	86	6.9488e-06	7.57878e-05	-0.118
ENSG00000138380	ALS2CR8	2	+	203806582	203806703	203789079	203789138	203817281	203817402	159	52	8.47006e-10	1.38838e-08	0.197
ENSG00000162066	AMDHD2	16	+	2577573	2577616	2570984	2571124	2577773	2577837	43	57	1.38835e-25	7.8886e-24	-0.244
ENSG00000162066	AMDHD2	16	+	2577561	2577616	2570984	2571124	2577773	2577986	96	86	8.76999e-09	1.2963e-07	-0.117
ENSG00000174945	AMZ1	7	+	2748708	2748878	2748221	2748350	2749273	2749450	242	86	3.05652e-14	7.51503e-13	0.522
ENSG00000174606	ANGEL2	1	-	213184549	213184800	213181551	213181808	213188954	213189091	323	86	8.91099e-14	2.10566e-12	0.14
ENSG00000151687	ANKAR	2	+	190597832	190597955	190593385	190593547	190606067	190606177	195	86	7.81506e-10	1.2845e-08	0.664
ENSG00000144504	ANKMY1	2	-	241448764	241448872	241446976	241447108	241452218	241452359	180	86	0.000897555	0.00693027	0.117
ENSG00000118454	ANKRD13C	1	-	70740402	70740501	70726919	70728530	70742447	70742527	159	73	1.34024e-13	3.11134e-12	0.166
ENSG00000118454	ANKRD13C	1	-	70736538	70736639	70726270	70728530	70742447	70742527	160	73	2.15308e-75	1.16692e-72	0.3
ENSG00000132466	ANKRD17	4	-	74005247	74006000	74000833	74000982	74007457	74007560	825	86	0.000869943	0.0067417	-0.176
ENSG00000215559	ANKRD20A11P	21	-	15299655	15299768	15297484	15297614	15304548	15304695	185	86	0.000382118	0.00317486	0.445
ENSG00000206560	ANKRD28	3	-	15855746	15855816	15836729	15836813	15900883	15900976	117	77	7.94944e-05	0.000741679	-0.156
ENSG00000196912	ANKRD36B	2	-	98196924	98197031	98177294	98177323	98201406	98201580	115	22	0.000777456	0.00608633	-0.382
ENSG00000011426	ANLN	7	+	36467915	36467969	36466524	36466637	36478812	36478899	88	80	1.27405e-23	6.31408e-22	-0.15
ENSG00000122359	ANXA11	10	-	81940696	81940892	81935862	81935911	81965098	81965328	224	42	9.35626e-06	0.000100133	-0.278
ENSG00000122359	ANXA11	10	-	81935862	81935911	81932562	81932625	81965098	81965200	54	56	4.18674e-21	1.74203e-19	0.185
ENSG00000182718	ANXA2	15	-	60686772	60686894	60678226	60678285	60688478	60688626	160	52	5.09204e-08	7.01861e-07	0.347
ENSG00000166747	AP1G1	16	-	71801779	71801788	71799391	71799487	71803525	71803602	2	70	3.13983e-06	3.55186e-05	-0.273
ENSG00000166747	AP1G1	16	-	71840588	71840631	71823225	71823385	71841703	71842053	72	86	2.18369e-08	3.1282e-07	0.201
ENSG00000006125	AP2B1	17	+	33997875	33997917	33984617	33984810	33998772	33998919	70	86	0.000308217	0.00260331	-0.144
ENSG00000157823	AP3S2	15	-	90420537	90420656	90414706	90414778	90431752	90431864	170	65	6.56157e-35	6.73262e-33	-0.201
ENSG00000163697	APBB2	4	-	41067592	41067690	41035252	41035321	41102655	41102767	148	62	1.07541e-40	1.50536e-38	-0.162
ENSG00000128284	APOL3	22	-	36545093	36545419	36541591	36541647	36556716	36556803	355	43	2.69332e-32	2.32837e-30	0.397
ENSG00000128284	APOL3	22	-	36545093	36545190	36541624	36541647	36556716	36556802	95	9	4.50009e-41	6.49272e-39	0.404
ENSG00000134287	ARF3	12	-	49346895	49347057	49334730	49334971	49349880	49349980	234	86	0.00235013	0.0165776	-0.19
ENSG00000101199	ARFGAP1	20	+	61905351	61905562	61904146	61904272	61906928	61906992	254	57	0.00205456	0.0146812	-0.144
ENSG00000165322	ARHGAP12	10	-	32128564	32128639	32120666	32120728	32132388	32132514	105	55	5.61024e-07	6.90041e-06	-0.139
ENSG00000165322	ARHGAP12	10	-	32142993	32143134	32141444	32141525	32150322	32150586	201	74	1.54045e-34	1.54681e-32	0.101
ENSG00000140750	ARHGAP17	16	-	24950684	24950918	24946790	24946960	24953307	24953464	306	86	3.74126e-09	5.73453e-08	0.225
ENSG00000165895	ARHGAP42	11	+	100856804	100857083	100849717	100849780	100858243	100858323	308	43	2.24686e-15	6.10436e-14	-0.112
ENSG00000104728	ARHGEF10	8	+	1874542	1874629	1873448	1873570	1876592	1876816	160	86	0.00177383	0.0128667	0.132
ENSG00000132694	ARHGEF11	1	-	156941488	156941608	156939789	156939835	156946774	156946846	124	18	6.54211e-34	6.2998e-32	0.221
ENSG00000196914	ARHGEF12	11	+	120280102	120280159	120278446	120278532	120291461	120291560	93	79	0.00017427	0.00153898	-0.124
ENSG00000117713	ARID1A	1	+	27102307	27102447	27102067	27102198	27105513	27107474	212	86	1.46798e-08	2.12452e-07	0.135
ENSG00000049618	ARID1B	6	+	157357968	157358010	157256599	157256710	157405795	157406039	70	86	4.12606e-22	1.84968e-20	-0.156
ENSG00000177479	ARIH2	3	+	48962150	48962272	48960180	48960244	48964894	48965246	165	57	2.36035e-07	3.03749e-06	0.106
ENSG00000169379	ARL13B	3	+	93715391	93715528	93714717	93714788	93722502	93722746	187	64	9.19514e-05	0.000848538	-0.237
ENSG00000169379	ARL13B	3	+	93715406	93715528	93714717	93714788	93722502	93722752	172	64	6.70315e-05	0.00063252	-0.216
ENSG00000105676	ARMC6	19	+	19148360	19148516	19144393	19144739	19153519	19153686	228	86	9.24164e-06	9.90571e-05	0.102
ENSG00000114098	ARMC8	3	+	137907296	137907372	137906370	137906441	137928658	137928735	100	48	2.24362e-13	5.10752e-12	-0.119
ENSG00000114098	ARMC8	3	+	137907242	137907372	137906183	137906441	137940767	137940839	181	65	1.37088e-08	1.99082e-07	0.132
ENSG00000135931	ARMC9	2	+	232153372	232153434	232146771	232146846	232156065	232156156	90	66	2.54624e-07	3.26281e-06	-0.192
ENSG00000125962	ARMCX5	X	+	101856391	101856437	101854633	101854787	101860409	101860582	78	86	0.000153486	0.00136975	0.229
ENSG00000153317	ASAP1	8	-	131373915	131374017	131370262	131370389	131414130	131414216	167	79	3.95481e-07	4.95219e-06	-0.228
ENSG00000153317	ASAP1	8	-	131104218	131104389	131092147	131092217	131124339	131124568	220	63	3.26544e-08	4.59379e-07	0.112
ENSG00000138303	ASCC1	10	-	73862091	73862170	73856278	73857208	73862607	73862725	144	86	6.34006e-47	1.26424e-44	-0.289
ENSG00000100325	ASCC2	22	-	30230477	30230539	30228233	30228331	30234166	30234265	110	86	6.75397e-14	1.61309e-12	0.307
ENSG00000100325	ASCC2	22	-	30229529	30229603	30228233	30228331	30234166	30234217	92	44	7.985e-05	0.000744339	0.308
ENSG00000198363	ASPH	8	-	62594997	62595042	62593526	62593595	62596597	62596747	52	62	2.92883e-29	2.1384e-27	-0.274
ENSG00000198363	ASPH	8	-	62546241	62546286	62496502	62496588	62550505	62550558	31	39	6.2537e-09	9.38144e-08	0.205
ENSG00000171456	ASXL1	20	+	30959580	30959677	30956817	30956926	31015930	31016051	172	86	3.82806e-95	3.59616e-92	-0.336
ENSG00000152348	ATG10	5	+	81272011	81272146	81267843	81268125	81283377	81283497	207	86	4.36312e-10	7.29325e-09	-0.363
ENSG00000145782	ATG12	5	-	115176193	115176309	115173324	115173461	115176514	115176631	188	86	1.9745e-37	2.29314e-35	-0.516
ENSG00000175224	ATG13	11	+	46639809	46639925	46639112	46639440	46651594	46651650	151	49	5.07407e-33	4.60303e-31	-0.235
ENSG00000175224	ATG13	11	+	46639809	46639925	46639112	46639440	46665828	46665910	177	75	2.69976e-07	3.45011e-06	-0.146
ENSG00000168010	ATG16L2	11	+	72534588	72534842	72533892	72534006	72535104	72535167	296	56	1.64801e-21	7.0514e-20	-0.429
ENSG00000197548	ATG7	3	+	11322722	11322788	11313994	11314116	11323878	11324124	118	86	0.000458652	0.0037532	-0.135
ENSG00000119787	ATL2	2	-	38581208	38581319	38546026	38546161	38604284	38604404	183	86	6.25547e-44	1.06202e-41	-0.634
ENSG00000119787	ATL2	2	-	38523827	38523842	38523010	38523732	38525285	38525717	16	86	2.93933e-11	5.50541e-10	0.214
ENSG00000152234	ATP5A1	18	-	43674945	43675097	43671647	43671817	43678137	43678261	224	86	1.99103e-123	3.23726e-120	0.185
ENSG00000205464	ATP6AP1L	5	+	81600752	81601300	81600433	81600669	81605975	81606026	578	44	0.00212739	0.0151658	0.271
ENSG00000182220	ATP6AP2	X	+	40456778	40456916	40450485	40450617	40457932	40457986	171	47	1.01108e-196	3.05302e-193	0.15
ENSG00000117410	ATP6V0B	1	+	44441336	44441520	44440631	44440779	44441761	44441845	247	77	0.000673256	0.00533281	0.12
ENSG00000250565	ATP6V1E2	2	-	46764514	46764715	46763749	46763842	46768528	46768728	273	86	3.13446e-15	8.39179e-14	-0.305
ENSG00000166377	ATP9B	18	+	76973961	76974038	76966936	76967012	77013380	77013541	123	69	1.05198e-14	2.67738e-13	0.178
ENSG00000171953	ATPAF2	17	-	17924735	17924977	17924436	17924552	17925058	17925171	314	86	1.93271e-33	1.8076e-31	0.156
ENSG00000107518	ATRNL1	10	+	116888170	116888272	116887356	116887485	116889088	116889297	174	86	5.00297e-15	1.31609e-13	-0.363
ENSG00000204842	ATXN2	12	-	111891480	111891649	111890017	111890644	111893832	111894060	241	86	3.63621e-52	9.60732e-50	0.446
ENSG00000087586	AURKA	20	-	54963367	54963562	54963211	54963258	54965611	54965721	221	40	9.96217e-39	1.23502e-36	-0.143
ENSG00000162885	B3GALNT2	1	-	235659495	235659618	235657990	235658138	235667440	235667781	195	86	5.70873e-05	0.000544274	-0.301
ENSG00000002330	BAD	11	-	64044375	64044515	64039084	64039275	64051653	64051848	212	86	3.39445e-44	5.90522e-42	0.279
ENSG00000187172	BAGE2	21	-	11029597	11029717	11026722	11026839	11038727	11039429	192	86	2.80138e-05	0.000281296	-0.117
ENSG00000172530	BANP	16	+	88008653	88008791	87985092	87985121	88014641	88014733	145	21	0.000114979	0.00104575	-0.103
ENSG00000172530	BANP	16	+	88012045	88012298	88008653	88008809	88014641	88014708	299	60	0.000292688	0.00248456	0.157
ENSG00000138376	BARD1	2	-	215645283	215646233	215633955	215634036	215657020	215657169	1010	74	5.40056e-09	8.1566e-08	0.106
ENSG00000087088	BAX	19	+	49458804	49458856	49458185	49458219	49459454	49459590	45	27	0.000121466	0.00109978	-0.182
ENSG00000214413	BBIP1	10	-	112677878	112677971	112661295	112661370	112678878	112679032	154	68	2.64576e-05	0.00026681	0.162
ENSG00000127152	BCL11B	14	-	99697681	99697894	99635623	99642532	99723807	99724176	285	86	1.32116e-05	0.000138415	-0.199
ENSG00000099968	BCL2L13	22	+	18185008	18185152	18171839	18171908	18209442	18210428	192	62	2.32057e-27	1.49771e-25	0.104
ENSG00000074582	BCS1L	2	+	219525029	219525144	219523486	219523896	219525661	219526030	187	86	3.82624e-06	4.28252e-05	0.154
ENSG00000161267	BDH1	3	-	197282212	197282378	197273231	197273357	197282651	197282829	238	86	0.000803643	0.00627275	-0.227
ENSG00000166619	BLCAP	20	-	36149720	36149853	36145819	36147752	36156194	36156333	205	86	2.48391e-14	6.14422e-13	0.626
ENSG00000137274	BPHL	6	+	3119518	3119746	3118609	3119081	3123890	3123994	300	86	1.45561e-15	4.01662e-14	0.126
ENSG00000012048	BRCA1	17	-	41247862	41247939	41246128	41246877	41251791	41251894	140	86	3.45388e-91	2.97978e-88	-0.363
ENSG00000012048	BRCA1	17	-	41267742	41267796	41258472	41258550	41276033	41276132	79	71	0.00130187	0.00968304	0.136
ENSG00000139618	BRCA2	13	+	32949479	32949543	32945107	32945237	32950806	32950928	114	86	5.73846e-12	1.15628e-10	-0.124
ENSG00000112983	BRD8	5	-	137502206	137502416	137501516	137501797	137503622	137503767	282	86	2.52661e-06	2.8891e-05	0.1
ENSG00000112983	BRD8	5	-	137502206	137502299	137501516	137501797	137503622	137503767	172	86	0.00372601	0.0250299	0.109
ENSG00000028310	BRD9	5	-	868721	869234	865528	865696	869359	869519	585	86	3.7229e-16	1.07355e-14	0.311
ENSG00000148925	BTBD10	11	-	13466570	13466728	13443188	13443385	13484638	13484844	230	86	5.31653e-07	6.55633e-06	-0.11
ENSG00000183826	BTBD9	6	-	38370592	38370679	38312759	38312869	38545375	38545495	160	86	1.20338e-19	4.52997e-18	-0.411
ENSG00000148671	C10orf116	10	+	88729956	88730019	88727948	88728362	88730232	88730672	112	86	4.21844e-08	5.85841e-07	-0.21
ENSG00000133678	C10orf57	10	+	81850135	81850187	81841900	81841960	81850552	81850694	57	53	3.23478e-09	4.99363e-08	-0.117
ENSG00000150076	C10orf68	10	+	32983806	32983920	32974897	32975008	33000547	33000658	186	86	2.37492e-10	4.08285e-09	0.334
ENSG00000173715	C11orf80	11	+	66529549	66529921	66526513	66526567	66563751	66563835	396	38	1.31081e-12	2.779e-11	-0.173
ENSG00000151135	C12orf23	12	+	107350859	107350927	107349621	107349843	107360888	107360958	99	63	0.000331912	0.00279173	-0.151
ENSG00000133641	C12orf29	12	+	88433924	88434042	88429386	88429515	88436601	88436697	190	86	0.000264456	0.00226033	-0.1
ENSG00000174718	C12orf35	12	+	32123122	32123290	32113710	32113805	32133811	32138891	240	86	5.72443e-06	6.29538e-05	0.108
ENSG00000185480	C12orf48	12	+	102569260	102569444	102559506	102559661	102589728	102590370	256	86	6.31607e-16	1.78718e-14	-0.159
ENSG00000070269	C14orf101	14	+	57059832	57060035	57052411	57052630	57070532	57070659	275	86	6.88778e-13	1.49397e-11	-0.135
ENSG00000089916	C14orf118	14	+	76644550	76644665	76644330	76644385	76647106	76647192	142	41	5.76112e-10	9.54332e-09	-0.123
ENSG00000100802	C14orf93	14	-	23470167	23470246	23468311	23468611	23479309	23479337	79	21	0.00107487	0.00816518	-0.43
ENSG00000178761	C15orf17	15	-	75197322	75197400	75197004	75197053	75197494	75197572	83	27	3.07019e-22	1.38516e-20	-0.335
ENSG00000130731	C16orf13	16	-	684888	684956	684718	684797	686093	686331	108	72	6.70846e-80	4.17049e-77	0.107
ENSG00000130731	C16orf13	16	-	684888	684956	684718	684797	685611	685774	108	72	0.000339509	0.00284883	0.135
ENSG00000130731	C16orf13	16	-	684888	685063	684718	684797	686093	686278	233	72	1.22598e-73	6.47839e-71	0.16
ENSG00000130731	C16orf13	16	-	685280	685340	684718	684797	685611	685774	92	72	2.22157e-65	8.85985e-63	0.163
ENSG00000130731	C16orf13	16	-	685611	685774	684718	684797	686093	686302	221	72	7.8952e-17	2.39256e-15	0.186
ENSG00000130731	C16orf13	16	-	685517	685774	684736	684797	686093	686358	297	54	8.3903e-12	1.666e-10	0.267
ENSG00000130731	C16orf13	16	-	685280	685340	684948	684956	685611	685774	53	1	4.39115e-27	2.77892e-25	0.351
ENSG00000130731	C16orf13	16	-	685280	685340	684718	684797	686093	686278	92	72	0.00127172	0.0094895	0.418
ENSG00000196118	C16orf93	16	-	30770662	30771045	30768787	30768975	30771604	30771774	455	86	1.05603e-22	4.9166e-21	0.321
ENSG00000258315	C17orf49.1	17	+	6920268	6920333	6919813	6920004	6920575	6920623	71	41	1.21701e-09	1.95768e-08	0.108
ENSG00000181392	C19orf46	19	-	36498026	36498170	36496234	36496339	36499455	36499695	216	86	1.765e-08	2.54394e-07	-0.101
ENSG00000181392	C19orf46	19	-	36499118	36499269	36498026	36498170	36499455	36499684	223	86	1.3656e-16	4.05689e-15	0.129
ENSG00000181392	C19orf46	19	-	36497503	36497573	36496234	36496339	36499455	36499695	126	86	1.49154e-09	2.37578e-08	0.463
ENSG00000001460	C1orf201	1	-	24718413	24718557	24718050	24718169	24727808	24727946	216	86	6.63324e-06	7.24958e-05	-0.101
ENSG00000094975	C1orf9	1	+	172546678	172546699	172544657	172544763	172546903	172546959	14	49	2.70418e-26	1.61236e-24	-0.181
ENSG00000101353	C20orf132	20	-	35802397	35802519	35800314	35800460	35807625	35807795	194	86	0.0014384	0.010612	0.403
ENSG00000101084	C20orf24	20	+	35236292	35236403	35236117	35236221	35240412	35240960	183	86	0.00801779	0.0491081	0.223
ENSG00000022277	C20orf43	20	+	55046669	55046725	55043734	55043822	55047381	55047471	90	78	5.68635e-21	2.3521e-19	-0.123
ENSG00000196476	C20orf96	20	-	270199	270317	264603	264722	270899	270948	146	42	2.34266e-15	6.3463e-14	0.296
ENSG00000138867	C22orf13	22	-	24950916	24951104	24944884	24944969	24951582	24951827	252	78	0.00719639	0.044857	-0.103
ENSG00000168014	C2CD3	11	-	73872443	73872601	73850862	73850873	73879388	73879658	148	4	3.86343e-07	4.85069e-06	0.166
ENSG00000118961	C2orf43	2	-	21001051	21001225	20990014	20990158	21022796	21022849	206	46	0.00330006	0.0224649	-0.182
ENSG00000118961	C2orf43	2	-	21001069	21001225	20990014	20990158	21022796	21022870	209	67	0.00205352	0.0146763	-0.107
ENSG00000186132	C2orf76	2	-	120097734	120097937	120097402	120097547	120123932	120124258	275	86	1.91456e-06	2.21682e-05	0.151
ENSG00000186132	C2orf76	2	-	120097734	120097937	120097402	120097547	120124011	120124318	275	86	8.1922e-11	1.46064e-09	0.154
ENSG00000138658	C4orf21	4	-	113524679	113524853	113510879	113511030	113527163	113527247	237	77	6.65675e-22	2.92828e-20	-0.121
ENSG00000138658	C4orf21	4	-	113544972	113545032	113541157	113541346	113553085	113553166	94	74	5.6014e-06	6.1649e-05	0.133
ENSG00000163633	C4orf36	4	-	87811200	87811311	87809273	87809428	87812608	87812746	183	86	4.89574e-19	1.75392e-17	0.336
ENSG00000163633	C4orf36	4	-	87853373	87853471	87847018	87847478	87854546	87854694	172	86	9.39614e-07	1.12589e-05	0.424
ENSG00000151881	C5orf28	5	-	43479991	43480089	43446080	43446659	43483923	43483959	115	29	0.00229102	0.0162039	-0.318
ENSG00000186493	C5orf38	5	+	2753398	2753469	2752793	2752868	2755142	2755195	70	28	6.36861e-07	7.79463e-06	0.245
ENSG00000186493	C5orf38	5	+	2753398	2753484	2752793	2752868	2755142	2755195	100	28	0.00544657	0.0350828	0.259
ENSG00000161010	C5orf45	5	-	179278242	179278424	179274977	179275066	179280196	179280276	237	69	5.78168e-06	6.35504e-05	-0.292
ENSG00000161010	C5orf45	5	-	179278242	179278424	179274977	179275066	179280377	179280437	217	49	0.000337489	0.002833	-0.163
ENSG00000161010	C5orf45	5	-	179278242	179278337	179274977	179275066	179280377	179280437	135	49	0.00127511	0.00951195	-0.148
ENSG00000161010	C5orf45	5	-	179274977	179275066	179268906	179269064	179280377	179280437	131	53	3.97324e-07	4.97231e-06	0.148
ENSG00000186577	C6orf1	6	-	34215243	34215269	34214820	34214926	34215457	34215641	38	86	2.83672e-06	3.22538e-05	0.125
ENSG00000204564	C6orf136	6	+	30615382	30615623	30614962	30615080	30617334	30617690	313	86	0.00146548	0.0107949	-0.282
ENSG00000137434	C6orf52	6	-	10687712	10687794	10687198	10687397	10694726	10694839	150	86	0.00509417	0.0330902	-0.118
ENSG00000106603	C7orf44	7	-	43690091	43690311	43688198	43688251	43769027	43769088	220	14	0.000262582	0.00224568	0.113
ENSG00000106603	C7orf44	7	-	43690210	43690311	43686826	43688251	43769027	43769100	153	66	1.31715e-09	2.11073e-08	0.121
ENSG00000156170	C8orf38	8	+	96046235	96046350	96044222	96044326	96047681	96047804	187	86	4.05532e-24	2.08812e-22	0.103
ENSG00000241852	C8orf58	8	+	22460073	22460156	22459712	22459825	22460707	22461646	152	86	7.63507e-11	1.36303e-09	-0.537
ENSG00000241852	C8orf58	8	+	22460049	22460156	22459712	22459825	22460707	22460795	174	81	1.13927e-26	7.01038e-25	-0.419
ENSG00000176731	C8orf59	8	-	86131464	86131589	86129614	86129731	86132534	86132582	152	41	0.00119373	0.00896815	-0.106
ENSG00000205133	C8orf83	8	-	93933730	93933888	93929156	93929235	93966633	93966792	216	72	1.08395e-59	3.66584e-57	-0.112
ENSG00000137135	C9orf100	9	-	35662942	35663071	35662508	35662738	35663318	35663389	179	64	0.00181341	0.0131043	0.159
ENSG00000148057	C9orf103	9	+	86243095	86243126	86238082	86238136	86243787	86243874	18	41	0.00202995	0.0145201	0.106
ENSG00000148120	C9orf3	9	+	97686267	97686457	97563038	97563284	97717458	97717561	262	86	1.91129e-06	2.21364e-05	-0.18
ENSG00000148120	C9orf3	9	+	97535283	97535450	97522719	97522862	97555046	97555200	239	86	8.70398e-13	1.87063e-11	0.11
ENSG00000196557	CACNA1H	16	+	1262510	1262528	1261945	1262138	1263779	1263931	22	86	0.000858388	0.00665704	0.463
ENSG00000167535	CACNB3	12	+	49210655	49210778	49209384	49209511	49217126	49217249	195	86	1.74181e-14	4.36216e-13	0.191
ENSG00000167535	CACNB3	12	+	49210711	49211043	49208675	49209511	49217126	49217249	404	86	6.69246e-25	3.61786e-23	0.234
ENSG00000081803	CADPS2	7	-	122076413	122076434	122056114	122056218	122078394	122078518	28	86	4.30137e-16	1.23362e-14	-0.123
ENSG00000012822	CALCOCO1	12	-	54106558	54106630	54104902	54105905	54106883	54106990	130	86	1.83075e-10	3.17185e-09	-0.106
ENSG00000012822	CALCOCO1	12	-	54118428	54118531	54117479	54117567	54118870	54119050	170	81	1.08114e-65	4.39461e-63	0.108
ENSG00000171302	CANT1	17	-	76994229	76994368	76993921	76994045	77005745	77005860	211	86	1.1303e-20	4.57248e-19	0.143
ENSG00000203697	CAPN8	1	-	223810516	223810602	223807893	223807968	223813506	223813590	131	59	0.000335328	0.00281766	-0.306
ENSG00000147044	CASK	X	-	41416284	41416353	41412971	41413168	41419031	41419100	100	62	3.73768e-14	9.11752e-13	0.223
ENSG00000147044	CASK	X	-	41416284	41416353	41414852	41414888	41419031	41419100	43	5	2.38086e-08	3.39799e-07	0.313
ENSG00000164305	CASP3	4	-	185569618	185569785	185559554	185559622	185570548	185570601	174	21	1.86934e-06	2.16862e-05	-0.239
ENSG00000153113	CAST	5	+	96062457	96062563	96058342	96058402	96063192	96063234	94	2	6.82639e-19	2.42503e-17	-0.326
ENSG00000133962	CATSPERB	14	-	92126180	92126325	92105439	92105594	92136157	92136316	217	86	6.34833e-05	0.00060159	-0.49
ENSG00000078699	CBFA2T2	20	+	32211578	32211660	32210920	32211102	32212569	32212823	150	86	0.00772629	0.0476262	-0.186
ENSG00000129993	CBFA2T3	16	-	88964485	88964560	88958651	88958893	88967911	88968064	136	86	0.00228024	0.016133	-0.267
ENSG00000137944	CCBL2	1	-	89453934	89454034	89435091	89435150	89458267	89458604	138	52	7.87588e-19	2.78615e-17	0.141
ENSG00000151773	CCDC122	13	-	44442829	44442939	44433807	44434206	44443466	44443625	182	86	0.00775619	0.0477554	-0.272
ENSG00000175455	CCDC14	3	-	123675201	123675274	123667742	123667979	123679990	123680072	121	75	0.00678324	0.04252	-0.615
ENSG00000175455	CCDC14	3	-	123675586	123675642	123675201	123675274	123679990	123680255	78	66	1.35838e-06	1.60358e-05	0.141
ENSG00000153237	CCDC148	2	-	159196753	159196905	159195501	159195597	159197109	159197192	214	76	1.8196e-32	1.58929e-30	0.251
ENSG00000173588	CCDC41	12	-	94829050	94829103	94806093	94806367	94853332	94853764	92	86	1.53346e-17	4.91101e-16	-0.193
ENSG00000186166	CCDC84	11	+	118872322	118872535	118869720	118869819	118881473	118881540	259	60	7.18174e-15	1.85575e-13	0.119
ENSG00000123106	CCDC91	12	+	28457558	28457644	28412296	28412375	28458581	28458739	144	72	4.48738e-05	0.000434892	-0.168
ENSG00000136280	CCM2	7	+	45077851	45078025	45039851	45039962	45103516	45103600	237	77	6.93112e-34	6.64413e-32	0.138
ENSG00000112576	CCND3	6	-	41908107	41908323	41904592	41905132	42016238	42016414	288	86	0.000238738	0.00205757	0.202
ENSG00000166946	CCNDBP1	15	+	43486278	43486335	43484940	43485001	43486612	43486659	22	8	6.30172e-27	3.95838e-25	-0.115
ENSG00000105173	CCNE1	19	+	30312902	30313037	30312628	30312724	30313146	30313258	207	86	3.30701e-11	6.15319e-10	0.191
ENSG00000132141	CCT6B	17	-	33269814	33269925	33269502	33269662	33278968	33279072	183	86	2.77539e-10	4.72902e-09	0.139
ENSG00000228409	CCT6P1	7	+	65217150	65217297	65216130	65216265	65220766	65220939	219	86	2.87494e-08	4.07289e-07	0.182
ENSG00000146574	CCZ1B	7	-	6859396	6859572	6854394	6854476	6861911	6861995	228	66	1.95907e-120	3.06732e-117	0.233
ENSG00000177697	CD151	11	+	834529	834745	832993	833022	836062	836153	222	20	1.54454e-09	2.45559e-08	-0.343
ENSG00000026508	CD44	11	+	35226058	35226187	35211381	35211612	35229651	35229753	201	86	3.65818e-39	4.67208e-37	-0.491
ENSG00000026508	CD44	11	+	35218292	35218421	35211381	35211612	35219667	35219793	201	86	1.76667e-06	2.05684e-05	-0.282
ENSG00000026508	CD44	11	+	35219667	35219793	35211381	35211612	35229651	35229753	198	86	0.000119366	0.00108239	-0.187
ENSG00000198752	CDC42BPB	14	-	103420534	103420612	103418834	103418940	103420938	103421025	136	80	0.00195907	0.0140536	0.144
ENSG00000093009	CDC45	22	+	19481996	19482125	19481849	19481905	19483503	19483552	120	5	2.21265e-46	4.27111e-44	-0.411
ENSG00000184661	CDCA2	8	+	25329628	25329700	25327411	25327496	25337428	25337640	122	78	6.3739e-40	8.4302e-38	-0.124
ENSG00000144354	CDCA7	2	+	174223982	174224219	174223439	174223565	174227953	174228190	309	86	2.48053e-09	3.87517e-08	-0.25
ENSG00000008128	CDK11A	1	-	1654026	1654073	1653034	1653150	1654146	1654274	80	86	0.00125869	0.00940933	-0.177
ENSG00000102225	CDK16	X	+	47081659	47081779	47078089	47078504	47082950	47083158	192	86	0.000171414	0.00151629	0.129
ENSG00000135446	CDK4	12	-	58144224	58144346	58143236	58143287	58144705	58144873	152	44	0.002816	0.0195249	0.259
ENSG00000101391	CDK5RAP1	20	-	31984566	31984742	31979947	31980048	31989233	31989337	248	86	7.02224e-15	1.81676e-13	0.111
ENSG00000134058	CDK7	5	+	68548244	68548278	68531220	68531280	68553869	68553980	27	53	1.43833e-10	2.51257e-09	0.267
ENSG00000100629	CEP128	14	-	80993512	80993605	80993212	80993326	80997152	80997230	157	71	0.00188277	0.0135591	-0.15
ENSG00000101639	CEP192	18	+	13114128	13114250	13113584	13113704	13116375	13116502	194	86	3.97126e-09	6.06946e-08	0.133
ENSG00000182923	CEP63	3	+	134276983	134277189	134270767	134270854	134277991	134278271	272	80	2.87236e-05	0.000288081	0.136
ENSG00000258890	CEP95	17	+	62512840	62512946	62510365	62510476	62515438	62515554	178	86	0.000169777	0.00150213	-0.104
ENSG00000188452	CERKL	2	-	182423292	182423435	182414360	182414435	182438479	182438611	197	68	0.00588086	0.0375313	-0.227
ENSG00000153140	CETN3	5	-	89692309	89692381	89689675	89689924	89695288	89695366	115	71	7.28724e-07	8.85486e-06	-0.191
ENSG00000138028	CGREF1	2	-	27323283	27323410	27322220	27322708	27324964	27325089	199	86	0.00676147	0.0423961	0.306
ENSG00000163528	CHCHD4	3	-	14160644	14160813	14157925	14158024	14163416	14163586	241	86	2.41113e-35	2.54821e-33	-0.111
ENSG00000131778	CHD1L	1	+	146731490	146731572	146714355	146714480	146737590	146737746	150	86	0.00137967	0.0102119	0.149
ENSG00000173575	CHD2	15	+	93444396	93444529	93435233	93435302	93467550	93467782	181	62	9.43336e-07	1.13003e-05	0.11
ENSG00000170004	CHD3	17	+	7810918	7811020	7810670	7810806	7811211	7811337	174	86	0.00135841	0.0100657	0.151
ENSG00000100888	CHD8	14	-	21859621	21859801	21859105	21859222	21859991	21860105	252	86	7.58435e-09	1.13054e-07	0.168
ENSG00000183765	CHEK2	22	-	29115382	29115473	29107896	29108005	29120964	29121112	168	86	0.000297037	0.00251844	0.142
ENSG00000204116	CHIC1	X	+	72798539	72798621	72797242	72797297	72804252	72804408	112	48	3.63228e-100	3.83878e-97	-0.272
ENSG00000110721	CHKA	11	-	67848870	67848924	67842183	67842297	67864485	67864597	94	86	0.0032266	0.0220358	-0.105
ENSG00000168802	CHTF8	16	-	69155338	69155396	69154955	69155073	69166386	69166473	96	80	4.26074e-05	0.000414542	0.125
ENSG00000005194	CIAPIN1	16	-	57474683	57474895	57473093	57473207	57481253	57481318	256	58	4.71686e-44	8.07289e-42	0.149
ENSG00000122966	CIT	12	-	120241009	120241193	120222763	120222869	120260623	120260777	256	86	5.88308e-33	5.3028e-31	0.145
ENSG00000106404	CLDN15	7	-	100877153	100877397	100876113	100876195	100877558	100877723	305	75	4.07237e-08	5.66301e-07	0.614
ENSG00000080822	CLDND1	3	-	98240496	98240547	98239976	98240286	98241692	98241910	88	86	1.42037e-37	1.65869e-35	-0.129
ENSG00000080822	CLDND1	3	-	98240496	98240540	98239976	98240286	98241692	98241799	74	86	0.00404952	0.0269802	-0.11
ENSG00000069493	CLEC2D	12	+	9846011	9846544	9845629	9845711	9847355	9847734	594	75	2.98522e-06	3.38602e-05	0.117
ENSG00000069493	CLEC2D	12	+	9845629	9845711	9845423	9845527	9847355	9847725	150	86	7.51128e-11	1.34332e-09	0.234
ENSG00000013441	CLK1	2	-	201724847	201724938	201724402	201724469	201725960	201726189	142	60	4.80377e-70	2.33419e-67	-0.181
ENSG00000125107	CNOT1	16	-	58657185	58657313	58633277	58633415	58663631	58663789	200	86	4.3642e-14	1.05908e-12	0.131
ENSG00000111596	CNOT2	12	+	70688016	70688074	70679179	70679366	70704674	70704797	102	86	7.06556e-08	9.60725e-07	-0.104
ENSG00000082438	COBLL1	2	-	165636164	165636295	165600196	165600385	165697665	165697753	198	81	8.48835e-06	9.15867e-05	-0.341
ENSG00000105669	COPE	19	-	19014076	19014232	19011189	19011258	19015579	19015661	193	51	5.70021e-78	3.30097e-75	0.101
ENSG00000110871	COQ5	12	-	120961687	120961805	120960016	120960166	120964259	120964349	187	83	9.12194e-23	4.27044e-21	-0.119
ENSG00000240216	CPHL1P	3	-	148962040	148962242	148959148	148959288	148963449	148963556	274	86	1.82107e-08	2.62118e-07	-0.292
ENSG00000205560	CPT1B	22	-	51016977	51017088	51016203	51016363	51017464	51017684	183	86	0.00115204	0.00868581	0.1
ENSG00000241258	CRCP	7	+	65595730	65595829	65579591	65579957	65610429	65610487	137	51	0.00767601	0.0473716	-0.204
ENSG00000137504	CREBZF	11	-	85372680	85372793	85371378	85371641	85373432	85373501	161	62	0.00418454	0.0277966	0.135
ENSG00000163703	CRELD1	3	+	9979245	9979356	9976518	9976601	9982533	9982710	173	76	4.29488e-21	1.78527e-19	0.109
ENSG00000095794	CREM	10	+	35437295	35437419	35416029	35416121	35467816	35467914	195	85	3.98908e-39	5.07934e-37	-0.142
ENSG00000095794	CREM	10	+	35490378	35490414	35468061	35468204	35495822	35495979	58	86	6.2183e-08	8.49894e-07	-0.134
ENSG00000113712	CSNK1A1	5	-	148897356	148897440	148892632	148892772	148904607	148904734	154	86	1.70124e-05	0.000175839	0.112
ENSG00000104218	CSPP1	8	+	68105698	68105837	68102884	68102994	68107616	68108498	211	86	4.53987e-05	0.000439676	0.123
ENSG00000104218	CSPP1	8	+	68015271	68015370	68007527	68007967	68018139	68018210	150	64	2.18667e-67	9.62909e-65	0.156
ENSG00000159692	CTBP1	4	-	1219147	1219354	1209962	1209993	1221986	1222131	217	24	0.00509723	0.0330999	0.127
ENSG00000175029	CTBP2	10	-	126822080	126822181	126727565	126727724	126848887	126849068	173	86	6.35047e-09	9.5131e-08	-0.129
ENSG00000245060	CTC-205M6.2.1	5	+	180258758	180258941	180257956	180258229	180261311	180262726	255	86	4.67138e-05	0.000451585	-0.185
ENSG00000245937	CTC-228N24.3.1	5	-	127417664	127417886	127412638	127412785	127418426	127418652	294	86	2.16079e-18	7.3725e-17	0.404
ENSG00000247828	CTC-358I24.1.1	5	+	87577858	87577923	87566342	87566402	87583252	87583439	83	53	0.00045217	0.00370662	0.18
ENSG00000255571	CTD-2335A18.1.1	15	+	89931734	89931977	89931047	89931112	89932575	89932713	287	58	5.14669e-13	1.13674e-11	0.7
ENSG00000180747	CTD-2547E10.2.1	16	-	21498898	21498937	21495692	21495856	21531148	21531500	64	86	0.000231905	0.00200523	-0.138
ENSG00000178585	CTNNBIP1	1	-	9943762	9943796	9937962	9938047	9970152	9970321	46	78	0.00142821	0.0105479	0.39
ENSG00000169862	CTNND2	5	-	11397142	11397315	11364807	11365002	11411647	11411764	245	86	7.1145e-08	9.67068e-07	0.155
ENSG00000109861	CTSC	11	-	88061279	88061364	88053978	88059611	88068104	88068250	156	86	0.000235171	0.00203139	-0.205
ENSG00000036257	CUL3	2	-	225421011	225421137	225379328	225379489	225422375	225422537	198	86	0.000280506	0.00238941	-0.434
ENSG00000036257	CUL3	2	-	225421011	225421137	225400244	225400358	225422375	225422537	198	86	4.94817e-56	1.54947e-53	-0.165
ENSG00000174151	CYB561D1	1	+	110037141	110037245	110036735	110036909	110037764	110037802	121	31	0.000632469	0.00503521	-0.2
ENSG00000119004	CYP20A1	2	+	204110568	204110618	204103704	204103857	204116689	204116832	86	86	2.45718e-34	2.43838e-32	0.183
ENSG00000134716	CYP2J2	1	-	60370037	60370188	60366636	60366775	60370542	60370730	223	86	6.72481e-15	1.74301e-13	-0.2
ENSG00000180902	D2HGDH	2	+	242688713	242688814	242688250	242688357	242689565	242689709	173	86	8.97984e-08	1.20283e-06	-0.252
ENSG00000173402	DAG1	3	+	49514281	49514333	49507734	49507866	49547851	49548252	90	86	3.7181e-14	9.07499e-13	-0.134
ENSG00000173402	DAG1	3	+	49514281	49514338	49507564	49507866	49547851	49548252	100	86	3.4356e-07	4.33284e-06	-0.1
ENSG00000173402	DAG1	3	+	49530259	49530406	49507721	49507866	49547851	49547923	198	65	3.42173e-15	9.12621e-14	0.142
ENSG00000173402	DAG1	3	+	49530255	49530406	49507564	49507866	49547851	49547949	223	86	6.49878e-07	7.94474e-06	0.175
ENSG00000173402	DAG1	3	+	49508397	49508482	49507564	49507866	49524686	49524848	156	86	2.71385e-13	6.13177e-12	0.667
ENSG00000164535	DAGLB	7	-	6470110	6470238	6465618	6465745	6472467	6472590	200	86	3.57945e-34	3.51085e-32	0.113
ENSG00000149476	DAK	11	+	61103675	61103843	61103311	61103409	61105412	61105574	240	86	3.91018e-09	5.98042e-08	0.388
ENSG00000115827	DCAF17	2	+	172333369	172333460	172325397	172325540	172334496	172334580	159	77	1.94151e-11	3.71214e-10	-0.257
ENSG00000115827	DCAF17	2	+	172314881	172314987	172314480	172314585	172325397	172325540	178	86	3.28764e-28	2.23443e-26	0.145
ENSG00000143164	DCAF6	1	+	167988782	167988905	167973770	167974031	167992225	167993288	195	86	4.16033e-39	5.26568e-37	-0.167
ENSG00000132716	DCAF8	1	-	160231074	160231140	160213749	160213824	160232238	160232318	87	55	2.50846e-26	1.50202e-24	0.255
ENSG00000132716	DCAF8	1	-	160231074	160231148	160213749	160213824	160232238	160232321	106	58	2.60166e-25	1.45672e-23	0.263
ENSG00000152457	DCLRE1C	10	-	14968841	14968896	14964979	14965068	14970014	14970151	92	82	7.82729e-41	1.11037e-38	0.234
ENSG00000109184	DCUN1D4	4	+	52714370	52714533	52709318	52709433	52729602	52729673	213	64	0.000102284	0.000937546	-0.115
ENSG00000204580	DDR1	6	+	30852314	30852487	30850704	30850760	30856464	30856591	208	49	7.53002e-14	1.79136e-12	-0.256
ENSG00000013573	DDX11	12	+	31242336	31242424	31241977	31242085	31242819	31243028	162	86	0.000687025	0.00543679	0.13
ENSG00000119522	DENND1A	9	-	126438998	126439068	126433569	126433650	126519981	126520101	114	74	3.53596e-45	6.388e-43	0.13
ENSG00000175984	DENND2C	1	-	115197125	115197382	115167799	115168809	115212603	115212656	289	46	2.21725e-66	9.46787e-64	-0.151
ENSG00000024526	DEPDC1	1	-	68947728	68948580	68947122	68947295	68949632	68949773	924	86	5.773e-25	3.15307e-23	0.113
ENSG00000024526	DEPDC1	1	-	68960112	68960378	68955134	68955291	68962634	68962904	338	86	0.00166442	0.0121418	0.151
ENSG00000035499	DEPDC1B	5	-	59983551	59983665	59982788	59983054	59995872	59996017	186	86	4.20786e-40	5.66506e-38	-0.181
ENSG00000166153	DEPDC4	12	-	100647266	100647493	100646257	100646314	100649826	100650004	263	50	0.00127934	0.00953674	-0.328
ENSG00000100150	DEPDC5	22	+	32257353	32257419	32253430	32253539	32266575	32266730	118	86	4.42491e-35	4.60735e-33	-0.269
ENSG00000187630	DHRS4L2	14	+	24470592	24470726	24464240	24464342	24473545	24473963	206	86	4.02341e-24	2.07421e-22	0.264
ENSG00000109606	DHX15	4	-	24531223	24531393	24529099	24529664	24534486	24535822	242	86	5.6914e-39	7.11829e-37	0.118
ENSG00000005100	DHX33	17	-	5366848	5367009	5365638	5365866	5371890	5372181	233	86	0.00449449	0.0295951	0.102
ENSG00000101452	DHX35	20	+	37601201	37601294	37597723	37597857	37612341	37612419	157	71	1.37525e-09	2.19967e-08	0.114
ENSG00000147202	DIAPH2	X	+	95990756	95990789	95940015	95940189	95993584	95993761	52	86	0.00488269	0.0318437	-0.114
ENSG00000100697	DICER1	14	-	95607490	95607524	95606995	95607096	95608019	95608085	27	59	1.26613e-05	0.000132928	-0.368
ENSG00000100697	DICER1	14	-	95608019	95608085	95599651	95599840	95623566	95623607	66	34	4.59402e-33	4.17651e-31	-0.176
ENSG00000100697	DICER1	14	-	95606995	95607096	95599651	95599840	95623566	95623607	121	34	5.12058e-12	1.03573e-10	-0.128
ENSG00000231607	DLEU2	13	-	50619241	50619368	50618656	50618904	50623719	50623798	185	72	2.1075e-05	0.000215251	-0.115
ENSG00000231607	DLEU2	13	-	50649694	50649789	50642232	50642299	50655958	50656127	146	60	2.15935e-37	2.48055e-35	0.112
ENSG00000161249	DMKN	19	-	35988548	35988583	35988325	35988440	35989499	35989665	56	86	1.97589e-07	2.5583e-06	0.138
ENSG00000135164	DMTF1	7	+	86792554	86792648	86781741	86781871	86792810	86792933	172	86	8.25999e-86	6.02039e-83	-0.116
ENSG00000185842	DNAH14	1	+	225288414	225288586	225284819	225284941	225305385	225305490	244	86	1.06136e-26	6.55008e-25	-0.162
ENSG00000185842	DNAH14	1	+	225195114	225195246	225161792	225161855	225226395	225226525	174	56	0.00110912	0.00839363	-0.107
ENSG00000185842	DNAH14	1	+	225268080	225268450	225266908	225267250	225270250	225270441	442	86	4.19846e-07	5.24485e-06	0.284
ENSG00000164031	DNAJB14	4	-	100849698	100849774	100845916	100845972	100851606	100851691	93	41	6.25169e-12	1.2561e-10	-0.643
ENSG00000101152	DNAJC5	20	+	62562461	62562535	62562203	62562375	62562817	62567384	134	86	9.77213e-78	5.58253e-75	0.154
ENSG00000087470	DNM1L	12	+	32891197	32891230	32890798	32890876	32892997	32893174	37	71	2.44616e-09	3.8243e-08	0.176
ENSG00000119772	DNMT3A	2	-	25472525	25472593	25470905	25471121	25475062	25475180	122	86	3.91558e-18	1.30645e-16	0.173
ENSG00000083097	DOPEY1	6	+	83823041	83823140	83819843	83820033	83828606	83828706	172	86	3.02609e-20	1.19222e-18	0.277
ENSG00000083097	DOPEY1	6	+	83823045	83823140	83819843	83820033	83828606	83828706	172	86	1.17458e-05	0.000123918	0.306
ENSG00000074603	DPP8	15	-	65746600	65746753	65744297	65744440	65748562	65748709	225	86	0.00781549	0.0480678	0.121
ENSG00000134755	DSC2	18	-	28648264	28648310	28645939	28648178	28648859	28649117	78	86	1.69081e-16	4.98447e-15	-0.169
ENSG00000151914	DST	6	-	56336937	56337020	56335903	56336066	56338670	56338800	152	86	0.000691833	0.00547381	0.137
ENSG00000134769	DTNA	18	+	32446074	32446095	32443929	32444026	32455202	32455362	28	86	3.57463e-16	1.03361e-14	0.266
ENSG00000167264	DUS2L	16	+	68059317	68059397	68056858	68057254	68071908	68072052	146	86	2.37039e-14	5.88408e-13	0.121
ENSG00000105865	DUS4L	7	+	107205032	107205121	107204402	107204654	107207494	107207631	164	86	2.9455e-46	5.60892e-44	0.143
ENSG00000157540	DYRK1A	21	+	38782871	38782972	38739878	38739930	38792600	38792686	125	38	1.16519e-19	4.39014e-18	-0.164
ENSG00000157540	DYRK1A	21	+	38787791	38787867	38739882	38739930	38792600	38792686	86	34	2.04333e-13	4.66918e-12	-0.138
ENSG00000121310	ECHDC2	1	-	53372190	53372283	53370705	53370762	53373539	53373626	130	44	0.00022877	0.00197933	0.171
ENSG00000114346	ECT2	3	+	172469939	172470262	172468748	172468906	172472298	172472450	395	86	3.91646e-07	4.90998e-06	-0.203
ENSG00000104529	EEF1D	8	-	144676585	144676688	144676044	144676241	144679517	144679584	149	60	2.56086e-10	4.38468e-09	0.222
ENSG00000104529	EEF1D	8	-	144671160	144672251	144668898	144669022	144674816	144674830	1084	7	7.9911e-17	2.41988e-15	0.521
ENSG00000115504	EHBP1	2	+	63215065	63215173	63206322	63206470	63217850	63217975	180	86	0.00331706	0.022577	-0.175
ENSG00000075151	EIF4G3	1	-	21327691	21327805	21307540	21307720	21329205	21329301	186	86	1.1995e-78	7.14193e-76	-0.209
ENSG00000118985	ELL2	5	-	95255127	95255249	95249474	95249638	95278705	95278753	149	41	6.8449e-21	2.80661e-19	0.202
ENSG00000115459	ELMOD3	2	+	85614220	85614348	85604466	85604597	85616873	85616950	184	70	3.13139e-14	7.69183e-13	0.256
ENSG00000134014	ELP3	8	+	27965429	27965493	27964229	27964300	27967886	27967955	68	40	0.00367913	0.0247661	0.136
ENSG00000171617	ENC1	5	-	73933389	73933526	73932298	73932323	73936131	73937249	141	18	4.35742e-39	5.48231e-37	-0.155
ENSG00000132199	ENOSF1	18	-	678695	678737	677742	677872	683245	683380	70	86	0.00215597	0.0153592	-0.122
ENSG00000165675	ENOX2	X	-	129813515	129813722	129803938	129804172	129822836	129822992	279	86	0.000193857	0.00169953	0.111
ENSG00000165675	ENOX2	X	-	129917520	129917664	129837093	129837228	130035657	130035705	171	41	1.14814e-11	2.2481e-10	0.195
ENSG00000165675	ENOX2	X	-	129843216	129843305	129837093	129837228	130035657	130035705	119	41	5.97586e-11	1.08469e-09	0.271
ENSG00000197586	ENTPD6	20	+	25176789	25176890	25176427	25176503	25187157	25187226	132	45	0.00768118	0.0473897	-0.107
ENSG00000197586	ENTPD6	20	+	25201867	25201969	25199185	25199250	25203473	25203614	146	58	4.378e-36	4.81967e-34	0.112
ENSG00000088367	EPB41L1	20	+	34802278	34802362	34800193	34800298	34806797	34806884	148	80	2.16052e-13	4.92898e-12	0.203
ENSG00000112425	EPM2A	6	-	146003544	146003795	145992440	145992535	146007257	146007282	255	18	9.52507e-61	3.32779e-58	-0.367
ENSG00000112425	EPM2A	6	-	145992374	145992535	145956380	145956622	146007257	146007432	233	86	8.35009e-07	1.00797e-05	-0.109
ENSG00000063245	EPN1	19	+	56188915	56189100	56187990	56188584	56189892	56190221	257	86	0.00138019	0.0102129	0.641
ENSG00000049283	EPN3	17	+	48613389	48613560	48610085	48610205	48613781	48613986	243	86	0.000813861	0.00634899	0.107
ENSG00000049283	EPN3	17	+	48613409	48613560	48610098	48610205	48613781	48613986	223	86	6.52321e-05	0.000617193	0.139
ENSG00000085832	EPS15	1	-	51924712	51924820	51924067	51924405	51926762	51926822	147	53	0.00568746	0.0364511	-0.49
ENSG00000177106	EPS8L2	11	+	708574	708643	706200	706288	709329	709451	119	81	3.9032e-06	4.36518e-05	-0.508
ENSG00000082805	ERC1	12	+	1221380	1221464	1219357	1219513	1225031	1225199	154	86	0.00666169	0.0418467	0.138
ENSG00000082805	ERC1	12	+	1221380	1221473	1219357	1219513	1225031	1225199	172	86	3.74827e-05	0.000368584	0.184
ENSG00000225830	ERCC6	10	-	50683372	50683542	50682072	50682288	50684260	50684356	242	86	0.00528321	0.0341607	-0.102
ENSG00000117419	ERI3	1	-	44818521	44818597	44804716	44804994	44820563	44820921	138	86	5.02708e-05	0.000484309	0.162
ENSG00000260565	ERVK13-1	16	-	2719411	2719562	2713082	2713408	2721345	2721406	191	54	1.07885e-30	8.50885e-29	0.425
ENSG00000140374	ETFA	15	-	76587931	76588078	76580186	76580286	76603690	76603737	173	40	1.01725e-36	1.1437e-34	0.246
ENSG00000196405	EVL	14	+	100605670	100605706	100605148	100605234	100607516	100607583	25	53	0.00019971	0.0017467	-0.363
ENSG00000187609	EXD3	9	-	140259578	140260608	140250719	140250820	140260944	140260993	1058	42	1.4753e-11	2.8648e-10	-0.334
ENSG00000182473	EXOC7	17	-	74086409	74086562	74085255	74085401	74087223	74087316	225	86	1.80656e-05	0.000186088	-0.104
ENSG00000149485	FADS1	11	-	61579290	61579450	61578445	61578547	61579942	61580140	232	86	1.13876e-31	9.49509e-30	-0.178
ENSG00000115042	FAHD2A	2	+	96071024	96071150	96068470	96068620	96071300	96071551	198	86	1.91503e-29	1.41284e-27	0.129
ENSG00000055147	FAM114A2	5	-	153417852	153417994	153414303	153414527	153418416	153418481	186	58	6.95658e-14	1.65961e-12	-0.146
ENSG00000100376	FAM118A	22	+	45726483	45726612	45719055	45719308	45728305	45728591	201	86	0.00700877	0.0437973	-0.195
ENSG00000100376	FAM118A	22	+	45723722	45723944	45719055	45719308	45726483	45726612	294	86	6.50508e-07	7.95015e-06	0.174
ENSG00000170264	FAM161A	2	-	62065672	62065840	62063144	62063244	62066555	62067716	240	86	8.79841e-07	1.05876e-05	0.239
ENSG00000104427	FAM164A	8	+	79624224	79624341	79610648	79610748	79627455	79627563	189	86	1.42163e-29	1.0562e-27	-0.504
ENSG00000107771	FAM190B	10	+	86198267	86198463	86185486	86185649	86223688	86223701	188	6	0.00329035	0.0224132	0.122
ENSG00000172775	FAM192A	16	-	57208080	57208198	57207639	57207781	57219732	57219967	190	86	0.00273805	0.0190469	0.109
ENSG00000125386	FAM193A	4	+	2656784	2656856	2648411	2648559	2659529	2659607	115	71	0.00235247	0.0165913	-0.301
ENSG00000146067	FAM193B	5	-	176958953	176959132	176958282	176958522	176959443	176959642	251	86	0.000291662	0.00247685	0.1
ENSG00000146067	FAM193B	5	-	176959156	176959201	176958338	176958522	176959443	176959613	76	86	2.65455e-31	2.16638e-29	0.472
ENSG00000237765	FAM200B	4	+	15686508	15686582	15683445	15683524	15687858	15688229	120	72	2.00743e-07	2.59517e-06	-0.116
ENSG00000108021	FAM208B	10	+	5751492	5751626	5726904	5727138	5754785	5754881	206	86	3.28509e-26	1.93687e-24	-0.116
ENSG00000108021	FAM208B	10	+	5754356	5754502	5726904	5727138	5754785	5754835	175	43	2.86936e-14	7.06462e-13	-0.101
ENSG00000108021	FAM208B	10	+	5759621	5759713	5756097	5756170	5762506	5762574	125	41	1.52131e-45	2.79616e-43	0.134
ENSG00000119979	FAM45A	10	+	120864275	120864534	120863628	120863709	120867479	120867676	319	74	3.17783e-81	2.03545e-78	-0.246
ENSG00000119979	FAM45A	10	+	120864275	120864534	120863628	120863709	120867459	120867608	319	74	3.46615e-05	0.000342755	-0.201
ENSG00000119979	FAM45A	10	+	120864822	120865007	120864275	120864534	120867459	120867608	257	86	6.80133e-13	1.47597e-11	0.143
ENSG00000102710	FAM48A	13	-	37631014	37631270	37625678	37625720	37633331	37633605	277	35	4.13183e-10	6.92582e-09	0.358
ENSG00000129195	FAM64A	17	+	6353347	6353392	6352631	6352727	6353681	6354382	76	86	8.81756e-08	1.18287e-06	0.123
ENSG00000180488	FAM73A	1	+	78324998	78325071	78324622	78324741	78325724	78325811	126	80	5.70492e-23	2.70067e-21	0.201
ENSG00000077458	FAM76B	11	-	95512241	95512299	95511999	95512118	95512770	95512851	90	74	4.66548e-11	8.54913e-10	-0.175
ENSG00000158483	FAM86C1	11	+	71504425	71504527	71502781	71502865	71507062	71507986	165	77	7.36698e-06	8.00596e-05	-0.23
ENSG00000160172	FAM86C2P	11	-	67566844	67566946	67560666	67560764	67570472	67570535	144	56	4.4669e-16	1.27936e-14	-0.115
ENSG00000251669	FAM86EP	4	-	3952865	3952946	3944493	3945099	3954837	3954900	118	56	2.83096e-08	4.0135e-07	0.253
ENSG00000171262	FAM98B	15	+	38756232	38756378	38746354	38746433	38757469	38757604	204	72	9.19819e-17	2.77152e-15	0.11
ENSG00000140525	FANCI	15	+	89788986	89789070	89787247	89787298	89790859	89790962	112	44	8.51287e-33	7.56036e-31	0.396
ENSG00000115392	FANCL	2	-	58421363	58421408	58392858	58393009	58425728	58425797	52	62	0.00363439	0.0244962	0.102
ENSG00000187790	FANCM	14	+	45667934	45668138	45665374	45665750	45669072	45669130	241	51	3.76741e-05	0.000370208	0.124
ENSG00000187790	FANCM	14	+	45609834	45609912	45606271	45606444	45618039	45618198	142	86	3.76583e-51	9.36451e-49	0.27
ENSG00000203780	FANK1	10	+	127661941	127662064	127585179	127585224	127677119	127678056	147	38	0.00446498	0.0294145	-0.294
ENSG00000203780	FANK1	10	+	127677998	127678016	127677119	127677244	127683985	127684067	11	75	1.47379e-05	0.000153576	0.252
ENSG00000138399	FASTKD1	2	-	170394522	170394651	170393511	170393850	170396560	170396689	201	86	2.83932e-39	3.64831e-37	0.144
ENSG00000134452	FBXO18	10	+	5932981	5933079	5932242	5932309	5944982	5945138	146	60	4.61302e-08	6.38124e-07	-0.139
ENSG00000145868	FBXO38	5	+	147806775	147807285	147805084	147805264	147812986	147813087	582	86	0.00354784	0.023997	0.118
ENSG00000072803	FBXW11	5	-	171341346	171341409	171337575	171337801	171433461	171433877	112	86	6.51585e-53	1.75446e-50	-0.111
ENSG00000072803	FBXW11	5	-	171341346	171341409	171337575	171337801	171423893	171423991	112	86	0.000489755	0.00398152	-0.109
ENSG00000072803	FBXW11	5	-	171384600	171384702	171337575	171337801	171423893	171424055	174	86	0.000503958	0.00408599	-0.101
ENSG00000174989	FBXW8	12	+	117387422	117387511	117383168	117383333	117402501	117402659	164	86	1.35574e-28	9.41092e-27	0.113
ENSG00000161513	FDXR	17	-	72862567	72862690	72862252	72862366	72862905	72862998	195	86	8.05282e-08	1.08727e-06	0.106
ENSG00000139132	FGD4	12	+	32753343	32753443	32751430	32751520	32754211	32754357	169	83	2.92953e-19	1.07223e-17	-0.101
ENSG00000077782	FGFR1	8	-	38287199	38287466	38285863	38285953	38314873	38315052	336	83	0.00796502	0.0488557	-0.106
ENSG00000213066	FGFR1OP	6	+	167426995	167427055	167424300	167424381	167435896	167436123	94	74	0.000158403	0.00141065	-0.192
ENSG00000160867	FGFR4	5	+	176515239	176515515	176513916	176514034	176516550	176516694	348	86	4.56649e-56	1.44062e-53	-0.465
ENSG00000132436	FIGNL1	7	-	50516815	50517421	50515878	50515987	50517998	50518088	675	83	1.07193e-05	0.000113628	0.157
ENSG00000132436	FIGNL1	7	-	50517253	50517421	50515878	50515987	50517998	50518022	171	17	0.00563579	0.0361529	0.199
ENSG00000132436	FIGNL1	7	-	50517242	50517421	50515878	50515987	50517998	50518034	194	29	0.00781397	0.0480678	0.204
ENSG00000132436	FIGNL1	7	-	50517197	50517421	50515878	50515987	50517998	50518034	239	29	5.79748e-05	0.000552361	0.222
ENSG00000168386	FILIP1L	3	-	99593131	99593330	99567288	99569914	99594915	99594988	251	66	2.18836e-26	1.31221e-24	-0.476
ENSG00000079150	FKBP7	2	-	179334378	179334512	179330327	179330658	179341788	179341940	206	86	0.00618182	0.0392093	-0.431
ENSG00000106692	FKTN	9	+	108335935	108336027	108320430	108320446	108337225	108337418	93	9	3.62488e-05	0.000357365	0.17
ENSG00000131781	FMO5	1	-	146672733	146672925	146661755	146661828	146680413	146680613	244	66	0.00324975	0.0221723	-0.208
ENSG00000115414	FN1	2	-	216245533	216245803	216243852	216244040	216246934	216247048	342	86	2.16147e-08	3.09786e-07	-0.255
ENSG00000053254	FOXN3	14	-	89656730	89656793	89647044	89647150	89747293	89747358	84	58	5.39504e-12	1.08916e-10	0.292
ENSG00000166225	FRS2	12	+	69874078	69874139	69864128	69864310	69924644	69924740	108	86	1.56106e-31	1.29396e-29	-0.105
ENSG00000140718	FTO	16	+	53878066	53878210	53859775	53860403	53907697	53907777	203	73	2.46456e-22	1.11789e-20	0.102
ENSG00000122687	FTSJ2	7	-	2278468	2278572	2274009	2275199	2279052	2279342	176	86	3.09721e-06	3.50834e-05	0.14
ENSG00000162613	FUBP1	1	-	78413137	78413237	78412214	78412261	78414839	78414952	126	40	9.12743e-08	1.22105e-06	-0.333
ENSG00000001036	FUCA2	6	-	143823491	143823702	143823068	143823259	143828373	143828561	283	86	1.01724e-16	3.05202e-15	0.103
ENSG00000001036	FUCA2	6	-	143825049	143825389	143823068	143823259	143828373	143828561	412	86	5.44609e-13	1.20035e-11	0.115
ENSG00000138757	G3BP2	4	-	76619981	76620113	76587114	76587233	76649459	76649629	204	86	3.70749e-05	0.000365254	-0.251
ENSG00000117308	GALE	1	-	24125376	24125502	24125183	24125220	24125855	24125926	120	8	0.00012682	0.00114457	0.236
ENSG00000156958	GALK2	15	+	49517401	49517546	49509386	49509510	49528047	49528138	215	84	8.15707e-27	5.08602e-25	-0.23
ENSG00000156958	GALK2	15	+	49453936	49454058	49447955	49448213	49493358	49493447	190	82	2.71525e-09	4.22002e-08	0.135
ENSG00000156958	GALK2	15	+	49453960	49454058	49447852	49448213	49493358	49493447	168	82	3.94003e-11	7.2734e-10	0.195
ENSG00000178234	GALNT11	7	+	151724681	151724803	151722798	151722969	151791274	151791607	194	86	2.13183e-06	2.45829e-05	-0.155
ENSG00000165219	GAPVD1	9	+	128057736	128057853	128031214	128031263	128061168	128061385	145	42	0.000119558	0.00108367	-0.165
ENSG00000165219	GAPVD1	9	+	128031214	128031263	128024088	128024238	128061168	128061385	84	86	1.62431e-19	6.05522e-18	0.118
ENSG00000167491	GATAD2A	19	+	19546939	19547028	19516652	19516828	19576148	19576423	164	86	0.0080173	0.0491081	-0.322
ENSG00000167491	GATAD2A	19	+	19546939	19547028	19496638	19496947	19576148	19576423	164	86	5.71056e-09	8.60022e-08	0.113
ENSG00000239521	GATS.1	7	-	99821192	99821321	99820267	99820343	99821504	99821566	153	38	3.34682e-07	4.23731e-06	0.185
ENSG00000187210	GCNT1	9	+	79074975	79075093	79074145	79074221	79115831	79115977	173	69	0.00042983	0.00354204	-0.497
ENSG00000137878	GCOM1	15	+	57938334	57938867	57931637	57931743	57953647	57953731	596	77	1.68616e-07	2.19393e-06	0.115
ENSG00000164347	GFM2	5	-	74026426	74026600	74021765	74021951	74028846	74028923	230	70	2.82331e-18	9.51018e-17	-0.295
ENSG00000125447	GGA3	17	-	73240699	73240798	73239527	73239651	73242589	73242665	155	69	3.03806e-25	1.69211e-23	0.152
ENSG00000204120	GIGYF2	2	+	233587263	233587368	233568133	233568199	233589283	233589401	150	59	0.00154448	0.0113233	-0.257
ENSG00000139436	GIT2	12	-	110388971	110389121	110385060	110385309	110390896	110391039	222	86	0.0055454	0.0356705	0.155
ENSG00000139436	GIT2	12	-	110383064	110383154	110376969	110377052	110385060	110385309	156	76	1.63503e-07	2.13003e-06	0.185
ENSG00000106415	GLCCI1	7	+	8064344	8064444	8062112	8062199	8095062	8095179	166	80	0.00128961	0.00960309	-0.372
ENSG00000145451	GLRA3	4	-	175577893	175577938	175558064	175565215	175580204	175580348	76	86	0.00521088	0.0337291	0.104
ENSG00000016864	GLT8D1	3	-	52737814	52737944	52734460	52734512	52739462	52739670	161	45	1.33862e-24	7.10916e-23	0.151
ENSG00000016864	GLT8D1	3	-	52738739	52738968	52734460	52734512	52739462	52740048	260	45	3.94011e-07	4.93523e-06	0.176
ENSG00000168237	GLYCTK	3	+	52324319	52324735	52321871	52321892	52324975	52325127	416	14	1.28387e-22	5.94461e-21	0.378
ENSG00000112699	GMDS	6	-	1717741	1717877	1624706	1624775	1726649	1726746	184	62	1.00764e-12	2.15028e-11	-0.153
ENSG00000087460	GNAS	20	+	57470475	57470527	57467132	57467264	57470666	57470739	70	66	0.00196881	0.0141105	-0.156
ENSG00000238105	GOLGA2B.1	12	-	100551126	100551223	100550942	100551034	100551305	100551517	171	85	0.00439743	0.0290101	-0.311
ENSG00000114745	GORASP1	3	-	39140231	39140344	39138949	39139980	39140843	39140994	185	86	0.00018668	0.00163967	0.127
ENSG00000108587	GOSR1	17	+	28822443	28822600	28819696	28819771	28837897	28837927	148	5	1.70829e-13	3.93549e-12	-0.652
ENSG00000092978	GPATCH2	1	-	217668356	217668420	217664847	217665092	217671697	217672106	114	86	6.67755e-14	1.59664e-12	-0.594
ENSG00000077585	GPR137B	1	+	236347077	236347206	236332005	236332055	236368425	236368550	158	43	0.00118685	0.00892277	0.257
ENSG00000180758	GPR157	1	-	9165544	9165739	9164080	9164693	9171334	9171548	267	86	8.58888e-10	1.40513e-08	-0.344
ENSG00000134317	GRHL1	2	+	10093035	10093189	10091821	10091982	10095043	10095230	226	86	0.000323282	0.00272402	-0.176
ENSG00000124493	GRM4	6	-	33991995	33992490	33989914	33990647	33995896	33996143	567	86	1.81706e-68	8.25959e-66	0.525
ENSG00000232559	GS1-124K5.12.1	7	-	66041741	66041919	66038371	66038537	66057243	66057373	250	86	1.25848e-37	1.47372e-35	-0.191
ENSG00000121964	GTDC1	2	-	144714761	144714906	144710339	144710410	144728219	144728329	195	64	4.30363e-20	1.66757e-18	0.224
ENSG00000077809	GTF2I	7	+	74158477	74158589	74157787	74157859	74159096	74159280	163	65	8.21218e-08	1.10596e-06	-0.254
ENSG00000143774	GUK1	1	+	228329326	228329530	228327965	228328064	228333211	228333325	276	86	4.48863e-67	1.93625e-64	0.167
ENSG00000143774	GUK1	1	+	228328824	228328989	228327982	228328064	228333211	228333768	226	75	5.62041e-60	1.91611e-57	0.185
ENSG00000143774	GUK1	1	+	228328824	228329208	228328018	228328064	228333211	228333325	409	39	7.42967e-14	1.76947e-12	0.247
ENSG00000151233	GXYLT1	12	-	42523560	42523653	42512801	42512973	42538227	42538681	172	86	7.67774e-41	1.09282e-38	-0.376
ENSG00000214367	HAUS3	4	-	2243246	2243564	2242642	2242820	2243777	2243855	375	71	7.26362e-11	1.30166e-09	0.214
ENSG00000214367	HAUS3	4	-	2243246	2243508	2242573	2242820	2243777	2243848	312	64	0.000976076	0.00747782	0.249
ENSG00000214367	HAUS3	4	-	2243246	2243517	2241764	2242820	2243777	2243891	343	86	2.08454e-05	0.000213164	0.254
ENSG00000231074	HCG18	6	-	30282045	30282259	30263908	30264014	30294130	30294628	286	86	5.57955e-13	1.22785e-11	-0.348
ENSG00000196591	HDAC2	6	-	114283530	114283558	114281069	114281182	114289797	114289860	21	56	0.00165953	0.0121082	0.2
ENSG00000115677	HDLBP	2	-	242208243	242208368	242207891	242207956	242212175	242212228	129	18	0.000494224	0.00401476	-0.263
ENSG00000163312	HELQ	4	-	84367987	84368188	84367166	84367239	84369935	84370114	253	66	1.80578e-07	2.3438e-06	-0.161
ENSG00000198265	HELZ	17	-	65119085	65119276	65116520	65116728	65120078	65120130	222	45	4.03009e-47	8.11276e-45	0.126
ENSG00000180229	HERC2P3	15	-	20688655	20688770	20671447	20671623	20710643	20710746	187	86	7.77584e-08	1.05223e-06	-0.325
ENSG00000206149	HERC2P9	15	+	28900640	28900837	28900418	28900566	28900941	28901172	269	86	4.04763e-08	5.63045e-07	-0.244
ENSG00000110422	HIPK3	11	+	33369711	33369774	33369397	33369559	33370067	33370364	112	86	1.86801e-38	2.27574e-36	-0.106
ENSG00000149929	HIRIP3	16	-	30005968	30006164	30004960	30005129	30006423	30006538	268	86	0.00614878	0.0390525	0.224
ENSG00000149929	HIRIP3	16	-	30005226	30006164	30004960	30005129	30006423	30006538	1010	86	0.000951084	0.00730755	0.255
ENSG00000147421	HMBOX1	8	+	28782156	28782272	28747911	28748195	28821327	28821407	175	73	0.00368217	0.0247787	-0.154
ENSG00000143341	HMCN1	1	+	186057063	186057145	186056574	186056777	186057276	186057408	150	86	2.89692e-76	1.61137e-73	0.136
ENSG00000143341	HMCN1	1	+	186147547	186147898	186143645	186143774	186151299	186151419	423	86	0.00375981	0.025237	0.142
ENSG00000205581	HMGN1	21	-	40719304	40719404	40717755	40717884	40720217	40720265	127	41	2.55817e-09	3.98762e-08	-0.155
ENSG00000205581	HMGN1	21	-	40719172	40719218	40717755	40717884	40720217	40720265	39	41	1.23799e-07	1.63087e-06	-0.149
ENSG00000205581	HMGN1	21	-	40719172	40719218	40717755	40717884	40719304	40719409	78	86	1.67805e-26	1.01485e-24	0.244
ENSG00000139675	HNRNPA1L2	13	+	53203353	53203494	53201572	53201713	53206556	53206629	193	66	0.00630045	0.0398482	0.163
ENSG00000138668	HNRNPD	4	-	83294598	83294930	83280623	83280792	83295271	83295314	354	36	0.00794118	0.0487476	-0.256
ENSG00000105323	HNRNPUL1	19	+	41811550	41811772	41809876	41810166	41812353	41813811	294	86	1.25023e-05	0.000131343	0.159
ENSG00000100099	HPS4	22	-	26862016	26862070	26861420	26861517	26862191	26862228	47	30	0.0014347	0.0105884	0.184
ENSG00000110756	HPS5	11	-	18339297	18339454	18333460	18333571	18343492	18343721	229	86	0.00293873	0.0202497	0.261
ENSG00000119471	HSDL2	9	+	115201022	115201092	115200710	115200905	115203978	115204050	105	65	4.09701e-182	1.15465e-178	-0.169
ENSG00000119471	HSDL2	9	+	115166274	115166438	115142216	115142460	115167903	115168002	236	86	3.19975e-05	0.000318648	-0.102
ENSG00000185122	HSF1	8	+	145536313	145536397	145535648	145535930	145537196	145537302	154	86	0.00636622	0.04021	0.147
ENSG00000185122	HSF1	8	+	145517143	145517262	145516164	145516301	145532591	145532700	191	86	0.00638166	0.0403015	0.647
ENSG00000025156	HSF2	6	+	122749047	122749101	122744725	122744831	122752574	122752659	86	78	1.50667e-06	1.76876e-05	-0.172
ENSG00000164070	HSPA4L	4	+	128724783	128725028	128722939	128723073	128725165	128725242	301	70	3.46132e-13	7.75431e-12	0.158
ENSG00000149428	HYOU1	11	-	118919729	118920082	118919425	118919598	118920267	118920347	412	73	8.96765e-29	6.32886e-27	0.154
ENSG00000134330	IAH1	2	+	9616115	9616168	9614658	9614776	9618350	9618499	92	86	0.0007391	0.00581492	0.108
ENSG00000137965	IFI44	1	+	79128388	79128563	79124996	79125168	79129449	79129763	247	86	5.59213e-13	1.22989e-11	0.113
ENSG00000187535	IFT140	16	-	1618217	1618335	1616161	1616292	1621407	1621535	190	86	3.87246e-05	0.000379736	0.325
ENSG00000032742	IFT88	13	+	21141808	21142136	21140584	21141395	21148518	21148614	400	86	1.60701e-06	1.87872e-05	-0.135
ENSG00000032742	IFT88	13	+	21163949	21164006	21157095	21157158	21165105	21165159	31	17	3.87802e-07	4.86756e-06	0.338
ENSG00000147255	IGSF1	X	-	130502341	130502423	130498722	130498900	130502925	130503026	150	86	3.43409e-05	0.000339775	0.249
ENSG00000030419	IKZF2	2	-	214014867	214014971	214013319	214013368	214016136	214016327	132	42	8.16478e-08	1.10098e-06	-0.435
ENSG00000134470	IL15RA	10	-	6005705	6005804	6002329	6002530	6008107	6008302	172	86	1.05284e-08	1.54487e-07	0.159
ENSG00000163702	IL17RC	3	+	9962608	9962653	9962174	9962286	9965564	9965704	76	86	3.78838e-23	1.80961e-21	0.132
ENSG00000115594	IL1R1	2	+	102782572	102782741	102781574	102781764	102785057	102785123	214	59	1.81093e-06	2.10664e-05	0.134
ENSG00000148950	IMMP1L	11	-	31491304	31491344	31484718	31484852	31531065	31531150	58	78	1.2688e-34	1.29247e-32	0.32
ENSG00000133731	IMPA1	8	-	82583173	82583282	82572807	82572902	82586075	82586184	181	86	1.39088e-09	2.22215e-08	0.1
ENSG00000068745	IP6K2	3	-	48752747	48752960	48732601	48732851	48754589	48754649	252	53	1.23243e-19	4.62696e-18	0.116
ENSG00000086200	IPO11	5	+	61826535	61826612	61811214	61811328	61846193	61846289	140	86	1.15361e-06	1.37026e-05	-0.25
ENSG00000086200	IPO11	5	+	61832528	61832608	61826535	61826612	61846193	61846289	130	70	0.000448686	0.00368235	0.2
ENSG00000117408	IPO13	1	+	44422866	44422987	44422481	44422648	44423073	44423221	193	86	0.00402069	0.0268177	0.132
ENSG00000205339	IPO7	11	+	9413744	9413867	9406198	9406394	9430032	9430186	195	86	1.70361e-11	3.27804e-10	0.175
ENSG00000173226	IQCB1	3	-	121547316	121547479	121544897	121545027	121547707	121547819	235	86	1.61056e-33	1.50964e-31	-0.13
ENSG00000173226	IQCB1	3	-	121515964	121516074	121508919	121509062	121526190	121526290	182	86	3.76044e-11	6.95707e-10	0.207
ENSG00000103599	IQCH	15	+	67636400	67636529	67553609	67553732	67649682	67649759	185	70	1.22016e-05	0.000128406	-0.188
ENSG00000198001	IRAK4	12	+	44165022	44165168	44161905	44162075	44165982	44166165	218	86	3.56082e-05	0.000351459	-0.195
ENSG00000005884	ITGA3	17	+	48149349	48149546	48148207	48148294	48151279	48151368	259	76	1.40589e-35	1.51227e-33	0.113
ENSG00000119185	ITGB1BP1	2	-	9560118	9560229	9558754	9558861	9563501	9563609	183	86	4.77495e-06	5.29112e-05	0.165
ENSG00000135916	ITM2C	2	+	231738131	231738272	231729614	231729860	231740334	231740523	213	86	0.00701891	0.0438477	0.148
ENSG00000161677	JOSD2	19	-	51010830	51010956	51009634	51009829	51013542	51013705	198	86	1.80625e-32	1.5809e-30	0.137
ENSG00000139620	KANSL2	12	-	49054977	49055026	49054148	49054402	49056342	49056375	42	26	1.68358e-17	5.37143e-16	-0.149
ENSG00000114982	KANSL3	2	-	97267852	97268075	97267379	97267513	97268489	97268599	295	86	7.29072e-06	7.9292e-05	0.216
ENSG00000188997	KCTD21	11	-	77888784	77889031	77885369	77885629	77899618	77899670	278	45	1.72085e-20	6.86943e-19	-0.446
ENSG00000104756	KCTD9	8	-	25307895	25307997	25298092	25298189	25315714	25315796	163	75	0.000242439	0.00208692	-0.172
ENSG00000178202	KDELC2	11	-	108351906	108352103	108350027	108350222	108356883	108357167	269	86	1.03049e-16	3.08738e-15	0.153
ENSG00000089094	KDM2B	12	-	121954271	121954323	121951130	121951205	121958787	121958903	72	68	2.57233e-07	3.29423e-06	-0.107
ENSG00000107077	KDM4C	9	+	7105401	7105500	7103684	7103870	7128065	7128236	172	86	1.31007e-08	1.90709e-07	0.1
ENSG00000147050	KDM6A	X	+	44919266	44919401	44918526	44918711	44919853	44920009	207	86	0.00049035	0.00398559	0.278
ENSG00000081791	KIAA0141	5	+	141318420	141318469	141318085	141318325	141319070	141319711	84	86	8.96009e-06	9.62349e-05	-0.218
ENSG00000164808	KIAA0146	8	+	48641494	48641664	48639761	48639855	48647868	48648091	242	86	0.00528518	0.0341682	0.122
ENSG00000142687	KIAA0319L	1	-	35972212	35972736	35944566	35944813	36019950	36020120	596	86	2.43427e-16	7.13141e-15	0.119
ENSG00000100578	KIAA0586	14	+	58926560	58926788	58925190	58925263	58927703	58927878	280	66	6.66671e-15	1.73113e-13	0.104
ENSG00000164542	KIAA0895	7	-	36375762	36375906	36374654	36374787	36396510	36397199	216	86	8.93611e-07	1.07411e-05	-0.21
ENSG00000196123	KIAA0895L	16	-	67215460	67215600	67213977	67214569	67217164	67217181	136	10	0.00107111	0.00814241	-0.268
ENSG00000135315	KIAA1009	6	-	84928820	84928932	84925493	84925640	84930774	84930889	184	86	0.00142852	0.0105483	-0.276
ENSG00000122203	KIAA1191	5	-	175786813	175786921	175775252	175775359	175788604	175788790	180	86	0.00286224	0.0197904	0.106
ENSG00000122203	KIAA1191	5	-	175786483	175786570	175775252	175775359	175788604	175788764	160	86	0.00100812	0.00770096	0.546
ENSG00000140950	KIAA1609	16	-	84536326	84536468	84531556	84531717	84538206	84538262	177	49	5.96982e-46	1.12664e-43	0.34
ENSG00000183354	KIAA2026	9	-	5933750	5933881	5929043	5929159	5944870	5944960	200	83	1.04958e-29	7.92318e-28	-0.137
ENSG00000136883	KIF12	9	-	116859580	116859716	116858666	116858758	116859886	116860021	207	85	4.89467e-22	2.17579e-20	0.221
ENSG00000089177	KIF16B	20	-	16336974	16337097	16316570	16316660	16351230	16351281	150	41	3.69827e-17	1.15126e-15	0.174
ENSG00000186638	KIF24	9	-	34297014	34297112	34290171	34290387	34306249	34306439	172	86	2.95404e-08	4.17516e-07	0.222
ENSG00000165115	KIF27	9	-	86495211	86495409	86485433	86485547	86498727	86498933	270	86	0.000891522	0.00689376	0.202
ENSG00000140859	KIFC3	16	-	57822486	57822625	57806134	57806200	57828910	57829053	184	59	1.19396e-37	1.40204e-35	-0.493
ENSG00000140859	KIFC3	16	-	57819375	57819578	57806134	57806200	57828910	57829053	248	59	0.000741249	0.00582879	-0.183
ENSG00000114796	KLHL24	3	+	183354008	183354099	183353410	183353581	183361267	183361330	138	56	0.0072917	0.0453641	-0.111
ENSG00000145332	KLHL8	4	-	88106402	88106723	88104354	88104541	88116475	88116842	393	86	0.000183896	0.0016169	-0.138
ENSG00000184445	KNTC1	12	+	123086082	123086172	123078822	123078932	123087573	123087790	166	86	7.35352e-15	1.89782e-13	0.263
ENSG00000001631	KRIT1	7	-	91874740	91874909	91874215	91874485	91875103	91875234	241	86	4.16008e-34	4.06151e-32	0.175
ENSG00000001631	KRIT1	7	-	91874740	91874909	91874215	91874485	91875219	91875414	241	86	1.03662e-40	1.46074e-38	0.338
ENSG00000126777	KTN1	14	+	56130672	56130759	56127991	56128330	56137446	56137527	148	74	4.50443e-07	5.60225e-06	-0.101
ENSG00000135537	LACE1	6	+	108668191	108668243	108645028	108645252	108676857	108676959	90	86	0.000705385	0.00556749	0.217
ENSG00000133424	LARGE	22	-	34252727	34252790	34157357	34157545	34315982	34316326	112	86	1.41395e-25	8.02329e-24	0.205
ENSG00000161813	LARP4	12	+	50806187	50806236	50796457	50796596	50821544	50821692	84	86	0.00230464	0.0162866	-0.128
ENSG00000161813	LARP4	12	+	50796457	50796596	50794671	50794811	50806187	50806236	167	42	2.70411e-08	3.8386e-07	0.23
ENSG00000174720	LARP7	4	+	113565580	113565644	113558799	113558943	113565823	113566027	114	86	6.46344e-07	7.90612e-06	-0.657
ENSG00000011376	LARS2	3	+	45433074	45433140	45429997	45430172	45435924	45436179	118	86	5.08593e-14	1.22578e-12	0.125
ENSG00000157578	LCA5L	21	-	40807345	40807468	40801056	40801137	40816060	40816127	157	48	0.0035738	0.024161	0.249
ENSG00000172954	LCLAT1	2	+	30682417	30682588	30670138	30670249	30748452	30748621	243	86	1.84658e-06	2.14575e-05	-0.313
ENSG00000172954	LCLAT1	2	+	30775358	30775515	30755981	30756180	30785011	30785158	229	86	1.02161e-202	3.32211e-199	-0.243
ENSG00000172954	LCLAT1	2	+	30699442	30699501	30670121	30670249	30748452	30748621	104	86	8.18879e-08	1.10352e-06	-0.102
ENSG00000172954	LCLAT1	2	+	30682417	30682588	30670122	30670270	30748452	30748621	243	86	0.00286902	0.019834	0.156
ENSG00000196233	LCOR	10	+	98593162	98593236	98592038	98592156	98667021	98667087	107	59	3.33257e-10	5.64201e-09	0.129
ENSG00000178177	LCORL	4	-	17887690	17887784	17844838	17847524	17910716	17910968	172	86	3.82654e-10	6.43705e-09	-0.133
ENSG00000179241	LDLRAD3	11	+	36248634	36248980	36119876	36120011	36250709	36253686	418	86	4.63877e-09	7.04886e-08	0.193
ENSG00000167615	LENG8	19	+	54964724	54964835	54963829	54963931	54965608	54965861	183	86	0.00405263	0.0269967	0.194
ENSG00000050426	LETMD1	12	+	51445874	51446029	51442816	51442968	51447560	51447643	217	76	6.4623e-08	8.81819e-07	-0.126
ENSG00000050426	LETMD1	12	+	51445874	51445990	51442816	51442968	51447560	51447643	178	76	3.79756e-14	9.25293e-13	-0.1
ENSG00000050426	LETMD1	12	+	51449926	51450028	51445874	51445990	51450132	51450285	174	86	0.00158033	0.0115643	0.108
ENSG00000050426	LETMD1	12	+	51447560	51447643	51442816	51442968	51449926	51450028	152	86	5.40037e-17	1.66033e-15	0.186
ENSG00000183814	LIN9	1	-	226483542	226483647	226475364	226475498	226485419	226485514	177	86	3.43856e-29	2.50193e-27	-0.155
ENSG00000183814	LIN9	1	-	226453233	226453335	226438593	226438620	226453913	226454033	108	20	0.0022364	0.0158521	-0.103
ENSG00000235621	LINC00494	20	+	46995478	46995802	46995216	46995376	46996822	46999372	396	86	2.75505e-10	4.69625e-09	0.465
ENSG00000144182	LIPT1	2	+	99772763	99772889	99771417	99771514	99778419	99778738	198	86	6.25959e-24	3.17288e-22	0.19
ENSG00000223546	LL0XNC01-157D4.1.1	X	+	102025279	102025348	102024106	102024269	102071919	102072010	122	84	9.39292e-16	2.63139e-14	0.174
ENSG00000236850	LL22NC03-80A10.6.1	22	+	22663061	22663184	22661470	22661610	22664100	22664248	195	86	0.00359793	0.0242969	0.194
ENSG00000105983	LMBR1	7	-	156619298	156619438	156556362	156556489	156629506	156629579	192	66	1.50435e-25	8.50197e-24	0.106
ENSG00000136153	LMO7	13	+	76383289	76383319	76378424	76378677	76391296	76391414	46	86	2.02109e-17	6.41921e-16	-0.115
ENSG00000072071	LPHN1	19	-	14277827	14277842	14273417	14274218	14281493	14281603	16	86	0.00258676	0.0180808	-0.161
ENSG00000145012	LPP	3	+	187943192	187943315	187871718	187871809	188123899	188124101	193	84	5.56874e-20	2.13236e-18	0.168
ENSG00000145012	LPP	3	+	188059450	188059507	187871729	187871809	188123899	188124101	87	73	1.46886e-34	1.47845e-32	0.449
ENSG00000121931	LRIF1	1	-	111493909	111495437	111492472	111492745	111506242	111506701	1600	86	2.15329e-05	0.00021961	0.122
ENSG00000198799	LRIG2	1	+	113646230	113646357	113643041	113643110	113650215	113650448	175	62	0.00110231	0.00834959	0.108
ENSG00000147650	LRP12	8	-	105544134	105544191	105521166	105521302	105601046	105601234	100	86	1.39507e-61	5.04061e-59	-0.264
ENSG00000157193	LRP8	1	-	53738275	53738314	53736898	53737018	53741302	53741335	32	26	0.00101925	0.00777749	-0.177
ENSG00000148814	LRRC27	10	+	134179802	134180181	134178927	134179054	134188569	134188961	451	86	5.90533e-36	6.45069e-34	-0.377
ENSG00000133739	LRRCC1	8	+	86021829	86022035	86019381	86019634	86022349	86022415	251	59	0.000411428	0.00339834	-0.192
ENSG00000184154	LRTOMT	11	+	71799342	71799426	71791904	71791931	71804541	71804747	88	20	4.22261e-17	1.3087e-15	-0.134
ENSG00000149657	LSM14B	20	+	60702640	60702757	60701359	60701495	60704840	60705008	189	86	0.00344634	0.0233816	-0.145
ENSG00000090006	LTBP4	19	+	41128854	41128926	41128305	41128572	41129508	41129637	130	86	2.66787e-21	1.12819e-19	0.236
ENSG00000090006	LTBP4	19	+	41128854	41128926	41125251	41125398	41129508	41129637	130	86	6.31445e-15	1.64471e-13	0.268
ENSG00000007392	LUC7L	16	-	278331	278401	277240	277335	279277	279373	126	86	2.65571e-10	4.53422e-09	0.116
ENSG00000150556	LYPD6B	2	+	150017277	150017349	149987396	149987467	150061766	150061918	108	64	1.92597e-12	4.02266e-11	0.103
ENSG00000150556	LYPD6B	2	+	150017277	150017349	149987396	149987467	150043939	150044149	108	64	1.96177e-11	3.74917e-10	0.232
ENSG00000102897	LYRM1	16	+	20913807	20914039	20912074	20912211	20926877	20927036	304	86	0.00378566	0.0253943	0.149
ENSG00000205707	LYRM5	12	+	25356658	25356766	25348203	25348271	25356853	25357106	155	61	1.64437e-07	2.14087e-06	-0.206
ENSG00000163818	LZTFL1	3	-	45868847	45868951	45867457	45867824	45869930	45870107	176	86	0.000206431	0.00180117	0.185
ENSG00000151276	MAGI1	3	-	65595418	65595641	65479186	65479306	65607646	65607763	295	86	3.63346e-08	5.08276e-07	-0.167
ENSG00000013288	MAN2B2	4	+	6611123	6611301	6610833	6611025	6611524	6611768	250	86	9.53649e-18	3.11069e-16	-0.108
ENSG00000140400	MAN2C1	15	-	75655550	75655631	75654982	75655089	75656339	75656529	148	86	1.02769e-13	2.41226e-12	0.107
ENSG00000101363	MANBAL	20	+	35925698	35925937	35918065	35918089	35927165	35927282	242	17	0.000629546	0.00501289	-0.103
ENSG00000076984	MAP2K7	19	+	7970692	7970740	7968751	7968953	7974639	7974781	82	86	0.00798501	0.0489435	-0.168
ENSG00000085511	MAP3K4	6	+	161519309	161519459	161518111	161518208	161522923	161523024	222	86	0.00280209	0.0194476	-0.195
ENSG00000011566	MAP4K3	2	-	39535083	39535146	39526883	39526942	39536601	39536660	44	18	0.00318361	0.0217633	-0.206
ENSG00000116871	MAP7D1	1	+	36640498	36640609	36638964	36639079	36641799	36642182	183	86	1.52611e-17	4.89119e-16	0.146
ENSG00000050748	MAPK9	5	-	179713974	179714067	179707439	179707608	179718847	179719053	172	86	0.00122563	0.00918336	-0.143
ENSG00000099785	MARCH2	19	+	8495541	8495751	8491492	8491688	8503271	8503895	282	86	6.54146e-23	3.08287e-21	0.111
ENSG00000075413	MARK3	14	+	103871412	103871604	103852366	103852417	103894723	103894777	183	5	0.00140807	0.0104028	-0.107
ENSG00000088888	MAVS	20	+	3838281	3838456	3835204	3835388	3841978	3842151	247	86	1.94873e-26	1.17687e-24	0.116
ENSG00000152601	MBNL1	3	+	152174055	152174150	152165408	152165562	152177059	152177134	154	68	1.6256e-38	1.9919e-36	0.103
ENSG00000152601	MBNL1	3	+	152173330	152173366	152165408	152165562	152177059	152177134	40	68	8.20233e-08	1.10499e-06	0.11
ENSG00000139793	MBNL2	13	+	98018712	98018807	98009735	98009889	98043575	98044262	172	86	2.0435e-06	2.35965e-05	-0.197
ENSG00000139793	MBNL2	13	+	98017389	98017425	98009735	98009889	98018712	98018807	58	86	1.83585e-08	2.64154e-07	-0.112
ENSG00000139793	MBNL2	13	+	98009049	98009103	97999294	97999321	98009735	98009889	47	20	4.93041e-41	7.08939e-39	0.227
ENSG00000131844	MCCC2	5	+	70922466	70922580	70900182	70900295	70927947	70928012	158	58	3.03633e-46	5.75596e-44	0.108
ENSG00000153898	MCOLN2	1	-	85437618	85437717	85431231	85431391	85462478	85462796	172	86	0.00498707	0.0324312	-0.23
ENSG00000112159	MDN1	6	-	90372510	90372686	90371805	90371958	90374205	90374347	248	86	1.88791e-15	5.16233e-14	-0.132
ENSG00000116353	MECR	1	-	29547349	29547433	29543099	29543197	29557242	29557406	154	86	2.09232e-29	1.54096e-27	-0.222
ENSG00000112282	MED23	6	-	131936463	131936481	131931185	131931386	131937046	131937142	22	86	2.9384e-35	3.0977e-33	-0.261
ENSG00000067365	METTL22	16	+	8728895	8728936	8722756	8722967	8729024	8729139	68	86	1.55056e-05	0.00016133	0.228
ENSG00000206562	METTL6	3	-	15457004	15457090	15455527	15455669	15457278	15457449	158	86	1.30394e-17	4.20143e-16	-0.1
ENSG00000123600	METTL8	2	-	172248552	172248707	172216931	172217023	172290392	172290596	226	85	2.77435e-06	3.15701e-05	0.181
ENSG00000123600	METTL8	2	-	172271112	172271236	172248552	172248707	172290392	172290619	196	86	9.10162e-27	5.64167e-25	0.221
ENSG00000123600	METTL8	2	-	172271112	172271236	172216931	172217023	172290392	172290619	195	85	0.00112042	0.00846855	0.589
ENSG00000198948	MFAP3L	4	-	170926730	170927161	170907748	170913460	170947384	170947559	503	86	4.14568e-08	5.76117e-07	0.187
ENSG00000167700	MFSD3	8	+	145735742	145735890	145734456	145735398	145735980	145736105	220	86	1.32381e-40	1.82885e-38	0.115
ENSG00000164073	MFSD8	4	-	128861007	128861152	128854139	128854248	128863199	128863313	217	86	1.74733e-13	4.01886e-12	-0.215
ENSG00000164073	MFSD8	4	-	128859937	128859993	128854139	128854248	128863199	128863313	98	86	0.00603932	0.038444	-0.143
ENSG00000125457	MIF4GD	17	-	73265427	73265529	73264163	73264273	73266194	73266326	174	86	4.63522e-38	5.55097e-36	-0.101
ENSG00000164654	MIOS	7	+	7607656	7607754	7607237	7607319	7612066	7612298	161	75	2.88971e-05	0.00028949	0.101
ENSG00000079277	MKNK1	1	-	47025905	47025949	47023090	47024472	47027149	47027314	74	86	5.60529e-16	1.59032e-14	-0.215
ENSG00000118058	MLL	11	+	118309738	118309837	118307476	118307659	118339489	118339559	149	63	0.000197868	0.00173177	0.158
ENSG00000005483	MLL5	7	+	104678572	104678646	104654653	104654982	104681285	104681470	134	86	0.00502572	0.0326706	-0.123
ENSG00000005483	MLL5	7	+	104707173	104707254	104681285	104681470	104714065	104714124	114	52	1.59794e-20	6.39086e-19	0.213
ENSG00000108788	MLX	17	+	40720487	40720577	40719636	40719673	40720854	40720961	110	30	0.00115768	0.00872212	0.113
ENSG00000020426	MNAT1	14	+	61434946	61435115	61346431	61346553	61435276	61435398	241	86	0.00477198	0.0312083	0.103
ENSG00000173542	MOB1B	4	+	71816416	71816528	71768094	71768267	71824590	71824757	184	86	0.000669515	0.00531114	-0.345
ENSG00000115275	MOGS	2	-	74691622	74691849	74690316	74690513	74692022	74692537	299	86	9.62425e-05	0.000885816	0.119
ENSG00000080823	MOK	14	-	102732159	102732249	102729882	102729953	102749814	102749929	144	64	1.80434e-05	0.000185905	-0.268
ENSG00000080823	MOK	14	-	102698043	102698158	102695914	102695994	102698871	102699008	174	73	6.3694e-11	1.15216e-09	0.196
ENSG00000171160	MORN4	10	-	99379343	99379440	99376964	99377079	99393103	99393237	172	86	2.22233e-21	9.41351e-20	0.198
ENSG00000107186	MPDZ	9	-	13115246	13115333	13113929	13114020	13119500	13119648	158	84	0.000401306	0.00332042	0.166
ENSG00000107186	MPDZ	9	-	13122085	13122169	13121737	13121931	13123151	13123270	154	86	0.000767889	0.00602147	0.196
ENSG00000154889	MPPE1	18	-	11884877	11885042	11883688	11884626	11885674	11885815	237	86	9.3452e-10	1.52063e-08	0.118
ENSG00000154889	MPPE1	18	-	11885674	11885815	11884068	11884626	11886915	11887024	213	86	1.51647e-40	2.07466e-38	0.225
ENSG00000127989	MTERF	7	-	91506191	91506240	91503628	91504078	91509368	91509427	50	52	1.73336e-08	2.50089e-07	-0.257
ENSG00000127989	MTERF	7	-	91506191	91506292	91502635	91504078	91509368	91509427	139	52	3.91586e-10	6.57684e-09	-0.188
ENSG00000132749	MTL5	11	-	68509785	68509862	68505929	68506256	68514675	68514834	140	86	1.90051e-12	3.97144e-11	-0.128
ENSG00000166912	MTMR10	15	-	31260122	31260213	31253083	31253276	31266516	31266659	168	86	0.00608679	0.0387169	-0.132
ENSG00000087053	MTMR2	11	-	95590715	95590799	95583763	95583913	95591694	95591796	154	86	0.000273919	0.00233743	-0.155
ENSG00000135297	MTO1	6	+	74190015	74190090	74189658	74189849	74190397	74190528	136	86	0.00733066	0.0455494	0.145
ENSG00000135297	MTO1	6	+	74190040	74190090	74189785	74189849	74190397	74190485	52	52	1.10676e-07	1.46484e-06	0.195
ENSG00000177034	MTX3	5	-	79281393	79281482	79275583	79279617	79282772	79282930	164	86	0.00641329	0.0404687	-0.141
ENSG00000185499	MUC1	1	-	155159930	155160020	155159700	155159850	155160197	155160243	119	39	4.40369e-05	0.000427466	-0.14
ENSG00000160953	MUM1	19	+	1358586	1358699	1358392	1358463	1360134	1361031	163	64	1.52117e-12	3.2009e-11	-0.106
ENSG00000167508	MVD	16	-	88723553	88723655	88722512	88722712	88723843	88723990	174	86	2.66513e-10	4.54847e-09	-0.128
ENSG00000110921	MVK	12	+	110019199	110019355	110013802	110013950	110023826	110023930	228	86	1.47067e-11	2.85714e-10	0.154
ENSG00000123933	MXD4	4	-	2256881	2257078	2254134	2254249	2259708	2259738	206	23	6.46924e-08	8.82481e-07	0.187
ENSG00000138386	NAB1	2	+	191520702	191520879	191513958	191514086	191523883	191524088	249	86	2.48792e-11	4.69738e-10	-0.2
ENSG00000166886	NAB2	12	+	57487189	57487381	57486845	57486978	57488394	57489259	264	86	3.26896e-10	5.53876e-09	0.116
ENSG00000196531	NACA	12	-	57113509	57115243	57113320	57113380	57118235	57118307	1752	32	3.05184e-19	1.11603e-17	-0.639
ENSG00000125814	NAPB	20	-	23377708	23377825	23375558	23375636	23383629	23383709	161	58	1.58049e-18	5.47205e-17	-0.221
ENSG00000125814	NAPB	20	-	23375775	23375822	23375558	23375636	23383629	23383709	52	58	7.37651e-13	1.59425e-11	-0.161
ENSG00000171428	NAT1	8	+	18068701	18068851	18067617	18067689	18069899	18070283	201	65	2.4764e-10	4.24523e-09	-0.271
ENSG00000144426	NBEAL1	2	+	203921149	203921231	203914536	203914698	203922048	203922176	150	86	8.28519e-07	1.00042e-05	0.103
ENSG00000203832	NBPF20	1	-	148344639	148344742	148343593	148343808	148346581	148346791	175	86	3.52329e-35	3.69587e-33	0.316
ENSG00000203836	NBPF24	1	-	147609989	147610088	147607950	147608092	147615693	147615965	172	86	2.74055e-07	3.50118e-06	-0.113
ENSG00000151503	NCAPD3	11	-	134052907	134053048	134050971	134051079	134054531	134054647	213	86	3.39639e-05	0.000336566	-0.125
ENSG00000084676	NCOA1	2	+	24807344	24807429	24787178	24787299	24866834	24866991	156	86	5.8785e-15	1.53494e-13	-0.105
ENSG00000166579	NDEL1	17	+	8366637	8366672	8363326	8363478	8370247	8371469	56	86	0.00207422	0.0148143	-0.189
ENSG00000165795	NDRG2	14	-	21491022	21491064	21490550	21490656	21491399	21491480	58	74	6.9975e-12	1.39996e-10	-0.152
ENSG00000078114	NEBL	10	-	21097438	21097588	21076130	21076237	21098734	21098827	222	86	3.31857e-05	0.000329705	0.352
ENSG00000137601	NEK1	4	-	170476870	170477002	170458959	170459062	170477082	170477246	204	86	2.36733e-48	5.1853e-46	-0.369
ENSG00000114670	NEK11	3	+	130852120	130852199	130851588	130851653	130852673	130852800	116	58	0.00349478	0.0236836	-0.163
ENSG00000136098	NEK3	13	-	52715155	52715206	52710935	52711038	52718050	52718122	67	65	4.35558e-05	0.000422991	0.264
ENSG00000136098	NEK3	13	-	52715155	52715205	52710935	52711038	52718050	52718122	65	65	0.000110329	0.0010067	0.362
ENSG00000119408	NEK6	9	+	127055127	127055292	127020241	127020364	127064214	127064333	237	86	0.0031934	0.0218231	0.549
ENSG00000067141	NEO1	15	+	73567032	73567065	73566151	73566346	73570471	73570540	28	62	0.00348209	0.0236128	-0.162
ENSG00000102908	NFAT5	16	+	69678699	69678759	69660305	69660431	69680419	69680481	75	55	3.98065e-08	5.54824e-07	-0.539
ENSG00000102908	NFAT5	16	+	69602397	69602451	69598996	69600277	69660305	69660431	94	86	6.3469e-10	1.04726e-08	-0.212
ENSG00000147862	NFIB	9	-	14102420	14102509	14087604	14088325	14120438	14120623	164	86	1.07365e-16	3.21212e-15	-0.169
ENSG00000151092	NGLY1	3	-	25761620	25761682	25760765	25761126	25770623	25770809	110	86	1.46644e-12	3.09189e-11	-0.112
ENSG00000140157	NIPA2	15	-	23027800	23027922	23021197	23021429	23033277	23033413	194	86	0.00621662	0.0394005	-0.124
ENSG00000140157	NIPA2	15	-	23033277	23033413	23021406	23021429	23034120	23034424	138	16	9.92188e-06	0.000105705	0.111
ENSG00000140157	NIPA2	15	-	23033277	23033413	23027800	23027922	23034146	23034427	208	86	1.05101e-33	9.96195e-32	0.248
ENSG00000104361	NIPAL2	8	-	99217338	99217474	99208169	99208233	99234706	99234828	179	57	3.544e-28	2.4048e-26	0.188
ENSG00000114021	NIT2	3	+	100064428	100064522	100053613	100053642	100067646	100067725	94	8	0.000248667	0.00213618	0.14
ENSG00000114021	NIT2	3	+	100059916	100060005	100053613	100053642	100067646	100067725	86	8	0.00733118	0.0455494	0.186
ENSG00000114857	NKTR	3	+	42661507	42661535	42661155	42661200	42662920	42663008	16	33	0.000291073	0.00247234	0.311
ENSG00000172113	NME6	3	-	48341920	48342124	48339916	48340013	48342768	48342795	210	20	5.19473e-05	0.000498416	-0.275
ENSG00000172113	NME6	3	-	48337608	48337726	48336634	48336725	48338216	48338319	188	84	1.16835e-20	4.71735e-19	0.216
ENSG00000123609	NMI	2	-	152145404	152145591	152139381	152139468	152146106	152146408	253	80	9.64629e-11	1.71123e-09	-0.383
ENSG00000115761	NOL10	2	-	10794606	10794673	10784445	10784498	10797867	10798017	80	46	4.84302e-13	1.0719e-11	0.112
ENSG00000168743	NPNT	4	+	106832793	106832889	106823850	106823952	106833221	106833395	172	86	0.00438566	0.0289502	-0.101
ENSG00000025434	NR1H3	11	+	47281341	47281530	47270466	47270550	47282791	47283000	252	77	0.00801609	0.0491081	-0.272
ENSG00000120798	NR2C1	12	-	95422162	95422300	95418925	95419031	95434251	95434373	210	86	0.00306796	0.0210612	0.15
ENSG00000120798	NR2C1	12	-	95425124	95425264	95418925	95419031	95434251	95434373	212	86	2.02437e-59	6.79193e-57	0.197
ENSG00000091129	NRCAM	7	-	107808721	107808847	107800805	107800937	107818434	107818557	198	86	1.09724e-17	3.56532e-16	0.191
ENSG00000125841	NRSN2	20	+	330281	330476	329892	330007	333853	334147	267	86	0.00493868	0.0321691	0.129
ENSG00000070081	NUCB2	11	+	17308180	17308260	17304335	17304490	17312786	17312912	146	86	0.00555726	0.0357359	-0.356
ENSG00000166321	NUDT13	10	+	74885155	74885267	74884875	74885001	74886430	74886585	184	86	1.33361e-05	0.000139685	-0.192
ENSG00000137497	NUMA1	11	-	71779124	71779277	71746947	71747021	71780887	71780957	183	44	1.69479e-11	3.26254e-10	-0.103
ENSG00000133961	NUMB	14	-	73833604	73833689	73822333	73822474	73876644	73876776	156	86	0.00744344	0.0461587	-0.1
ENSG00000133961	NUMB	14	-	73750788	73751082	73749066	73749213	73753817	73754022	366	86	2.36943e-05	0.000240493	0.11
ENSG00000093000	NUP50	22	+	45562189	45562311	45559867	45560177	45564048	45564127	180	72	1.05833e-40	1.48637e-38	-0.127
ENSG00000139496	NUPL1	13	+	25911073	25911172	25905494	25905696	25912773	25913016	172	86	8.30138e-54	2.27878e-51	0.124
ENSG00000135114	OASL	12	-	121465378	121465620	121461792	121461940	121469244	121469420	314	86	0.00277111	0.0192579	0.123
ENSG00000109180	OCIAD1	4	+	48833243	48833415	48833060	48833158	48834636	48834699	214	56	0.00178304	0.0129224	-0.424
ENSG00000109180	OCIAD1	4	+	48833243	48833513	48833079	48833158	48834636	48834699	298	42	9.54858e-15	2.43754e-13	-0.293
ENSG00000145247	OCIAD2	4	-	48899820	48899874	48896022	48896070	48906500	48906628	49	41	0.00686417	0.0429826	0.157
ENSG00000136811	ODF2	9	+	131219476	131219716	131218431	131218534	131221845	131221936	310	84	6.26066e-83	4.26876e-80	-0.1
ENSG00000046651	OFD1	X	+	13781863	13781974	13780462	13780563	13785245	13785403	183	86	2.04978e-26	1.23086e-24	0.11
ENSG00000111325	OGFOD2	12	+	123462527	123462604	123461417	123461517	123462906	123463094	140	86	5.72561e-17	1.75649e-15	0.21
ENSG00000111325	OGFOD2	12	+	123462527	123462746	123461417	123461517	123462906	123463116	291	86	0.00251057	0.0175967	0.234
ENSG00000111325	OGFOD2	12	+	123462527	123462638	123461417	123461517	123462906	123463116	183	86	0.00361091	0.0243651	0.308
ENSG00000116774	OLFML3	1	+	114522596	114522748	114522062	114522252	114522953	114523239	224	86	1.55329e-11	3.00796e-10	-0.169
ENSG00000175938	ORAI3	16	+	30961017	30961192	30960401	30960838	30964505	30964869	247	86	0.00478934	0.0312977	-0.108
ENSG00000115947	ORC4	2	-	148739496	148739650	148733470	148733544	148778201	148778463	207	67	7.4152e-84	5.13885e-81	-0.275
ENSG00000144645	OSBPL10	3	-	31920921	31921045	31917924	31918004	31921146	31921322	183	73	1.36388e-40	1.87807e-38	-0.159
ENSG00000169914	OTUD3	1	+	20220860	20220973	20216877	20217026	20224032	20224155	185	86	1.11203e-13	2.60732e-12	0.102
ENSG00000175575	PAAF1	11	+	73598084	73598144	73589823	73589864	73598398	73598502	54	34	9.33711e-28	6.1771e-26	-0.156
ENSG00000175575	PAAF1	11	+	73598075	73598144	73589823	73589864	73598398	73598502	72	34	9.32004e-28	6.17548e-26	-0.128
ENSG00000090621	PABPC4	1	-	40029507	40029594	40029285	40029413	40030094	40030163	136	62	6.83987e-34	6.57156e-32	0.135
ENSG00000163138	PACRGL	4	+	20711305	20711396	20706282	20706437	20715054	20715162	168	86	0.000958446	0.00736144	0.116
ENSG00000165912	PACSIN3	11	-	47204224	47204315	47203953	47204110	47204554	47204620	141	59	6.19109e-29	4.4061e-27	0.139
ENSG00000083093	PALB2	16	-	23649779	23649913	23649390	23649450	23652430	23652622	173	53	6.03999e-15	1.57517e-13	0.149
ENSG00000129116	PALLD	4	+	169798873	169799545	169632731	169633074	169812072	169812208	744	86	9.3412e-08	1.24886e-06	-0.344
ENSG00000145730	PAM	5	+	102360837	102361038	102355493	102355547	102363888	102363942	195	8	8.26314e-06	8.93162e-05	-0.24
ENSG00000145730	PAM	5	+	102360834	102361038	102355493	102355547	102363888	102363942	198	8	5.67036e-06	6.23754e-05	-0.225
ENSG00000116117	PARD3B	2	+	206023445	206023631	205990332	205990461	206036934	206037105	258	86	6.97425e-28	4.65765e-26	0.137
ENSG00000166889	PATL1	11	-	59423428	59423518	59422995	59423213	59423971	59424073	166	86	0.00153374	0.0112506	0.215
ENSG00000100105	PATZ1	22	-	31724772	31724910	31721789	31723295	31731677	31731849	210	86	3.80804e-18	1.27258e-16	-0.125
ENSG00000100105	PATZ1	22	-	31724772	31724845	31721794	31723295	31731677	31731849	132	86	4.57042e-29	3.28588e-27	-0.102
ENSG00000198807	PAX9	14	+	37141184	37141314	37135194	37135806	37145402	37145560	202	86	3.42887e-07	4.32693e-06	-0.166
ENSG00000163939	PBRM1	3	-	52592264	52592429	52588739	52588895	52595782	52595984	237	86	8.38587e-07	1.012e-05	-0.102
ENSG00000163939	PBRM1	3	-	52716107	52716249	52713598	52713739	52719764	52719933	214	86	4.34614e-18	1.44555e-16	0.358
ENSG00000179818	PCBP1-AS1	2	-	70286774	70286812	70278334	70278437	70310669	70310819	62	86	8.30349e-05	0.000770968	0.487
ENSG00000078674	PCM1	8	+	17782221	17782289	17780498	17780697	17793097	17793215	122	86	1.83755e-29	1.35805e-27	0.102
ENSG00000078674	PCM1	8	+	17792214	17792367	17780514	17780697	17793097	17793215	225	86	2.6229e-06	2.99192e-05	0.205
ENSG00000135749	PCNXL2	1	-	233248590	233248712	233231500	233231609	233270758	233270936	194	86	1.78653e-14	4.46887e-13	-0.133
ENSG00000135749	PCNXL2	1	-	233397790	233397911	233397030	233397067	233398703	233398909	137	30	2.51728e-12	5.22156e-11	0.109
ENSG00000140479	PCSK6	15	-	101871855	101871894	101866581	101866684	101872056	101872236	64	86	0.000335399	0.0028177	0.189
ENSG00000185813	PCYT2	17	-	79866751	79867197	79866443	79866510	79867389	79867478	488	56	7.84838e-28	5.22492e-26	0.118
ENSG00000249915	PDCD6	5	+	304291	304336	272825	272887	314531	314921	45	55	0.000511374	0.00414293	0.114
ENSG00000073417	PDE8A	15	+	85634274	85634412	85626786	85626875	85641178	85641267	202	78	9.23129e-52	2.42387e-49	0.109
ENSG00000152256	PDK1	2	+	173433468	173433545	173431583	173431661	173435453	173435552	125	71	7.82426e-08	1.05844e-06	0.107
ENSG00000090857	PDPR	16	+	70187293	70187476	70182366	70182456	70190377	70190517	252	83	0.00287878	0.0198917	0.135
ENSG00000067840	PDZD4	X	-	153073351	153073594	153072781	153072824	153073796	153074050	265	36	0.000150457	0.00134441	0.132
ENSG00000174827	PDZK1	1	+	145752427	145752564	145748337	145748587	145753954	145754150	209	86	0.00244927	0.0171937	0.1
ENSG00000173517	PEAK1.1	15	-	77576224	77576372	77544763	77544868	77577299	77577420	220	86	4.81235e-07	5.9694e-06	-0.179
ENSG00000164751	PEX2	8	-	77898422	77898532	77896405	77896431	77912225	77912503	115	19	5.3877e-114	7.34709e-111	0.298
ENSG00000112357	PEX7	6	+	137191027	137191141	137167210	137167319	137219279	137219379	186	86	1.51245e-05	0.000157481	-0.381
ENSG00000123349	PFDN5	12	+	53690213	53690251	53689622	53689725	53691633	53691708	44	68	0.000917582	0.00707715	0.201
ENSG00000141959	PFKL	21	+	45725682	45725818	45725210	45725300	45726563	45726637	186	64	0.00239374	0.0168319	0.107
ENSG00000197121	PGAP1	2	-	197786826	197786910	197784720	197784874	197791193	197791379	154	86	3.38889e-278	2.86524e-274	-0.68
ENSG00000173889	PHC3	3	-	169846127	169846175	169840378	169840532	169846471	169846595	82	86	5.94935e-05	0.000565938	0.132
ENSG00000136147	PHF11	13	+	50071191	50071353	50070119	50070231	50080770	50080892	234	86	9.11929e-32	7.66419e-30	0.389
ENSG00000135365	PHF21A	11	-	46112005	46112132	46105716	46105853	46113733	46113774	147	34	1.47111e-07	1.92478e-06	-0.417
ENSG00000100410	PHF5A	22	-	41864023	41864151	41863451	41863618	41864605	41864629	131	17	0.000212771	0.00185228	-0.22
ENSG00000102893	PHKB	16	+	47596308	47596406	47581343	47581459	47614205	47614269	143	57	7.96319e-46	1.49616e-43	-0.204
ENSG00000102893	PHKB	16	+	47497792	47497904	47495205	47495337	47531309	47531399	181	83	8.09542e-13	1.74338e-11	0.176
ENSG00000019144	PHLDB1	11	+	118505639	118505769	118502875	118503013	118506110	118506266	202	86	2.03844e-10	3.52158e-09	-0.322
ENSG00000144824	PHLDB2	3	+	111651115	111651244	111639128	111639266	111658321	111658477	201	86	9.49129e-07	1.13632e-05	0.111
ENSG00000083535	PIBF1	13	+	73401870	73402052	73401147	73401256	73409380	73409506	254	86	1.033e-09	1.67314e-08	0.101
ENSG00000100151	PICK1	22	+	38455240	38455352	38453759	38453857	38461008	38461233	184	86	1.10231e-11	2.1664e-10	0.116
ENSG00000069943	PIGB	15	+	55616977	55617032	55611470	55611611	55619728	55619833	96	86	3.39392e-10	5.74357e-09	-0.4
ENSG00000069943	PIGB	15	+	55616977	55617032	55613470	55613588	55619728	55619833	96	86	0.000866055	0.00671403	-0.118
ENSG00000151665	PIGF	2	-	46815213	46815318	46808423	46808730	46819613	46819722	177	86	5.68222e-65	2.24496e-62	-0.135
ENSG00000197563	PIGN	18	-	59830763	59830889	59828365	59828618	59854076	59854289	198	86	2.74992e-07	3.51209e-06	-0.12
ENSG00000051382	PIK3CB	3	-	138423284	138423335	138417748	138417937	138426000	138426131	88	86	0.00170889	0.0124426	0.113
ENSG00000115020	PIKFYVE	2	+	209169569	209169737	209168894	209169042	209176959	209177019	207	53	1.2077e-19	4.54219e-18	0.113
ENSG00000115020	PIKFYVE	2	+	209142260	209142432	209141435	209141554	209150449	209150657	244	86	4.66406e-47	9.34448e-45	0.165
ENSG00000143398	PIP5K1A	1	+	151196846	151196882	151196720	151196755	151199795	151199876	17	16	1.24583e-42	1.95786e-40	-0.102
ENSG00000137055	PLAA	9	-	26917094	26917163	26916453	26916703	26919307	26919527	124	86	0.000177509	0.00156497	0.102
ENSG00000104164	PLDN	15	+	45890077	45890089	45879549	45879723	45895297	45895385	5	81	7.87094e-28	5.2317e-26	0.59
ENSG00000178209	PLEC	8	-	144996671	145000052	144990344	144996563	145000951	145001050	3453	86	6.46641e-11	1.16771e-09	-0.288
ENSG00000143850	PLEKHA6	1	-	204192589	204192713	204190348	204191907	204197210	204197356	196	86	0.00549892	0.0353876	-0.168
ENSG00000166689	PLEKHA7	11	-	16808656	16808784	16807839	16807934	16810642	16810843	200	86	0.000164802	0.00146239	-0.132
ENSG00000106397	PLOD3	7	-	100855810	100855936	100855533	100855655	100856122	100856485	198	86	0.000224036	0.00194195	0.104
ENSG00000120756	PLS1	3	+	142364137	142364422	142346657	142346750	142383043	142383149	357	86	0.000107659	0.000984036	0.21
ENSG00000188313	PLSCR1	3	-	146239619	146239840	146239330	146239492	146243391	146243434	243	36	3.84086e-14	9.35302e-13	0.117
ENSG00000188313	PLSCR1	3	-	146239619	146239768	146239330	146239492	146243391	146243434	171	36	5.99957e-12	1.20774e-10	0.146
ENSG00000127957	PMS2P3	7	-	75141632	75141747	75140252	75140436	75141912	75141999	181	80	5.42237e-08	7.44963e-07	-0.162
ENSG00000127957	PMS2P3	7	-	75141632	75141745	75140252	75140436	75141912	75141999	179	80	5.34076e-06	5.89031e-05	-0.1
ENSG00000166169	POLL	10	-	103344358	103344676	103340004	103340173	103345618	103345913	390	86	0.00387712	0.0259584	0.122
ENSG00000166169	POLL	10	-	103344358	103344477	103343264	103343438	103344634	103344676	140	35	2.06523e-21	8.77442e-20	0.301
ENSG00000068654	POLR1A	2	-	86267120	86267323	86266447	86266585	86267514	86267642	275	86	0.000323107	0.00272309	-0.125
ENSG00000168255	POLR2J3	7	-	102208456	102208631	102207443	102207530	102210281	102210371	238	77	0.000372752	0.00310435	-0.112
ENSG00000168255	POLR2J3	7	-	102185152	102185223	102181947	102182109	102207443	102207530	122	80	4.15357e-20	1.61386e-18	0.253
ENSG00000130714	POMT1	9	+	134379575	134379727	134378357	134378460	134381789	134381840	182	44	1.97375e-12	4.11839e-11	0.184
ENSG00000168781	PPIP5K1	15	-	43857064	43857190	43850992	43851130	43860660	43860751	196	84	0.000413033	0.00341093	-0.131
ENSG00000145725	PPIP5K2	5	+	102471696	102471818	102455965	102456192	102472435	102472526	192	84	4.9959e-07	6.17895e-06	0.409
ENSG00000100614	PPM1A	14	+	60744030	60744083	60743722	60743809	60749401	60749807	86	80	8.0748e-06	8.74146e-05	0.23
ENSG00000138032	PPM1B	2	+	44440834	44440896	44436348	44436466	44445105	44445217	110	86	0	0	-0.146
ENSG00000213889	PPM1N	19	+	46003947	46003968	46003713	46003819	46005274	46005568	28	86	3.23446e-11	6.03148e-10	0.174
ENSG00000077157	PPP1R12B	1	+	202412214	202412255	202411653	202411700	202414173	202414356	34	40	8.35387e-06	9.02508e-05	0.103
ENSG00000077157	PPP1R12B	1	+	202414173	202414356	202411653	202411700	202418116	202418225	209	40	9.18378e-06	9.84868e-05	0.249
ENSG00000150722	PPP1R1C	2	+	182826860	182826923	182819218	182819361	182839945	182839991	65	39	0.00476105	0.0311519	-0.102
ENSG00000167393	PPP2R3B	X	-	322989	323067	322139	322325	347102	347690	142	86	5.31566e-08	7.31016e-07	-0.468
ENSG00000107758	PPP3CB	10	-	75239607	75239726	75239074	75239275	75255562	75255689	191	86	6.01559e-08	8.23254e-07	-0.32
ENSG00000120910	PPP3CC	8	+	22396981	22397011	22390433	22390531	22398127	22398569	46	86	4.74279e-07	5.89003e-06	0.237
ENSG00000149923	PPP4C	16	+	30092520	30092631	30087635	30087796	30093804	30093855	141	44	0.00049645	0.00403129	0.202
ENSG00000124224	PPP4R1L	20	-	56838431	56838579	56826812	56826920	56846418	56846561	220	86	3.00476e-54	8.30217e-52	-0.159
ENSG00000100239	PPP6R2	22	+	50875416	50875497	50874795	50874881	50875934	50876032	141	79	3.98683e-28	2.69663e-26	0.129
ENSG00000110075	PPP6R3	11	+	68282495	68282634	68228215	68228295	68286968	68287119	198	73	7.0343e-07	8.56968e-06	-0.128
ENSG00000110075	PPP6R3	11	+	68282495	68282634	68272612	68272739	68286968	68287119	211	86	5.59463e-13	1.22989e-11	-0.121
ENSG00000186314	PRELID2	5	-	145205560	145205763	145202639	145202697	145214739	145214899	240	51	0.000122801	0.00111162	-0.147
ENSG00000131791	PRKAB2	1	-	146632375	146632412	146630797	146631221	146633290	146633359	36	62	2.66083e-46	5.08977e-44	-0.17
ENSG00000128563	PRKRIP1	7	+	102036423	102036984	102016658	102016769	102039994	102040095	633	86	3.57109e-29	2.59389e-27	-0.223
ENSG00000128563	PRKRIP1	7	+	102036423	102036984	102016658	102016769	102038066	102038145	619	72	1.81741e-12	3.80343e-11	-0.117
ENSG00000137492	PRKRIR	11	-	76075381	76075476	76071999	76072107	76076895	76077016	172	86	1.32759e-07	1.74456e-06	-0.1
ENSG00000113494	PRLR	5	-	35195652	35195815	35089652	35089765	35230369	35230579	235	86	0.000163152	0.00144836	-0.206
ENSG00000184500	PROS1	3	-	93647545	93647641	93646093	93646251	93692517	93692706	172	86	6.26048e-48	1.31669e-45	-0.568
ENSG00000165630	PRPF18	10	+	13655740	13655881	13653614	13653683	13656014	13656059	141	14	0.0001113	0.00101491	-0.126
ENSG00000185246	PRPF39	14	+	45565798	45565961	45565400	45565431	45566089	45566208	173	24	1.88938e-22	8.63479e-21	-0.172
ENSG00000185246	PRPF39	14	+	45579096	45579196	45578818	45578983	45579296	45579379	162	76	2.59116e-93	2.33061e-90	0.207
ENSG00000112739	PRPF4B	6	+	4062790	4062994	4062337	4062533	4063307	4063353	229	39	0.00130203	0.00968304	-0.407
ENSG00000112739	PRPF4B	6	+	4062790	4062867	4062446	4062533	4063307	4063790	134	80	0.000642785	0.00511157	-0.356
ENSG00000204576	PRR3	6	+	30529104	30529285	30525090	30525227	30529610	30529901	253	86	5.92425e-05	0.000563765	0.116
ENSG00000111215	PRR4	12	-	11187380	11187484	11126253	11126320	11199618	11199787	150	60	1.39576e-08	2.02486e-07	-0.149
ENSG00000117523	PRRC2C	1	+	171560290	171560339	171557517	171557644	171560725	171561362	84	86	4.32705e-19	1.56077e-17	0.102
ENSG00000005001	PRSS22	16	-	2905574	2905852	2903865	2904023	2906082	2906254	350	86	0.000556644	0.00447964	0.125
ENSG00000143363	PRUNE	1	+	150990287	150990380	150980957	150981147	150997990	150998149	172	86	0.00568145	0.0364237	0.114
ENSG00000146733	PSPH	7	-	56101073	56101187	56099621	56099747	56101653	56101847	186	86	1.38122e-11	2.68706e-10	0.152
ENSG00000011304	PTBP1	19	+	805512	805569	805012	805187	806407	806556	100	86	4.36464e-09	6.64185e-08	0.103
ENSG00000169398	PTK2	8	-	141958764	141958822	141935759	141935848	142011223	142011384	98	82	5.96694e-05	0.000567194	0.228
ENSG00000127947	PTPN12	7	+	77193252	77193512	77166870	77166962	77200394	77200503	331	85	0.000712918	0.0056217	-0.103
ENSG00000179950	PUF60	8	-	144902835	144902886	144900542	144900704	144903766	144903856	85	83	1.77857e-42	2.75412e-40	0.109
ENSG00000055917	PUM2	2	-	20531477	20531698	20527070	20527139	20550357	20550463	269	62	0.000215499	0.00187427	-0.133
ENSG00000177192	PUS1	12	+	132417266	132417378	132416719	132416857	132425836	132425967	184	86	2.94881e-08	4.17056e-07	0.19
ENSG00000249859	PVT1	8	+	129060693	129060855	129001429	129001537	129082405	129082518	234	86	1.4491e-44	2.56316e-42	-0.23
ENSG00000249859	PVT1	8	+	129082405	129082607	129022563	129022690	129108763	129108902	274	86	1.6233e-11	3.13205e-10	-0.105
ENSG00000089159	PXN	12	-	120664641	120664920	120661956	120662180	120703419	120703495	334	69	9.13097e-05	0.000843169	0.244
ENSG00000198218	QRICH1	3	-	49129829	49129889	49114141	49114471	49131344	49131484	106	86	3.7345e-11	6.9121e-10	-0.263
ENSG00000129646	QRICH2	17	-	74287095	74290102	74286072	74286158	74300495	74300606	3072	79	0.000242588	0.00208778	0.511
ENSG00000137502	RAB30	11	-	82745768	82745824	82745213	82745314	82782732	82782938	98	86	2.23578e-23	1.0914e-21	0.455
ENSG00000118873	RAB3GAP2	1	-	220384142	220384218	220383729	220383831	220384296	220384344	93	41	3.20542e-14	7.86455e-13	0.134
ENSG00000152061	RABGAP1L	1	+	174927027	174927310	174926593	174926686	174938413	174938524	355	86	1.08845e-17	3.53947e-16	0.128
ENSG00000051180	RAD51	15	+	41021702	41021832	41020908	41021022	41023252	41023790	202	86	1.97783e-23	9.6772e-22	0.106
ENSG00000111247	RAD51AP1	12	+	4654384	4654478	4652928	4653070	4654947	4654998	130	44	1.02953e-14	2.6234e-13	-0.154
ENSG00000185379	RAD51D	17	-	33443877	33444056	33433459	33433500	33446129	33446191	168	3	2.72442e-05	0.000274154	-0.671
ENSG00000204764	RANBP17	5	+	170585337	170585498	170395245	170395381	170588410	170588470	200	53	2.24491e-05	0.000228622	-0.205
ENSG00000204764	RANBP17	5	+	170455875	170455993	170395245	170395381	170597133	170597207	171	67	1.52801e-26	9.28093e-25	-0.126
ENSG00000204764	RANBP17	5	+	170323053	170323119	170308809	170308900	170336664	170336769	116	84	5.77897e-11	1.0503e-09	0.12
ENSG00000107263	RAPGEF1	9	-	134479347	134479440	134477447	134477536	134497182	134497225	118	32	3.21723e-05	0.000320314	-0.322
ENSG00000109756	RAPGEF2	4	+	160265187	160265211	160264432	160264556	160266257	160266481	34	86	1.44112e-23	7.12535e-22	-0.177
ENSG00000158987	RAPGEF6	5	-	130785715	130785739	130782175	130782396	130788746	130788870	34	86	3.73698e-05	0.000367559	-0.155
ENSG00000172819	RARG	12	-	53623625	53623837	53621418	53621471	53624952	53625016	215	17	3.93036e-18	1.31035e-16	0.186
ENSG00000172819	RARG	12	-	53623694	53623858	53621391	53621471	53624952	53625019	197	47	2.09797e-21	8.90458e-20	0.244
ENSG00000172819	RARG	12	-	53623694	53623837	53621381	53621471	53624952	53625016	183	54	1.21722e-07	1.60451e-06	0.304
ENSG00000122257	RBBP6	16	+	24579112	24579214	24578463	24578826	24580065	24581434	174	86	1.21324e-05	0.000127806	-0.114
ENSG00000125826	RBCK1	20	+	390473	390669	388948	389423	391055	391408	268	86	2.14032e-28	1.47602e-26	-0.103
ENSG00000125826	RBCK1	20	+	390527	390669	388790	389423	398169	398263	214	86	1.00953e-08	1.48339e-07	0.117
ENSG00000173914	RBM4B	11	-	66433742	66433964	66433018	66433049	66436085	66436490	232	24	7.81191e-23	3.66934e-21	-0.143
ENSG00000163743	RCHY1	4	-	76416792	76416847	76415790	76415911	76416933	76416992	62	52	0.00465996	0.0305703	-0.181
ENSG00000160439	RDH13	19	-	55559413	55559625	55558472	55558856	55559696	55559909	284	86	7.75722e-08	1.05004e-06	0.156
ENSG00000108469	RECQL5	17	-	73625787	73625922	73625013	73625555	73626263	73626357	207	86	0.00383117	0.0256792	0.17
ENSG00000164620	RELL2	5	+	141018521	141018588	141018361	141018427	141019030	141019196	93	59	1.75722e-24	9.23942e-23	-0.24
ENSG00000164620	RELL2	5	+	141017736	141017976	141017003	141017308	141018361	141018427	285	59	0.000291853	0.00247797	0.255
ENSG00000214022	REPIN1	7	+	150066759	150066957	150065888	150066030	150068316	150070034	270	86	3.11934e-06	3.53057e-05	0.11
ENSG00000214022	REPIN1	7	+	150066830	150066957	150065897	150066030	150068316	150069331	199	86	5.23249e-06	5.77692e-05	0.137
ENSG00000134533	RERG	12	-	15273996	15274053	15264277	15264351	15370362	15370537	81	67	2.26361e-54	6.33721e-52	0.194
ENSG00000165731	RET	10	+	43606654	43606913	43595906	43596170	43607546	43607672	331	86	0.00178271	0.0129222	-0.198
ENSG00000175449	RFESD	5	+	94988820	94988918	94987840	94988035	94989764	94989940	172	86	8.26044e-06	8.931e-05	-0.111
ENSG00000143207	RFWD2	1	-	176145045	176145143	176118141	176118210	176153768	176153800	87	1	1.30515e-05	0.00013684	-0.181
ENSG00000126858	RHOT1	17	+	30538134	30538257	30536368	30536464	30551634	30552746	195	86	2.55896e-12	5.30023e-11	-0.144
ENSG00000176406	RIMS2	8	+	104922361	104922429	104897525	104898451	104924280	104924400	122	86	0.00483196	0.0315372	-0.114
ENSG00000145916	RMND5B	5	+	177558237	177558377	177557996	177558055	177565108	177565259	178	52	6.41604e-41	9.19429e-39	0.155
ENSG00000022840	RNF10	12	+	120977170	120977271	120972390	120972771	120984207	120984404	173	86	4.8021e-34	4.6454e-32	-0.153
ENSG00000137522	RNF121	11	+	71693852	71693961	71671795	71671937	71701642	71701709	155	60	5.54363e-12	1.11809e-10	0.168
ENSG00000082996	RNF13	3	+	149531711	149531813	149531001	149531140	149570302	149570383	162	74	9.83509e-28	6.48625e-26	-0.491
ENSG00000118518	RNF146	6	+	127607194	127607322	127601375	127601485	127607760	127609502	200	86	3.05319e-05	0.000304915	-0.202
ENSG00000120925	RNF170	8	-	42720558	42720632	42716887	42716998	42725146	42725255	134	86	0.00282354	0.019558	0.163
ENSG00000168894	RNF181	2	+	85823979	85824054	85823641	85823772	85824567	85824727	136	86	1.05153e-05	0.000111662	0.152
ENSG00000105982	RNF32	7	+	156435670	156435781	156433477	156433698	156436494	156436586	182	85	1.31983e-06	1.56068e-05	0.312
ENSG00000114125	RNF7	3	+	141461485	141461749	141457160	141457351	141462350	141462398	291	41	2.4492e-08	3.49081e-07	0.116
ENSG00000189050	RNFT1	17	-	58037428	58037529	58035651	58035805	58039900	58039960	140	53	2.75149e-05	0.000276747	-0.192
ENSG00000232527	RP11-14N7.2.1	1	+	148933290	148933368	148932785	148932920	148951244	148951595	142	86	3.06483e-17	9.60435e-16	-0.128
ENSG00000229729	RP11-159G9.5.1	3	+	88175283	88175419	88162264	88162346	88177958	88178161	197	75	8.34387e-11	1.48705e-09	0.22
ENSG00000251022	RP11-163O17.1.1	4	-	83816844	83816927	83814638	83816000	83821229	83821376	152	86	0.00179894	0.0130264	-0.266
ENSG00000259248	RP11-265M18.2.1	15	-	63885947	63886076	63879908	63881299	63886893	63886985	200	85	8.5214e-13	1.83325e-11	0.171
ENSG00000256591	RP11-286N22.8.1	11	+	61205096	61205320	61197621	61197654	61213412	61213703	236	26	1.24779e-16	3.7226e-15	-0.13
ENSG00000139617	RP11-298P3.4.1	13	-	33020495	33020617	33016524	33018263	33054726	33054774	149	41	5.12352e-05	0.000492589	-0.213
ENSG00000229018	RP11-313P13.3.1	7	+	72482242	72482355	72481989	72482076	72483620	72483812	179	80	1.66233e-11	3.20298e-10	-0.211
ENSG00000229018	RP11-313P13.3.1	7	+	72482252	72482355	72481989	72482076	72483620	72483806	169	80	1.48971e-08	2.1545e-07	-0.195
ENSG00000239769	RP11-324H6.7.1	10	-	51816543	51816671	51814397	51814484	51818860	51819033	194	80	4.28317e-07	5.33962e-06	0.253
ENSG00000249044	RP11-330M2.7.1	9	-	99704884	99705034	99680924	99681108	99711836	99711867	160	24	8.03966e-34	7.68933e-32	-0.125
ENSG00000245958	RP11-33B1.1.1	4	+	120379125	120379232	120376050	120376288	120381337	120381397	146	53	2.58165e-19	9.49013e-18	0.319
ENSG00000245958	RP11-33B1.1.1	4	+	120379125	120379325	120375945	120376288	120381337	120381399	241	55	1.16932e-54	3.29545e-52	0.331
ENSG00000249364	RP11-434D9.1.1	5	+	66915973	66916117	66915618	66915743	67070825	67070862	160	30	0.00492611	0.0320971	-0.691
ENSG00000228106	RP11-452F19.3.1	1	+	222997197	222997287	222988401	222988420	223008460	223008557	92	12	3.47713e-09	5.34995e-08	0.221
ENSG00000228106	RP11-452F19.3.1	1	+	223000769	223000943	222988388	222988420	223008460	223008557	185	25	0.000165414	0.0014669	0.289
ENSG00000233396	RP11-458D21.1.1	1	-	145377016	145377311	145376543	145376692	145382055	145382362	367	86	2.61733e-05	0.000264258	0.127
ENSG00000214796	RP11-480I12.5.1	1	-	202824679	202825284	202822118	202822408	202826774	202826923	677	86	0.00165444	0.0120773	-0.246
ENSG00000259673	RP11-502I4.1.1	15	-	67722658	67722738	67713672	67713836	67752029	67752313	146	86	0.000165071	0.00146417	0.338
ENSG00000225762	RP11-511I2.2.1	1	-	47851919	47852028	47846599	47846815	47873991	47874149	181	86	7.84204e-07	9.48539e-06	-0.18
ENSG00000224597	RP11-534G20.3.1	10	+	29747202	29747449	29704285	29704341	29771761	29772361	282	49	0.00183797	0.0132662	-0.189
ENSG00000214770	RP11-544I20.2.1	14	-	64804118	64804247	64802552	64803438	64804615	64805317	201	86	0.00748018	0.0463729	-0.166
ENSG00000255624	RP11-564D11.3.1	10	+	124644232	124644368	124641113	124641183	124647784	124648239	185	63	0.000659772	0.00523778	0.101
ENSG00000259345	RP11-624L4.1.1	15	-	39310702	39310782	39266355	39266436	39363703	39363809	134	74	0.000432829	0.00356536	-0.326
ENSG00000251569	RP11-724O16.1.1	2	+	170354136	170354199	170350250	170350346	170355995	170356130	112	86	9.9204e-06	0.000105705	0.145
ENSG00000250988	RP11-752G15.6.1	15	+	83425481	83425537	83423380	83423536	83425655	83425691	49	29	1.11876e-11	2.19391e-10	0.216
ENSG00000254469	RP11-849H4.2.1	11	-	71634354	71634521	71629930	71630072	71639494	71639670	239	86	0.000628218	0.00500514	0.247
ENSG00000255857	RP1-278C19.3.1	12	+	120648732	120648909	120647641	120647737	120650177	120650941	249	86	9.93597e-71	4.94157e-68	0.166
ENSG00000235703	RP13-507I23.1.1	X	+	149116295	149116393	149114075	149115565	149116523	149116612	168	82	6.74283e-16	1.90412e-14	-0.521
ENSG00000186301	RP5-1182A14.3.1	1	+	16973281	16973396	16973091	16973204	16973474	16973611	187	86	5.39167e-07	6.64124e-06	0.317
ENSG00000241558	RP5-982E9.1.1	7	-	156396478	156396605	156376853	156377214	156397881	156398076	199	86	0.000270674	0.00231114	0.11
ENSG00000129197	RPAIN	17	+	5329555	5329619	5326088	5326149	5335861	5336340	82	54	0.000894012	0.0069095	-0.167
ENSG00000156313	RPGR	X	-	38146346	38146498	38135839	38136025	38150211	38150277	197	59	5.24623e-26	3.05061e-24	-0.338
ENSG00000103494	RPGRIP1L	16	-	53656130	53656268	53652936	53653120	53670350	53670424	191	67	0.00534437	0.0344928	0.509
ENSG00000118705	RPN2	20	+	35826799	35826895	35812569	35812776	35832287	35832363	155	69	0	0	0.122
ENSG00000118705	RPN2	20	+	35827452	35827628	35812582	35812776	35832287	35832363	231	69	1.11694e-245	5.90218e-242	0.145
ENSG00000152464	RPP38	10	+	15144216	15144335	15139380	15139765	15145303	15146250	191	86	8.55535e-41	1.20959e-38	0.198
ENSG00000152464	RPP38	10	+	15144216	15144335	15139178	15139408	15145303	15146250	191	86	0.000976339	0.00747848	0.2
ENSG00000138326	RPS24	10	+	79808738	79808983	79796951	79797062	79814288	79814434	317	86	1.11601e-177	2.94864e-174	0.636
ENSG00000177189	RPS6KA3	X	-	20258686	20258723	20252875	20252932	20284681	20284760	16	36	1.29585e-34	1.31369e-32	-0.466
ENSG00000205246	RPSAP58	19	+	23990846	23990956	23990627	23990741	23991520	23991616	182	86	0.00323652	0.0220928	-0.375
ENSG00000125844	RRBP1	20	-	17660643	17660720	17639240	17641173	17662672	17662878	140	86	1.07546e-21	4.67739e-20	0.113
ENSG00000124782	RREB1	6	+	7240670	7240835	7229229	7232140	7246656	7247454	237	86	0.00521922	0.0337727	-0.179
ENSG00000115310	RTN4	2	-	55255299	55255356	55214626	55214834	55276880	55277680	100	86	0.000177948	0.00156786	-0.101
ENSG00000111832	RWDD1	6	+	116895220	116895334	116892651	116892818	116901457	116901523	159	59	0.00172035	0.0125195	0.161
ENSG00000189171	S100A13	1	-	153602925	153603132	153600596	153600713	153603486	153603836	279	86	0.000178085	0.00156874	-0.258
ENSG00000168061	SAC3D1	11	+	64810496	64810636	64808716	64809338	64811696	64812300	212	86	1.27059e-25	7.2292e-24	-0.227
ENSG00000141504	SAT2	17	-	7530260	7530362	7530070	7530111	7530460	7530544	113	25	0.00811764	0.0496405	0.128
ENSG00000213079	SCAF8	6	+	155063089	155063152	155054986	155055064	155095122	155095206	88	62	1.03382e-06	1.23352e-05	-0.135
ENSG00000173611	SCAI	9	-	127737525	127737668	127733949	127734123	127738392	127738465	195	66	2.05178e-67	9.22733e-65	-0.209
ENSG00000173611	SCAI	9	-	127828268	127828337	127818154	127818286	127904911	127904956	76	38	3.68174e-21	1.53796e-19	-0.116
ENSG00000151466	SCLT1	4	-	129886381	129886473	129880754	129880932	129891532	129891623	168	84	0.00103676	0.00789552	0.125
ENSG00000010803	SCMH1	1	-	41618270	41618413	41617285	41617356	41625396	41625605	193	64	0.000141497	0.00126945	0.11
ENSG00000175356	SCUBE2	11	-	9072152	9072257	9068902	9069109	9075183	9075306	177	86	1.66647e-23	8.17268e-22	0.107
ENSG00000165689	SDCCAG3	9	-	139304541	139304691	139302277	139302390	139304779	139305061	222	86	6.31584e-07	7.73228e-06	-0.133
ENSG00000054282	SDCCAG8	1	+	243456700	243456796	243456392	243456521	243468014	243468079	144	58	1.89679e-17	6.04108e-16	-0.162
ENSG00000100445	SDR39U1	14	-	24911383	24911466	24909991	24910132	24911551	24911658	152	86	0.00235299	0.0165922	-0.215
ENSG00000100445	SDR39U1	14	-	24910879	24911001	24910059	24910132	24911303	24911883	174	66	1.56624e-18	5.42714e-17	0.15
ENSG00000184860	SDR42E1	16	-	82041245	82041473	82034395	82034489	82044991	82045070	286	72	0.00154819	0.0113429	0.183
ENSG00000093183	SEC22C	3	-	42605256	42605372	42605014	42605178	42610356	42610565	188	86	5.82569e-33	5.26229e-31	-0.1
ENSG00000143416	SELENBP1	1	-	151341479	151342030	151340674	151340795	151342188	151342245	587	50	1.9619e-15	5.35425e-14	0.109
ENSG00000196189	SEMA4A	1	+	156124340	156124508	156123397	156123555	156126204	156126365	240	86	6.62279e-07	8.087e-06	0.125
ENSG00000143434	SEMA6C	1	-	151110791	151110882	151110461	151110581	151111105	151111207	168	86	4.10594e-16	1.17998e-14	0.275
ENSG00000079387	SENP1	12	-	48482945	48483076	48482583	48482743	48490125	48490210	195	78	6.84455e-12	1.37066e-10	-0.154
ENSG00000112701	SENP6	6	+	76350399	76350420	76344422	76344527	76357446	76357517	14	64	1.46115e-45	2.69732e-43	-0.206
ENSG00000140264	SERF2	15	+	44091141	44091305	44085172	44085281	44091816	44092048	236	86	1.2095e-219	4.64821e-216	0.807
ENSG00000129158	SERGEF	11	-	17981016	17981183	17899754	17899791	18010143	18010304	183	30	6.03743e-27	3.79801e-25	0.224
ENSG00000124570	SERPINB6	6	-	2969012	2969147	2959401	2959576	2971766	2972399	207	86	4.63053e-10	7.71585e-09	0.161
ENSG00000187231	SESTD1	2	-	179981394	179981517	179979791	179979983	179982258	179982340	184	75	0.000246067	0.00211513	0.118
ENSG00000168137	SETD5	3	+	9475053	9475246	9470506	9470693	9475528	9475634	265	86	0.00728206	0.0453175	-0.229
ENSG00000168137	SETD5	3	+	9471510	9471735	9470506	9470693	9475528	9475634	297	86	0.00171861	0.0125091	-0.223
ENSG00000168137	SETD5	3	+	9475728	9475865	9475528	9475634	9475960	9476169	209	86	6.36443e-69	2.98944e-66	-0.222
ENSG00000127990	SGCE	7	-	94273917	94273979	94259030	94259153	94285301	94285485	110	86	4.30759e-17	1.33211e-15	-0.151
ENSG00000198964	SGMS1	10	-	52101059	52101194	52100146	52100224	52103251	52104006	192	71	2.46387e-17	7.74983e-16	0.203
ENSG00000129810	SGOL1	3	-	20216496	20216547	20212534	20212724	20218092	20218151	54	52	0.00281972	0.0195409	0.252
ENSG00000160691	SHC1	1	-	154940679	154940733	154940455	154940507	154940970	154941070	53	45	5.75587e-20	2.19987e-18	0.15
ENSG00000160584	SIK3	11	-	116746581	116746725	116746089	116746167	116746968	116747079	201	71	1.58999e-05	0.000165148	0.111
ENSG00000127511	SIN3B	19	+	16973694	16973790	16973162	16973370	16974490	16974607	172	86	1.25557e-10	2.20241e-09	-0.153
ENSG00000197555	SIPA1L1	14	+	71884846	71884913	71880664	71880731	71979459	71979562	94	60	6.29584e-14	1.50793e-12	-0.352
ENSG00000197555	SIPA1L1	14	+	71880664	71880731	71867510	71867635	71979459	71979562	120	86	0.00322758	0.0220389	-0.105
ENSG00000145604	SKP2	5	+	36163746	36163858	36153032	36153144	36166620	36166764	184	86	3.11388e-08	4.39226e-07	0.125
ENSG00000145604	SKP2	5	+	36168414	36168549	36166620	36166764	36171704	36171835	207	86	5.77664e-53	1.5654e-50	0.132
ENSG00000163950	SLBP	4	-	1713600	1713717	1705322	1705427	1713856	1713977	189	86	4.2073e-44	7.25958e-42	0.117
ENSG00000120519	SLC10A7	4	-	147177977	147178088	147177642	147177672	147179843	147179989	120	23	3.09506e-08	4.36717e-07	-0.386
ENSG00000110911	SLC11A2	12	-	51399435	51399460	51399093	51399219	51402258	51402407	36	86	2.53125e-16	7.40015e-15	-0.108
ENSG00000174032	SLC25A30	13	-	45985867	45986073	45985496	45985615	45992434	45992513	264	72	1.47195e-32	1.29636e-30	-0.262
ENSG00000174032	SLC25A30	13	-	45983061	45983209	45980017	45980112	45985496	45985615	220	86	0.00268211	0.0186917	0.148
ENSG00000151229	SLC2A13	12	-	40345058	40345167	40265599	40265763	40422102	40422311	181	86	0.000156414	0.00139322	-0.113
ENSG00000136856	SLC2A8	9	+	130166237	130166346	130165938	130166082	130167096	130167270	181	86	4.04439e-50	9.73964e-48	0.143
ENSG00000136856	SLC2A8	9	+	130164835	130165032	130162185	130162285	130166016	130166070	230	47	5.48372e-06	6.04009e-05	0.41
ENSG00000152683	SLC30A6	2	+	32422386	32422461	32418957	32419052	32422775	32422895	136	86	0.00297429	0.0204747	-0.2
ENSG00000117620	SLC35A3	1	+	100440526	100440625	100436008	100436200	100459092	100459297	172	86	3.77228e-14	9.19662e-13	-0.254
ENSG00000121073	SLC35B1	17	-	47784704	47784806	47783227	47783671	47785091	47785311	174	86	0.00130938	0.00972979	-0.137
ENSG00000110660	SLC35F2	11	-	107711392	107711476	107686515	107686691	107729383	107729525	154	86	0.00399485	0.026658	-0.1
ENSG00000111371	SLC38A1	12	-	46648596	46648719	46636982	46637097	46662308	46662780	195	86	5.97217e-11	1.08448e-09	-0.166
ENSG00000177058	SLC38A9	5	-	54998566	54998722	54993706	54993820	55007279	55007327	183	41	6.63741e-31	5.32428e-29	-0.167
ENSG00000144290	SLC4A10	2	+	162565203	162565339	162480909	162481076	162627482	162627564	197	75	9.88447e-08	1.31716e-06	-0.331
ENSG00000033867	SLC4A7	3	-	27472788	27473160	27465527	27465643	27475445	27475595	444	86	0.00370726	0.0249277	-0.138
ENSG00000169241	SLC50A1	1	+	155109303	155109427	155108774	155108852	155110454	155110574	181	71	2.27095e-58	7.38478e-56	0.116
ENSG00000065613	SLK	10	+	105770573	105770666	105767934	105768114	105777917	105778047	172	86	3.95668e-11	7.30095e-10	0.102
ENSG00000113658	SMAD5	5	+	135488363	135488447	135468535	135468651	135489280	135489852	154	86	4.75192e-09	7.21043e-08	-0.133
ENSG00000137834	SMAD6	15	+	67009349	67009478	67008758	67008836	67073334	67073651	186	71	1.02071e-23	5.10643e-22	-0.299
ENSG00000137834	SMAD6	15	+	67009346	67009478	67008758	67008836	67073334	67073651	189	71	1.16856e-18	4.08599e-17	-0.217
ENSG00000080503	SMARCA2	9	+	2170418	2170472	2161685	2161903	2181570	2181676	94	86	2.13256e-37	2.45646e-35	-0.125
ENSG00000113810	SMC4	3	+	160118609	160118753	160117429	160117537	160119777	160119881	216	86	2.57511e-08	3.6641e-07	0.159
ENSG00000157106	SMG1	16	-	18907373	18907529	18903539	18903676	18908114	18908278	228	86	2.28734e-11	4.33222e-10	0.117
ENSG00000136699	SMPD4	2	-	130917085	130917207	130914823	130914969	130918758	130918845	188	80	0.0050637	0.0329024	0.399
ENSG00000172594	SMPDL3A	6	+	123127377	123127502	123126053	123126234	123130235	123130862	197	86	0.000634424	0.00504888	-0.116
ENSG00000123415	SMUG1	12	-	54582298	54582380	54577439	54577743	54582734	54582774	97	33	1.33551e-11	2.60172e-10	0.177
ENSG00000123415	SMUG1	12	-	54581602	54581689	54577439	54577743	54582734	54582758	91	17	0.0043375	0.028664	0.263
ENSG00000143740	SNAP47	1	+	227919285	227919448	227916239	227916487	227946695	227947186	235	86	1.96577e-10	3.40298e-09	0.25
ENSG00000071189	SNX13	7	-	17843041	17843203	17841210	17841282	17854456	17854567	213	65	4.2919e-06	4.77588e-05	0.147
ENSG00000104497	SNX16	8	-	82752432	82752678	82751968	82752317	82754356	82754452	318	86	2.56816e-26	1.53342e-24	-0.157
ENSG00000180008	SOCS4	14	+	55498580	55498709	55493965	55494189	55509669	55513426	201	86	2.58077e-14	6.3801e-13	0.134
ENSG00000115904	SOS1	2	-	39216410	39216455	39214613	39214732	39222263	39222528	76	86	0.000378636	0.00314902	0.109
ENSG00000104450	SPAG1	8	+	101174506	101174648	101170262	101170346	101178041	101178201	205	77	5.53791e-05	0.00052907	-0.235
ENSG00000042317	SPATA7	14	+	88881548	88881610	88862499	88862547	88883054	88883188	65	41	6.41636e-22	2.82842e-20	-0.134
ENSG00000123352	SPATS2	12	+	49880032	49880131	49878372	49878452	49883247	49883356	159	73	4.22957e-172	1.05177e-168	-0.161
ENSG00000196141	SPATS2L	2	+	201242863	201243094	201194153	201194203	201253945	201254006	228	11	6.27217e-11	1.13603e-09	0.104
ENSG00000196141	SPATS2L	2	+	201236831	201236974	201194153	201194203	201253945	201254006	140	11	2.74126e-15	7.39528e-14	0.129
ENSG00000090487	SPG21	15	-	65279509	65279599	65275844	65275931	65280956	65281154	160	80	7.58595e-07	9.19405e-06	0.151
ENSG00000121067	SPOP	17	-	47714120	47714171	47700094	47700238	47745388	47745440	47	45	0.000316212	0.00266817	-0.3
ENSG00000121067	SPOP	17	-	47714120	47714171	47700094	47700238	47755294	47755367	68	66	2.5218e-42	3.86255e-40	-0.135
ENSG00000198911	SREBF2	22	+	42300538	42300736	42298973	42299159	42300866	42300977	270	86	1.4933e-22	6.86916e-21	0.235
ENSG00000116350	SRSF4	1	-	29476614	29476704	29474254	29475738	29481207	29481422	166	86	0.000451546	0.00370294	0.119
ENSG00000157216	SSBP3	1	-	54723741	54723822	54722799	54722859	54747110	54747200	112	50	3.10147e-10	5.2613e-09	-0.3
ENSG00000117069	ST6GALNAC5	1	+	77515946	77516050	77509888	77510298	77528659	77529743	176	86	2.8705e-11	5.38844e-10	0.128
ENSG00000124356	STAMBP	2	+	74056531	74056637	74056157	74056197	74057971	74058186	125	33	1.59216e-06	1.86239e-05	0.262
ENSG00000164211	STARD4	5	-	110837659	110837786	110836699	110836814	110842027	110842077	156	43	1.5534e-16	4.58898e-15	0.139
ENSG00000124214	STAU1	20	-	47782533	47782822	47770469	47770608	47804652	47804904	361	86	4.30683e-07	5.36596e-06	0.134
ENSG00000040341	STAU2	8	-	74439925	74440039	74334848	74334937	74464246	74464554	182	82	0.00315375	0.0215766	-0.169
ENSG00000123473	STIL	1	-	47778619	47778828	47775947	47776034	47779707	47779819	275	80	1.03417e-25	5.91588e-24	0.239
ENSG00000115694	STK25	2	-	242447420	242447550	242440892	242441123	242447857	242448107	202	86	3.56745e-31	2.9002e-29	0.117
ENSG00000104375	STK3	8	-	99734970	99735197	99719374	99719539	99761503	99761618	299	86	8.84183e-09	1.30646e-07	-0.119
ENSG00000165752	STK32C	10	-	134022798	134022868	134022537	134022605	134036144	134036276	101	61	0.00101456	0.00774602	-0.12
ENSG00000163482	STK36	2	+	219553113	219553216	219549807	219549951	219553419	219553599	175	86	7.00165e-63	2.59638e-60	-0.228
ENSG00000211455	STK38L	12	+	27449962	27450091	27397225	27397265	27450642	27450787	148	33	0.000155075	0.00138305	-0.151
ENSG00000165209	STRBP	9	-	125999108	125999245	125946410	125946577	126030714	126030843	209	86	0.00130885	0.00972754	-0.167
ENSG00000196792	STRN3	14	-	31388171	31388312	31382729	31382863	31404368	31404510	213	86	0.00147136	0.0108352	-0.132
ENSG00000196792	STRN3	14	-	31398406	31398517	31382729	31382863	31404368	31404510	183	86	0.000573766	0.00460167	-0.131
ENSG00000124222	STX16	20	+	57234678	57234690	57227128	57227143	57242545	57242653	5	8	1.38462e-08	2.00939e-07	-0.147
ENSG00000254995	STX16-NPEPL1	20	+	57266089	57266283	57248686	57248767	57266460	57266618	254	74	1.80319e-05	0.000185832	0.113
ENSG00000164506	STXBP5	6	+	147660314	147660374	147655292	147655358	147674458	147674509	37	17	0.00776258	0.0477873	-0.323
ENSG00000144455	SUMF1	3	-	3824186	3824385	3820924	3821006	3830597	3830758	260	75	0.000452874	0.00371024	0.165
ENSG00000164828	SUN1	7	+	889559	889670	889156	889240	891020	891119	174	77	4.48463e-24	2.29798e-22	-0.124
ENSG00000196074	SYCP2	20	-	58452439	58452610	58450325	58450524	58453062	58453100	188	31	2.90133e-06	3.29441e-05	0.165
ENSG00000006114	SYNRG	17	-	35939227	35939530	35937477	35937711	35944755	35944867	375	86	6.69193e-15	1.73555e-13	0.205
ENSG00000006114	SYNRG	17	-	35880281	35880317	35874899	35879174	35880640	35880751	58	86	0.000459958	0.00376171	0.352
ENSG00000067715	SYT1	12	+	79496793	79496835	79441076	79441142	79611282	79611465	43	59	0.000176519	0.00155664	-0.285
ENSG00000011347	SYT7	11	-	61314648	61314780	61300460	61300596	61318855	61318935	191	73	0.000417534	0.00344339	0.234
ENSG00000137501	SYTL2	11	-	85428525	85428573	85427389	85427471	85429832	85429886	32	36	1.25056e-16	3.72559e-15	-0.26
ENSG00000157625	TAB3	X	-	30864667	30864761	30861082	30861166	30870894	30871055	163	77	1.97972e-58	6.48766e-56	0.187
ENSG00000166012	TAF1D	11	-	93467790	93467826	93466515	93466563	93468128	93469341	29	41	1.66778e-24	8.80198e-23	0.393
ENSG00000106290	TAF6	7	-	99716140	99716272	99711676	99711891	99716826	99716995	204	86	0.00075517	0.00592723	-0.23
ENSG00000106290	TAF6	7	-	99716018	99716272	99711851	99711891	99716826	99716989	273	33	3.89019e-141	7.83115e-138	-0.205
ENSG00000144559	TAMM41	3	-	11874476	11874625	11871187	11871338	11880695	11880788	221	86	5.16621e-10	8.57801e-09	-0.236
ENSG00000169762	TAPT1	4	-	16198280	16198346	16192983	16193146	16204084	16204205	118	86	2.1159e-05	0.000215953	-0.118
ENSG00000089123	TASP1	20	-	13597503	13597770	13567896	13568017	13604092	13604161	315	62	1.73083e-05	0.00017881	-0.126
ENSG00000089123	TASP1	20	-	13581189	13581264	13567896	13568017	13604092	13604161	112	62	0.00280422	0.0194592	-0.126
ENSG00000102125	TAZ	X	+	153648043	153648085	153647881	153647962	153648370	153648433	28	44	0.000557796	0.00448635	-0.165
ENSG00000102125	TAZ	X	+	153642437	153642527	153641818	153641904	153647881	153647962	147	67	1.72053e-08	2.48322e-07	0.124
ENSG00000065882	TBC1D1	4	+	38053519	38053681	38051377	38051519	38054726	38054846	234	86	3.21721e-07	4.08421e-06	0.244
ENSG00000065491	TBC1D22B	6	+	37259018	37259133	37254782	37254848	37280693	37280800	160	59	0.000856148	0.0066421	0.183
ENSG00000131374	TBC1D5	3	-	17560393	17560487	17549965	17550097	17783972	17784144	172	86	1.84081e-28	1.27363e-26	-0.418
ENSG00000131374	TBC1D5	3	-	17664139	17664257	17549972	17550097	17665340	17665405	162	58	4.78035e-102	5.31802e-99	-0.247
ENSG00000131374	TBC1D5	3	-	17560393	17560487	17549965	17550097	17665340	17665405	144	58	3.2878e-124	5.79118e-121	-0.194
ENSG00000131374	TBC1D5	3	-	17603510	17603634	17549965	17550097	17783972	17783990	121	11	2.75217e-14	6.78794e-13	-0.179
ENSG00000131374	TBC1D5	3	-	17664139	17664257	17627844	17628049	17665340	17665405	162	58	5.50687e-29	3.93239e-27	-0.153
ENSG00000131374	TBC1D5	3	-	17560393	17560487	17549965	17550097	17664139	17664257	172	86	1.93606e-05	0.00019875	-0.137
ENSG00000154114	TBCEL	11	+	120925760	120926017	120924338	120924441	120929053	120929180	329	86	0.000101152	0.000927933	0.104
ENSG00000154114	TBCEL	11	+	120925760	120926017	120918236	120918376	120929053	120929180	329	86	3.46302e-06	3.89557e-05	0.197
ENSG00000154114	TBCEL	11	+	120924338	120924441	120918236	120918376	120929053	120929180	175	86	1.43223e-34	1.44501e-32	0.244
ENSG00000101849	TBL1X	X	+	9621584	9621729	9608312	9608400	9622254	9622362	212	81	4.20462e-07	5.25099e-06	-0.11
ENSG00000177565	TBL1XR1	3	-	176878658	176878776	176782707	176782810	176914908	176915013	190	86	4.64431e-27	2.93473e-25	-0.215
ENSG00000177565	TBL1XR1	3	-	176797614	176797733	176771560	176771706	176816253	176816329	174	69	0.000485388	0.00395058	0.152
ENSG00000176896	TCEANC	X	+	13679149	13679241	13677770	13677887	13680619	13681780	170	86	0.00476797	0.0311869	0.562
ENSG00000148737	TCF7L2	10	+	114724314	114724383	114711241	114711366	114799783	114799885	124	86	8.32898e-14	1.97144e-12	-0.191
ENSG00000110719	TCIRG1	11	+	67817953	67818131	67817603	67817721	67818207	67818335	250	86	3.94748e-05	0.000386108	0.132
ENSG00000166046	TCP11L2	12	+	106697870	106698009	106696610	106696719	106704818	106705010	211	86	2.26461e-27	1.46382e-25	-0.108
ENSG00000166046	TCP11L2	12	+	106701059	106701148	106697642	106698009	106704818	106704906	159	81	6.47144e-14	1.54824e-12	0.269
ENSG00000129566	TEP1	14	-	20849711	20849845	20849471	20849560	20850071	20850222	202	82	1.30351e-07	1.71399e-06	-0.25
ENSG00000129566	TEP1	14	-	20840891	20841016	20839647	20839791	20841169	20841306	197	86	1.39904e-05	0.000146358	0.1
ENSG00000136891	TEX10	9	-	103108975	103109160	103108353	103108597	103109448	103109500	216	45	3.18462e-05	0.000317441	0.107
ENSG00000164081	TEX264	3	+	51706225	51706317	51705253	51705304	51708286	51708578	128	44	1.48499e-25	8.41509e-24	0.159
ENSG00000114126	TFDP2	3	-	141712379	141712427	141697361	141697524	141724282	141724386	82	86	1.20038e-15	3.33191e-14	0.102
ENSG00000115970	THADA	2	-	43787372	43787524	43779342	43779478	43793836	43793960	224	86	1.76088e-14	4.40732e-13	-0.101
ENSG00000169231	THBS3	1	-	155165777	155165917	155165456	155165690	155166831	155167004	212	86	0.005313	0.0343323	0.136
ENSG00000151090	THRB	3	-	24338716	24338862	24270428	24270492	24378790	24378862	168	36	5.84938e-09	8.79989e-08	-0.241
ENSG00000146426	TIAM2	6	+	155181871	155182132	155153830	155154543	155265249	155265340	331	84	4.19382e-27	2.66201e-25	0.343
ENSG00000198586	TLK1	2	-	171938149	171938218	171917590	171917666	171939290	171939362	86	48	0.000520107	0.00421046	-0.107
ENSG00000146872	TLK2	17	+	60601596	60601692	60600494	60600538	60613530	60613698	123	37	6.48315e-07	7.92793e-06	-0.134
ENSG00000184277	TM2D3	15	-	102191410	102191594	102190272	102190364	102191898	102192201	255	85	2.76761e-59	9.21245e-57	-0.112
ENSG00000139644	TMBIM6	12	+	50135739	50135898	50135390	50135551	50146246	50146332	224	79	0.000322076	0.00271494	0.197
ENSG00000167608	TMC4	19	-	54665837	54666021	54664614	54664770	54666405	54666503	256	86	0.00177983	0.0129058	0.106
ENSG00000167608	TMC4	19	-	54664866	54664997	54664614	54664770	54666405	54666503	203	86	0.00469474	0.0307757	0.152
ENSG00000150403	TMCO3	13	+	114201614	114201694	114193671	114193822	114202617	114202767	146	86	5.00986e-28	3.37778e-26	0.116
ENSG00000198270	TMEM116	12	-	112403398	112403563	112381068	112381173	112416539	112416591	196	45	8.50622e-10	1.39377e-08	-0.428
ENSG00000198270	TMEM116	12	-	112441603	112441667	112429561	112429693	112443060	112443107	68	40	6.52222e-07	7.9688e-06	-0.18
ENSG00000137210	TMEM14B	6	+	10755374	10755465	10749854	10749931	10770309	10770437	152	70	0.000754971	0.00592677	-0.144
ENSG00000164180	TMEM161B	5	-	87517490	87517577	87516379	87516536	87521585	87521683	160	86	6.24184e-11	1.13102e-09	-0.107
ENSG00000164180	TMEM161B	5	-	87493485	87493582	87490863	87492305	87494792	87494967	172	86	0.00166685	0.0121574	0.211
ENSG00000134851	TMEM165	4	+	56269402	56269505	56262129	56262563	56277780	56278006	175	86	2.69688e-41	3.95861e-39	-0.119
ENSG00000174695	TMEM167A	5	-	82360826	82360936	82349880	82352973	82373139	82373315	182	86	2.29818e-10	3.95415e-09	0.122
ENSG00000151353	TMEM18	2	-	675757	676238	675557	675630	676573	676642	509	42	4.26656e-07	5.32048e-06	-0.14
ENSG00000166881	TMEM194A	12	-	57463016	57463089	57458428	57458522	57464456	57464676	132	86	8.1495e-05	0.000758169	0.213
ENSG00000142188	TMEM50B	21	-	34819324	34819447	34811520	34811604	34821088	34821496	186	77	0.00129907	0.00966592	-0.206
ENSG00000155099	TMEM55A	8	-	92036516	92036594	92033483	92033632	92052871	92053100	142	86	0.000242929	0.00209029	-0.668
ENSG00000158427	TMSB15B	X	+	103218800	103218867	103217247	103217296	103219078	103219195	76	42	2.25149e-25	1.26233e-23	-0.163
ENSG00000168591	TMUB2	17	+	42265043	42265111	42264381	42264477	42266389	42266956	122	86	7.45211e-17	2.26153e-15	0.104
ENSG00000213593	TMX2	11	+	57505307	57505498	57505079	57505140	57505825	57505902	215	38	2.68957e-29	1.97051e-27	0.12
ENSG00000213593	TMX2	11	+	57505257	57505498	57505079	57505140	57505825	57505889	252	25	1.5835e-26	9.59041e-25	0.121
ENSG00000154310	TNIK	3	-	170846502	170846667	170843700	170843940	170855979	170856168	237	86	2.60246e-11	4.90707e-10	0.642
ENSG00000078687	TNRC6C	17	+	76093825	76093942	76089700	76089844	76094423	76094618	189	86	0.000112683	0.00102619	-0.322
ENSG00000100284	TOM1	22	+	35727288	35727488	35726339	35726473	35728973	35729007	213	27	5.71432e-07	7.0223e-06	-0.362
ENSG00000164938	TP53INP1	8	-	95944297	95944335	95938199	95942956	95952087	95952448	62	86	0.00505997	0.0328832	0.121
ENSG00000182165	TP53TG1	7	-	86974358	86974549	86970838	86971000	86974620	86974831	263	86	1.39921e-57	4.51528e-55	0.256
ENSG00000162341	TPCN2	11	+	68847301	68847351	68846359	68846488	68848867	68848967	86	86	1.28593e-34	1.30677e-32	0.174
ENSG00000111907	TPD52L1	6	+	125578243	125578304	125574862	125574901	125583979	125584643	54	32	2.93153e-33	2.70584e-31	0.199
ENSG00000196511	TPK1	7	-	144364818	144364939	144345899	144345972	144380001	144380071	150	43	1.04255e-07	1.38375e-06	-0.486
ENSG00000140416	TPM1	15	+	63356262	63356341	63354774	63354844	63358094	63358290	121	63	0.000523818	0.00423807	-0.161
ENSG00000163870	TPRA1	3	-	127294591	127294652	127294245	127294348	127294782	127294893	108	86	3.66207e-08	5.1194e-07	0.105
ENSG00000166157	TPTE	21	-	10914362	10914442	10910306	10910399	10916369	10916475	146	86	8.79706e-26	5.05281e-24	0.142
ENSG00000171853	TRAPPC12	2	+	3425470	3425557	3405547	3405664	3425651	3425741	157	83	3.13125e-05	0.000312342	0.11
ENSG00000007255	TRAPPC6A	19	-	45668384	45668452	45668110	45668228	45681350	45681485	122	86	1.16726e-23	5.80527e-22	0.226
ENSG00000221926	TRIM16	17	-	15586167	15586265	15584178	15584267	15586349	15586471	168	82	1.17589e-09	1.89587e-08	0.126
ENSG00000152503	TRIM36	5	-	114504663	114504783	114499214	114499449	114505304	114505427	192	86	0.000310321	0.00262055	-0.103
ENSG00000188917	TRMT2B	X	-	100297030	100297301	100296305	100296360	100306239	100306722	305	48	0.00263985	0.0184244	0.134
ENSG00000144935	TRPC1	3	+	142462326	142462428	142442915	142443573	142467099	142467302	174	86	1.01233e-87	7.92505e-85	-0.177
ENSG00000144935	TRPC1	3	+	142455220	142455375	142443401	142443573	142467099	142467302	227	86	1.06639e-65	4.37674e-63	-0.114
ENSG00000149743	TRPT1	11	-	63993257	63993341	63992970	63993052	63993521	63993681	143	75	0.00144751	0.0106718	0.216
ENSG00000196428	TSC22D2	3	+	150155984	150156141	150128965	150129095	150174862	150174914	188	45	3.59424e-14	8.78283e-13	-0.158
ENSG00000184281	TSSC4	11	+	2423205	2423377	2421857	2422028	2423523	2423680	244	86	9.0636e-27	5.62635e-25	0.132
ENSG00000143643	TTC13	1	-	231092166	231092306	231090078	231090149	231093969	231094045	173	47	0.0023133	0.0163423	-0.121
ENSG00000139865	TTC6	14	+	38165899	38166040	38151962	38152169	38170536	38170731	213	86	9.2957e-05	0.000857069	-0.123
ENSG00000165533	TTC8	14	+	89307768	89307858	89307380	89307540	89310149	89310194	118	38	0.000451515	0.00370294	-0.162
ENSG00000101407	TTI1	20	-	36647406	36647546	36639916	36642259	36661805	36661863	177	51	3.82043e-47	7.72751e-45	0.228
ENSG00000137822	TUBGCP4	15	+	43691309	43691372	43690235	43690377	43692241	43692419	112	86	2.64527e-11	4.98111e-10	-0.239
ENSG00000153575	TUBGCP5	15	+	22848237	22848331	22846862	22846952	22848874	22849121	169	83	3.54105e-30	2.72667e-28	0.123
ENSG00000156521	TYSND1	10	-	71903597	71903728	71897738	71899897	71905176	71906342	203	86	9.20126e-61	3.24145e-58	0.15
ENSG00000162623	TYW3	1	+	75204373	75204472	75201872	75202306	75214434	75214506	151	65	5.84389e-06	6.41841e-05	0.118
ENSG00000161265	U2AF1L4	19	-	36235526	36235593	36235223	36235322	36236025	36236113	115	81	5.28345e-22	2.34122e-20	-0.296
ENSG00000137831	UACA	15	-	70969446	70969479	70968831	70968930	70970437	70970545	52	86	1.01765e-37	1.20504e-35	0.106
ENSG00000109332	UBE2D3	4	-	103748748	103748898	103747641	103747793	103749100	103749186	215	79	1.1271e-39	1.47972e-37	-0.129
ENSG00000184182	UBE2F	2	+	238925174	238925275	238903385	238903451	238933982	238934053	124	37	1.89555e-12	3.96303e-11	0.169
ENSG00000140367	UBE2Q2	15	+	76171438	76171529	76165768	76165909	76175706	76175765	134	52	0.000502749	0.00407696	0.101
ENSG00000104343	UBE2W	8	-	74782503	74782536	74742615	74742707	74791042	74791110	26	60	1.28096e-30	1.0084e-28	-0.202
ENSG00000138629	UBL7	15	-	74753008	74753119	74751024	74751237	74753377	74753459	172	75	2.26996e-11	4.30123e-10	-0.116
ENSG00000159459	UBR1	15	-	43294752	43294902	43290365	43290463	43296034	43296128	222	86	0.00206905	0.0147798	0.136
ENSG00000151116	UEVLD	11	-	18555876	18556000	18553827	18554034	18557952	18558016	167	57	0.00423119	0.0280667	-0.194
ENSG00000169764	UGP2	2	+	64069672	64069733	64069035	64069338	64083439	64083567	108	86	5.04735e-24	2.57074e-22	-0.164
ENSG00000169764	UGP2	2	+	64083921	64084016	64083439	64083567	64084683	64084852	172	86	0.00733909	0.045587	-0.1
ENSG00000169764	UGP2	2	+	64069672	64069733	64069514	64069571	64083439	64083567	72	50	0.000671074	0.00532051	0.441
ENSG00000147854	UHRF2	9	+	6495584	6497103	6493825	6493932	6497197	6497360	1591	86	0.00310508	0.0212919	-0.111
ENSG00000059145	UNKL	16	-	1463846	1464056	1453168	1453345	1464615	1464752	282	86	6.10752e-05	0.00057994	0.108
ENSG00000169062	UPF3A	13	+	115051733	115051875	115048311	115048418	115051993	115052104	214	86	7.40909e-08	1.00517e-06	0.1
ENSG00000169062	UPF3A	13	+	115051776	115051875	115048311	115048418	115051993	115052104	172	86	0.0001965	0.00172091	0.125
ENSG00000173660	UQCRH	1	+	46775568	46775716	46769380	46769492	46775826	46775988	220	86	3.15742e-08	4.44922e-07	0.247
ENSG00000048028	USP28	11	-	113699565	113699642	113697954	113698082	113699918	113700067	140	86	7.29025e-118	1.06272e-114	-0.182
ENSG00000048028	USP28	11	-	113745238	113745522	113724979	113725057	113746166	113746258	340	70	4.55964e-08	6.30947e-07	0.221
ENSG00000048028	USP28	11	-	113745238	113745601	113724979	113725057	113746166	113746255	416	67	2.67264e-11	5.02818e-10	0.235
ENSG00000140455	USP3	15	+	63821212	63821365	63796833	63797029	63824845	63824906	193	54	2.76728e-15	7.4512e-14	-0.211
ENSG00000077254	USP33	1	-	78167053	78167156	78163547	78163616	78177431	78177540	151	62	0.0060573	0.038541	0.103
ENSG00000109189	USP46	4	-	53524340	53524448	53497230	53497311	53525281	53525465	168	74	9.66159e-09	1.42262e-07	0.109
ENSG00000090686	USP48	1	-	22033236	22033361	22032959	22033082	22041881	22041950	173	62	5.03685e-05	0.00048514	0.103
ENSG00000090686	USP48	1	-	22033236	22033400	22032959	22033082	22041881	22041950	212	62	2.87388e-05	0.000288165	0.156
ENSG00000145390	USP53	4	+	120156444	120156566	120138704	120138828	120160372	120161058	194	86	2.32729e-11	4.4059e-10	-0.195
ENSG00000028203	VEZT	12	+	95637716	95637785	95635939	95636040	95645715	95645847	124	86	0.000259822	0.00222433	0.276
ENSG00000111237	VPS29	12	-	110934627	110934807	110933850	110934008	110936624	110936664	199	33	7.24564e-06	7.88423e-05	0.373
ENSG00000156931	VPS8	3	+	184611021	184611200	184603897	184603944	184612490	184612713	205	40	5.92864e-06	6.50811e-05	-0.292
ENSG00000176834	VSIG10	12	-	118540793	118540975	118533337	118533619	118541397	118541805	254	86	2.06863e-18	7.07518e-17	-0.162
ENSG00000140105	WARS	14	-	100840472	100840581	100828153	100828258	100842596	100842671	163	68	1.39407e-17	4.485e-16	-0.171
ENSG00000140105	WARS	14	-	100841619	100841743	100828044	100828258	100842596	100842622	129	19	8.54076e-21	3.48506e-19	-0.142
ENSG00000140105	WARS	14	-	100841619	100841687	100835423	100835595	100842596	100842644	77	41	3.59624e-05	0.000354707	-0.125
ENSG00000140105	WARS	14	-	100840472	100840581	100835423	100835595	100842596	100842671	163	68	9.21247e-06	9.87694e-05	-0.122
ENSG00000140105	WARS	14	-	100841619	100841743	100840472	100840581	100842596	100842622	129	19	0.00144223	0.0106384	-0.122
ENSG00000140105	WARS	14	-	100840472	100840557	100835423	100835595	100841619	100841681	125	55	7.68751e-09	1.1439e-07	0.154
ENSG00000140105	WARS	14	-	100840472	100840602	100835423	100835595	100841619	100841743	202	86	1.39617e-09	2.22892e-08	0.16
ENSG00000140105	WARS	14	-	100840472	100840581	100835423	100835595	100841619	100841743	181	86	2.31836e-15	6.28648e-14	0.193
ENSG00000112290	WASF1	6	-	110499800	110499945	110448671	110448832	110500641	110500852	217	86	5.36264e-13	1.18258e-11	0.215
ENSG00000239779	WBP1	2	+	74686564	74686689	74685958	74686046	74686769	74686872	192	81	0.00482428	0.0314968	0.159
ENSG00000163625	WDFY3	4	-	85853422	85853516	85818063	85818163	85887361	85887544	172	86	0.00065121	0.00517273	0.108
ENSG00000140153	WDR20	14	+	102659799	102659851	102606229	102606509	102661274	102661457	90	86	1.19186e-273	8.39743e-270	-0.508
ENSG00000140153	WDR20	14	+	102664091	102664184	102661274	102661457	102674939	102676471	172	86	7.0943e-99	7.31474e-96	-0.139
ENSG00000206530	WDR52	3	-	113063362	113063559	113060590	113060765	113077591	113077722	269	86	1.07836e-23	5.37579e-22	0.104
ENSG00000206530	WDR52	3	-	113012798	113012885	113009699	113010595	113013533	113013668	160	86	3.16332e-11	5.90925e-10	0.162
ENSG00000156787	WDR67	8	+	124132294	124132428	124121713	124121860	124138295	124138429	206	86	2.35429e-18	8.00686e-17	-0.132
ENSG00000148399	WDR85	9	-	140470760	140470854	140470531	140470619	140471921	140472055	167	81	0.000113488	0.00103329	-0.191
ENSG00000148399	WDR85	9	-	140471921	140472055	140470531	140470619	140473076	140473341	201	81	5.73027e-08	7.85733e-07	0.109
ENSG00000148399	WDR85	9	-	140470760	140470854	140470531	140470619	140473076	140473342	167	81	0.000933747	0.0071861	0.114
ENSG00000109685	WHSC1	4	+	1900947	1901122	1894508	1894618	1902352	1902978	247	86	7.35355e-11	1.31722e-09	0.244
ENSG00000082898	XPO1	2	-	61729383	61729445	61726847	61727029	61749745	61749818	90	66	1.57902e-299	1.66879e-295	0.168
ENSG00000132953	XPO4	13	-	21361103	21361196	21351468	21358058	21364600	21364719	172	86	6.50661e-11	1.17447e-09	-0.239
ENSG00000015153	YAF2	12	-	42592937	42593037	42555414	42555567	42604156	42604256	172	86	6.84888e-09	1.02488e-07	-0.399
ENSG00000119801	YPEL5	2	+	30378715	30378776	30371110	30371407	30379493	30379658	108	86	0.00549366	0.0353591	-0.445
ENSG00000119801	YPEL5	2	+	30378680	30378776	30371110	30371407	30379493	30379653	172	86	0.00220331	0.015634	-0.414
ENSG00000112365	ZBTB24	6	-	109797965	109798133	109797377	109797461	109802277	109803257	231	77	5.92105e-09	8.89821e-08	-0.134
ENSG00000089775	ZBTB25	14	-	64953831	64953914	64916047	64916356	64957078	64957251	152	86	2.23215e-22	1.01574e-20	0.274
ENSG00000176261	ZBTB8OS	1	-	33099245	33099328	33093108	33093145	33116033	33116185	96	30	8.26882e-08	1.11288e-06	-0.363
ENSG00000176261	ZBTB8OS	1	-	33099245	33099328	33086420	33087549	33116033	33116185	152	86	2.31949e-13	5.26323e-12	-0.113
ENSG00000158545	ZC3H18	16	+	88653949	88654021	88653007	88653092	88664585	88664734	122	78	5.30598e-37	6.04595e-35	0.162
ENSG00000155329	ZCCHC10	5	-	132358532	132358598	132342450	132342612	132362188	132362241	78	46	1.25688e-28	8.75342e-27	-0.123
ENSG00000155329	ZCCHC10	5	-	132335823	132335893	132334396	132334542	132342450	132342612	126	86	3.9934e-09	6.10109e-08	0.212
ENSG00000186908	ZDHHC17	12	+	77214837	77214947	77209636	77209799	77216185	77216311	182	86	1.38256e-14	3.48934e-13	-0.152
ENSG00000174165	ZDHHC24	11	-	66296782	66296959	66294406	66294477	66311174	66311452	227	64	0.00173766	0.0126303	-0.369
ENSG00000172671	ZFAND4	10	-	46147413	46147481	46143741	46143982	46158989	46159290	122	86	8.9998e-21	3.66529e-19	-0.374
ENSG00000086666	ZFAND6	15	+	80390757	80390920	80352017	80352151	80412669	80412747	220	71	1.65646e-05	0.000171504	-0.181
ENSG00000039319	ZFYVE16	5	+	79723310	79723364	79703844	79703972	79729927	79730036	94	86	5.20517e-39	6.52947e-37	-0.139
ENSG00000174306	ZHX3	20	-	39896102	39896252	39830696	39833706	39897629	39897723	222	86	1.15592e-96	1.11058e-93	-0.226
ENSG00000174306	ZHX3	20	-	39867327	39867436	39842373	39842539	39897629	39897723	181	86	5.47221e-05	0.000523376	0.508
ENSG00000122515	ZMIZ2	7	+	44789413	44789579	44788460	44788590	44795786	44795898	238	86	6.06325e-06	6.64725e-05	0.274
ENSG00000196247	ZNF107	7	+	64129414	64129556	64126510	64126663	64139554	64139714	214	86	3.37307e-08	4.73889e-07	-0.203
ENSG00000196247	ZNF107	7	+	64150776	64150903	64139554	64139714	64151625	64151752	199	86	8.75584e-07	1.05424e-05	-0.195
ENSG00000125846	ZNF133	20	+	18278628	18278706	18269148	18269248	18286311	18286451	142	86	4.97963e-11	9.10506e-10	0.233
ENSG00000197008	ZNF138	7	+	64275295	64275422	64254802	64254949	64291828	64292620	199	86	7.96526e-14	1.88746e-12	-0.15
ENSG00000197008	ZNF138	7	+	64291317	64291454	64275953	64276031	64291828	64292181	194	71	5.51512e-16	1.56579e-14	0.12
ENSG00000197008	ZNF138	7	+	64275949	64276031	64275295	64275422	64291828	64293705	150	86	1.63413e-15	4.49748e-14	0.164
ENSG00000115568	ZNF142	2	-	219516423	219517023	219515223	219515249	219520872	219521126	605	19	1.66039e-06	1.9398e-05	-0.392
ENSG00000166478	ZNF143	11	+	9494223	9494316	9492848	9492967	9495487	9495571	163	77	0.000141737	0.00127133	0.232
ENSG00000147394	ZNF185	X	+	152091263	152091353	152090716	152090800	152100215	152100320	157	77	3.73132e-11	6.90923e-10	-0.127
ENSG00000005801	ZNF195	11	-	3396726	3396892	3394806	3394886	3400267	3400384	225	73	3.32026e-39	4.25336e-37	-0.109
ENSG00000005801	ZNF195	11	-	3381949	3382018	3381614	3381795	3392204	3392300	124	86	0.00559557	0.0359439	0.129
ENSG00000005801	ZNF195	11	-	3382972	3383119	3381512	3381795	3392204	3392377	219	86	1.30433e-44	2.31678e-42	0.148
ENSG00000186448	ZNF197	3	+	44672305	44672438	44670565	44671036	44672553	44672713	205	86	8.95273e-06	9.62288e-05	-0.137
ENSG00000131115	ZNF227	19	+	44733885	44733969	44732598	44732725	44738854	44741420	154	86	1.98212e-05	0.000203132	0.118
ENSG00000131115	ZNF227	19	+	44733906	44733969	44732598	44732725	44738854	44741420	112	86	0.000383686	0.00318601	0.118
ENSG00000167840	ZNF232	17	-	5012220	5012347	5008929	5009828	5012688	5013163	199	86	0.00110974	0.00839657	0.108
ENSG00000196793	ZNF239	10	-	44069084	44069125	44063346	44063469	44069987	44070065	53	71	0.00638989	0.0403475	-0.16
ENSG00000006194	ZNF263	16	+	3336022	3336149	3333447	3334205	3338453	3338570	199	86	3.21375e-33	2.95987e-31	-0.139
ENSG00000174652	ZNF266	19	-	9544750	9544911	9530740	9530894	9545783	9545869	226	79	4.84738e-12	9.8235e-11	0.235
ENSG00000257267	ZNF271	18	+	32870973	32871196	32870245	32870355	32885939	32890730	295	86	3.89976e-07	4.89194e-06	-0.106
ENSG00000198538	ZNF28	19	-	53308397	53308515	53301175	53304955	53311259	53311386	190	86	9.74261e-20	3.6806e-18	0.128
ENSG00000056277	ZNF280C	X	-	129360732	129360879	129354322	129354454	129361655	129361756	219	86	0.00518984	0.0336084	0.193
ENSG00000188994	ZNF292	6	+	87924715	87924860	87923431	87923583	87925620	87925775	217	86	1.06868e-05	0.000113312	0.39
ENSG00000173276	ZNF295	21	-	43423005	43423070	43414056	43414217	43430360	43430466	116	86	8.20029e-14	1.94207e-12	-0.109
ENSG00000173276	ZNF295	21	-	43422458	43422672	43414056	43414217	43423005	43423070	258	58	2.65245e-05	0.000267259	0.311
ENSG00000235109	ZNF323	6	-	28297079	28297555	28295159	28295310	28303858	28303942	539	77	5.69263e-23	2.70067e-21	0.309
ENSG00000235109	ZNF323	6	-	28297079	28297491	28295224	28295310	28303858	28303975	477	79	3.36496e-16	9.76323e-15	0.332
ENSG00000160961	ZNF333	19	+	14812395	14812709	14810010	14810093	14815865	14815982	376	76	0.00378631	0.0253946	-0.183
ENSG00000196693	ZNF33B	10	-	43127742	43127887	43127376	43127472	43132367	43132420	177	46	2.55102e-20	1.00787e-18	-0.121
ENSG00000075407	ZNF37A	10	+	38383858	38384152	38383278	38383418	38384465	38384487	295	15	6.026e-18	1.98553e-16	0.28
ENSG00000234420	ZNF37BP	10	-	43020987	43021108	43019059	43019186	43046004	43048256	193	86	2.71833e-15	7.33811e-14	0.198
ENSG00000197647	ZNF433	19	-	12145642	12145689	12128980	12129107	12146351	12146503	80	86	9.81668e-17	2.94947e-15	0.129
ENSG00000197647	ZNF433	19	-	12140954	12141013	12128980	12129107	12146351	12146491	104	86	3.80197e-07	4.77814e-06	0.197
ENSG00000197857	ZNF44	19	-	12402034	12402065	12386770	12386897	12404046	12404190	48	86	1.01583e-06	1.21274e-05	0.214
ENSG00000197808	ZNF461	19	-	37134695	37134764	37130613	37130945	37147349	37147445	124	86	4.66468e-18	1.54541e-16	-0.152
ENSG00000168813	ZNF507	19	+	32838150	32838244	32836513	32836689	32843734	32845863	172	86	4.10522e-05	0.000400332	-0.171
ENSG00000167555	ZNF528	19	+	52917456	52917621	52909767	52909896	52918376	52921656	237	86	0.00126868	0.00947233	-0.309
ENSG00000189144	ZNF573	19	-	38263577	38263622	38262203	38262336	38264300	38264391	74	84	0.000531345	0.00428911	-0.146
ENSG00000166716	ZNF592	15	+	85321413	85321543	85307937	85308046	85325887	85328126	202	86	2.46821e-39	3.19086e-37	0.281
ENSG00000196458	ZNF605	12	-	133509298	133509391	133498047	133503748	133509620	133509741	172	86	3.0466e-05	0.0003044	-0.132
ENSG00000177842	ZNF620	3	+	40552960	40553087	40547794	40547867	40557350	40557435	171	58	0.00104263	0.00793591	0.121
ENSG00000177842	ZNF620	3	+	40553892	40554006	40552960	40553087	40557350	40557435	178	78	7.92332e-20	3.00674e-18	0.157
ENSG00000172888	ZNF621	3	+	40570985	40571066	40567269	40567355	40571699	40571807	141	79	9.702e-05	0.000892584	-0.125
ENSG00000172888	ZNF621	3	+	40570809	40570936	40567269	40567355	40571699	40571807	192	79	6.30716e-13	1.37508e-11	0.155
ENSG00000147121	ZNF673	X	+	46330576	46330620	46322632	46322743	46332184	46334073	74	86	0.000299865	0.00254089	-0.306
ENSG00000173041	ZNF680	7	-	64004683	64004810	64004084	64004180	64023302	64023484	199	86	2.23896e-10	3.85853e-09	-0.131
ENSG00000173041	ZNF680	7	-	64004084	64004180	63980261	63982878	64023302	64023400	172	86	9.55767e-15	2.43839e-13	0.113
ENSG00000196172	ZNF681	19	-	23937624	23937720	23921996	23928125	23941548	23941642	172	86	6.35857e-23	3.00002e-21	0.221
ENSG00000196172	ZNF681	19	-	23937624	23937699	23926159	23928125	23941548	23941639	134	84	4.54383e-26	2.65679e-24	0.236
ENSG00000147789	ZNF7	8	+	146054862	146054989	146054426	146054475	146062775	146062892	155	42	4.25905e-07	5.31269e-06	0.112
ENSG00000147789	ZNF7	8	+	146054907	146054989	146054427	146054475	146062775	146062892	105	41	1.58254e-06	1.85217e-05	0.137
ENSG00000147789	ZNF7	8	+	146054829	146054989	146054427	146054475	146062775	146062892	187	41	8.20838e-13	1.76681e-11	0.146
ENSG00000147789	ZNF7	8	+	146054811	146054989	146054427	146054475	146062775	146062892	205	41	1.75988e-10	3.05407e-09	0.163
ENSG00000178665	ZNF713	7	+	55985734	55985990	55980327	55980416	55990854	55991046	324	82	5.71554e-61	2.03041e-58	-0.632
ENSG00000197302	ZNF720	16	+	31770677	31770787	31765086	31765221	31803950	31804051	182	86	2.56277e-06	2.92649e-05	-0.137
ENSG00000197128	ZNF772	19	-	57987027	57987154	57985297	57985789	57988644	57988938	199	86	2.21584e-35	2.34768e-33	0.323
ENSG00000197128	ZNF772	19	-	57988001	57988040	57984517	57985789	57988644	57988892	64	86	1.49587e-29	1.10747e-27	0.337
ENSG00000102984	ZNF821	16	-	71898805	71898951	71898040	71898145	71901814	71901940	218	86	3.82821e-15	1.0159e-13	0.204
ENSG00000178917	ZNF852	3	-	44544456	44544548	44544033	44544160	44552044	44552128	161	77	0.00456091	0.0299857	-0.109
ENSG00000166529	ZSCAN21	7	+	99649100	99649233	99647389	99647464	99654533	99655028	187	68	5.84569e-20	2.23033e-18	-0.15
ENSG00000214941	ZSWIM7	17	-	15890113	15890206	15881040	15881477	15890579	15890682	172	86	9.14759e-10	1.49019e-08	0.356

## Sheet: S2 - B
Additional Table S2 -BJ: Mutually Exclusive Exons Ct-ERβ
gene_ID	gene_Name	chr	strand	1stExonStart_0base	1stExonEnd	2ndExonStart_0base	2ndExonEnd	upstream_exonStart	upstream_exonEnd	downstream_exonStart	downstream_exonEnd	inclusion_form_length	skip_form_length	p_value	FDR_value	inclusion_level_difference
ENSG00000108825	AARSD1	17	-	41103816	41103911	41105740	41105795	41102542	41102745	41106892	41106984	95	171	4.52419e-18	6.89285e-17	-0.183
ENSG00000150967	ABCB9	12	-	123425353	123425542	123428937	123429066	123424657	123424831	123430571	123430769	201	261	0.000470564	0.00182477	0.115
ENSG00000103222	ABCC1	16	+	16177222	16177399	16180680	16180848	16173208	16173335	16184261	16184445	249	240	0.00156485	0.00547656	0.121
ENSG00000108846	ABCC3	17	+	48734406	48734544	48735442	48735568	48734062	48734188	48735795	48735857	179	167	1.24819e-29	3.88981e-28	-0.162
ENSG00000119688	ABCD4	14	-	74759856	74759951	74761850	74761901	74759450	74759572	74762556	74762682	88	172	0.000687655	0.002589	0.388
ENSG00000231770	AC046143.5.1	3	+	194309753	194309871	194310202	194310355	194304910	194305177	194310583	194310978	190	225	9.12671e-12	8.61883e-11	-0.178
ENSG00000111271	ACAD10	12	+	112185391	112185529	112186120	112186279	112185098	112185189	112186814	112187007	208	229	9.65959e-05	0.000423712	-0.104
ENSG00000117054	ACADM	1	+	76194085	76194173	76198328	76198426	76190390	76190502	76198537	76198607	139	149	2.19186e-52	1.70766e-50	-0.152
ENSG00000102977	ACD	16	-	67692457	67692544	67692622	67692719	67691888	67692265	67692830	67692982	172	160	1.35512e-23	2.89431e-22	-0.141
ENSG00000078124	ACER3	11	+	76726059	76726161	76727718	76727823	76709806	76709865	76730774	76730811	84	87	5.90279e-12	5.71604e-11	-0.103
ENSG00000087085	ACHE	7	-	100488789	100488959	100490328	100490439	100487831	100487956	100490785	100491854	183	242	9.78775e-11	8.28455e-10	0.143
ENSG00000101473	ACOT8	20	-	44477088	44477314	44483797	44483931	44472901	44473059	44485826	44486010	206	298	0.000490167	0.00189116	-0.116
ENSG00000174233	ADCY6	12	-	49167251	49167430	49167722	49167881	49166290	49166326	49168184	49168301	174	194	9.7009e-63	1.12728e-60	0.163
ENSG00000157985	AGAP1	2	+	236817381	236817550	236877105	236877267	236791988	236792093	236945204	236945359	241	234	0.00115604	0.00415183	-0.1
ENSG00000175309	AGXT2L2	5	-	177651642	177651730	177652355	177652430	177651449	177651565	177656940	177657100	136	162	6.52342e-36	2.52681e-34	0.181
ENSG00000165568	AKR1E2	10	+	4881920	4882018	4883976	4884049	4879650	4879773	4884612	4884696	163	123	4.90663e-37	1.96724e-35	0.165
ENSG00000101901	ALG13	X	+	110932314	110932425	110952192	110952276	110928192	110928331	110954902	110954953	141	112	0.0100572	0.0294416	0.288
ENSG00000144233	AMMECR1L	2	-	128627027	128627118	128628387	128628502	128624473	128624570	128628822	128628933	187	168	2.33746e-11	2.11699e-10	0.119
ENSG00000151687	ANKAR	2	+	190593385	190593547	190602408	190602567	190592992	190593146	190603290	190603408	234	231	0.00424987	0.0136218	-0.1
ENSG00000118454	ANKRD13C	1	-	70736538	70736639	70740402	70740501	70726270	70728530	70742447	70742527	159	160	0.00808873	0.0243726	-0.146
ENSG00000118454	ANKRD13C	1	-	70766446	70766591	70779427	70779473	70758070	70758232	70781163	70781249	71	210	4.86639e-15	5.93665e-14	-0.104
ENSG00000107890	ANKRD26	10	-	27318214	27318285	27322153	27322306	27317780	27317874	27323724	27324681	225	128	1.25996e-09	9.86103e-09	0.136
ENSG00000105186	ANKRD27	19	-	33132929	33133051	33134028	33134105	33131212	33131291	33134192	33134258	99	153	1.51569e-25	3.72457e-24	0.108
ENSG00000135299	ANKRD6	6	+	90327672	90327750	90331640	90331745	90326277	90326376	90333128	90333263	142	177	7.1532e-07	4.07667e-06	0.308
ENSG00000160746	ANO10	3	-	43616300	43616356	43618183	43618753	43607144	43607219	43621844	43621964	624	80	5.74922e-08	3.74327e-07	0.131
ENSG00000182718	ANXA2	15	-	60682411	60682516	60688349	60688626	60678226	60678285	60690141	60690185	266	94	1.71592e-33	5.94158e-32	-0.368
ENSG00000213983	AP1G2	14	-	24033254	24033368	24033541	24033597	24032924	24033065	24033770	24034008	98	186	0.00255525	0.00854575	0.12
ENSG00000152056	AP1S3	2	-	224629929	224630067	224640617	224640726	224621705	224623467	224642407	224642586	181	210	0.0123147	0.0351938	-0.119
ENSG00000157823	AP3S2	15	-	90414706	90414778	90420537	90420656	90380846	90380954	90431752	90431864	191	130	1.20866e-26	3.10357e-25	-0.186
ENSG00000163697	APBB2	4	-	41102655	41102767	41145003	41145159	41035252	41035321	41216421	41216635	204	160	4.11993e-81	9.41541e-79	-0.141
ENSG00000175220	ARHGAP1	11	-	46701197	46701326	46701754	46701832	46700914	46701018	46702036	46702113	126	185	0.0115886	0.033439	0.124
ENSG00000165322	ARHGAP12	10	-	32150322	32150586	32197099	32197854	32141444	32141525	32199452	32199491	761	270	4.11293e-42	2.23795e-40	-0.159
ENSG00000107863	ARHGAP21	10	-	24918924	24918979	24922330	24922409	24909081	24910298	24923939	24924032	144	96	1.11227e-47	7.55021e-46	-0.156
ENSG00000089820	ARHGAP4	X	-	153184285	153184507	153186549	153186612	153179231	153179333	153186817	153186980	112	294	1.08013e-15	1.38938e-14	-0.308
ENSG00000166233	ARIH1	15	+	72810407	72810475	72837160	72837305	72766666	72767355	72847611	72847704	122	217	4.44374e-05	0.000202568	0.129
ENSG00000112249	ASCC3	6	-	101079003	101079089	101086476	101086697	101076890	101077057	101090456	101090625	293	158	1.54305e-47	1.03717e-45	-0.102
ENSG00000116539	ASH1L	1	-	155408117	155408859	155429587	155429689	155385534	155385714	155447676	155452240	174	814	4.13288e-08	2.72714e-07	0.119
ENSG00000119778	ATAD2B	2	-	24022694	24022863	24031858	24032046	24021007	24021193	24033185	24033372	260	241	0.000693619	0.00261002	0.162
ENSG00000152348	ATG10	5	+	81354313	81354421	81460217	81460356	81283377	81283497	81474308	81474406	180	211	8.3598e-07	4.69409e-06	0.113
ENSG00000149311	ATM	11	+	108137897	108138069	108139136	108139336	108129712	108129802	108141790	108141873	231	259	4.03544e-11	3.56993e-10	-0.146
ENSG00000123191	ATP7B	13	-	52518244	52518427	52520419	52520614	52516521	52516690	52523797	52523932	267	255	0.00518203	0.0162864	-0.261
ENSG00000123191	ATP7B	13	-	52520419	52520614	52523797	52523932	52518244	52518427	52524142	52524297	207	267	6.60175e-32	2.20788e-30	0.221
ENSG00000204842	ATXN2	12	-	111956052	111956231	111957682	111957880	111953957	111954167	111958685	111958777	269	250	0.00461077	0.0146621	-0.141
ENSG00000182240	BACE2	21	+	42622678	42622828	42629084	42629253	42617888	42617990	42647297	42648524	222	241	0.001813	0.00626191	-0.148
ENSG00000198604	BAZ1A	14	-	35295218	35295362	35331249	35331528	35280140	35280242	35343697	35344138	351	216	3.0997e-138	1.63473e-135	-0.124
ENSG00000174483	BBS1	11	+	66278675	66278710	66281876	66282149	66278483	66278560	66283010	66283057	12	283	0.000912428	0.00335781	0.436
ENSG00000138686	BBS7	4	-	122749773	122749883	122754385	122754550	122749556	122749660	122756298	122756438	237	182	0.00418041	0.0134243	-0.259
ENSG00000136122	BORA	13	+	73303063	73303231	73309097	73309143	73302060	73302145	73312099	73312181	221	59	0.000732208	0.00273869	-0.147
ENSG00000012048	BRCA1	17	-	41258472	41258550	41267742	41267796	41256884	41256973	41276033	41276132	90	138	0.0022361	0.00758195	0.109
ENSG00000158019	BRE	2	+	28532948	28533020	28550140	28550314	28521204	28521358	28561316	28561768	130	246	8.55813e-25	1.98897e-23	-0.16
ENSG00000136492	BRIP1	17	-	59857621	59857762	59858200	59858366	59821792	59821952	59861630	59861785	238	213	3.2194e-24	7.12006e-23	0.101
ENSG00000136492	BRIP1	17	-	59857621	59857762	59858200	59858366	59853761	59853923	59861630	59861785	238	213	7.38463e-20	1.27851e-18	0.104
ENSG00000136492	BRIP1	17	-	59853761	59853923	59858200	59858366	59820373	59820495	59861630	59861785	238	234	7.28718e-07	4.14042e-06	0.107
ENSG00000136492	BRIP1	17	-	59857621	59857762	59861630	59861785	59853761	59853923	59870957	59871090	227	213	2.31515e-09	1.76167e-08	0.142
ENSG00000185658	BRWD1	21	-	40574250	40574471	40578033	40578200	40572144	40572312	40581920	40582073	239	293	4.16071e-09	3.08721e-08	-0.138
ENSG00000011114	BTBD7	14	-	93719992	93720136	93723540	93723701	93717808	93717998	93727947	93728023	216	199	3.65291e-44	2.1224e-42	-0.132
ENSG00000166167	BTRC	10	+	103221737	103221815	103239124	103239214	103190101	103190209	103281395	103281627	142	166	0.00169399	0.0058835	-0.168
ENSG00000107938	C10orf137	10	+	127436104	127436263	127436431	127436581	127434275	127434499	127437980	127438134	231	222	0.00651563	0.0201416	-0.13
ENSG00000151893	C10orf46	10	-	120454652	120454742	120460817	120460920	120450776	120450915	120467003	120467099	175	166	2.02471e-06	1.09995e-05	-0.134
ENSG00000150076	C10orf68	10	+	32977980	32978091	32983806	32983920	32974897	32975008	33000547	33000658	183	186	1.42946e-07	8.89327e-07	-0.216
ENSG00000150076	C10orf68	10	+	33067904	33068012	33093942	33094026	33018259	33018385	33103297	33103381	171	145	0.00396042	0.0128018	-0.105
ENSG00000150076	C10orf68	10	+	32983806	32983920	33000547	33000658	32974897	32975008	33015661	33015760	186	183	1.97537e-05	9.52028e-05	0.111
ENSG00000150076	C10orf68	10	+	32977980	32978091	33000547	33000658	32974897	32975008	33015661	33015760	183	183	1.2319e-10	1.03377e-09	0.117
ENSG00000166352	C11orf74	11	+	36654833	36654988	36657600	36657667	36631630	36631789	36669565	36669705	227	120	2.15887e-20	3.85448e-19	0.187
ENSG00000173715	C11orf80	11	+	66529549	66529921	66555630	66555744	66526513	66526567	66563751	66563835	396	138	3.82201e-14	4.32404e-13	-0.114
ENSG00000174718	C12orf35	12	+	32113710	32113805	32123122	32123290	32112371	32112425	32140172	32140256	124	192	0.00445583	0.0142089	-0.186
ENSG00000174718	C12orf35	12	+	32113710	32113805	32133811	32138891	32112352	32112425	32140172	32140256	143	5123	4.05041e-05	0.00018575	-0.145
ENSG00000185480	C12orf48	12	+	102559506	102559661	102576326	102576405	102547646	102547754	102589728	102591139	227	144	2.24914e-12	2.2348e-11	-0.118
ENSG00000185480	C12orf48	12	+	102542012	102542241	102558215	102558386	102517663	102517819	102559506	102559661	301	243	1.70777e-14	1.99123e-13	0.1
ENSG00000185480	C12orf48	12	+	102547646	102547754	102559506	102559661	102542007	102542241	102576326	102576405	166	213	2.1783e-12	2.1707e-11	0.111
ENSG00000119636	C14orf45	14	+	74512762	74512833	74514632	74514777	74507267	74507348	74522286	74522388	116	205	1.10873e-25	2.74421e-24	-0.287
ENSG00000149346	C20orf94	20	+	10438823	10438879	10536878	10536968	10415950	10416101	10541347	10541468	98	166	9.21452e-05	0.000405226	0.158
ENSG00000183597	C22orf25	22	+	20043465	20043536	20049052	20049206	20039987	20040107	20050860	20050965	128	226	0.010342	0.0301724	0.103
ENSG00000242259	C22orf39	22	-	19344412	19344574	19346858	19347007	19343752	19343811	19348759	19348864	187	200	3.72317e-30	1.18726e-28	-0.125
ENSG00000163378	C3orf64	3	-	69047161	69047265	69050758	69050865	69038075	69038168	69053528	69053633	179	176	5.45505e-09	3.99571e-08	0.109
ENSG00000138658	C4orf21	4	-	113527163	113527247	113530534	113530585	113510879	113511030	113533679	113533744	60	126	0.00182945	0.00630286	-0.142
ENSG00000197603	C5orf42	5	-	37243114	37243221	37244476	37244709	37239814	37239971	37245580	37245700	305	179	1.18014e-05	5.85884e-05	-0.301
ENSG00000113597	C5orf44	5	+	64942881	64943009	64946636	64946709	64933522	64933607	64948327	64948372	144	76	3.84033e-07	2.26197e-06	0.207
ENSG00000161010	C5orf45	5	-	179278242	179278424	179280196	179280276	179271173	179271227	179280377	179280437	74	182	0.000113089	0.000489481	0.274
ENSG00000161010	C5orf45	5	-	179278242	179278424	179280196	179280276	179274977	179275066	179280377	179280437	109	217	2.61583e-11	2.35048e-10	0.355
ENSG00000146350	C6orf170	6	-	121491550	121491673	121526220	121526309	121482093	121482202	121544381	121544498	164	195	0.000540546	0.00206692	-0.142
ENSG00000182150	C9orf102	9	+	98660130	98660253	98669359	98669553	98643150	98643575	98677949	98678111	195	266	9.70287e-44	5.49776e-42	0.109
ENSG00000106771	C9orf5	9	-	111855754	111855871	111868787	111868889	111849452	111849622	111870732	111870768	117	132	3.03391e-05	0.000142567	-0.1
ENSG00000106771	C9orf5	9	-	111849452	111849622	111855754	111855871	111843118	111843223	111868787	111868889	189	242	1.4747e-64	1.83828e-62	0.119
ENSG00000106733	C9orf95	9	-	77692405	77692496	77698002	77698066	77692074	77692123	77702923	77703106	70	124	0.00686571	0.0210798	-0.182
ENSG00000157388	CACNA1D	3	+	53707049	53707153	53707739	53707843	53700365	53700562	53736667	53736837	176	176	0.000206547	0.000853062	0.231
ENSG00000130559	CAMSAP1	9	-	138741982	138742079	138754312	138754454	138719252	138719430	138758301	138758382	202	160	7.02997e-10	5.65035e-09	-0.227
ENSG00000130559	CAMSAP1	9	-	138758301	138758382	138773478	138773640	138754312	138754454	138774661	138774924	234	148	2.04197e-05	9.79449e-05	-0.105
ENSG00000130559	CAMSAP1	9	-	138754312	138754454	138758301	138758382	138742167	138742307	138773478	138773640	148	214	4.01941e-08	2.65738e-07	0.103
ENSG00000130559	CAMSAP1	9	-	138754312	138754454	138758301	138758382	138719252	138719430	138773478	138773640	148	214	2.3009e-29	7.01109e-28	0.118
ENSG00000130559	CAMSAP1	9	-	138742167	138742307	138758301	138758382	138741982	138742079	138773478	138773640	148	212	4.03562e-13	4.25011e-12	0.128
ENSG00000131375	CAPN7	3	+	15282260	15282360	15283684	15283760	15281979	15282124	15287032	15287178	172	138	2.05456e-05	9.84351e-05	0.122
ENSG00000105483	CARD8	19	-	48752779	48752890	48753007	48753104	48744218	48744320	48759048	48759155	172	183	4.96806e-10	4.03567e-09	-0.121
ENSG00000110619	CARS	11	-	3028108	3028189	3033424	3033506	3026595	3026663	3037010	3037079	101	99	1.72263e-20	3.10799e-19	0.169
ENSG00000064012	CASP8	2	+	202137620	202137665	202141549	202141691	202137360	202137499	202149538	202150040	76	214	4.50558e-40	2.08718e-38	-0.178
ENSG00000064012	CASP8	2	+	202137620	202137665	202139611	202139676	202137360	202137499	202141549	202141691	76	116	1.64844e-28	4.72875e-27	-0.124
ENSG00000204790	CBWD6	9	-	69234166	69234250	69234829	69234952	69229611	69229668	69235561	69235606	111	70	0.00888063	0.0264375	-0.187
ENSG00000100211	CBY1	22	+	39052960	39053148	39061550	39061690	39052680	39052755	39064021	39064137	242	194	0.00977148	0.0287401	-0.14
ENSG00000164306	CCDC111	4	+	185582927	185583057	185587070	185587218	185580493	185580591	185593326	185593614	202	220	0.00166619	0.00580456	-0.19
ENSG00000004766	CCDC132	7	+	92963428	92963509	92969909	92970182	92940477	92940584	92970738	92970887	148	345	4.43387e-12	4.31799e-11	0.116
ENSG00000163006	CCDC138	2	+	109414883	109415042	109421344	109421464	109410995	109411177	109429086	109429164	216	177	0.0109959	0.0318629	-0.106
ENSG00000163006	CCDC138	2	+	109432396	109432561	109455640	109455757	109429275	109429383	109463193	109463236	187	139	7.05257e-09	5.11125e-08	0.217
ENSG00000180376	CCDC66	3	+	56626997	56627129	56627518	56627769	56605208	56605330	56627971	56628056	196	315	1.62682e-13	1.75094e-12	0.187
ENSG00000150676	CCDC83	11	+	85593555	85593718	85606335	85606427	85584253	85584338	85609989	85610058	203	138	1.22022e-42	6.74664e-41	0.219
ENSG00000050393	CCDC90A	6	-	13801519	13801621	13802474	13802578	13800572	13800614	13807156	13807276	125	123	1.27607e-38	5.53716e-37	0.1
ENSG00000123106	CCDC91	12	+	28378727	28378794	28408513	28408595	28351875	28351989	28410134	28410178	71	101	9.86666e-18	1.45788e-16	0.241
ENSG00000123106	CCDC91	12	+	28379072	28379132	28408513	28408595	28378727	28378794	28410134	28410178	31	75	1.99142e-14	2.31018e-13	0.256
ENSG00000026508	CD44	11	+	35219667	35219793	35229651	35229756	35211381	35211612	35236398	35236461	168	147	0.00144513	0.00509138	-0.154
ENSG00000026508	CD44	11	+	35219667	35219793	35232792	35232996	35211381	35211612	35236398	35236461	168	246	0.0136112	0.0384501	0.238
ENSG00000026508	CD44	11	+	35229651	35229756	35232792	35232996	35211381	35211612	35236398	35236461	147	246	7.16742e-34	2.55937e-32	0.269
ENSG00000117266	CDK18	1	+	205497175	205497296	205498126	205498224	205496921	205497045	205498451	205498557	193	172	0.0178975	0.0487893	0.13
ENSG00000155111	CDK19	6	-	110953232	110953364	110959851	110959909	110948204	110948348	110988636	110988777	102	204	0.0132183	0.0374452	-0.106
ENSG00000006837	CDKL3	5	-	133644264	133644418	133647982	133648071	133643828	133644157	133655048	133655188	164	226	4.28626e-65	5.44196e-63	-0.396
ENSG00000240498	CDKN2B-AS	9	+	22056250	22056386	22097256	22097363	22049104	22049227	22112318	22112394	191	162	0	0	-0.45
ENSG00000101624	CEP76	18	-	12686260	12686449	12695252	12695350	12680660	12680827	12697221	12697407	172	261	1.93429e-07	1.18406e-06	0.154
ENSG00000171316	CHD7	8	+	61693558	61693989	61707544	61707686	61653817	61655656	61712946	61713084	503	214	6.20429e-10	5.0043e-09	0.203
ENSG00000183765	CHEK2	22	-	29091697	29091861	29092888	29092975	29091114	29091230	29095825	29095925	160	236	0.00604081	0.0187742	0.105
ENSG00000072609	CHFR	12	-	133424670	133424741	133424767	133424843	133423628	133423716	133425226	133425310	124	114	0.00109424	0.00394433	-0.116
ENSG00000128656	CHN1	2	-	175711607	175711685	175742567	175742856	175689161	175689246	175779785	175779899	353	134	2.54973e-21	4.77621e-20	-0.144
ENSG00000181885	CLDN7	17	-	7163960	7164045	7164139	7164304	7163222	7163855	7165139	7166264	237	156	3.24333e-19	5.37109e-18	-0.111
ENSG00000111596	CNOT2	12	+	70688016	70688074	70695484	70695645	70671911	70672054	70704674	70704797	102	233	1.39747e-05	6.88296e-05	-0.141
ENSG00000111596	CNOT2	12	+	70687850	70688074	70695484	70695645	70671911	70672054	70704674	70704797	296	233	7.28993e-10	5.83876e-09	-0.104
ENSG00000111596	CNOT2	12	+	70679179	70679366	70688016	70688074	70671911	70672054	70704674	70704797	259	102	3.07844e-21	5.73526e-20	0.115
ENSG00000113163	COL4A3BP	5	-	74706835	74706928	74712700	74712858	74698796	74698883	74715165	74715249	215	157	0.000111147	0.000482293	0.113
ENSG00000113163	COL4A3BP	5	-	74698796	74698883	74706835	74706928	74696029	74696122	74712700	74712858	172	160	0.000150314	0.000633797	0.156
ENSG00000110442	COMMD9	11	-	36297686	36297790	36298638	36298673	36295772	36296322	36300026	36300166	56	176	0.0100248	0.0293738	0.109
ENSG00000214078	CPNE1	20	-	34243123	34243266	34246851	34246936	34220716	34220845	34252681	34252848	156	215	2.1397e-23	4.47249e-22	0.115
ENSG00000241258	CRCP	7	+	65599266	65599361	65610429	65610487	65595730	65595829	65617194	65619555	172	102	7.1026e-24	1.541e-22	-0.111
ENSG00000241258	CRCP	7	+	65595730	65595829	65599266	65599361	65592690	65592727	65610429	65610487	81	81	0.0070081	0.0214594	-0.103
ENSG00000241258	CRCP	7	+	65592690	65592727	65595730	65595829	65579590	65579957	65599266	65599361	60	172	2.84575e-14	3.26262e-13	0.201
ENSG00000163703	CRELD1	3	+	9979245	9979356	9979698	9979790	9976518	9976601	9982533	9982710	173	160	1.15954e-55	1.03244e-53	0.179
ENSG00000139631	CSAD	12	-	53567511	53567551	53573556	53573796	53567128	53567260	53574384	53574430	265	33	0.00746714	0.022733	-0.129
ENSG00000169826	CSGALNACT2	10	+	43655941	43656043	43662451	43662546	43654162	43654379	43671398	43671480	163	161	1.23653e-23	2.64927e-22	-0.132
ENSG00000169826	CSGALNACT2	10	+	43659313	43659492	43662451	43662546	43655941	43656043	43671398	43671480	240	161	0.000387775	0.00152705	-0.111
ENSG00000104218	CSPP1	8	+	68049690	68049838	68062017	68062170	68044185	68044315	68066258	68066371	220	225	0.000292439	0.00117593	-0.136
ENSG00000040531	CTNS	17	+	3543481	3543561	3558291	3558395	3540400	3540610	3558514	3558646	146	176	1.28954e-08	8.94849e-08	-0.162
ENSG00000119004	CYP20A1	2	+	204150334	204150455	204154487	204154599	204144781	204144836	204156984	204157049	127	118	0.00142083	0.00501607	0.155
ENSG00000173402	DAG1	3	+	49514281	49514338	49530255	49530406	49507564	49507866	49547851	49548252	100	223	0.00108444	0.00391105	-0.418
ENSG00000136279	DBNL	7	+	44091428	44091541	44092465	44092540	44089823	44089879	44096355	44096502	148	99	0.0127271	0.0362362	0.129
ENSG00000115827	DCAF17	2	+	172330375	172330485	172334496	172334580	172325397	172325540	172336547	172336703	182	154	0.00753721	0.022906	-0.222
ENSG00000143164	DCAF6	1	+	167921037	167921099	167935866	167935959	167905945	167906246	167944067	167944253	110	172	6.65221e-68	1.08589e-65	0.138
ENSG00000109184	DCUN1D4	4	+	52752733	52752804	52757925	52758017	52743928	52744020	52765435	52765544	127	169	2.19735e-65	3.013e-63	-0.115
ENSG00000119522	DENND1A	9	-	126531792	126531842	126554865	126554909	126519981	126520101	126641229	126641300	52	64	4.12964e-05	0.000188878	0.154
ENSG00000175984	DENND2C	1	-	115188068	115188180	115197125	115197382	115167799	115168809	115212603	115212656	289	144	3.46067e-07	2.04714e-06	-0.247
ENSG00000105339	DENND3	8	+	142170730	142170886	142173431	142173528	142165947	142166069	142175284	142175388	228	172	0.00182064	0.00627567	-0.147
ENSG00000100150	DEPDC5	22	+	32293467	32293639	32297727	32297788	32289567	32289737	32301969	32302052	234	98	1.59321e-06	8.74184e-06	0.146
ENSG00000153933	DGKE	17	+	54933872	54933986	54935954	54936026	54926541	54926593	54939151	54939279	145	89	0.000999646	0.00363778	-0.185
ENSG00000117682	DHDDS	1	+	26772806	26772923	26774049	26774151	26769221	26769364	26784281	26784396	189	174	6.0318e-07	3.46348e-06	-0.104
ENSG00000187630	DHRS4L2	14	+	24459390	24459568	24464240	24464342	24439147	24439541	24473545	24473601	213	137	1.32009e-06	7.31059e-06	0.315
ENSG00000100697	DICER1	14	-	95600697	95600840	95608019	95608085	95599651	95599840	95623566	95623607	66	163	1.32834e-27	3.64285e-26	-0.282
ENSG00000100697	DICER1	14	-	95606995	95607096	95608019	95608085	95599651	95599840	95623566	95623607	66	121	2.33418e-27	6.27574e-26	-0.106
ENSG00000066084	DIP2B	12	+	51034506	51034635	51053976	51054102	51019758	51019830	51064968	51065181	180	177	1.06661e-05	5.32217e-05	-0.164
ENSG00000162946	DISC1	1	+	231930987	231931042	231935853	231935956	231906580	231906816	231954074	231954990	96	175	0.00856017	0.0256058	0.193
ENSG00000176124	DLEU1	13	+	50989224	50989338	51007548	51007686	50964333	50964427	51066786	51066897	186	210	3.02216e-48	2.13607e-46	0.176
ENSG00000176124	DLEU1	13	+	50989224	50989338	51007548	51007686	50964333	50964427	51102001	51102200	186	210	3.14632e-19	5.23571e-18	0.194
ENSG00000075711	DLG1	3	-	196817782	196817897	196831773	196831876	196812450	196812627	196842797	196842954	175	187	3.45559e-07	2.0459e-06	-0.153
ENSG00000075711	DLG1	3	-	196876613	196876667	196921295	196921460	196869588	196869639	197009549	197009716	195	52	0.000724895	0.0027143	0.113
ENSG00000172869	DMXL1	5	+	118440874	118440953	118445845	118445978	118437629	118437701	118450169	118450236	97	158	1.86485e-29	5.73336e-28	-0.137
ENSG00000138346	DNA2	10	-	70196767	70196998	70202673	70202868	70192150	70192267	70204677	70204840	267	303	9.94848e-05	0.000434992	-0.12
ENSG00000185842	DNAH14	1	+	225226395	225226525	225268080	225268450	225195114	225195246	225270250	225270441	202	442	3.57058e-06	1.88888e-05	-0.276
ENSG00000185842	DNAH14	1	+	225266908	225267250	225268080	225268450	225195114	225195246	225270250	225270441	414	442	0.00409743	0.0131918	-0.156
ENSG00000185842	DNAH14	1	+	225161792	225161855	225195114	225195246	225155132	225155285	225226395	225226525	112	204	3.39333e-09	2.53428e-08	-0.121
ENSG00000087470	DNM1L	12	+	32890798	32890876	32891197	32891230	32890038	32890095	32892997	32893174	106	26	3.75859e-08	2.48975e-07	-0.228
ENSG00000134769	DTNA	18	+	32259431	32259556	32335939	32336007	32073253	32073478	32345924	32346005	185	110	0.00133321	0.00473354	0.112
ENSG00000151617	EDNRA	4	+	148441002	148441130	148453657	148453856	148406763	148407253	148457028	148457181	200	271	1.65972e-09	1.29014e-08	-0.204
ENSG00000203666	EFCAB2	1	+	245180543	245180628	245222687	245222760	245165422	245165534	245245384	245245464	143	119	0.00781924	0.0236579	-0.109
ENSG00000084710	EFR3B	2	+	25315871	25315999	25344541	25344663	25314193	25314270	25351051	25351201	184	178	7.75066e-16	1.00832e-14	-0.158
ENSG00000135766	EGLN1	1	-	231506307	231506444	231509725	231509845	231499496	231502221	231556743	231560790	192	209	0.000142849	0.000604926	0.1
ENSG00000135766	EGLN1	1	-	231506307	231506444	231509725	231509845	231503314	231503382	231556743	231560790	167	184	7.91606e-30	2.50104e-28	0.105
ENSG00000075151	EIF4G3	1	-	21329205	21329301	21377358	21377487	21307540	21307720	21415630	21415706	184	155	2.32399e-39	1.06222e-37	-0.143
ENSG00000115459	ELMOD3	2	+	85582677	85582839	85584089	85584375	85582198	85582293	85589308	85589383	216	340	4.47392e-13	4.68293e-12	-0.17
ENSG00000134014	ELP3	8	+	27954735	27954835	27957344	27957483	27950628	27950750	27964229	27964300	150	189	5.68148e-43	3.16685e-41	-0.153
ENSG00000108515	ENO3	17	+	4856089	4856185	4856566	4856636	4855122	4855209	4857006	4857140	166	120	0.000287945	0.0011599	0.153
ENSG00000132199	ENOSF1	18	-	677742	677872	678695	678737	677344	677444	683245	683380	70	202	6.88502e-09	4.99978e-08	-0.139
ENSG00000132199	ENOSF1	18	-	677742	677872	678695	678737	675320	675402	683245	683380	59	191	0.00903766	0.0268467	-0.102
ENSG00000197586	ENTPD6	20	+	25177740	25177862	25187157	25187226	25176789	25176890	25187714	25188033	194	124	1.82505e-25	4.40582e-24	-0.11
ENSG00000079819	EPB41L2	6	-	131188598	131188721	131190951	131191266	131186675	131186774	131206235	131206408	387	195	0.0155287	0.043208	-0.12
ENSG00000099219	ERMP1	9	-	5823895	5824001	5830726	5831028	5812888	5813035	5832689	5832841	374	178	2.00441e-58	1.96318e-56	-0.11
ENSG00000141446	ESCO1	18	-	19140819	19140951	19144163	19144278	19120537	19120661	19146106	19146167	155	172	0.00130921	0.00465556	-0.143
ENSG00000141446	ESCO1	18	-	19140819	19140951	19144163	19144278	19116002	19116146	19146106	19146167	155	172	1.5131e-13	1.63625e-12	-0.104
ENSG00000141446	ESCO1	18	-	19146106	19146167	19147940	19148055	19144163	19144278	19153274	19155391	187	108	0.000521655	0.00200138	0.127
ENSG00000067208	EVI5	1	-	93073137	93073284	93089732	93089891	93070863	93070959	93091350	93091491	231	219	0.00035432	0.0014058	0.119
ENSG00000158161	EYA3	1	-	28343664	28343750	28362054	28362191	28339621	28339805	28365349	28365416	183	132	0.0122584	0.0350687	0.155
ENSG00000184083	FAM120C	X	-	54112147	54112349	54114187	54114397	54107754	54107893	54117744	54117859	282	274	1.42427e-14	1.67205e-13	0.259
ENSG00000082269	FAM135A	6	+	71138006	71138122	71162194	71162274	71124993	71125079	71185112	71185252	181	139	0.000140713	0.000597356	-0.548
ENSG00000109794	FAM149A	4	+	187070719	187070858	187073056	187073199	187070326	187070437	187074798	187074924	211	215	5.9491e-07	3.41886e-06	-0.188
ENSG00000156050	FAM161B	14	-	74404650	74404815	74407628	74407756	74404304	74404404	74409071	74409418	200	237	8.7467e-11	7.44937e-10	-0.177
ENSG00000198718	FAM179B	14	+	45501425	45501579	45512888	45512994	45497378	45497532	45513837	45514073	226	178	4.50943e-16	6.01492e-15	-0.152
ENSG00000111879	FAM184A	6	-	119282925	119283128	119285831	119285936	119281933	119282028	119287999	119288117	177	275	1.00144e-06	5.6002e-06	0.347
ENSG00000165669	FAM204A	10	-	120094907	120094938	120095065	120095153	120094625	120094725	120095693	120095935	162	48	3.62695e-26	9.07531e-25	-0.114
ENSG00000163946	FAM208A	3	-	56662519	56662642	56667071	56667994	56661609	56661769	56672733	56672793	962	162	1.13854e-08	7.98142e-08	0.14
ENSG00000163946	FAM208A	3	-	56662519	56662642	56667071	56667871	56661609	56661769	56672733	56672793	839	162	3.04345e-27	8.05632e-26	0.142
ENSG00000108021	FAM208B	10	+	5754785	5754881	5756097	5756170	5726910	5727138	5762506	5762631	172	132	2.78817e-22	5.60577e-21	0.122
ENSG00000144815	FAM55C	3	+	101525896	101525970	101535638	101535845	101520078	101520833	101540247	101542467	134	279	0.010768	0.0312952	0.153
ENSG00000009780	FAM76A	1	+	28075578	28075665	28081705	28081841	28071164	28071322	28086036	28086138	160	208	0.0141068	0.0397683	0.115
ENSG00000158483	FAM86C1	11	+	71502781	71502865	71504425	71504527	71500828	71500891	71507062	71507212	124	144	0.0180482	0.049122	0.2
ENSG00000144554	FANCD2	3	+	10105475	10105595	10106039	10106113	10103834	10103895	10106412	10106559	160	102	7.48931e-15	8.99241e-14	-0.245
ENSG00000221829	FANCG	9	-	35078601	35078733	35079147	35079238	35078137	35078340	35079437	35079532	168	204	0.0132227	0.0374452	-0.121
ENSG00000140525	FANCI	15	+	89811629	89811756	89816607	89816700	89807752	89807838	89817398	89817535	192	165	0.00632018	0.0195891	-0.103
ENSG00000187790	FANCM	14	+	45623899	45624025	45628298	45628483	45623122	45623255	45633561	45633768	198	257	3.44376e-62	3.93507e-60	-0.165
ENSG00000187790	FANCM	14	+	45606271	45606444	45609834	45609912	45605142	45605742	45618039	45618198	245	142	9.92489e-12	9.29577e-11	-0.131
ENSG00000006607	FARP2	2	+	242343242	242343347	242346951	242347030	242312498	242312705	242350447	242350545	177	144	1.14522e-08	8.02008e-08	0.254
ENSG00000161040	FBXL13	7	-	102687255	102687467	102695534	102695625	102669797	102669865	102696090	102696194	143	259	7.41751e-07	4.20632e-06	0.428
ENSG00000099364	FBXL19	16	+	30939065	30939284	30939787	30939820	30938893	30938980	30941393	30941905	285	46	7.66101e-60	7.61215e-58	-0.208
ENSG00000153558	FBXL2	3	+	33339360	33339454	33406116	33406211	33339155	33339217	33414583	33414652	117	117	1.15994e-23	2.49296e-22	-0.278
ENSG00000157107	FCHO2	5	+	72286538	72286691	72302271	72302376	72286304	72286446	72311452	72311551	225	177	1.94922e-40	9.47793e-39	-0.152
ENSG00000172456	FGGY	1	+	59787207	59787422	59805629	59805741	59762466	59762579	59811918	59812070	287	184	2.86822e-40	1.36559e-38	-0.226
ENSG00000172456	FGGY	1	+	59787207	59787422	59805629	59805741	59762652	59762822	59811918	59812070	287	184	0.0157304	0.0436631	-0.177
ENSG00000119321	FKBP15	9	-	115969491	115969576	115973756	115973872	115968788	115968858	115983470	115983641	165	133	0.000300922	0.0012065	-0.151
ENSG00000132589	FLOT2	17	-	27211242	27211333	27215962	27216044	27210125	27210249	27224543	27224712	150	168	9.65367e-06	4.83459e-05	-0.176
ENSG00000217128	FNIP1	5	-	131014721	131014868	131034609	131034695	131013289	131013565	131039757	131039959	158	219	1.1184e-67	1.74267e-65	0.119
ENSG00000136877	FPGS	9	+	130569251	130569366	130569487	130569565	130566914	130566979	130569699	130569761	128	83	4.54848e-19	7.44257e-18	-0.1
ENSG00000171877	FRMD5	15	-	44194372	44194460	44198025	44198149	44184178	44184267	44202079	44202177	192	158	0.00604811	0.0187883	0.507
ENSG00000069509	FUNDC1	X	-	44386482	44386611	44397712	44397788	44383017	44383521	44401190	44401550	138	201	2.86947e-224	2.81044e-221	0.18
ENSG00000135968	GCC2	2	+	109102966	109103104	109104154	109104276	109102286	109102364	109106293	109106470	195	179	9.69651e-58	9.23323e-56	-0.208
ENSG00000135968	GCC2	2	+	109102890	109103104	109104154	109104276	109102286	109102364	109106293	109106591	271	179	6.67335e-62	7.37943e-60	-0.187
ENSG00000204120	GIGYF2	2	+	233589283	233589401	233595831	233595944	233568133	233568199	233599864	233599948	154	149	0.0127425	0.0362652	-0.129
ENSG00000123159	GIPC1	19	-	14593500	14593818	14602467	14602555	14591404	14591590	14603668	14603724	125	353	1.85857e-55	1.63363e-53	0.104
ENSG00000105220	GPI	19	+	34859487	34859607	34868407	34868491	34857687	34857756	34868639	34868786	168	130	1.19042e-73	2.47319e-71	-0.112
ENSG00000077585	GPR137B	1	+	236343178	236343328	236347077	236347206	236332005	236332055	236368425	236368550	179	158	6.00644e-24	1.30731e-22	-0.105
ENSG00000117262	GPR89A	1	-	145788766	145788855	145789295	145789392	145787771	145787864	145791060	145791170	172	164	2.00737e-73	3.93215e-71	0.35
ENSG00000115290	GRB14	2	-	165358764	165358845	165364964	165365113	165353883	165354000	165365251	165365362	221	148	0.0101648	0.0297057	0.106
ENSG00000196208	GREB1	2	+	11696582	11696897	11706605	11706782	11682850	11682943	11716478	11716661	387	249	1.65634e-14	1.93786e-13	-0.153
ENSG00000230189	GS1-124K5.2.1	7	-	65894870	65895004	65904121	65904289	65892935	65893027	65915057	65915223	239	205	4.57744e-06	2.39931e-05	0.113
ENSG00000148180	GSN	9	+	124044152	124044231	124062342	124062404	124043747	124043840	124064240	124064445	144	110	9.71729e-05	0.00042597	-0.102
ENSG00000077809	GTF2I	7	+	74133197	74133260	74143123	74143234	74131213	74131270	74146819	74147003	76	147	0.00021034	0.000866642	-0.132
ENSG00000105793	GTPBP10	7	+	90001468	90001542	90003615	90003668	89984399	89984544	90006820	90006928	134	92	0.000714821	0.0026795	0.115
ENSG00000123201	GUCY1B2	13	-	51608138	51608295	51622355	51622450	51603729	51603829	51636956	51637030	153	210	2.74758e-13	2.92961e-12	0.103
ENSG00000172986	GXYLT2	3	+	72971354	72971486	73004248	73004500	72957517	72957710	73006379	73006503	204	324	0.000205585	0.000849603	-0.28
ENSG00000085382	HACE1	6	-	105259185	105259268	105280916	105281048	105244803	105244900	105291097	105291173	187	135	3.22137e-25	7.5896e-24	-0.15
ENSG00000137814	HAUS2	15	+	42850395	42850488	42851536	42851606	42841035	42841163	42852979	42853068	168	122	6.94634e-06	3.56468e-05	0.121
ENSG00000137814	HAUS2	15	+	42851536	42851606	42853467	42853600	42850395	42850488	42855946	42856055	126	205	0.000398827	0.00156607	0.145
ENSG00000213397	HAUS7	X	-	152730445	152730513	152734603	152734719	152728067	152728129	152735907	152736603	157	91	1.02991e-18	1.6383e-17	0.113
ENSG00000112339	HBS1L	6	-	135323871	135323980	135360710	135360905	135318534	135318794	135363138	135363264	267	181	6.1885e-19	9.98315e-18	-0.104
ENSG00000147099	HDAC8	X	-	71787738	71787880	71788603	71788734	71715005	71715118	71791906	71791959	163	174	2.33268e-15	2.91309e-14	-0.109
ENSG00000165259	HDX	X	-	83730258	83730405	83743031	83743140	83723479	83724583	83757349	83757461	181	219	4.10235e-24	9.01466e-23	-0.328
ENSG00000129493	HEATR5A	14	-	31763096	31763310	31765114	31765269	31760993	31762818	31771500	31771725	227	286	0.00968457	0.028509	-0.14
ENSG00000180229	HERC2P3	15	-	20671447	20671623	20688655	20688770	20668083	20668254	20710643	20710746	187	248	0.00958695	0.0283127	-0.184
ENSG00000185359	HGS	17	+	79657211	79657264	79657703	79657772	79655733	79655857	79658476	79658601	92	124	0.000902766	0.00332762	0.137
ENSG00000205581	HMGN1	21	-	40719172	40719218	40719304	40719409	40717755	40717884	40720217	40720265	132	39	1.91165e-12	1.91333e-11	0.106
ENSG00000099783	HNRNPM	19	+	8527412	8527473	8528380	8528388	8520288	8520458	8528476	8528570	108	2	1.43141e-05	7.04503e-05	-0.113
ENSG00000110756	HPS5	11	-	18333460	18333571	18339297	18339454	18332933	18332998	18343492	18343721	201	155	1.55546e-11	1.42379e-10	0.235
ENSG00000173083	HPSE	4	-	84231874	84232043	84234266	84234440	84231183	84231231	84240496	84240622	201	196	0.00224849	0.00761266	0.168
ENSG00000119471	HSDL2	9	+	115167903	115168002	115171186	115171301	115142401	115142460	115181139	115181238	138	153	6.39024e-05	0.000284675	0.168
ENSG00000160207	HSF2BP	21	-	45033710	45033828	45050202	45050335	45012105	45012209	45053152	45053302	205	190	9.49181e-06	4.76397e-05	0.23
ENSG00000102878	HSF4	16	+	67201377	67201502	67201726	67201850	67201205	67201305	67202733	67202839	197	196	8.29509e-09	5.93645e-08	0.156
ENSG00000102878	HSF4	16	+	67201377	67201502	67201726	67201850	67201022	67201125	67202733	67202839	197	196	8.00102e-06	4.06382e-05	0.196
ENSG00000142166	IFNAR1	21	+	34715840	34715982	34717551	34717666	34715573	34715728	34721396	34721596	214	187	2.02189e-05	9.73462e-05	-0.125
ENSG00000187535	IFT140	16	-	1618217	1618335	1621407	1621535	1616161	1616292	1630759	1630851	199	189	0.00670125	0.0206582	-0.248
ENSG00000056736	IL17RB	3	+	53886025	53886153	53891642	53892845	53883681	53883822	53894156	53894255	200	1275	0.000723061	0.00270891	0.1
ENSG00000163702	IL17RC	3	+	9971711	9971833	9972083	9972143	9971535	9971581	9972578	9972627	103	15	4.38219e-13	4.59393e-12	0.22
ENSG00000148950	IMMP1L	11	-	31482172	31482261	31491304	31491344	31477806	31477933	31531065	31531150	58	156	1.09411e-11	1.01643e-10	0.437
ENSG00000128908	INO80	15	-	41297790	41297885	41308285	41308413	41289726	41289799	41313097	41313323	180	152	0.0111394	0.0322516	0.147
ENSG00000149262	INTS4	11	-	77649696	77649871	77652225	77652297	77639387	77639593	77666987	77667108	130	247	0.00048071	0.0018599	-0.144
ENSG00000104299	INTS9	8	-	28671008	28671129	28692808	28692895	28669843	28669978	28695153	28695293	160	193	0.00226235	0.00764827	-0.278
ENSG00000174628	IQCK	16	+	19745019	19745149	19775169	19775434	19741751	19741816	19800159	19800244	166	301	0.00833477	0.024969	0.138
ENSG00000183856	IQGAP3	1	-	156514180	156514264	156517864	156518035	156513943	156514015	156518139	156518279	222	133	1.14295e-12	1.1609e-11	-0.144
ENSG00000128604	IRF5	7	+	128587076	128587110	128587331	128587589	128586554	128586616	128587782	128588175	27	299	3.49521e-24	7.70519e-23	0.509
ENSG00000114982	KANSL3	2	-	97267852	97268075	97268489	97268599	97267379	97267513	97269986	97270117	182	295	2.78126e-28	7.81489e-27	-0.276
ENSG00000114982	KANSL3	2	-	97279224	97279356	97285095	97285281	97278554	97278671	97297048	97297219	258	204	5.21698e-21	9.53803e-20	-0.139
ENSG00000114982	KANSL3	2	-	97285408	97285499	97297048	97297219	97285095	97285281	97302657	97302922	243	168	5.0492e-38	2.09802e-36	0.191
ENSG00000156650	KAT6B	10	+	76741544	76741686	76744837	76744999	76738981	76739097	76748776	76748870	214	234	0.000147689	0.000623879	-0.113
ENSG00000102763	KIAA0564	13	-	42277438	42277547	42293726	42293878	42275527	42275666	42295505	42295711	224	181	1.95679e-14	2.27772e-13	0.197
ENSG00000121210	KIAA0922	4	+	154512204	154512346	154513626	154513736	154510041	154510159	154514950	154515023	194	162	5.60586e-08	3.65688e-07	-0.19
ENSG00000114656	KIAA1257	3	-	128707570	128707761	128711885	128712179	128706458	128706672	128712822	128712958	366	263	7.78137e-07	4.39811e-06	0.156
ENSG00000134444	KIAA1468	18	+	59947006	59947089	59947592	59947675	59942606	59942706	59947878	59947942	123	123	1.22039e-08	8.49438e-08	-0.101
ENSG00000166004	KIAA1731	11	+	93439910	93440063	93454477	93454578	93435625	93435803	93456206	93456230	156	104	8.30667e-21	1.51464e-19	0.119
ENSG00000183354	KIAA2026	9	-	5944870	5944960	5954015	5954095	5929043	5929159	5968018	5969436	146	166	1.96169e-08	1.33825e-07	-0.143
ENSG00000137177	KIF13A	6	-	17788006	17788106	17794479	17794626	17785745	17785872	17794802	17794935	219	172	0.0178123	0.0485958	-0.112
ENSG00000165115	KIF27	9	-	86474070	86474286	86482598	86482775	86468543	86468750	86485433	86485547	249	288	0.00205434	0.00699333	-0.201
ENSG00000165115	KIF27	9	-	86485433	86485547	86495211	86495409	86474070	86474286	86498727	86498933	270	186	1.78944e-05	8.67025e-05	0.101
ENSG00000165115	KIF27	9	-	86485433	86485547	86495211	86495409	86468543	86468750	86498727	86498933	270	186	3.60105e-41	1.80705e-39	0.123
ENSG00000140859	KIFC3	16	-	57819375	57819578	57822486	57822625	57806134	57806200	57828910	57829053	184	248	5.81632e-13	6.03278e-12	-0.415
ENSG00000076321	KLHL20	1	+	173735284	173735428	173743443	173743577	173726114	173726298	173744772	173744981	216	206	0.000167803	0.000702786	0.166
ENSG00000145332	KLHL8	4	-	88099628	88099772	88104354	88104541	88091598	88091767	88116475	88116842	259	216	0.000926416	0.00339842	0.109
ENSG00000184445	KNTC1	12	+	123028146	123028181	123028705	123028816	123026596	123026674	123030722	123030816	41	168	1.74602e-28	4.98779e-27	-0.16
ENSG00000196911	KPNA5	6	+	117026234	117026323	117037381	117037481	117023181	117023313	117043288	117043452	164	172	1.94373e-09	1.48896e-08	-0.12
ENSG00000133703	KRAS	12	-	25380167	25380346	25398207	25398329	25378547	25378707	25403684	25403865	194	251	1.13937e-48	8.137e-47	0.172
ENSG00000129347	KRI1	19	-	10673404	10673513	10675604	10675710	10672466	10672521	10676392	10676466	121	124	7.81509e-23	1.60902e-21	-0.132
ENSG00000138709	LARP1B	4	+	129003319	129003460	129012155	129012299	128998942	128999117	129012501	129012667	213	216	0.000512478	0.00196838	-0.104
ENSG00000050426	LETMD1	12	+	51445874	51445990	51449926	51450028	51442816	51442968	51450132	51450285	188	174	0.00796779	0.0240754	-0.133
ENSG00000050426	LETMD1	12	+	51447560	51447643	51449926	51450028	51445874	51445990	51450132	51450285	152	174	5.77309e-29	1.71343e-27	-0.12
ENSG00000050426	LETMD1	12	+	51445874	51445990	51447560	51447643	51442816	51442968	51449926	51450028	188	152	6.97212e-17	9.71562e-16	-0.108
ENSG00000189308	LIN54	4	-	83867410	83867627	83900035	83900159	83861041	83861115	83905976	83906029	137	230	8.7655e-71	1.55131e-68	-0.166
ENSG00000189308	LIN54	4	-	83867410	83867627	83900035	83900159	83861041	83861115	83905313	83906029	177	270	5.09474e-07	2.95013e-06	-0.116
ENSG00000153363	LINC00467	1	+	211570108	211570173	211599552	211599625	211565168	211565318	211605660	211605878	116	132	1.29816e-17	1.90175e-16	0.108
ENSG00000131899	LLGL1	17	+	18137586	18137722	18137962	18138017	18137326	18137489	18138152	18138307	208	96	2.61886e-05	0.000124169	0.199
ENSG00000139636	LMBR1L	12	-	49495032	49495106	49495233	49495332	49494338	49494429	49495902	49495979	154	116	0.00140394	0.0049641	-0.279
ENSG00000186001	LRCH3	3	+	197544046	197544173	197547195	197547301	197541778	197541923	197553748	197553885	199	178	6.89147e-09	4.99978e-08	-0.225
ENSG00000184154	LRTOMT	11	+	71799342	71799426	71800074	71800211	71791904	71791931	71804541	71804747	88	143	5.53796e-27	1.44917e-25	-0.104
ENSG00000161036	LRWD1	7	+	102107785	102107926	102108165	102108270	102106600	102106717	102108508	102108634	213	177	5.32688e-07	3.07935e-06	0.117
ENSG00000090006	LTBP4	19	+	41128305	41128572	41128854	41128926	41125251	41125398	41129508	41129637	339	130	1.06445e-35	4.07701e-34	-0.32
ENSG00000204428	LY6G5C	6	-	31649006	31649178	31650826	31651118	31646877	31647045	31651764	31651817	324	204	1.25187e-08	8.69584e-08	-0.39
ENSG00000127603	MACF1	1	+	39902153	39902162	39903438	39903680	39901229	39901433	39904945	39905172	4	314	6.83703e-11	5.88878e-10	0.133
ENSG00000127603	MACF1	1	+	39902153	39902162	39903448	39903680	39901229	39901433	39904945	39905172	4	304	1.23145e-10	1.03377e-09	0.133
ENSG00000002822	MAD1L1	7	-	2041699	2041756	2054136	2054277	2020120	2020176	2108828	2108973	176	63	9.13937e-05	0.000402179	-0.201
ENSG00000109323	MANBA	4	-	103635594	103635718	103644027	103644198	103611752	103611928	103645018	103645124	243	196	7.36605e-102	2.40484e-99	-0.171
ENSG00000109323	MANBA	4	-	103635594	103635718	103644027	103644198	103612036	103612114	103645018	103645124	228	181	1.37202e-05	6.76731e-05	-0.101
ENSG00000072518	MARK2	11	+	63673559	63673586	63675731	63675776	63672257	63672515	63676348	63678491	40	76	1.16032e-08	8.11748e-08	-0.109
ENSG00000075413	MARK3	14	+	103871412	103871604	103894723	103894777	103852366	103852417	103915255	103915304	178	8	9.50217e-24	2.05511e-22	-0.158
ENSG00000143797	MBOAT2	2	-	9083315	9083393	9098625	9098771	9048750	9048846	9143668	9143942	218	142	1.6166e-247	1.84724e-244	-0.187
ENSG00000143797	MBOAT2	2	-	9048750	9048846	9083315	9083393	9028147	9028203	9098625	9098771	105	135	0	0	-0.132
ENSG00000147316	MCPH1	8	+	6293568	6293683	6296473	6296617	6289019	6289107	6299587	6299677	179	208	2.77534e-05	0.000131135	-0.152
ENSG00000135679	MDM2	12	+	69208382	69208469	69209407	69209500	69207333	69207408	69210591	69210725	142	154	0.000826512	0.0030597	-0.187
ENSG00000175221	MED16	19	-	885769	886201	889637	889807	884902	885008	890136	890244	242	504	2.98596e-19	4.98097e-18	0.173
ENSG00000008838	MED24	17	-	38191974	38192048	38192368	38192407	38191369	38191602	38209550	38209633	54	124	1.01481e-28	2.94812e-27	0.261
ENSG00000165304	MELK	9	+	36597218	36597287	36607571	36607670	36589532	36589649	36630295	36630364	100	148	0.000111676	0.000483672	0.108
ENSG00000171109	MFN1	3	+	179095131	179095236	179096128	179096602	179094917	179094956	179103356	179103509	123	492	0.00149689	0.00526563	-0.117
ENSG00000164073	MFSD8	4	-	128861007	128861152	128863199	128863313	128859937	128859993	128864906	128865147	149	180	1.12551e-27	3.11711e-26	0.113
ENSG00000164073	MFSD8	4	-	128861007	128861152	128863199	128863313	128854139	128854248	128864906	128865147	186	217	0.000116074	0.00050096	0.126
ENSG00000151338	MIPOL1	14	+	37838721	37838829	37892059	37892154	37777553	37777724	37969112	37969343	180	172	0.00154401	0.00540915	-0.173
ENSG00000107186	MPDZ	9	-	13113929	13114020	13115246	13115333	13113009	13113053	13119500	13119648	111	119	0.00250547	0.00839975	0.115
ENSG00000107186	MPDZ	9	-	13183416	13183584	13186268	13186385	13176134	13176416	13188782	13188992	189	240	1.63774e-05	7.99738e-05	0.152
ENSG00000115204	MPV17	2	-	27535860	27536021	27539944	27540101	27535546	27535639	27545314	27545389	211	215	2.48152e-35	9.2969e-34	-0.106
ENSG00000115204	MPV17	2	-	27535546	27535639	27535860	27535976	27535081	27535114	27545314	27545389	110	94	0.0142888	0.0401985	0.11
ENSG00000175581	MRPL48	11	+	73528867	73528992	73534057	73534115	73519357	73519395	73536752	73536841	138	47	0.000360226	0.00142758	-0.291
ENSG00000162910	MRPL55	1	-	228296137	228296175	228296655	228296722	228295935	228296019	228296961	228297000	57	22	0.00907996	0.026949	-0.208
ENSG00000204410	MSH5	6	+	31710884	31710947	31711680	31711802	31710653	31710734	31711966	31712076	100	182	3.14302e-08	2.10847e-07	0.228
ENSG00000125459	MSTO1	1	+	155581006	155581032	155581339	155581394	155580829	155580899	155581479	155581618	19	73	0.0172046	0.0471899	-0.373
ENSG00000103248	MTHFSD	16	-	86585578	86585752	86588250	86588354	86582069	86582183	86588774	86588841	150	220	0.0018977	0.00651834	-0.135
ENSG00000185499	MUC1	1	-	155159930	155160020	155160638	155160707	155159700	155159850	155161973	155162101	124	166	0.00207733	0.00706107	0.268
ENSG00000066933	MYO9A	15	-	72270511	72270633	72283443	72283578	72260324	72260466	72286809	72286926	207	194	7.54322e-34	2.6796e-32	-0.174
ENSG00000244754	N4BP2L2	13	-	33096318	33096407	33101544	33101669	33095509	33095586	33109905	33111164	181	148	1.02619e-10	8.64317e-10	0.203
ENSG00000172766	NAA16	13	+	41910785	41910892	41932439	41932609	41905409	41905505	41932945	41933098	179	242	3.09866e-06	1.65326e-05	-0.19
ENSG00000172766	NAA16	13	+	41905409	41905505	41910785	41910892	41902859	41902979	41929279	41929352	152	159	4.02252e-71	7.45363e-69	-0.123
ENSG00000172766	NAA16	13	+	41910785	41910892	41929279	41929352	41905409	41905505	41932439	41932854	179	132	2.81146e-11	2.51965e-10	-0.102
ENSG00000008130	NADK	1	-	1685005	1685088	1685489	1685647	1682677	1684499	1685722	1685822	230	152	0.0123362	0.0352404	-0.1
ENSG00000171428	NAT1	8	+	18069899	18070283	18074385	18074503	18068701	18068851	18076919	18076998	442	176	2.73293e-06	1.46269e-05	0.188
ENSG00000172915	NBEA	13	+	35644855	35644989	35672433	35672542	35632853	35633000	35683426	35683579	206	181	0.00153119	0.00536973	-0.147
ENSG00000144426	NBEAL1	2	+	203906487	203906579	203914536	203914698	203880878	203881158	203921149	203921231	159	223	9.23676e-48	6.33273e-46	0.145
ENSG00000122497	NBPF14	1	-	148008572	148008624	148010112	148010164	148007799	148007972	148010883	148011056	90	90	0	0	0.804
ENSG00000140396	NCOA2	8	-	71086990	71087094	71126137	71126310	71082436	71082614	71128894	71128999	245	176	1.65233e-39	7.60292e-38	-0.204
ENSG00000197168	NEK5	13	-	52686403	52686501	52693454	52693551	52684629	52684713	52701501	52701618	163	163	3.51706e-06	1.86633e-05	0.236
ENSG00000176953	NFATC2IP	16	+	28967471	28967658	28970311	28970421	28965885	28966003	28975025	28978418	259	182	2.28337e-11	2.07074e-10	-0.122
ENSG00000109320	NFKB1	4	+	103455001	103455042	103459014	103459113	103450992	103451071	103488143	103488292	54	158	1.91412e-44	1.14115e-42	-0.242
ENSG00000151092	NGLY1	3	-	25777494	25777640	25777799	25777891	25775362	25775473	25778824	25778946	170	218	0.014261	0.0401368	-0.113
ENSG00000143748	NVL	1	-	224419790	224419884	224420596	224420674	224418927	224418998	224420902	224420991	116	146	3.09103e-24	6.88056e-23	-0.347
ENSG00000105953	OGDH	7	+	44687042	44687133	44687255	44687358	44684925	44685117	44706334	44706450	168	175	5.0948e-29	1.51869e-27	0.1
ENSG00000105953	OGDH	7	+	44687042	44687133	44687255	44687358	44684925	44685117	44695916	44695961	120	127	0.000367929	0.00145642	0.186
ENSG00000115947	ORC4	2	-	148716359	148716435	148730307	148730398	148715866	148715952	148731016	148731093	145	115	1.66889e-20	3.01897e-19	-0.154
ENSG00000072682	P4HA2	5	-	131533898	131533964	131534013	131534073	131531104	131531173	131534571	131534625	43	55	1.2843e-10	1.07643e-09	-0.162
ENSG00000168092	PAFAH1B2	11	+	117031860	117031977	117034485	117034608	117030649	117030739	117038136	117041761	186	192	1.63789e-07	1.00893e-06	-0.123
ENSG00000168092	PAFAH1B2	11	+	117031860	117031977	117034485	117034608	117023156	117023244	117038136	117041761	184	190	1.8222e-25	4.40582e-24	-0.116
ENSG00000163291	PAQR3	4	-	79843294	79843575	79843982	79844137	79841687	79841835	79845010	79845101	225	351	0.00107107	0.00386486	0.156
ENSG00000059378	PARP12	7	-	139737514	139737656	139746683	139746807	139734034	139734131	139754461	139754563	196	214	3.32212e-10	2.71472e-09	-0.131
ENSG00000059378	PARP12	7	-	139741443	139741639	139746683	139746807	139734034	139734131	139754461	139754563	196	268	5.20295e-75	1.11473e-72	-0.124
ENSG00000179818	PCBP1-AS1	2	-	70245146	70245263	70259264	70259387	70223817	70224020	70278334	70278437	195	189	6.51496e-06	3.35083e-05	-0.181
ENSG00000175198	PCCA	13	+	100992410	100992513	101020725	101020828	100982814	100982925	101077886	101077985	175	175	1.89391e-75	4.18859e-73	-0.239
ENSG00000175198	PCCA	13	+	100888095	100888132	100914982	100915085	100861585	100861717	100920942	100921037	60	175	1.20833e-53	1.02276e-51	0.215
ENSG00000139197	PEX5	12	+	7344164	7344296	7351606	7351709	7343821	7343954	7354346	7354437	202	173	0.000567506	0.00216638	0.122
ENSG00000077684	PHF17	4	+	129764107	129764193	129767529	129767687	129752887	129752965	129770134	129770322	143	215	0.0122662	0.0350697	-0.136
ENSG00000165282	PIGO	9	-	35092539	35092764	35093026	35093206	35091236	35091288	35093417	35093577	211	256	2.68152e-09	2.01806e-08	-0.125
ENSG00000163964	PIGX	3	+	196444679	196444825	196448047	196448227	196443728	196443792	196449285	196449427	189	223	3.36855e-103	1.21551e-100	0.257
ENSG00000115020	PIKFYVE	2	+	209138307	209138457	209150449	209150657	209136234	209136415	209153452	209153542	219	277	0.000123084	0.000528408	0.136
ENSG00000170927	PKHD1	6	-	51695658	51695787	51701201	51701267	51656033	51656171	51712572	51712768	118	201	4.63698e-16	6.17303e-15	-0.334
ENSG00000188313	PLSCR1	3	-	146239619	146239840	146243391	146243434	146239330	146239492	146251256	146251337	60	281	1.07366e-06	5.98457e-06	-0.11
ENSG00000064933	PMS1	2	+	190682742	190682906	190708689	190708806	190660494	190660677	190717380	190717503	236	189	4.19638e-37	1.71252e-35	-0.122
ENSG00000064933	PMS1	2	+	190670377	190670480	190708689	190708806	190660494	190660677	190717380	190717503	175	189	0.00680712	0.0209281	-0.109
ENSG00000064933	PMS1	2	+	190682742	190682906	190708689	190708806	190670377	190670480	190717380	190717503	236	189	0.000407389	0.0015969	-0.1
ENSG00000139323	POC1B	12	-	89865390	89865506	89865944	89866052	89864137	89864271	89885712	89885892	180	188	0.00361104	0.011778	0.116
ENSG00000166169	POLL	10	-	103344358	103344676	103345618	103345913	103340004	103340173	103346878	103346957	353	376	4.21544e-05	0.000192545	-0.235
ENSG00000166169	POLL	10	-	103343264	103343438	103344358	103344676	103342519	103342648	103345072	103345235	390	246	1.50249e-05	7.37373e-05	0.112
ENSG00000166169	POLL	10	-	103342519	103342648	103344358	103344676	103340004	103340173	103345072	103345235	390	201	6.74291e-31	2.21193e-29	0.129
ENSG00000168255	POLR2J3	7	-	102181947	102182109	102183971	102184149	102181597	102181750	102185152	102185223	228	212	7.69511e-16	1.003e-14	-0.257
ENSG00000130714	POMT1	9	+	134382737	134382901	134384297	134384409	134381789	134381840	134385129	134385195	167	115	2.73935e-58	2.64521e-56	-0.22
ENSG00000130714	POMT1	9	+	134382754	134382901	134384297	134384409	134381789	134381840	134385129	134385195	150	115	2.67124e-11	2.39712e-10	-0.204
ENSG00000131626	PPFIA1	11	+	70196028	70196145	70197099	70197129	70194294	70194526	70200406	70200558	189	46	9.38494e-07	5.2525e-06	-0.265
ENSG00000124224	PPP4R1L	20	-	56811209	56811330	56813266	56813367	56810332	56810430	56814296	56814458	173	193	0.017296	0.0472812	0.229
ENSG00000148840	PPRC1	10	+	103898375	103898522	103898635	103898737	103897606	103897795	103898856	103901761	219	174	2.83471e-17	4.02376e-16	-0.117
ENSG00000138738	PRDM5	4	-	121631463	121631568	121675707	121675793	121616265	121616430	121698342	121698436	158	177	0.0166172	0.0456806	-0.286
ENSG00000183943	PRKX	X	-	3544459	3544555	3559892	3560012	3539299	3539357	3573189	3573453	157	137	1.23652e-06	6.86445e-06	0.125
ENSG00000100033	PRODH	22	-	18910329	18910446	18910627	18910692	18909837	18909917	18912563	18912713	103	176	9.6694e-09	6.85557e-08	-0.328
ENSG00000143363	PRUNE	1	+	150997990	150998149	150999708	150999803	150990287	150990380	151006281	151008189	231	172	0.00378159	0.012305	-0.11
ENSG00000049883	PTCD2	5	+	71627084	71627202	71630844	71630923	71622438	71622568	71631620	71631712	189	143	0.00257718	0.00861069	0.177
ENSG00000140043	PTGR2	14	+	74343700	74346879	74347907	74347995	74340725	74340917	74349101	74349141	3198	109	1.49904e-18	2.3572e-17	-0.108
ENSG00000169398	PTK2	8	-	141840570	141840625	141856358	141856421	141828978	141829119	141856697	141856777	99	83	1.20138e-61	1.30741e-59	-0.148
ENSG00000127947	PTPN12	7	+	77229980	77230123	77236551	77236618	77227158	77227218	77240081	77240159	167	72	6.85621e-86	1.74097e-83	-0.208
ENSG00000127947	PTPN12	7	+	77227158	77227218	77229980	77230123	77221501	77221573	77236551	77236618	59	168	3.55574e-05	0.000164829	-0.133
ENSG00000127947	PTPN12	7	+	77212871	77212967	77214859	77214898	77210743	77210820	77221501	77221573	135	27	2.10628e-16	2.87662e-15	-0.123
ENSG00000091127	PUS7	7	-	105108783	105108910	105111207	105111295	105105759	105105861	105112578	105112640	131	168	1.72274e-05	8.37667e-05	0.103
ENSG00000129646	QRICH2	17	-	74286072	74286158	74287095	74290102	74283880	74283978	74300495	74300606	3079	158	2.15544e-31	7.139e-30	0.428
ENSG00000118873	RAB3GAP2	1	-	220383729	220383831	220384142	220384218	220379248	220379348	220384296	220384344	93	129	0.00269781	0.0089831	-0.1
ENSG00000185379	RAD51D	17	-	33434006	33434141	33443877	33444056	33433459	33433500	33445519	33445638	199	155	0.00196364	0.00671792	-0.156
ENSG00000204764	RANBP17	5	+	170610325	170610434	170648761	170648844	170597133	170597207	170667931	170668146	162	133	4.02872e-104	1.53449e-101	-0.396
ENSG00000204764	RANBP17	5	+	170585337	170585498	170588410	170588470	170395245	170395381	170597133	170597207	214	87	4.56295e-14	5.12846e-13	-0.146
ENSG00000204764	RANBP17	5	+	170319390	170319557	170323053	170323119	170308809	170308900	170336664	170336769	237	116	9.88763e-12	9.27354e-11	-0.113
ENSG00000204764	RANBP17	5	+	170455875	170455993	170597133	170597207	170395245	170395381	170667931	170668146	190	134	5.1934e-19	8.47761e-18	-0.112
ENSG00000031823	RANBP3	19	-	5951403	5951607	5957928	5957984	5941809	5941846	5978071	5978320	49	220	2.39476e-07	1.44656e-06	-0.316
ENSG00000132359	RAP1GAP2	17	+	2888276	2888360	2894590	2894691	2884488	2884542	2898630	2898760	115	134	2.13383e-07	1.29925e-06	-0.12
ENSG00000100461	RBM23	14	-	23380994	23381112	23382932	23383030	23380536	23380612	23388207	23388358	155	173	0.0106285	0.0309292	0.179
ENSG00000106344	RBM28	7	-	127965870	127965944	127970871	127970981	127964611	127964747	127973343	127973416	162	114	4.08278e-06	2.14824e-05	-0.1
ENSG00000187456	RDM1	17	-	34249580	34249679	34251607	34251776	34247190	34247276	34252518	34252641	234	165	9.11381e-14	1.00135e-12	0.171
ENSG00000165731	RET	10	+	43597789	43598077	43606654	43606913	43595906	43596170	43607546	43607672	360	331	6.17056e-06	3.18086e-05	0.1
ENSG00000131378	RFTN1	3	-	16368279	16368383	16399438	16399554	16364882	16364964	16411582	16411786	177	165	3.43388e-11	3.04562e-10	-0.108
ENSG00000143207	RFWD2	1	-	176118141	176118210	176132004	176132124	176105623	176105683	176132950	176133027	143	75	0.00214933	0.00729857	-0.108
ENSG00000143207	RFWD2	1	-	176104145	176104222	176118141	176118210	176054911	176055026	176145045	176145143	124	140	0.000621501	0.00235415	0.21
ENSG00000137275	RIPK1	6	+	3078012	3078169	3081212	3081350	3076997	3077221	3083318	3083547	229	210	9.52828e-53	7.6854e-51	-0.125
ENSG00000145916	RMND5B	5	+	177560452	177560570	177563029	177563249	177558237	177558377	177565108	177565259	190	292	4.84073e-06	2.53344e-05	0.226
ENSG00000137522	RNF121	11	+	71673197	71673335	71689131	71689281	71671795	71671937	71693806	71693961	210	222	1.52297e-06	8.3733e-06	0.101
ENSG00000120925	RNF170	8	-	42729073	42729149	42742870	42743014	42725146	42725255	42751626	42751728	216	138	3.00598e-64	3.68018e-62	0.19
ENSG00000258830	RP11-123K3.4.1	12	-	57662704	57662865	57663105	57663232	57662085	57662240	57663534	57663777	199	233	1.13763e-23	2.4527e-22	0.155
ENSG00000256591	RP11-286N22.8.1	11	+	61205475	61205585	61213412	61213703	61205096	61205320	61249253	61249390	182	363	2.69332e-145	1.53878e-142	-0.139
ENSG00000240567	RP11-3P17.4.1	3	+	161147132	161147251	161161388	161161484	161144214	161145445	161164631	161166030	191	172	0.0155165	0.0431918	-0.255
ENSG00000233184	RP11-421L21.3.1	1	+	101540831	101540950	101540950	101541272	101538215	101538386	101542918	101543064	191	394	1.08492e-05	5.40962e-05	-0.202
ENSG00000233184	RP11-421L21.3.1	1	+	101542918	101543064	101549016	101549130	101540950	101541272	101552407	101552727	218	186	3.19145e-41	1.62079e-39	0.263
ENSG00000188002	RP11-43F13.1.1	5	-	1630523	1630681	1632758	1632866	1628869	1629745	1632959	1633021	149	199	0.00219411	0.00744694	-0.106
ENSG00000213468	RP11-453F18__B.1.1	X	-	130929836	130930359	130938999	130939065	130928351	130928494	130959249	130959393	118	595	0.0105661	0.0307738	0.219
ENSG00000129197	RPAIN	17	+	5329555	5329619	5331390	5331531	5329290	5329402	5335861	5336340	114	213	8.35641e-56	7.53836e-54	-0.192
ENSG00000136643	RPS6KC1	1	+	213341200	213341316	213349742	213349835	213302869	213303232	213403839	213403887	143	127	2.12215e-07	1.29559e-06	-0.158
ENSG00000163785	RYK	3	-	133910692	133910818	133913925	133914026	133907680	133907767	133921573	133921718	167	192	3.09366e-14	3.52328e-13	0.1
ENSG00000140386	SCAPER	15	-	77134074	77134272	77150149	77150220	77096873	77096974	77154756	77154874	128	270	4.26352e-63	5.03977e-61	-0.217
ENSG00000140386	SCAPER	15	-	77150149	77150220	77154756	77154874	77134074	77134272	77176152	77176217	162	100	7.86303e-05	0.0003478	-0.171
ENSG00000010803	SCMH1	1	-	41617285	41617356	41625396	41625605	41608549	41608784	41626546	41626570	212	64	9.53668e-06	4.78299e-05	-0.221
ENSG00000180900	SCRIB	8	-	144877589	144877700	144885552	144885741	144877446	144877503	144885816	144886110	225	147	1.13242e-120	4.85244e-118	-0.354
ENSG00000175356	SCUBE2	11	-	9072152	9072257	9075183	9075306	9068902	9069109	9080849	9080972	195	177	9.8632e-06	4.92873e-05	-0.116
ENSG00000054282	SDCCAG8	1	+	243471290	243471479	243480056	243480195	243468014	243468079	243493841	243493994	233	183	8.15505e-48	5.64758e-46	-0.138
ENSG00000148396	SEC16A	9	-	139339503	139339563	139340096	139340171	139338274	139338352	139341306	139341401	121	91	6.79683e-29	1.99996e-27	0.215
ENSG00000113615	SEC24A	5	+	134002512	134002686	134007498	134007576	133996808	133997276	134010304	134010465	246	142	1.00989e-10	8.51638e-10	-0.144
ENSG00000112701	SENP6	6	+	76331247	76331341	76332466	76332574	76311939	76312292	76333615	76333676	140	148	0.000318718	0.0012719	0.115
ENSG00000104205	SGK3	8	+	67716609	67716682	67726087	67726163	67710776	67710860	67734606	67734694	118	124	2.45715e-08	1.66464e-07	0.219
ENSG00000198478	SH3BGRL2	6	+	80383330	80383516	80406201	80406282	80340999	80341223	80409214	80413372	258	148	1.81091e-07	1.11251e-06	0.112
ENSG00000197555	SIPA1L1	14	+	71867510	71867635	71880664	71880731	71787838	71787898	71979459	71979562	164	87	0.00402008	0.0129824	-0.133
ENSG00000197555	SIPA1L1	14	+	71884846	71884913	71964570	71964606	71880664	71880731	71979459	71979562	94	32	1.41925e-73	2.86187e-71	-0.11
ENSG00000142082	SIRT3	11	-	218831	219041	224077	224239	216610	216718	230451	230552	234	282	6.70919e-14	7.45514e-13	0.119
ENSG00000110911	SLC11A2	12	-	51402258	51402327	51402368	51402407	51399093	51399219	51404477	51404549	43	103	4.91434e-42	2.65297e-40	-0.122
ENSG00000119899	SLC17A5	6	-	74346343	74346430	74348134	74348222	74345104	74345223	74351413	74351647	162	160	2.05304e-33	7.07319e-32	-0.142
ENSG00000125648	SLC25A23	19	-	6452322	6452490	6453991	6454099	6444161	6444312	6454333	6454486	180	240	0.00409839	0.0131918	0.186
ENSG00000133460	SLC2A11	22	+	24225958	24226060	24226060	24226211	24224945	24225056	24226488	24226616	174	223	0.000353807	0.00140457	0.172
ENSG00000136856	SLC2A8	9	+	130166016	130166082	130166237	130166346	130162185	130162285	130167096	130167270	118	181	3.68379e-47	2.42847e-45	-0.348
ENSG00000136856	SLC2A8	9	+	130167096	130167270	130167698	130167844	130166237	130166346	130169390	130170177	246	218	4.21535e-49	3.07451e-47	-0.14
ENSG00000136856	SLC2A8	9	+	130166237	130166346	130167096	130167270	130165938	130166082	130167698	130167844	181	246	9.53276e-96	2.84159e-93	0.228
ENSG00000138459	SLC35A5	3	+	112288017	112288116	112292735	112292803	112282231	112282380	112299392	112300173	172	122	0.000694944	0.00261305	-0.184
ENSG00000138459	SLC35A5	3	+	112289386	112289517	112292735	112292803	112288017	112288116	112299392	112300173	203	122	2.29055e-60	2.30941e-58	-0.18
ENSG00000124786	SLC35B3	6	-	8417634	8417727	8419812	8419910	8417116	8417228	8420953	8421061	172	172	8.17003e-29	2.38356e-27	0.108
ENSG00000157800	SLC37A3	7	-	140051072	140051251	140055467	140055564	140048425	140048567	140058439	140058585	172	251	0.000237689	0.000970575	-0.13
ENSG00000164037	SLC9B1	4	-	103870413	103870584	103910956	103911098	103867803	103867946	103912799	103912869	191	220	0.0172317	0.0472373	-0.106
ENSG00000164037	SLC9B1	4	-	103866349	103866477	103867803	103867946	103853280	103853456	103870413	103870584	215	200	1.74466e-10	1.45162e-09	0.342
ENSG00000136699	SMPD4	2	-	130925030	130925163	130932486	130932573	130921946	130922018	130934126	130934210	130	175	4.88507e-08	3.20805e-07	-0.288
ENSG00000120451	SNX19	11	-	130777847	130777978	130779912	130780032	130776519	130776616	130780164	130780265	192	203	4.14499e-38	1.74344e-36	0.115
ENSG00000104450	SPAG1	8	+	101243383	101243516	101251467	101251632	101232506	101232659	101252630	101252999	205	237	2.06156e-08	1.40219e-07	-0.148
ENSG00000104450	SPAG1	8	+	101243383	101243516	101251467	101251632	101237400	101237567	101252630	101252999	205	237	2.99421e-24	6.68674e-23	-0.146
ENSG00000123352	SPATS2	12	+	49800255	49800348	49835512	49835599	49765010	49765073	49854552	49854820	142	130	1.90814e-15	2.41369e-14	0.145
ENSG00000124664	SPDEF	6	-	34507026	34507173	34507291	34507339	34505578	34506229	34508760	34508958	82	219	5.9183e-115	2.38682e-112	-0.119
ENSG00000104133	SPG11	15	-	44913956	44914132	44914417	44914545	44912387	44912601	44914925	44914997	179	227	0.00092103	0.00338583	0.135
ENSG00000121067	SPOP	17	-	47745388	47745440	47753256	47753378	47700094	47700238	47755294	47755472	194	90	3.17172e-06	1.69093e-05	-0.269
ENSG00000121067	SPOP	17	-	47714120	47714171	47745388	47745440	47700094	47700238	47753256	47753378	90	88	8.23711e-12	7.85447e-11	0.305
ENSG00000068784	SRBD1	2	-	45704131	45704214	45715378	45715470	45646926	45647033	45773870	45773978	170	152	0.000785018	0.00291238	-0.129
ENSG00000068784	SRBD1	2	-	45778263	45778421	45780761	45780869	45774660	45774751	45789791	45789895	178	228	2.03004e-66	2.96127e-64	0.107
ENSG00000068784	SRBD1	2	-	45778263	45778421	45780761	45780869	45773870	45773978	45789791	45789895	180	230	3.94871e-65	5.20622e-63	0.12
ENSG00000068784	SRBD1	2	-	45780761	45780869	45789791	45789895	45778263	45778421	45800345	45800481	176	180	1.64672e-20	2.98675e-19	0.212
ENSG00000068784	SRBD1	2	-	45780761	45780869	45789791	45789895	45774660	45774751	45800345	45800481	174	178	1.41398e-12	1.42563e-11	0.22
ENSG00000007341	ST7L	1	-	113084572	113084712	113093222	113093315	113066139	113068733	113098489	113098640	172	212	5.979e-11	5.1823e-10	-0.155
ENSG00000007341	ST7L	1	-	113134146	113134225	113140592	113140708	113126593	113126748	113153462	113153625	188	144	1.75113e-18	2.71624e-17	-0.133
ENSG00000007341	ST7L	1	-	113140592	113140708	113143415	113143470	113126593	113126748	113153462	113153625	96	188	1.04203e-52	8.30717e-51	0.175
ENSG00000007341	ST7L	1	-	113093222	113093315	113098489	113098640	113084572	113084712	113119607	113119710	223	172	0.00301348	0.00996937	0.272
ENSG00000113532	ST8SIA4	5	-	100191806	100192100	100222046	100222304	100145356	100147833	100231357	100231489	330	366	6.18269e-37	2.46445e-35	-0.114
ENSG00000164828	SUN1	7	+	889559	889670	891020	891119	889156	889240	891586	891680	174	163	0.0164781	0.0453894	-0.117
ENSG00000164828	SUN1	7	+	889559	889670	891020	891119	882977	883157	891586	891680	183	172	6.2393e-64	7.50467e-62	-0.112
ENSG00000164828	SUN1	7	+	888054	888252	889559	889670	882977	883157	891020	891119	270	183	0.00053233	0.00203777	0.1
ENSG00000164828	SUN1	7	+	889156	889240	889559	889670	882977	883157	891020	891119	154	183	0.00680476	0.0209281	0.211
ENSG00000011347	SYT7	11	-	61313502	61313727	61314648	61314780	61300460	61300596	61318855	61318935	191	284	2.27254e-45	1.36671e-43	0.442
ENSG00000108264	TADA2A	17	+	35787048	35787108	35797838	35797930	35771355	35771477	35800605	35800763	106	170	9.45371e-10	7.46713e-09	-0.126
ENSG00000106290	TAF6	7	-	99710971	99711028	99711238	99711392	99710420	99710540	99711490	99711577	220	94	6.48646e-12	6.25474e-11	0.13
ENSG00000115183	TANC1	2	+	160006880	160007067	160025760	160025883	159992704	159992809	160027034	160027316	259	195	1.27788e-05	6.32115e-05	-0.312
ENSG00000115183	TANC1	2	+	160019793	160020057	160025760	160025883	159992704	159992809	160027034	160027316	336	195	5.45774e-44	3.11819e-42	-0.296
ENSG00000115183	TANC1	2	+	160019793	160020057	160025760	160025883	160006880	160007067	160027034	160027316	336	195	1.74418e-05	8.45695e-05	-0.257
ENSG00000115183	TANC1	2	+	160006880	160007067	160019793	160020057	159992704	159992809	160025760	160025883	259	336	0.000140053	0.000595292	-0.121
ENSG00000160551	TAOK1	17	+	27794162	27794234	27802687	27802789	27778472	27778698	27804678	27804724	83	127	0.0165575	0.0455714	-0.114
ENSG00000059588	TARBP1	1	-	234569155	234569317	234573020	234573118	234565832	234566047	234582548	234582721	172	234	0.000317809	0.00126901	-0.104
ENSG00000059588	TARBP1	1	-	234528161	234528298	234529107	234529232	234527058	234527491	234529391	234529583	197	209	2.55768e-12	2.53403e-11	0.224
ENSG00000120948	TARDBP	1	+	11075580	11075703	11076179	11076311	11073772	11074022	11076900	11077064	195	204	9.30533e-19	1.49059e-17	0.435
ENSG00000089123	TASP1	20	-	13539654	13539761	13550153	13550233	13514668	13514788	13561543	13561628	138	171	3.66969e-84	8.9855e-82	-0.162
ENSG00000089123	TASP1	20	-	13539654	13539761	13561543	13561628	13514668	13514788	13567896	13568017	156	179	1.5109e-66	2.2519e-64	-0.115
ENSG00000089123	TASP1	20	-	13567896	13568017	13604092	13604161	13514668	13514788	13605831	13605899	99	168	2.84966e-10	2.33979e-09	0.115
ENSG00000089123	TASP1	20	-	13567896	13568017	13604092	13604161	13550153	13550233	13605831	13605899	86	155	3.01811e-17	4.26642e-16	0.128
ENSG00000203705	TATDN3	1	+	212970453	212970538	212976042	212976105	212969858	212969932	212977661	212977771	137	93	0.000695187	0.00261305	-0.392
ENSG00000102125	TAZ	X	+	153642437	153642527	153647884	153647962	153641818	153641904	153648043	153648085	108	84	1.61822e-15	2.05454e-14	0.161
ENSG00000108239	TBC1D12	10	+	96282100	96282210	96290958	96291217	96281711	96281840	96292784	96295687	182	331	3.54634e-39	1.58913e-37	-0.111
ENSG00000068354	TBC1D25	X	+	48403256	48403411	48417284	48417412	48399720	48399830	48417545	48417734	227	200	0.000137344	0.000584501	-0.316
ENSG00000111490	TBC1D30	12	+	65260543	65260683	65264381	65264588	65258447	65258560	65268780	65269165	212	279	1.45543e-54	1.24731e-52	-0.145
ENSG00000136111	TBC1D4	13	-	75930282	75930387	75933904	75933994	75923305	75923438	75936161	75936743	166	177	8.64478e-09	6.16739e-08	0.182
ENSG00000131374	TBC1D5	3	-	17603510	17603634	17664139	17664257	17549965	17550097	17665340	17665405	162	168	2.93746e-55	2.54927e-53	-0.158
ENSG00000131374	TBC1D5	3	-	17560393	17560487	17603510	17603634	17549965	17550097	17665340	17665405	168	144	6.81328e-42	3.59322e-40	0.169
ENSG00000154114	TBCEL	11	+	120924338	120924441	120925760	120926017	120918236	120918376	120928216	120928323	175	329	4.199e-65	5.43177e-63	-0.151
ENSG00000154114	TBCEL	11	+	120924338	120924441	120925760	120926017	120918236	120918376	120929053	120929180	175	329	1.35957e-81	3.21422e-79	-0.14
ENSG00000148737	TCF7L2	10	+	114849155	114849299	114893835	114893949	114799783	114799885	114900942	114901075	216	186	0.00252478	0.00845621	-0.255
ENSG00000176148	TCP11L1	11	+	33076138	33076271	33078660	33078781	33065295	33065482	33079464	33079685	205	193	4.96442e-47	3.24153e-45	-0.189
ENSG00000168778	TCTN2	12	+	124179388	124179523	124179766	124179844	124177204	124177270	124180961	124181042	168	103	0.000351753	0.00139804	0.29
ENSG00000168769	TET2	4	+	106111516	106111662	106162495	106162586	106067942	106068136	106163990	106164084	218	168	2.00995e-11	1.82519e-10	-0.155
ENSG00000114126	TFDP2	3	-	141712379	141712427	141713861	141713983	141697361	141697524	141724282	141724386	194	82	3.92702e-05	0.000180817	-0.107
ENSG00000151090	THRB	3	-	24338716	24338862	24359848	24359985	24270428	24270492	24378790	24378862	159	168	0.0016938	0.0058835	0.276
ENSG00000139644	TMBIM6	12	+	50138195	50138325	50143400	50143639	50135739	50135898	50146246	50146332	195	304	0.000850285	0.00314601	-0.242
ENSG00000167608	TMC4	19	-	54664866	54664997	54665837	54666021	54664614	54664770	54666405	54666503	256	203	7.30287e-06	3.72533e-05	-0.128
ENSG00000198270	TMEM116	12	-	112370389	112370463	112371689	112371834	112369173	112369631	112374963	112375047	208	125	0.000130255	0.000557097	-0.257
ENSG00000164180	TMEM161B	5	-	87524261	87524345	87536629	87536733	87521585	87521683	87564537	87564665	176	154	0.000890116	0.00328629	0.104
ENSG00000146433	TMEM181	6	+	159001971	159002027	159004985	159005076	158994451	158994555	159006335	159006457	98	168	0.000102447	0.000446522	0.126
ENSG00000135048	TMEM2	9	-	74300658	74300762	74305007	74305162	74299971	74300309	74309424	74309523	227	176	0.00138352	0.00489442	-0.109
ENSG00000146842	TMEM209	7	-	129815351	129815449	129818241	129818367	129813664	129813779	129821462	129821559	198	172	2.55536e-08	1.72947e-07	0.111
ENSG00000058804	TMEM48	1	-	54273328	54273464	54275367	54275419	54272097	54272190	54284643	54284752	90	208	4.59133e-15	5.6211e-14	0.136
ENSG00000196187	TMEM63A	1	-	226044352	226044439	226044610	226044717	226043578	226043641	226046895	226047049	149	130	1.49188e-23	3.1765e-22	-0.172
ENSG00000139324	TMTC3	12	+	88542064	88542281	88548064	88548164	88536072	88536264	88553890	88554006	289	172	3.84424e-07	2.26233e-06	-0.115
ENSG00000125247	TMTC4	13	-	101294464	101294565	101308634	101308722	101290183	101290276	101315217	101315434	162	173	3.67236e-06	1.93824e-05	-0.115
ENSG00000175662	TOM1L2	17	-	17787947	17788082	17796974	17797124	17786018	17786177	17801909	17801988	208	193	1.1169e-07	7.0059e-07	-0.176
ENSG00000175662	TOM1L2	17	-	17787947	17788082	17796974	17797124	17782940	17783057	17801909	17801988	208	193	0.000111538	0.000483377	-0.11
ENSG00000158882	TOMM40L	1	+	161196677	161196745	161197047	161197140	161196144	161196394	161197425	161197527	122	172	6.9567e-16	9.10213e-15	-0.238
ENSG00000166157	TPTE	21	-	10969074	10969128	10970008	10970062	10959740	10959800	10971291	10971345	22	22	0.000450622	0.00175438	-0.278
ENSG00000166157	TPTE	21	-	10914362	10914442	10916369	10916475	10910306	10910399	10920083	10920164	166	134	1.35902e-86	3.58364e-84	-0.227
ENSG00000166157	TPTE	21	-	10998206	10998335	11011437	11011650	10996019	10996139	11012916	11012982	258	174	1.43368e-99	4.46788e-97	0.109
ENSG00000166157	TPTE	21	-	10959740	10959800	10969074	10969128	10952912	10952963	10970008	10970062	13	25	1.78373e-15	2.26049e-14	0.254
ENSG00000183763	TRAIP	3	-	49879258	49879372	49881973	49882013	49877716	49877806	49884957	49885041	54	174	0.00175653	0.00608527	0.157
ENSG00000182400	TRAPPC6B	14	-	39620949	39621043	39623414	39623498	39619321	39619585	39627488	39627606	154	172	1.05858e-49	7.88869e-48	-0.123
ENSG00000100815	TRIP11	14	-	92484025	92484094	92487899	92488175	92482176	92482205	92491653	92491764	284	62	0.000264942	0.00107482	-0.106
ENSG00000104907	TRMT1	19	-	13226810	13226866	13226959	13227245	13226439	13226582	13227466	13227563	358	98	7.08599e-07	4.04173e-06	-0.113
ENSG00000092439	TRPM7	15	-	50873070	50873105	50875285	50875353	50870835	50870861	50878588	50878779	61	28	0.00312509	0.0103206	0.121
ENSG00000165699	TSC1	9	-	135800973	135801126	135802587	135802691	135798734	135798879	135804153	135804342	176	225	0.000238692	0.000974093	-0.132
ENSG00000116918	TSNAX	1	+	231678226	231678357	231696873	231697001	231665000	231665105	231700273	231702270	203	200	8.4186e-05	0.000371654	-0.1
ENSG00000108219	TSPAN14	10	+	82248972	82249070	82269056	82269227	82228302	82228443	82271899	82272025	172	243	1.12731e-14	1.33717e-13	-0.187
ENSG00000143643	TTC13	1	-	231071903	231072010	231081134	231081200	231069524	231069607	231090078	231090149	86	147	1.69064e-18	2.63433e-17	-0.13
ENSG00000143643	TTC13	1	-	231081134	231081200	231090078	231090149	231076185	231076302	231093969	231094045	111	101	1.11632e-13	1.22065e-12	0.111
ENSG00000123607	TTC21B	2	-	166764187	166764294	166767836	166767975	166758231	166758420	166769023	166769134	211	179	6.61435e-18	9.94473e-17	-0.115
ENSG00000103852	TTC23	15	-	99785593	99785715	99789375	99790004	99768737	99768937	99791359	99791428	677	170	5.16833e-07	2.99022e-06	-0.164
ENSG00000137822	TUBGCP4	15	+	43693913	43694048	43695880	43695997	43692241	43692419	43696610	43696750	207	189	1.80824e-06	9.85476e-06	-0.185
ENSG00000104723	TUSC3	8	+	15605883	15605974	15615299	15615364	15600952	15601121	15615538	15615786	168	116	0.00275662	0.00916555	0.115
ENSG00000084652	TXLNA	1	+	32650125	32650217	32653554	32653725	32646842	32647178	32655655	32655850	170	243	8.72832e-31	2.84959e-29	0.11
ENSG00000126261	UBA2	19	+	34921480	34921564	34922765	34922836	34919267	34919475	34924252	34924317	126	100	5.24139e-34	1.90132e-32	0.158
ENSG00000137073	UBAP2	9	-	33948371	33948585	33953282	33953472	33944362	33944637	33960823	33960876	222	246	0	0	-0.257
ENSG00000132388	UBE2G1	17	-	4186092	4186216	4192524	4192703	4172511	4175811	4200011	4200109	251	196	2.77533e-13	2.9546e-12	-0.138
ENSG00000132388	UBE2G1	17	-	4200011	4200109	4210315	4210418	4192524	4192703	4269565	4269969	175	172	1.18047e-09	9.24947e-09	0.127
ENSG00000114062	UBE3A	15	-	25650607	25650649	25654234	25654354	25620611	25620910	25657054	25657118	163	41	1.48641e-72	2.83078e-70	-0.391
ENSG00000114062	UBE3A	15	-	25654234	25654354	25657054	25657118	25650607	25650649	25683635	25683688	23	101	2.49077e-39	1.13091e-37	0.121
ENSG00000144357	UBR3	2	+	170734003	170734147	170735034	170735084	170732300	170732459	170747674	170747741	190	60	1.57968e-25	3.86796e-24	-0.137
ENSG00000169764	UGP2	2	+	64083921	64084016	64084683	64084852	64083439	64083567	64084962	64085070	172	241	0.000335732	0.00133669	-0.147
ENSG00000147854	UHRF2	9	+	6433913	6434173	6460572	6460791	6413322	6413643	6475390	6475500	332	291	4.75413e-09	3.51232e-08	-0.147
ENSG00000147854	UHRF2	9	+	6420911	6421142	6460572	6460791	6413322	6413643	6475390	6475500	303	291	2.52979e-05	0.000120279	-0.13
ENSG00000087206	UIMC1	5	-	176385093	176385155	176395555	176396292	176382959	176383036	176396601	176396707	793	94	5.02395e-13	5.23468e-12	0.284
ENSG00000168038	ULK4	3	-	41860914	41860998	41877355	41877463	41841623	41841785	41925365	41925444	166	140	1.48814e-11	1.36949e-10	-0.27
ENSG00000168038	ULK4	3	-	41795852	41795980	41831152	41831335	41759219	41759353	41841623	41841785	255	200	0.00557565	0.0174392	0.133
ENSG00000151461	UPF2	10	-	12056022	12056183	12070743	12071523	12046528	12046726	12077057	12077173	852	233	8.78732e-07	4.92607e-06	0.11
ENSG00000169062	UPF3A	13	+	115048311	115048418	115051776	115051875	115047495	115047602	115051993	115052104	179	172	0.00290422	0.00963295	-0.156
ENSG00000135913	USP37	2	-	219411641	219411814	219414531	219414632	219410943	219411021	219418275	219418447	158	230	9.78397e-05	0.000428619	-0.113
ENSG00000135913	USP37	2	-	219320302	219320441	219321814	219321884	219314973	219319740	219324512	219324628	126	211	0.000155623	0.000654972	0.119
ENSG00000090686	USP48	1	-	22074630	22074764	22077999	22078108	22073559	22073642	22079019	22079144	171	196	3.54796e-61	3.74228e-59	0.137
ENSG00000124164	VAPB	20	+	57009657	57009761	57014000	57014081	56993266	56993419	57015962	57016139	176	148	6.77387e-08	4.37716e-07	0.137
ENSG00000112715	VEGFA	6	+	43746196	43746273	43749747	43749824	43745205	43745402	43752277	43752299	70	70	0.000100827	0.000440019	-0.138
ENSG00000197415	VEPH1	3	-	157131669	157131879	157146110	157146277	157098944	157099165	157177969	157178144	239	282	4.46138e-25	1.04751e-23	0.163
ENSG00000028203	VEZT	12	+	95617955	95618012	95635939	95636040	95611587	95611662	95645715	95645847	82	155	0.0124452	0.0354925	0.328
ENSG00000062716	VMP1	17	+	57895072	57895134	57915655	57915758	57889030	57889147	57917128	57917524	110	175	1.48402e-52	1.16948e-50	-0.114
ENSG00000112290	WASF1	6	-	110481837	110481935	110499800	110499945	110448671	110448832	110500641	110501207	217	172	4.62252e-11	4.06308e-10	0.162
ENSG00000138442	WDR12	2	-	203762022	203762138	203764253	203764360	203760787	203760942	203765747	203765842	179	188	8.30175e-08	5.29459e-07	0.119
ENSG00000157796	WDR19	4	+	39196163	39196279	39201097	39201213	39191275	39191401	39205261	39205342	176	176	4.40246e-16	5.88368e-15	0.169
ENSG00000118965	WDR35	2	-	20132043	20132208	20133161	20133272	20131029	20131170	20135231	20135364	183	237	9.77687e-19	1.55884e-17	0.138
ENSG00000164253	WDR41	5	-	76745584	76745685	76749641	76749753	76736637	76736822	76754886	76754949	154	143	3.61855e-06	1.91131e-05	-0.16
ENSG00000156787	WDR67	8	+	124096401	124096580	124105830	124105982	124094941	124095057	124109521	124109623	251	224	2.3105e-184	1.9801e-181	-0.154
ENSG00000156787	WDR67	8	+	124096401	124096580	124109521	124109681	124094941	124095057	124113046	124113247	251	232	9.92692e-173	6.8059e-170	-0.15
ENSG00000156787	WDR67	8	+	124096401	124096580	124109521	124109681	124089350	124089497	124113046	124113247	251	232	1.36837e-102	4.69078e-100	-0.132
ENSG00000091157	WDR7	18	+	54362180	54362429	54363472	54363693	54361849	54361991	54385194	54385390	321	293	2.14547e-10	1.77864e-09	0.208
ENSG00000165392	WRN	8	+	30922430	30922579	30924548	30924698	30921804	30921950	30925773	30925843	198	199	4.37557e-20	7.65279e-19	-0.101
ENSG00000108039	XPNPEP1	10	-	111652769	111652833	111667448	111667573	111651479	111651584	111674768	111674857	193	110	0.00876013	0.0261469	0.122
ENSG00000114127	XRN1	3	-	142144270	142144380	142145585	142145683	142144063	142144174	142151502	142151735	172	182	7.76621e-28	2.16444e-26	0.127
ENSG00000163872	YEATS2	3	+	183446477	183446639	183454505	183454617	183442206	183442319	183465459	183465504	186	136	3.02248e-10	2.47872e-09	-0.18
ENSG00000119801	YPEL5	2	+	30371110	30371407	30378715	30378776	30369806	30369928	30379493	30379658	369	108	2.23059e-28	6.31939e-27	0.17
ENSG00000163374	YY1AP1	1	-	155649199	155649303	155650206	155650247	155644800	155644887	155657861	155657992	62	170	1.30605e-13	1.41906e-12	0.129
ENSG00000186908	ZDHHC17	12	+	77216185	77216311	77220687	77220830	77209636	77209799	77222169	77222272	198	215	2.18869e-53	1.78639e-51	0.13
ENSG00000156599	ZDHHC5	11	+	57463391	57463515	57464232	57464345	57461254	57461387	57466030	57466890	196	185	0.0016925	0.0058835	0.116
ENSG00000155256	ZFYVE27	10	+	99504485	99504672	99509230	99509343	99498233	99498431	99510087	99510227	259	185	0.000169165	0.000707033	-0.204
ENSG00000155256	ZFYVE27	10	+	99498233	99498431	99504485	99504672	99496877	99497078	99508025	99508121	270	259	0.00515784	0.0162449	0.114
ENSG00000174306	ZHX3	20	-	39842373	39842539	39896102	39896252	39830696	39833706	39897629	39897723	222	238	3.63729e-41	1.80705e-39	-0.206
ENSG00000172262	ZNF131	5	+	43161350	43162033	43173419	43173550	43123310	43123412	43174548	43174817	755	203	1.48588e-45	9.09572e-44	-0.1
ENSG00000147394	ZNF185	X	+	152128242	152128440	152132382	152132493	152113810	152114008	152133990	152134071	258	171	4.16671e-20	7.30612e-19	0.101
ENSG00000121417	ZNF211	19	+	58145080	58145273	58145390	58145429	58144583	58144804	58145996	58146123	265	64	0.0176229	0.0480982	-0.532
ENSG00000183621	ZNF438	10	-	31199288	31199369	31212215	31212344	31197861	31197944	31230503	31230580	175	122	1.26804e-05	6.28155e-05	-0.292
ENSG00000112200	ZNF451	6	+	57015516	57015660	57017018	57017149	57011887	57013491	57018658	57018845	216	203	1.55221e-29	4.81536e-28	-0.102
ENSG00000112200	ZNF451	6	+	57017018	57017149	57018658	57018845	57015516	57015660	57025881	57025950	179	235	8.26551e-09	5.92146e-08	0.133
ENSG00000074657	ZNF532	18	+	56606676	56606853	56615298	56615461	56601664	56601846	56620749	56621031	249	235	2.95962e-14	3.38186e-13	0.153
ENSG00000171466	ZNF562	19	-	9768684	9768811	9771395	9771550	9767222	9767329	9785690	9785776	220	192	5.17971e-44	2.98421e-42	0.108
ENSG00000172888	ZNF621	3	+	40570809	40570936	40570985	40571066	40567269	40567355	40571699	40571807	192	141	2.00053e-07	1.22352e-06	0.201
ENSG00000171163	ZNF692	1	-	249150486	249150621	249150712	249150761	249149923	249150145	249151432	249151696	84	207	0.00133793	0.00474785	0.203
ENSG00000140548	ZNF710	15	+	90616302	90616494	90617347	90617522	90610341	90611827	90622891	90625432	264	247	0.0161342	0.0446391	0.124
ENSG00000121988	ZRANB3	2	-	136033205	136033325	136071058	136071175	136029337	136029457	136072928	136073100	189	192	0.00344147	0.0112839	-0.182
ENSG00000121988	ZRANB3	2	-	136103119	136103205	136107553	136107785	136072928	136073100	136111019	136111198	304	158	0.000702302	0.0026369	-0.146
ENSG00000203995	ZYG11A	1	+	53343596	53343641	53347142	53347337	53343353	53343515	53351504	53351566	45	236	0.0134231	0.0379655	-0.139

## Sheet: S2 - C
Additional Table S2 - C: Retained Intron Ct-ERβ
gene_ID	gene_Name	chr	strand	retained_iintron_ExonStart_0base	retainde_intron_ExonEnd	upstream_exonStart	upstream_exonEnd	downstream_exonStart	downstream_exonEnd	inclusion_form_length	skip_form_length	p_value	FDR_value	inclusion_level_difference
ENSG00000107331	ABCA2	9	-	139905424	139905761	139905424	139905557	139905637	139905761	146	86	3.55419e-29	6.15931e-28	-0.16
ENSG00000124574	ABCC10	6	+	43405671	43406533	43405671	43405751	43406361	43406533	669	73	1.94896e-05	9.12172e-05	-0.359
ENSG00000114626	ABTB1	3	+	127395378	127396129	127395378	127395424	127395809	127396129	410	39	1.31845e-14	1.2077e-13	0.113
ENSG00000240303	ACAD11	3	-	132297639	132298402	132297639	132297900	132298335	132298402	481	60	8.57526e-61	3.31232e-59	0.207
ENSG00000110455	ACCS	11	+	44099394	44100334	44099394	44099472	44100233	44100334	818	71	1.09976e-06	5.78956e-06	-0.169
ENSG00000148926	ADM	11	+	10327226	10327645	10327226	10327345	10327495	10327645	222	86	0.01122	0.035405	0.106
ENSG00000116863	ADPRHL2	1	+	36557218	36557426	36557218	36557247	36557294	36557426	40	22	5.19976e-22	6.51188e-21	0.217
ENSG00000106948	AKNA	9	-	117105987	117108289	117105987	117106083	117108142	117108289	2131	86	7.15055e-08	4.21409e-07	-0.59
ENSG00000073331	ALPK1	4	+	113346820	113347699	113346820	113346907	113347622	113347699	765	64	1.11506e-09	7.44764e-09	-0.572
ENSG00000178038	ALS2CL	3	-	46712977	46713523	46712977	46713074	46713373	46713523	371	86	0.0118347	0.0368728	-0.508
ENSG00000178038	ALS2CL	3	-	46716055	46717466	46716055	46716229	46717107	46717466	950	86	1.48817e-07	8.56569e-07	-0.292
ENSG00000110497	AMBRA1	11	-	46563494	46564948	46563494	46564531	46564801	46564948	342	86	0.00799337	0.0261231	0.126
ENSG00000196704	AMZ2	17	+	66244144	66244846	66244144	66244227	66244780	66244846	588	49	1.39263e-23	1.88386e-22	0.121
ENSG00000151150	ANK3	10	-	61898274	61898845	61898274	61898479	61898721	61898845	314	86	1.1296e-05	5.42141e-05	0.172
ENSG00000254996	ANKHD1-EIF4EBP3	5	+	139918503	139921866	139918503	139918668	139921756	139921866	3160	86	0.00907494	0.0292111	-0.13
ENSG00000172932	ANKRD13D	11	+	67066528	67067082	67066528	67066595	67067000	67067082	440	49	2.42538e-05	0.000112205	-0.172
ENSG00000100823	APEX1	14	+	20923384	20923862	20923384	20923548	20923736	20923862	260	86	1.82507e-10	1.27755e-09	-0.11
ENSG00000186517	ARHGAP30	1	-	161022415	161023175	161022415	161022587	161023047	161023175	532	86	2.40349e-05	0.000111513	-0.624
ENSG00000197070	ARRDC1	9	+	140507347	140507962	140507347	140507458	140507874	140507962	483	81	7.09586e-55	2.36972e-53	0.11
ENSG00000197070	ARRDC1	9	+	140507347	140507962	140507347	140507458	140507864	140507962	478	86	1.6048e-13	1.372e-12	0.162
ENSG00000160072	ATAD3B	1	+	1421161	1421615	1421161	1421218	1421489	1421615	307	50	7.74791e-06	3.75223e-05	-0.107
ENSG00000168010	ATG16L2	11	+	72533522	72535887	72533522	72533588	72533892	72535887	349	59	1.83123e-09	1.2006e-08	-0.281
ENSG00000105726	ATP13A1	19	-	19767468	19767725	19767468	19767575	19767655	19767725	123	63	0.00736538	0.0244445	-0.191
ENSG00000099624	ATP5D	19	+	1244313	1244823	1244313	1244439	1244735	1244823	363	81	2.82591e-116	2.83121e-114	0.149
ENSG00000162650	ATXN7L2	1	+	110031468	110032750	110031468	110031722	110032551	110032750	901	86	4.36907e-11	3.19071e-10	-0.17
ENSG00000139044	B4GALNT3	12	+	661632	663149	661632	661694	662356	663149	703	55	3.80048e-14	3.36979e-13	-0.42
ENSG00000158850	B4GALT3	1	-	161146223	161146896	161146223	161146369	161146701	161146896	404	86	3.29765e-08	1.97612e-07	-0.44
ENSG00000163930	BAP1	3	-	52440268	52440923	52440268	52440338	52440844	52440923	541	49	1.33995e-12	1.08757e-11	-0.449
ENSG00000074582	BCS1L	2	+	219526919	219527402	219526919	219526983	219527232	219527402	292	57	5.86174e-282	2.08808e-279	-0.216
ENSG00000185963	BICD2	9	-	95473644	95477745	95473644	95475743	95477534	95477745	1863	86	7.4574e-12	5.74722e-11	0.1
ENSG00000137274	BPHL	6	+	3138274	3140743	3138274	3138413	3140619	3140743	2278	86	0.0155538	0.047266	0.141
ENSG00000106009	BRAT1	7	-	2582837	2583596	2582837	2582957	2583223	2583596	338	86	1.90882e-28	3.20402e-27	-0.115
ENSG00000204256	BRD2	6	+	32944338	32945347	32944338	32944713	32945218	32945347	577	86	1.24501e-229	3.62865e-227	-0.136
ENSG00000204256	BRD2	6	+	32944338	32945347	32944338	32944713	32945036	32945347	395	86	1.5804e-06	8.15904e-06	-0.101
ENSG00000178761	C15orf17	15	-	75197004	75197572	75197004	75197053	75197494	75197572	454	27	3.59622e-07	1.99472e-06	-0.332
ENSG00000125149	C16orf70	16	+	67166348	67166814	67166348	67166428	67166719	67166814	350	73	0.000116614	0.00049584	-0.139
ENSG00000196118	C16orf93	16	-	30770662	30771045	30770662	30770779	30770974	30771045	245	64	0.00133787	0.00497587	-0.315
ENSG00000175061	C17orf76-AS1	17	+	16342640	16343567	16342640	16343017	16343498	16343567	529	62	2.30942e-23	3.09791e-22	-0.208
ENSG00000175061	C17orf76-AS1	17	+	16342640	16343017	16342640	16342728	16342894	16343017	233	81	2.52863e-178	4.0534e-176	-0.15
ENSG00000117616	C1orf63	1	-	25570040	25571792	25570040	25570124	25571640	25571792	1579	77	1.55243e-12	1.25684e-11	-0.107
ENSG00000160226	C21orf2	21	-	45750345	45751897	45750345	45750799	45751725	45751897	998	86	0.0075057	0.0248075	0.185
ENSG00000172375	C2CD2L	11	+	118982230	118983102	118982230	118982339	118983037	118983102	742	58	2.60289e-65	1.17533e-63	-0.545
ENSG00000003509	C2orf56	2	+	37468720	37469836	37468720	37468934	37469777	37469836	881	52	5.14772e-14	4.54644e-13	0.169
ENSG00000179152	C3orf23	3	+	44441846	44442826	44441846	44442079	44442694	44442826	687	86	6.57164e-11	4.7452e-10	-0.123
ENSG00000161010	C5orf45	5	-	179264275	179267959	179264275	179264885	179267871	179267959	3053	81	0.0137461	0.0422937	0.134
ENSG00000204564	C6orf136	6	+	30620424	30620886	30620424	30620494	30620578	30620886	131	63	0.00232674	0.00837208	-0.147
ENSG00000241852	C8orf58	8	+	22459484	22459825	22459484	22459593	22459712	22459825	191	86	3.25142e-06	1.62116e-05	-0.102
ENSG00000196642	C9orf86	9	+	139726172	139726822	139726172	139726313	139726713	139726822	472	86	6.14575e-07	3.31705e-06	-0.426
ENSG00000084774	CAD	2	+	27465487	27465841	27465487	27465643	27465739	27465841	172	86	0.00377326	0.0130356	-0.195
ENSG00000110888	CAPRIN2	12	-	30867892	30869610	30867892	30868075	30869441	30869610	1438	86	1.28239e-20	1.51152e-19	-0.513
ENSG00000110888	CAPRIN2	12	-	30872012	30873849	30872012	30872159	30873744	30873849	1657	86	2.13541e-09	1.38867e-08	-0.243
ENSG00000108349	CASC3	17	+	38325850	38328431	38325850	38325915	38326699	38328431	828	58	2.53757e-61	9.92129e-60	-0.191
ENSG00000114423	CBLB	3	-	105399835	105400662	105399835	105400454	105400567	105400662	185	86	7.55639e-07	4.01754e-06	-0.108
ENSG00000154222	CC2D1B	1	-	52821069	52821338	52821069	52821121	52821279	52821338	155	11	5.76416e-06	2.81706e-05	-0.416
ENSG00000154222	CC2D1B	1	-	52826095	52826804	52826095	52826221	52826645	52826804	496	86	0.000442152	0.0017675	-0.103
ENSG00000175455	CCDC14	3	-	123674689	123674962	123674689	123674812	123674892	123674962	123	63	2.39945e-05	0.000111487	0.211
ENSG00000122435	CCDC76	1	+	100605963	100606575	100605963	100606070	100606407	100606575	409	86	0.00804858	0.0262767	-0.141
ENSG00000162004	CCDC78	16	-	775965	776456	775965	776085	776307	776456	294	86	4.21466e-06	2.08522e-05	0.111
ENSG00000162004	CCDC78	16	-	772921	773161	772921	773022	773094	773161	104	60	1.94784e-25	2.83853e-24	0.189
ENSG00000090061	CCNK	14	+	99969055	99969981	99969055	99969321	99969947	99969981	639	27	2.28838e-13	1.93577e-12	-0.428
ENSG00000185324	CDK10	16	+	89759681	89760640	89759681	89759875	89760580	89760640	744	53	3.28912e-29	5.73093e-28	-0.132
ENSG00000185324	CDK10	16	+	89759681	89759875	89759681	89759734	89759805	89759875	65	23	2.33371e-06	1.18384e-05	0.123
ENSG00000117266	CDK18	1	+	205492274	205492753	205492274	205492425	205492610	205492753	257	86	5.98134e-11	4.32871e-10	-0.142
ENSG00000143126	CELSR2	1	+	109814899	109815350	109814899	109815027	109815261	109815350	302	82	4.57056e-06	2.25781e-05	-0.19
ENSG00000102901	CENPT	16	-	67863667	67864451	67863667	67863991	67864292	67864451	373	86	7.28372e-27	1.14469e-25	-0.159
ENSG00000102901	CENPT	16	-	67866130	67866448	67866130	67866257	67866357	67866448	170	84	5.26503e-12	4.10698e-11	0.275
ENSG00000143702	CEP170	1	-	243349080	243349724	243349080	243349374	243349560	243349724	258	86	1.45179e-56	5.00477e-55	-0.172
ENSG00000100288	CHKB	22	-	51020177	51021283	51020177	51020291	51020677	51021283	458	86	9.80308e-05	0.000421296	0.128
ENSG00000103249	CLCN7	16	-	1499276	1500667	1499276	1499328	1500497	1500667	1200	45	0.000311474	0.00126084	-0.439
ENSG00000013441	CLK1	2	-	201724402	201726189	201724402	201724469	201725960	201726189	1537	60	1.40096e-27	2.29157e-26	-0.278
ENSG00000113240	CLK4	5	-	178043882	178045779	178043882	178043949	178045556	178045779	1653	60	0.00348568	0.0121337	-0.164
ENSG00000164309	CMYA5	5	+	79057633	79059032	79057633	79057780	79058884	79059032	1176	86	0.000213853	0.000884661	0.141
ENSG00000169714	CNBP	3	-	128889921	128890381	128889921	128890126	128890288	128890381	234	86	2.16389e-05	0.000100982	-0.22
ENSG00000088038	CNOT3	19	+	54647395	54647870	54647395	54647485	54647741	54647870	325	83	1.84794e-93	1.55908e-91	-0.161
ENSG00000214078	CPNE1	20	-	34213965	34214725	34213965	34214303	34214484	34214725	253	86	0.00934213	0.0299809	0.141
ENSG00000149532	CPSF7	11	-	61183137	61183991	61183137	61183256	61183576	61183991	392	86	7.53208e-20	8.59354e-19	-0.166
ENSG00000160741	CRTC2	1	-	153927348	153927642	153927348	153927465	153927540	153927642	136	86	0.000563528	0.00222223	0.15
ENSG00000060138	CSDA	12	-	10854558	10856747	10854558	10854733	10856658	10856747	1993	82	9.96926e-14	8.66164e-13	-0.138
ENSG00000112659	CUL9	6	+	43163806	43164600	43163806	43164003	43164382	43164600	451	86	1.81426e-09	1.19191e-08	-0.416
ENSG00000213722	DDAH2	6	-	31695949	31696522	31695949	31696069	31696422	31696522	425	86	0.000148644	0.000623758	0.128
ENSG00000013573	DDX11	12	+	31242336	31243028	31242336	31242424	31242819	31243028	462	81	4.04653e-19	4.48899e-18	-0.363
ENSG00000145833	DDX46	5	+	134152119	134153404	134152119	134152293	134153185	134153404	964	86	2.6881e-102	2.4623e-100	-0.256
ENSG00000145833	DDX46	5	+	134152119	134153404	134152119	134152296	134153185	134153404	961	86	1.36136e-31	2.494e-30	-0.154
ENSG00000185163	DDX51	12	-	132625375	132625965	132625375	132625565	132625647	132625965	150	86	2.62451e-26	3.98777e-25	-0.384
ENSG00000185163	DDX51	12	-	132625375	132625965	132625375	132625565	132625819	132625965	326	86	2.24517e-22	2.8792e-21	-0.254
ENSG00000185163	DDX51	12	-	132626042	132626735	132626042	132626501	132626663	132626735	213	65	2.88763e-24	4.0251e-23	-0.121
ENSG00000242612	DECR2	16	+	460971	461578	460971	461076	461360	461578	356	86	3.15106e-28	5.23435e-27	-0.13
ENSG00000184014	DENND5A	11	-	9164268	9165032	9164268	9164392	9164949	9165032	619	76	1.19047e-05	5.70498e-05	-0.122
ENSG00000070413	DGCR2	22	-	19028570	19029472	19028570	19028807	19029319	19029472	584	86	4.89095e-07	2.67128e-06	-0.118
ENSG00000204348	DOM3Z	6	-	31938382	31938924	31938382	31938602	31938688	31938924	158	86	0.00589143	0.0198611	-0.112
ENSG00000172269	DPAGT1	11	-	118971727	118972570	118971727	118971848	118972204	118972570	428	86	9.99729e-45	2.69339e-43	-0.133
ENSG00000136908	DPM2	9	-	130698831	130699802	130698831	130698934	130699712	130699802	847	83	4.49338e-107	4.23699e-105	-0.161
ENSG00000176978	DPP7	9	-	140008694	140009028	140008694	140008830	140008914	140009028	154	86	0.00372659	0.0128923	-0.225
ENSG00000108591	DRG2	17	+	18002946	18003749	18002946	18003037	18003676	18003749	689	64	4.08745e-70	2.14826e-68	0.172
ENSG00000188542	DUSP28	2	+	241500746	241503431	241500746	241500936	241503090	241503431	2226	86	0.00333949	0.0116882	0.247
ENSG00000104529	EEF1D	8	-	144663223	144663498	144663223	144663324	144663455	144663498	153	36	1.26827e-11	9.56722e-11	0.213
ENSG00000115380	EFEMP1	2	-	56149494	56149882	56149494	56149582	56149705	56149882	190	81	3.60108e-06	1.78716e-05	0.147
ENSG00000184110	EIF3C	16	+	28745840	28746164	28745840	28746000	28746098	28746164	145	59	2.84313e-26	4.29956e-25	-0.37
ENSG00000163435	ELF3	1	+	201981084	201981564	201981084	201981306	201981471	201981564	237	86	4.53723e-15	4.27834e-14	0.114
ENSG00000163161	ERCC3	2	-	128046912	128047400	128046912	128047095	128047264	128047400	241	86	1.2824e-13	1.10225e-12	0.202
ENSG00000182944	EWSR1	22	+	29684594	29687588	29684594	29684775	29687553	29687588	2792	28	0.0022605	0.00815202	-0.127
ENSG00000182473	EXOC7	17	-	74083734	74084643	74083734	74083801	74084544	74084643	789	60	0.00648856	0.021737	-0.172
ENSG00000106462	EZH2	7	-	148513775	148515209	148513775	148513870	148514968	148515209	1170	86	8.39734e-05	0.00036529	0.114
ENSG00000131187	F12	5	-	176830481	176831091	176830481	176830618	176830859	176831091	313	86	2.15937e-14	1.96117e-13	0.269
ENSG00000221968	FADS3	11	-	61643830	61644435	61643830	61643927	61644337	61644435	482	86	0.000101327	0.000434878	-0.189
ENSG00000167106	FAM102A	9	-	130703159	130706963	130703159	130705516	130706893	130706963	1426	63	2.75463e-32	5.3201e-31	-0.25
ENSG00000237765	FAM200B	4	+	15687858	15688771	15687858	15688085	15688623	15688771	610	86	0.00297602	0.0105537	-0.16
ENSG00000203780	FANK1	10	+	127697622	127698161	127697622	127697700	127697790	127698161	151	71	8.94644e-25	1.26354e-23	0.229
ENSG00000182325	FBXL6	8	-	145579959	145580373	145579959	145580191	145580259	145580373	122	86	5.26017e-23	6.85533e-22	-0.107
ENSG00000197948	FCHSD1	5	-	141025653	141026289	141025653	141025758	141026169	141026289	483	86	7.0442e-15	6.60342e-14	-0.115
ENSG00000127084	FGD3	9	+	95795050	95796963	95795050	95795155	95796825	95796963	1742	86	1.46178e-05	6.93266e-05	-0.249
ENSG00000115414	FN1	2	-	216243852	216247048	216243852	216244040	216246934	216247048	2966	86	0.00654163	0.0218691	-0.297
ENSG00000157353	FUK	16	+	70512453	70513306	70512453	70512553	70513082	70513306	601	86	6.54926e-34	1.31231e-32	-0.453
ENSG00000157353	FUK	16	+	70512453	70513306	70512453	70512553	70512699	70513306	218	86	0.000981626	0.00374305	0.121
ENSG00000163820	FYCO1	3	-	45959395	45963332	45959395	45960557	45960904	45963332	419	86	1.33156e-12	1.0835e-11	0.103
ENSG00000213930	GALT	9	+	34648758	34649078	34648758	34648891	34648994	34649078	166	77	1.72519e-07	9.78932e-07	-0.338
ENSG00000103365	GGA2	16	-	23504680	23505699	23504680	23504779	23505623	23505699	899	69	1.68407e-05	7.92825e-05	-0.106
ENSG00000204628	GNB2L1	5	-	180668491	180669345	180668491	180668639	180669169	180669345	602	86	1.50306e-45	4.11864e-44	-0.1
ENSG00000204628	GNB2L1	5	-	180668491	180669345	180668491	180668639	180669285	180669345	685	53	4.20891e-35	8.76219e-34	0.169
ENSG00000145736	GTF2H2	5	-	70344588	70344985	70344588	70344676	70344894	70344985	283	79	3.63789e-27	5.7738e-26	0.113
ENSG00000077235	GTF3C1	16	-	27474861	27476157	27474861	27474913	27475715	27476157	833	45	0.00177988	0.00652893	-0.127
ENSG00000077235	GTF3C1	16	-	27474861	27476157	27474861	27474913	27475640	27476157	758	45	5.6175e-09	3.54522e-08	-0.119
ENSG00000143774	GUK1	1	+	228335106	228335400	228335106	228335239	228335368	228335400	140	25	1.99417e-08	1.21777e-07	0.816
ENSG00000103253	HAGHL	16	+	779008	779715	779008	779088	779287	779715	258	73	1.44414e-34	2.98705e-33	0.131
ENSG00000143575	HAX1	1	+	154247425	154247736	154247425	154247477	154247553	154247736	97	45	3.11318e-09	1.98822e-08	0.157
ENSG00000061273	HDAC7	12	-	48177861	48179254	48177861	48178000	48179169	48179254	1233	78	1.71832e-07	9.76764e-07	-0.135
ENSG00000169660	HEXDC	17	+	80398872	80399142	80398872	80398951	80399040	80399142	150	72	1.67895e-16	1.6821e-15	-0.12
ENSG00000096746	HNRNPH3	10	+	70096955	70098444	70096955	70097090	70098259	70098444	1241	86	0.00178659	0.00654608	-0.173
ENSG00000102878	HSF4	16	+	67199848	67200298	67199848	67199973	67200222	67200298	304	69	2.31382e-08	1.40761e-07	0.127
ENSG00000005700	IBTK	6	-	82900789	82901596	82900789	82900933	82901503	82901596	642	86	1.55806e-34	3.20201e-33	-0.145
ENSG00000166411	IDH3A	15	+	78449249	78449973	78449249	78449504	78449889	78449973	448	77	6.03836e-36	1.31694e-34	-0.284
ENSG00000214706	IFRD2	3	-	50326877	50327193	50326877	50327059	50327142	50327193	110	44	2.68741e-27	4.28649e-26	-0.217
ENSG00000056736	IL17RB	3	+	53891642	53892845	53891642	53891717	53892745	53892845	1082	68	1.45588e-35	3.11171e-34	-0.218
ENSG00000163702	IL17RC	3	+	9965564	9965975	9965564	9965821	9965915	9965975	139	53	2.14906e-08	1.30987e-07	0.381
ENSG00000174628	IQCK	16	+	19775169	19775434	19775169	19775222	19775356	19775434	151	31	3.62546e-25	5.2122e-24	-0.303
ENSG00000184216	IRAK1	X	-	153279492	153279729	153279492	153279555	153279600	153279729	46	56	2.31922e-25	3.36444e-24	-0.285
ENSG00000136003	ISCU	12	+	108957835	108958168	108957835	108957931	108958054	108958168	195	86	3.40894e-13	2.86852e-12	0.161
ENSG00000161999	JMJD8	16	-	733684	734155	733684	733781	733860	734155	144	86	1.14492e-10	8.08507e-10	-0.239
ENSG00000161999	JMJD8	16	-	733684	734155	733684	733781	733909	734155	200	86	0.00353655	0.0122708	-0.237
ENSG00000152409	JMY	5	+	78610079	78610674	78610079	78610448	78610481	78610674	52	86	1.70183e-11	1.26885e-10	0.173
ENSG00000166783	KIAA0430	16	-	15728613	15730199	15728613	15728788	15729512	15730199	796	86	2.22156e-22	2.86037e-21	-0.12
ENSG00000213213	KIAA1984	9	+	139700529	139701319	139700529	139701124	139701208	139701319	154	86	9.14954e-127	1.0115e-124	-0.267
ENSG00000079616	KIF22	16	+	29809913	29810505	29809913	29810068	29810295	29810505	299	86	4.14375e-19	4.56524e-18	-0.117
ENSG00000174996	KLC2	11	+	66033903	66035330	66033903	66033961	66034343	66035330	419	51	1.30787e-06	6.81791e-06	-0.311
ENSG00000001631	KRIT1	7	-	91864716	91865856	91864716	91864960	91865726	91865856	838	86	1.90854e-20	2.22502e-19	-0.205
ENSG00000138709	LARP1B	4	+	129028293	129030056	129028293	129028468	129029037	129030056	641	86	0.00148994	0.00550951	-0.157
ENSG00000117385	LEPRE1	1	-	43212045	43213083	43212045	43212523	43212942	43213083	491	86	9.78297e-11	6.93899e-10	0.222
ENSG00000185621	LMLN	3	+	197702899	197703586	197702899	197702982	197703468	197703586	548	76	3.20377e-15	3.03884e-14	0.376
ENSG00000176454	LPCAT4	15	-	34651789	34652410	34651789	34651946	34652311	34652410	437	86	1.46126e-05	6.93266e-05	-0.376
ENSG00000184154	LRTOMT	11	+	71805993	71807941	71805993	71806142	71806424	71807941	354	86	1.74198e-20	2.03825e-19	0.119
ENSG00000099949	LZTR1	22	+	21350251	21351090	21350251	21350401	21350984	21351090	655	86	3.32131e-06	1.65343e-05	-0.21
ENSG00000140400	MAN2C1	15	-	75648946	75649243	75648946	75649026	75649133	75649243	166	73	3.09189e-06	1.54884e-05	-0.29
ENSG00000140400	MAN2C1	15	-	75651399	75651766	75651399	75651494	75651668	75651766	246	86	2.35961e-27	3.80147e-26	0.146
ENSG00000140400	MAN2C1	15	-	75650802	75651149	75650802	75650959	75651044	75651149	156	86	0.0112332	0.0354116	0.227
ENSG00000139625	MAP3K12	12	-	53878040	53878998	53878040	53878149	53878839	53878998	762	86	0.00406074	0.0139387	-0.228
ENSG00000137802	MAPKBP1	15	+	42104713	42105299	42104713	42104851	42105116	42105299	337	86	0.000219869	0.000908376	-0.648
ENSG00000137802	MAPKBP1	15	+	42107456	42107997	42107456	42107603	42107821	42107997	290	86	4.31073e-18	4.58914e-17	-0.341
ENSG00000139793	MBNL2	13	+	97999057	97999321	97999057	97999257	97999294	97999321	30	20	3.71723e-06	1.84195e-05	0.104
ENSG00000166508	MCM7	7	-	99696645	99697376	99696645	99697026	99697211	99697376	257	86	7.65602e-187	1.53407e-184	-0.105
ENSG00000090674	MCOLN1	19	+	7592405	7592846	7592405	7592514	7592749	7592846	307	86	4.10295e-58	1.46156e-56	-0.471
ENSG00000135596	MICAL1	6	-	109767338	109767975	109767338	109767615	109767898	109767975	339	70	2.40558e-36	5.4312e-35	-0.165
ENSG00000164877	MICALL2	7	-	1476377	1477244	1476377	1476492	1477170	1477244	731	67	0.0128819	0.0399412	-0.182
ENSG00000255508	MIR3654	11	-	62340055	62342380	62340055	62340214	62342148	62342380	2006	86	2.20138e-90	1.72137e-88	0.638
ENSG00000158411	MITD1	2	-	99785725	99786073	99785725	99785933	99786012	99786073	112	54	0.00510305	0.0173677	0.119
ENSG00000175727	MLXIP	12	+	122620035	122622137	122620035	122620213	122622015	122622137	1874	86	5.7523e-43	1.48725e-41	0.448
ENSG00000172590	MRPL52	14	+	23299095	23299319	23299095	23299149	23299261	23299319	110	12	0.000133137	0.000563111	0.388
ENSG00000173531	MST1	3	-	49724581	49724911	49724581	49724718	49724796	49724911	142	86	6.93433e-05	0.00030558	-0.223
ENSG00000172732	MUS81	11	+	65632190	65632616	65632190	65632286	65632487	65632616	273	86	4.7815e-129	5.67758e-127	-0.265
ENSG00000172732	MUS81	11	+	65632190	65632616	65632190	65632286	65632585	65632616	309	24	4.15502e-05	0.000187093	0.135
ENSG00000111300	NAA25	12	-	112477032	112478382	112477032	112477143	112478284	112478382	1213	86	3.15093e-219	7.77068e-217	-0.103
ENSG00000103174	NAGPA	16	-	5077135	5077380	5077135	5077199	5077278	5077380	115	57	5.15433e-23	6.74481e-22	-0.116
ENSG00000025770	NCAPH2	22	+	50961445	50961901	50961445	50961595	50961663	50961901	122	86	1.14202e-07	6.63283e-07	-0.106
ENSG00000119638	NEK9	14	-	75572652	75573405	75572652	75572699	75573204	75573405	531	40	1.01842e-07	5.93646e-07	-0.383
ENSG00000151092	NGLY1	3	-	25777799	25778946	25777799	25777891	25778824	25778946	1004	85	0.00317858	0.0111616	-0.126
ENSG00000145029	NICN1	3	-	49462381	49462871	49462381	49462486	49462799	49462871	364	65	4.6754e-05	0.000208185	-0.166
ENSG00000103202	NME4	16	+	448207	449123	448207	448394	448989	449123	667	86	1.05318e-50	3.18537e-49	0.326
ENSG00000140939	NOL3	16	+	67208064	67208847	67208064	67208367	67208523	67208847	228	86	0.00987897	0.0315171	-0.622
ENSG00000198000	NOL8	9	-	95060538	95061236	95060538	95060618	95061165	95061236	584	51	1.11314e-39	2.66324e-38	-0.332
ENSG00000111641	NOP2	12	-	6669263	6669735	6669263	6669492	6669612	6669735	192	86	0.0054069	0.0183434	-0.173
ENSG00000131697	NPHP4	1	-	5922870	5924093	5922870	5923465	5923949	5924093	556	86	0.000302457	0.00123055	-0.244
ENSG00000025434	NR1H3	11	+	47283097	47283569	47283097	47283277	47283469	47283569	264	86	2.52077e-19	2.80611e-18	0.147
ENSG00000223705	NSUN5P1	7	+	75042066	75044301	75042066	75042210	75044162	75044301	2024	86	1.6342e-07	9.33911e-07	-0.152
ENSG00000167799	NUDT8	11	-	67395409	67395871	67395409	67395722	67395793	67395871	113	71	0.00615124	0.0206718	0.138
ENSG00000111325	OGFOD2	12	+	123460357	123461314	123460357	123460414	123461147	123461314	769	50	6.74627e-19	7.38176e-18	0.301
ENSG00000116774	OLFML3	1	+	114522953	114524876	114522953	114523239	114523570	114524876	403	86	4.38021e-12	3.4419e-11	0.243
ENSG00000187848	P2RX2	12	+	133198060	133198558	133198060	133198126	133198204	133198558	115	59	0.00619158	0.0207855	-0.208
ENSG00000135473	PAN2	12	-	56716398	56716993	56716398	56716542	56716845	56716993	375	86	9.86528e-24	1.34017e-22	0.151
ENSG00000090097	PCBP4	3	-	51994541	51994914	51994541	51994658	51994881	51994914	235	26	3.34877e-10	2.28916e-09	-0.252
ENSG00000135749	PCNXL2	1	-	233119881	233122286	233119881	233120223	233121837	233122286	1686	86	0.00115814	0.00434775	0.272
ENSG00000049246	PER3	1	+	7889896	7890221	7889896	7890011	7890065	7890221	94	86	2.96188e-16	2.91282e-15	0.312
ENSG00000127980	PEX1	7	-	92130820	92131393	92130820	92130987	92131203	92131393	288	86	0.00550261	0.018609	-0.132
ENSG00000123349	PFDN5	12	+	53689622	53690251	53689622	53689725	53690213	53690251	505	31	9.14974e-16	8.83556e-15	0.101
ENSG00000123349	PFDN5	12	+	53690213	53691708	53690213	53690335	53691633	53691708	1352	68	0.000599829	0.00235668	0.217
ENSG00000197121	PGAP1	2	-	197711726	197712761	197711726	197711924	197712670	197712761	816	84	1.38212e-05	6.59387e-05	-0.305
ENSG00000070047	PHRF1	11	+	581491	582081	581491	581606	581964	582081	430	86	4.75653e-18	5.03281e-17	-0.334
ENSG00000070047	PHRF1	11	+	581491	582081	581491	581606	581961	582081	427	86	0.000186387	0.000777057	-0.23
ENSG00000215513	PI4KAP1	22	-	20397877	20398336	20397877	20397985	20398184	20398336	271	86	3.03259e-30	5.37153e-29	-0.528
ENSG00000100151	PICK1	22	+	38469779	38470458	38469779	38469830	38470313	38470458	513	44	2.90534e-34	5.93282e-33	-0.167
ENSG00000007541	PIGQ	16	+	630182	630972	630182	630263	630857	630972	654	74	8.50048e-07	4.50455e-06	-0.116
ENSG00000110697	PITPNM1	11	-	67263648	67264907	67263648	67263816	67264701	67264907	957	86	1.60997e-06	8.29833e-06	0.148
ENSG00000008710	PKD1	16	-	2155322	2156025	2155322	2155475	2155865	2156025	462	86	0.00014437	0.000607417	-0.287
ENSG00000171680	PLEKHG5	1	-	6534510	6535198	6534510	6534647	6535106	6535198	530	85	8.08579e-06	3.90996e-05	0.101
ENSG00000152527	PLEKHH2	2	+	43937627	43939522	43937627	43937714	43939363	43939522	1715	80	6.46631e-07	3.47253e-06	0.11
ENSG00000164050	PLXNB1	3	-	48451863	48452445	48451863	48451967	48452276	48452445	381	86	2.86774e-50	8.5925e-49	-0.221
ENSG00000143442	POGZ	1	-	151379082	151379499	151379082	151379107	151379386	151379499	283	18	5.87113e-58	2.06844e-56	-0.213
ENSG00000168002	POLR2G	11	+	62529266	62530338	62529266	62529376	62530013	62530338	709	86	0.000164179	0.000688048	-0.111
ENSG00000168255	POLR2J3	7	-	102207443	102208631	102207443	102207530	102208456	102208631	992	80	0.00335931	0.0117448	0.234
ENSG00000009830	POMT2	14	-	77745071	77746271	77745071	77745212	77746165	77746271	1025	86	1.52765e-19	1.71847e-18	-0.114
ENSG00000164088	PPM1M	3	+	52283189	52284611	52283189	52283338	52283685	52284611	419	86	3.31539e-11	2.44348e-10	0.161
ENSG00000100033	PRODH	22	-	18907218	18909917	18907218	18907311	18908854	18909917	1615	86	3.00372e-21	3.62028e-20	-0.56
ENSG00000185246	PRPF39	14	+	45565626	45565961	45565626	45565695	45565798	45565961	151	62	4.37779e-89	3.34171e-87	0.206
ENSG00000134222	PSRC1	1	-	109823398	109823873	109823398	109823538	109823729	109823873	263	86	1.9849e-06	1.01331e-05	0.184
ENSG00000148334	PTGES2	9	-	130884640	130885413	130884640	130884758	130885212	130885413	526	86	0	0	-0.233
ENSG00000198218	QRICH1	3	-	49070054	49070661	49070054	49070206	49070552	49070661	418	86	0	0	-0.37
ENSG00000213339	QTRT1	19	+	10822836	10823304	10822836	10822975	10823228	10823304	308	69	4.38097e-23	5.75631e-22	0.114
ENSG00000169228	RAB24	5	-	176728925	176729497	176728925	176728988	176729128	176729497	182	56	0.0115044	0.0360761	-0.168
ENSG00000167964	RAB26	16	+	2202820	2203223	2202820	2202886	2202989	2203223	148	59	2.89374e-05	0.000132533	-0.207
ENSG00000099901	RANBP1	22	+	20113825	20114704	20113825	20113891	20114474	20114704	628	59	1.72543e-292	9.21953e-290	-0.157
ENSG00000147274	RBMX	X	-	135961175	135961612	135961175	135961317	135961477	135961612	232	86	8.7628e-05	0.000379642	-0.425
ENSG00000204356	RDBP	6	-	31922331	31922873	31922331	31922654	31922835	31922873	198	31	1.17422e-07	6.80749e-07	-0.126
ENSG00000100918	REC8	14	+	24647811	24648122	24647811	24647878	24647982	24648122	150	60	9.40233e-11	6.71356e-10	-0.234
ENSG00000100918	REC8	14	+	24649005	24649460	24649005	24649112	24649215	24649460	175	86	3.46363e-14	3.11048e-13	-0.12
ENSG00000054967	RELT	11	+	73105521	73106330	73105521	73105779	73106131	73106330	424	86	6.57977e-07	3.52755e-06	-0.441
ENSG00000135945	REV1	2	-	100018706	100019263	100018706	100018809	100019106	100019263	369	86	9.49979e-39	2.22309e-37	-0.198
ENSG00000129667	RHBDF2	17	-	74475163	74475936	74475163	74475359	74475814	74475936	527	86	2.04156e-10	1.41062e-09	-0.355
ENSG00000140983	RHOT2	16	+	719552	720175	719552	719606	720122	720175	509	7	0.00010375	0.000444089	-0.142
ENSG00000140983	RHOT2	16	+	720891	721203	720891	721000	721082	721203	150	86	3.7597e-09	2.39158e-08	0.156
ENSG00000164068	RNF123	3	+	49749911	49751020	49749911	49750089	49750945	49751020	910	68	8.17468e-05	0.000356087	-0.461
ENSG00000164068	RNF123	3	+	49742966	49743498	49742966	49743112	49743414	49743498	365	77	2.94387e-13	2.48369e-12	-0.126
ENSG00000164068	RNF123	3	+	49758232	49758538	49758232	49758327	49758452	49758538	190	79	0.00272124	0.0096829	0.254
ENSG00000174093	RP11-1407O15.2.1	17	-	36361696	36365176	36361696	36361804	36365054	36365176	3322	86	3.58859e-10	2.44788e-09	0.113
ENSG00000261556	RP11-296I10.6.1	16	-	70267326	70267605	70267326	70267428	70267517	70267605	159	81	6.13444e-14	5.38822e-13	0.213
ENSG00000188002	RP11-43F13.1.1	5	-	1599034	1599942	1599034	1599384	1599741	1599942	429	86	2.91556e-22	3.72402e-21	0.104
ENSG00000228106	RP11-452F19.3.1	1	+	223010337	223010726	223010337	223010408	223010560	223010726	202	64	0.000720172	0.00279863	0.151
ENSG00000196756	RP4-564F22.2.1	20	-	37049652	37050888	37049652	37049745	37050738	37050888	1065	86	0.0111054	0.0350778	-0.287
ENSG00000147403	RPL10	X	+	153628143	153628967	153628143	153628282	153628804	153628967	594	86	1.38771e-60	5.29643e-59	-0.158
ENSG00000197958	RPL12	9	-	130211888	130213684	130211888	130211987	130213559	130213684	1644	86	5.85742e-68	2.80282e-66	0.233
ENSG00000231500	RPS18	6	+	33243741	33244287	33243741	33243843	33244167	33244287	396	86	2.78044e-59	1.03652e-57	0.151
ENSG00000140988	RPS2	16	-	2012736	2013257	2012736	2012910	2013149	2013257	311	86	0	0	-0.311
ENSG00000177954	RPS27	1	+	153963238	153963510	153963238	153963278	153963389	153963510	130	33	1.23053e-12	1.00384e-11	0.142
ENSG00000198208	RPS6KL1	14	-	75375803	75376851	75375803	75375893	75376245	75376851	421	83	8.28734e-11	5.94389e-10	-0.286
ENSG00000198208	RPS6KL1	14	-	75377950	75378544	75377950	75378083	75378496	75378544	440	41	1.9883e-16	1.97966e-15	-0.148
ENSG00000124782	RREB1	6	+	7181356	7182315	7181356	7181479	7182102	7182315	695	86	0.000204201	0.000846917	-0.108
ENSG00000052749	RRP12	10	-	99130679	99131923	99130679	99130838	99131829	99131923	1063	86	2.48256e-40	5.98427e-39	-0.104
ENSG00000026036	RTEL1	20	+	62321102	62321563	62321102	62321218	62321439	62321563	293	86	6.31049e-27	9.96621e-26	-0.479
ENSG00000176783	RUFY1	5	+	178986692	178987199	178986692	178986836	178987025	178987199	261	86	0.00430426	0.0147116	0.149
ENSG00000160753	RUSC1	1	+	155295654	155296923	155295654	155295701	155296688	155296923	1013	40	1.2625e-05	6.03213e-05	0.227
ENSG00000020577	SAMD4A	14	+	55251057	55251338	55251057	55251165	55251254	55251338	155	77	0.00164461	0.00605351	0.209
ENSG00000156876	SASS6	1	-	100573183	100573560	100573183	100573273	100573365	100573560	167	83	2.2896e-81	1.46809e-79	-0.151
ENSG00000073060	SCARB1	12	-	125267228	125271049	125267228	125267357	125270902	125271049	3617	86	3.05424e-63	1.28841e-61	-0.119
ENSG00000162512	SDC3	1	-	31349398	31351587	31349398	31350012	31351469	31351587	1529	86	8.39368e-43	2.11891e-41	-0.158
ENSG00000168137	SETD5	3	+	9516132	9516840	9516132	9516266	9516751	9516840	553	82	9.24167e-146	1.4109e-143	-0.235
ENSG00000118515	SGK1	6	-	134495648	134495999	134495648	134495724	134495869	134495999	200	69	0.0113627	0.0357496	0.205
ENSG00000118515	SGK1	6	-	134494411	134494704	134494411	134494495	134494599	134494704	167	77	8.57338e-11	6.13532e-10	0.234
ENSG00000087266	SH3BP2	4	+	2833649	2834139	2833649	2833705	2834057	2834139	376	38	0.00932589	0.0299587	-0.394
ENSG00000112759	SLC29A1	6	+	44197643	44198218	44197643	44197783	44198083	44198218	372	86	0.000382434	0.00153645	-0.104
ENSG00000139613	SMARCC2	12	-	56572187	56572631	56572187	56572318	56572593	56572631	292	31	4.35161e-05	0.000194578	-0.117
ENSG00000136699	SMPD4	2	-	130913607	130914248	130913607	130913708	130914157	130914248	519	84	0.00851917	0.0276442	-0.244
ENSG00000197989	SNHG12	1	-	28906044	28907158	28906044	28906493	28907071	28907158	644	80	1.009e-185	1.90286e-183	-0.24
ENSG00000008513	ST3GAL1	8	-	134487961	134488843	134487961	134488317	134488520	134488843	275	86	9.41336e-226	2.51494e-223	-0.338
ENSG00000103496	STX4	16	+	31045546	31045857	31045546	31045646	31045782	31045857	190	68	8.43028e-06	4.0704e-05	-0.121
ENSG00000131018	SYNE1	6	-	152454410	152456367	152454410	152454623	152456238	152456367	1687	86	0.00724084	0.0240561	-0.309
ENSG00000157625	TAB3	X	-	30861082	30864761	30861082	30861166	30864667	30864761	3564	77	0.00829853	0.0270102	-0.133
ENSG00000103168	TAF1C	16	-	84214933	84215269	84214933	84215069	84215197	84215269	179	65	0.0121045	0.0376036	-0.144
ENSG00000102125	TAZ	X	+	153648370	153648603	153648370	153648433	153648550	153648603	119	16	0.000924567	0.00354141	-0.417
ENSG00000102125	TAZ	X	+	153647881	153648085	153647881	153647962	153648043	153648085	85	23	0.0130964	0.0405281	0.129
ENSG00000070814	TCOF1	5	+	149755283	149755893	149755283	149755472	149755644	149755893	244	86	2.91e-24	4.03873e-23	-0.376
ENSG00000070814	TCOF1	5	+	149771106	149771739	149771106	149771220	149771519	149771739	371	86	3.80494e-14	3.36979e-13	-0.176
ENSG00000140682	TGFB1I1	16	+	31483491	31484877	31483491	31483522	31484761	31484877	1249	24	2.81994e-09	1.80814e-08	-0.248
ENSG00000171914	TLN2	15	+	63045971	63047892	63045971	63046115	63047730	63047892	1687	86	5.00241e-07	2.72287e-06	-0.552
ENSG00000164855	TMEM184A	7	-	1588154	1589581	1588154	1588324	1589489	1589581	1236	85	2.13664e-79	1.31732e-77	-0.233
ENSG00000150433	TMEM218	11	-	124972027	124972705	124972027	124972213	124972629	124972705	471	69	2.98278e-08	1.80091e-07	-0.143
ENSG00000177042	TMEM80	11	+	698868	700235	698868	698888	700141	700235	1252	13	0.00337306	0.01178	0.235
ENSG00000136205	TNS3	7	-	47314751	47319788	47314751	47317818	47319761	47319788	1949	20	2.21859e-16	2.2021e-15	-0.369
ENSG00000186815	TPCN1	12	+	113729678	113730878	113729678	113729763	113730738	113730878	1039	78	7.3683e-05	0.000321836	-0.445
ENSG00000164548	TRA2A	7	-	23561325	23562051	23561325	23561459	23561739	23562051	352	86	0.0125487	0.0389458	0.143
ENSG00000164548	TRA2A	7	-	23561325	23562051	23561325	23561459	23561750	23562051	363	86	3.83927e-07	2.11127e-06	0.159
ENSG00000196459	TRAPPC2	X	-	13730365	13732624	13730365	13731338	13732034	13732624	768	86	1.04948e-10	7.42741e-10	0.254
ENSG00000135451	TROAP	12	+	49723927	49725190	49723927	49724726	49724996	49725190	342	86	4.07879e-05	0.000184437	-0.308
ENSG00000149743	TRPT1	11	-	63991571	63991813	63991571	63991634	63991756	63991813	128	20	2.59285e-05	0.000119779	0.11
ENSG00000196689	TRPV1	17	-	3494257	3494647	3494257	3494410	3494480	3494647	126	86	3.58678e-05	0.000162648	-0.198
ENSG00000115282	TTC31	2	+	74719265	74719572	74719265	74719356	74719430	74719572	132	84	1.79326e-05	8.40524e-05	-0.257
ENSG00000115282	TTC31	2	+	74717151	74717600	74717151	74717254	74717370	74717600	188	86	1.27118e-06	6.63749e-06	0.1
ENSG00000214021	TTLL3	3	+	9876364	9877088	9876364	9876591	9876777	9877088	258	86	1.70194e-09	1.12356e-08	-0.214
ENSG00000128159	TUBGCP6	22	-	50656346	50656831	50656346	50656546	50656617	50656831	128	86	3.61371e-07	1.99751e-06	-0.353
ENSG00000184470	TXNRD2	22	-	19863046	19864757	19863046	19863330	19864562	19864757	1304	86	3.61938e-21	4.31365e-20	0.352
ENSG00000140474	ULK3	15	-	75132574	75132982	75132574	75132657	75132838	75132982	243	76	9.60712e-05	0.000413984	-0.271
ENSG00000140474	ULK3	15	-	75134620	75135017	75134620	75134761	75134879	75135017	190	86	7.48066e-07	3.98389e-06	-0.245
ENSG00000239779	WBP1	2	+	74686564	74686872	74686564	74686689	74686769	74686872	146	86	3.61001e-07	1.99751e-06	0.327
ENSG00000196998	WDR45	X	-	48934303	48935570	48934303	48934409	48935495	48935570	1140	68	1.92719e-09	1.25837e-08	0.141
ENSG00000178252	WDR6	3	+	49049067	49051726	49049067	49051549	49051642	49051726	163	77	2.20856e-55	7.5326e-54	0.127
ENSG00000177082	WDR73	15	-	85191120	85191856	85191120	85191185	85191767	85191856	622	54	1.89895e-07	1.07563e-06	-0.11
ENSG00000161996	WDR90	16	+	705772	706537	705772	705889	706301	706537	484	86	0.00233116	0.0083786	-0.606
ENSG00000142784	WDTC1	1	+	27630111	27631684	27630111	27630286	27631491	27631684	1277	86	1.44289e-16	1.45928e-15	0.123
ENSG00000161179	YDJC	22	-	21983298	21983696	21983298	21983476	21983596	21983696	192	86	0.000612127	0.00239912	0.215
ENSG00000158545	ZC3H18	16	+	88688604	88689752	88688604	88688796	88689626	88689752	902	86	2.49478e-37	5.67252e-36	-0.101
ENSG00000033030	ZCCHC8	12	-	122967825	122968110	122967825	122967891	122968006	122968110	160	59	4.29676e-50	1.2755e-48	-0.124
ENSG00000133858	ZFC3H1	12	-	72004837	72005667	72004837	72004877	72005565	72005667	707	33	7.82433e-24	1.072e-22	-0.178
ENSG00000197114	ZGPAT	20	+	62364938	62366176	62364938	62365091	62366056	62366176	1037	86	2.59474e-06	1.31418e-05	-0.1
ENSG00000172262	ZNF131	5	+	43161350	43162033	43161350	43161708	43161810	43162033	174	86	0.000304897	0.00123891	-0.116
ENSG00000172262	ZNF131	5	+	43161350	43162033	43161350	43161715	43161810	43162033	172	86	0.00306367	0.0108173	-0.107
ENSG00000197363	ZNF517	8	+	146028254	146029623	146028254	146028332	146029509	146029623	1234	71	5.8772e-06	2.86793e-05	-0.272
ENSG00000167962	ZNF598	16	-	2049496	2050482	2049496	2050257	2050409	2050482	204	66	1.16874e-25	1.73472e-24	-0.359
ENSG00000147789	ZNF7	8	+	146054427	146054989	146054427	146054475	146054862	146054989	414	41	1.68898e-05	7.93969e-05	-0.176
ENSG00000147180	ZNF711	X	+	84501935	84502657	84501935	84502189	84502552	84502657	435	86	0.00788114	0.0258617	0.342
ENSG00000198556	ZNF789	7	+	99075896	99079949	99075896	99075979	99077283	99079949	1366	76	1.51335e-11	1.13626e-10	0.111
ENSG00000176371	ZSCAN2	15	+	85163832	85165945	85163832	85164003	85165876	85165945	1921	62	2.60941e-06	1.31952e-05	0.112
ENSG00000159840	ZYX	7	+	143079340	143079778	143079340	143079540	143079685	143079778	217	86	1.07061e-22	1.38962e-21	-0.159

## Sheet: S2 - D
Additional Table S2 -D: Alternative 3' splice site Ct-ERβ
gene_ID	gene_name	chr	strand	longExonStart_0base	longExonEnd	short_exonStart	short_exonEnd	flanking_exonStart	flanking_exonEnd	inclusion_form_length	skip_form_length	PValue	FDR	IncLevelDifference
ENSG00000111271	ACAD10	12	+	112186814	112187007	112186976	112187007	112186120	112186279	172	24	0.00433912	0.0233317	-0.398
ENSG00000131473	ACLY	17	-	40069967	40070153	40069967	40070149	40075132	40075272	86	86	7.00383e-42	9.18902e-40	0.115
ENSG00000101473	ACOT8	20	-	44482561	44482623	44482561	44482618	44483797	44483931	55	50	0.00136772	0.00813193	0.338
ENSG00000135049	AGTPBP1	9	-	88270057	88270235	88270057	88270115	88272349	88272558	157	51	9.7051e-08	1.08213e-06	0.106
ENSG00000175309	AGXT2L2	5	-	177649355	177649546	177649355	177649493	177649852	177649935	122	76	2.0382e-34	1.78274e-32	0.252
ENSG00000100601	ALKBH1	14	-	78141998	78142192	78141998	78142137	78146222	78146313	132	84	0.00804937	0.0405663	0.123
ENSG00000178038	ALS2CL	3	-	46712977	46713258	46712977	46713074	46713373	46713523	256	86	2.25351e-29	1.28548e-27	-0.602
ENSG00000151150	ANK3	10	-	61894028	61894129	61894028	61894116	61898721	61898845	87	81	1.72552e-38	1.99754e-36	-0.134
ENSG00000172932	ANKRD13D	11	+	67066528	67067082	67067000	67067082	67059461	67059651	533	75	4.48628e-34	3.75702e-32	-0.158
ENSG00000132466	ANKRD17	4	-	74000833	74000982	74000833	74000979	74005247	74006000	86	86	0.00653723	0.0337671	-0.167
ENSG00000165138	ANKS6	9	-	101518701	101518888	101518701	101518885	101530362	101530532	86	86	0.00128271	0.00766124	-0.24
ENSG00000133794	ARNTL	11	+	13393709	13393956	13393712	13393956	13391164	13391314	86	86	3.65489e-08	4.25611e-07	0.12
ENSG00000197070	ARRDC1	9	+	140507864	140507962	140507874	140507962	140507347	140507458	86	81	4.19091e-07	4.32951e-06	0.118
ENSG00000213676	ATF6B	6	-	32084813	32084907	32084813	32084884	32085099	32085181	75	53	8.60732e-06	7.34889e-05	-0.1
ENSG00000158850	B4GALT3	1	-	161145597	161145885	161145597	161145864	161146223	161146369	100	86	4.42569e-05	0.000339562	-0.146
ENSG00000140320	BAHD1	15	+	40754110	40754493	40754113	40754493	40750649	40752095	86	86	8.37659e-19	2.37196e-17	0.356
ENSG00000144857	BOC	3	+	112996941	112997104	112996944	112997104	112993221	112993529	86	86	7.11861e-05	0.000529657	-0.111
ENSG00000166164	BRD7	16	-	50354573	50354688	50354573	50354685	50355892	50355949	50	50	1.89878e-06	1.81398e-05	-0.224
ENSG00000112763	BTN2A1	6	+	26467946	26469865	26468175	26469865	26466289	26466316	235	20	1.50471e-08	1.86831e-07	-0.49
ENSG00000156970	BUB1B	15	+	40494590	40494666	40494605	40494666	40493131	40493181	26	11	0.00409433	0.0220757	-0.105
ENSG00000100802	C14orf93	14	-	23468262	23468611	23468262	23468365	23470167	23470246	304	72	3.74012e-05	0.000291507	0.142
ENSG00000196118	C16orf93	16	-	30770662	30770878	30770662	30770779	30770974	30771045	150	64	2.94233e-11	4.54157e-10	-0.478
ENSG00000000460	C1orf112	1	+	169773215	169773381	169773252	169773381	169772309	169772450	116	86	8.44589e-08	9.49801e-07	0.138
ENSG00000055070	C1orf144	1	+	16719722	16719977	16719725	16719977	16717869	16717919	43	43	1.16569e-12	2.02121e-11	0.1
ENSG00000131591	C1orf159	1	-	1025732	1026754	1025732	1025808	1026851	1026945	1001	69	0.000988585	0.0060798	-0.277
ENSG00000117616	C1orf63	1	-	25570040	25570715	25570040	25570124	25571640	25571792	654	77	1.16947e-30	7.54597e-29	-0.141
ENSG00000101247	C20orf7	20	+	13773805	13773873	13773825	13773873	13769234	13769298	32	12	0.000102784	0.000745039	0.695
ENSG00000160298	C21orf58	21	-	47737121	47737262	47737121	47737182	47737925	47738134	127	54	0.00901369	0.0447953	0.265
ENSG00000197603	C5orf42	5	-	37206298	37206527	37206298	37206398	37213660	37213724	172	57	9.53595e-08	1.06629e-06	0.147
ENSG00000146826	C7orf43	7	-	99753293	99753542	99753293	99753448	99754008	99754172	172	86	1.9521e-15	4.19862e-14	-0.114
ENSG00000167535	CACNB3	12	+	49220027	49220301	49220149	49220301	49219442	49219552	194	86	6.8204e-17	1.68837e-15	0.116
ENSG00000153113	CAST	5	+	96100924	96101029	96100927	96101029	96097977	96098076	86	86	2.46998e-05	0.000196799	0.129
ENSG00000204536	CCHCR1	6	-	31124507	31124721	31124507	31124613	31124799	31124866	154	60	7.4677e-30	4.52198e-28	0.134
ENSG00000149187	CELF1	11	-	47500428	47500504	47500428	47500492	47504246	47504408	69	57	0.00579566	0.0303348	0.164
ENSG00000166582	CENPV	17	-	16251929	16252647	16251929	16251999	16253244	16253343	697	63	2.40112e-08	2.90794e-07	-0.108
ENSG00000183137	CEP57L1	6	+	109471320	109471442	109471368	109471442	109467960	109468140	108	67	0.00591273	0.0308245	0.221
ENSG00000170004	CHD3	17	+	7797432	7797583	7797444	7797583	7797122	7797253	91	86	1.43926e-07	1.56489e-06	-0.106
ENSG00000237289	CKMT1B	15	+	43889573	43890525	43890390	43890525	43888605	43888729	889	86	0.00360052	0.0196828	0.219
ENSG00000163539	CLASP2	3	-	33673783	33673866	33673783	33673863	33686248	33686395	76	73	1.62052e-36	1.5557e-34	-0.177
ENSG00000127054	CPSF3L	1	-	1254675	1254904	1254675	1254813	1255835	1255909	151	67	6.03919e-60	1.98086e-57	0.115
ENSG00000175029	CTBP2	10	-	126683037	126683252	126683037	126683175	126686532	126686739	156	86	0.00155246	0.00917492	0.102
ENSG00000105443	CYTH2	19	+	48981322	48981402	48981325	48981402	48978094	48978206	73	70	1.2573e-27	6.10956e-26	0.106
ENSG00000100897	DCAF11	14	+	24586125	24586253	24586180	24586253	24584723	24584935	114	66	1.45699e-12	2.50424e-11	-0.12
ENSG00000139990	DCAF5	14	-	69584855	69584995	69584855	69584992	69585910	69585947	30	30	7.89636e-05	0.000582024	0.21
ENSG00000150401	DCUN1D2	13	-	114138154	114138511	114138154	114138371	114144981	114145006	144	18	0.00244977	0.0139743	-0.193
ENSG00000175197	DDIT3	12	-	57911051	57911378	57911051	57911221	57911488	57911536	184	41	0.00251637	0.0143128	0.109
ENSG00000135164	DMTF1	7	+	86811332	86811653	86811371	86811653	86810624	86810657	58	26	1.7148e-28	8.88088e-27	-0.417
ENSG00000135164	DMTF1	7	+	86811332	86811653	86811543	86811653	86810624	86810657	223	26	5.60578e-05	0.000423585	-0.366
ENSG00000135164	DMTF1	7	+	86811371	86811653	86811543	86811653	86810624	86810657	184	26	8.63188e-05	0.000631507	-0.327
ENSG00000104529	EEF1D	8	-	144672777	144672908	144672777	144672905	144679517	144679585	61	61	0.000232958	0.0015809	0.108
ENSG00000149547	EI24	11	+	125445146	125445304	125445200	125445304	125442353	125442465	133	86	1.19755e-15	2.60417e-14	-0.494
ENSG00000184708	EIF4ENIF1	22	-	31843411	31843554	31843411	31843551	31844138	31844218	73	73	5.98977e-13	1.07163e-11	0.131
ENSG00000149499	EML3	11	-	62378558	62378819	62378558	62378816	62378896	62379068	86	86	8.05198e-18	2.12702e-16	0.375
ENSG00000146904	EPHA1	7	-	143095413	143096038	143095413	143095541	143096350	143096506	569	86	1.39567e-09	1.948e-08	0.17
ENSG00000182944	EWSR1	22	+	29687550	29687588	29687553	29687588	29684594	29684775	31	28	0.000785622	0.00489755	-0.171
ENSG00000197798	FAM118B	11	+	126131319	126131379	126131322	126131379	126126461	126126747	53	50	5.00611e-07	5.10467e-06	-0.129
ENSG00000082269	FAM135A	6	+	71234045	71236401	71234633	71236401	71233669	71233824	660	86	1.26713e-08	1.59343e-07	-0.429
ENSG00000100908	FAM158A	14	-	24608753	24608998	24608753	24608823	24610097	24610174	208	47	0.000271563	0.00182055	0.107
ENSG00000170264	FAM161A	2	-	62066555	62067716	62066555	62067660	62069256	62069495	135	86	0.00452059	0.0241754	0.261
ENSG00000146067	FAM193B	5	-	176958953	176959201	176958953	176959132	176959443	176959642	148	86	2.50321e-11	3.879e-10	0.159
ENSG00000213185	FAM24B	10	-	124609939	124610066	124609939	124610036	124615160	124615302	109	86	0.00394735	0.02143	0.18
ENSG00000102710	FAM48A	13	-	37596147	37596454	37596147	37596217	37598171	37598330	286	63	0.00829157	0.0414684	0.13
ENSG00000226711	FAM66C	12	+	8347308	8347392	8347324	8347392	8346798	8347077	77	61	0.00409217	0.0220757	0.147
ENSG00000180488	FAM73A	1	+	78338685	78338805	78338688	78338805	78332022	78332076	47	47	1.14052e-07	1.26098e-06	-0.287
ENSG00000244026	FAM86DP	3	-	75475600	75475772	75475600	75475750	75479982	75480065	91	76	3.6313e-06	3.25576e-05	0.162
ENSG00000188878	FBF1	17	-	73919266	73919722	73919266	73919719	73921427	73921527	86	86	5.65802e-15	1.17831e-13	0.5
ENSG00000132004	FBXW9	19	-	12800775	12801014	12800775	12800924	12801979	12802071	168	85	6.19303e-06	5.44102e-05	-0.13
ENSG00000157353	FUK	16	+	70512699	70513306	70513082	70513306	70512453	70512553	455	86	1.24942e-28	6.55696e-27	-0.445
ENSG00000141013	GAS8	16	+	90097583	90097904	90097597	90097904	90094043	90094130	87	80	1.07251e-16	2.55842e-15	0.295
ENSG00000204120	GIGYF2	2	+	233625189	233625301	233625193	233625301	233613696	233613792	86	86	1.08446e-13	2.05687e-12	-0.628
ENSG00000106415	GLCCI1	7	+	8095062	8095179	8095065	8095179	8062112	8062199	80	80	5.4007e-16	1.19422e-14	0.245
ENSG00000172534	HCFC1	X	-	153217964	153218541	153217964	153218409	153219057	153219221	204	86	3.47115e-09	4.695e-08	-0.561
ENSG00000205581	HMGN1	21	-	40719304	40719409	40719304	40719404	40720217	40720265	41	41	3.28845e-12	5.46133e-11	0.102
ENSG00000073009	IKBKG	X	+	153786746	153786865	153786749	153786865	153784379	153784591	86	86	2.85305e-06	2.61153e-05	0.157
ENSG00000204084	INPP5B	1	-	38343859	38344164	38343859	38343995	38345756	38345866	241	86	1.30336e-10	1.9432e-09	-0.105
ENSG00000164066	INTU	4	+	128606596	128609022	128608832	128609022	128605563	128605641	2293	71	1.68016e-63	6.01192e-61	0.362
ENSG00000172977	KAT5	11	+	65481965	65482214	65482130	65482214	65481244	65481319	210	59	1.13041e-57	2.78081e-55	0.105
ENSG00000089094	KDM2B	12	-	121881814	121882084	121881814	121882075	121882252	121882339	82	80	0.00526215	0.0277638	0.165
ENSG00000138688	KIAA1109	4	+	123145652	123145832	123145655	123145832	123141487	123141625	86	86	0.00102274	0.00623142	0.162
ENSG00000116977	LGALS8	1	+	236702178	236702389	236702185	236702389	236700796	236700885	82	82	2.46028e-22	8.72401e-21	0.172
ENSG00000132793	LPIN3	20	+	39977728	39977812	39977731	39977812	39977258	39977527	77	74	0.00348304	0.0191203	0.204
ENSG00000160932	LY6E	8	+	144102299	144102408	144102304	144102408	144100249	144100536	86	86	7.55085e-05	0.000560758	-0.261
ENSG00000196547	MAN2A2	15	+	91455746	91455894	91455771	91455894	91455272	91455509	104	86	0.00335691	0.0185053	-0.234
ENSG00000134138	MEIS2	15	-	37187351	37187462	37187351	37187441	37188828	37188887	63	49	2.91132e-10	4.24406e-09	-0.436
ENSG00000169519	METTL15	11	+	28318299	28318478	28318343	28318478	28311752	28311944	123	86	3.71867e-07	3.88241e-06	-0.153
ENSG00000155275	METTL19	4	+	8451395	8451615	8451424	8451615	8448202	8448317	108	86	1.46033e-17	3.73238e-16	-0.143
ENSG00000102858	MGRN1	16	+	4736259	4740973	4738796	4740973	4733843	4733933	2606	83	8.29494e-17	2.003e-15	0.329
ENSG00000167965	MLST8	16	+	2256479	2256660	2256484	2256660	2256358	2256410	45	45	0.00485391	0.0257479	0.445
ENSG00000167965	MLST8	16	+	2256031	2256215	2256061	2256215	2255456	2255513	73	50	0.00617052	0.0320411	0.689
ENSG00000072415	MPP5	14	+	67745734	67746254	67745966	67746254	67736417	67736500	294	76	1.9352e-27	9.06779e-26	-0.163
ENSG00000154889	MPPE1	18	-	11886711	11886780	11886711	11886777	11886915	11887024	62	59	5.00555e-15	1.04797e-13	-0.229
ENSG00000154889	MPPE1	18	-	11896982	11897355	11896982	11897130	11906201	11906308	297	86	1.57942e-72	1.0361e-69	0.128
ENSG00000115204	MPV17	2	-	27535860	27536021	27535860	27535941	27545314	27545389	129	56	1.30575e-11	2.05577e-10	0.253
ENSG00000182979	MTA1	14	+	105930752	105930904	105930799	105930904	105930368	105930484	126	86	8.46179e-37	8.5399e-35	0.158
ENSG00000172732	MUS81	11	+	65632487	65632616	65632585	65632616	65632190	65632286	110	24	3.64816e-18	1.01838e-16	0.244
ENSG00000132781	MUTYH	1	-	45799084	45799236	45799084	45799169	45800062	45800183	138	78	0.000999334	0.00612676	-0.301
ENSG00000132781	MUTYH	1	-	45799084	45799275	45799084	45799169	45800062	45800183	170	78	0.00011584	0.000835068	-0.289
ENSG00000132781	MUTYH	1	-	45799084	45799266	45799084	45799233	45800062	45800183	112	86	0.00812392	0.0407334	-0.239
ENSG00000013364	MVP	16	+	29841794	29841995	29841835	29841995	29831793	29831831	65	31	4.90377e-18	1.34036e-16	-0.164
ENSG00000118513	MYB	6	+	135517863	135518461	135518098	135518461	135516885	135517140	307	86	1.85433e-07	1.99417e-06	-0.233
ENSG00000128915	NARG2	15	-	60760259	60760521	60760259	60760361	60768261	60768366	232	86	5.4974e-05	0.000417717	-0.117
ENSG00000145029	NICN1	3	-	49462381	49462579	49462381	49462486	49462799	49462871	151	65	0.00723245	0.0369221	-0.233
ENSG00000196290	NIF3L1	2	+	201756640	201757102	201756691	201757102	201754049	201754114	102	58	9.64578e-05	0.000700476	-0.201
ENSG00000172113	NME6	3	-	48337608	48337726	48337608	48337648	48338216	48338319	104	33	7.03251e-05	0.000524242	0.121
ENSG00000126883	NUP214	9	+	134022873	134022971	134022876	134022971	134021515	134021691	86	86	1.03928e-33	8.34815e-32	-0.286
ENSG00000111325	OGFOD2	12	+	123461147	123461314	123461200	123461314	123460357	123460414	96	50	6.6744e-15	1.38265e-13	-0.24
ENSG00000111325	OGFOD2	12	+	123462906	123463116	123462988	123463116	123461417	123461517	161	86	2.97725e-06	2.7126e-05	-0.108
ENSG00000154814	OXNAD1	3	+	16312435	16312578	16312451	16312578	16310632	16310782	95	86	8.49603e-29	4.58087e-27	0.109
ENSG00000100105	PATZ1	22	-	31724772	31724910	31724772	31724845	31731677	31731849	124	66	0.000668347	0.00420898	-0.158
ENSG00000178104	PDE4DIP	1	-	144880741	144880861	144880741	144880858	144881429	144881622	86	86	5.67871e-07	5.74587e-06	0.115
ENSG00000157911	PEX10	1	-	2338158	2338394	2338158	2338334	2339890	2340297	139	86	8.33941e-31	5.75858e-29	-0.118
ENSG00000123349	PFDN5	12	+	53690213	53691708	53691633	53691708	53689622	53689725	1474	68	6.14959e-72	3.45782e-69	0.257
ENSG00000121716	PILRB	7	+	99947353	99947510	99947421	99947510	99943487	99943591	143	82	0.000707277	0.00443287	-0.267
ENSG00000143398	PIP5K1A	1	+	151196720	151196755	151196723	151196755	151171028	151171557	28	25	0.0102578	0.0498452	0.1
ENSG00000127564	PKMYT1	16	-	3023138	3023446	3023138	3023216	3024000	3024158	287	71	3.33594e-20	1.01785e-18	0.111
ENSG00000127564	PKMYT1	16	-	3023138	3023254	3023138	3023216	3024000	3024158	102	71	1.28858e-07	1.41278e-06	0.139
ENSG00000090924	PLEKHG2	19	+	39905628	39905900	39905631	39905900	39904704	39904835	86	86	6.17076e-18	1.65225e-16	-0.265
ENSG00000068137	PLEKHH3	17	-	40824103	40824410	40824103	40824230	40825193	40825314	252	86	3.95625e-09	5.33281e-08	0.119
ENSG00000188313	PLSCR1	3	-	146239330	146239492	146239330	146239488	146243391	146243434	36	36	9.1494e-37	9.00301e-35	-0.341
ENSG00000188313	PLSCR1	3	-	146239330	146239840	146239330	146239492	146243391	146243434	370	36	4.65522e-36	4.36261e-34	0.213
ENSG00000140650	PMM2	16	+	8895937	8896246	8896117	8896246	8895655	8895767	252	86	4.22531e-06	3.77116e-05	0.277
ENSG00000168255	POLR2J3	7	-	102183971	102184149	102183971	102184108	102185152	102185223	98	64	5.16487e-08	5.9268e-07	-0.265
ENSG00000155367	PPM1J	1	-	113254966	113255082	113254966	113255079	113255365	113255653	86	86	4.89353e-07	5.01587e-06	-0.107
ENSG00000125503	PPP1R12C	19	-	55604150	55604236	55604150	55604233	55604383	55604444	47	44	0.000271973	0.00182055	0.191
ENSG00000124224	PPP4R1L	20	-	56815570	56815766	56815570	56815666	56818567	56818761	172	86	1.04594e-45	1.64672e-43	-0.154
ENSG00000110075	PPP6R3	11	+	68355412	68355492	68355445	68355492	68343425	68343511	66	33	0.00032232	0.00212149	-0.137
ENSG00000205352	PRR13	12	+	53837174	53837557	53837350	53837557	53836478	53836517	194	32	4.15301e-16	9.34071e-15	0.116
ENSG00000130723	PRRC2B	9	+	134357757	134357949	134357760	134357949	134357112	134357195	76	76	2.28033e-49	4.27398e-47	-0.402
ENSG00000117523	PRRC2C	1	+	171482133	171482311	171482139	171482311	171481170	171481339	86	86	1.716e-55	3.75232e-53	-0.112
ENSG00000041357	PSMA4	15	+	78834518	78834987	78834824	78834987	78834246	78834272	311	19	0.000179626	0.00125134	-0.265
ENSG00000146733	PSPH	7	-	56101653	56101847	56101653	56101799	56118830	56119297	127	86	8.72996e-39	1.04125e-36	0.184
ENSG00000088179	PTPN4	2	+	120635018	120635118	120635039	120635118	120634898	120634941	36	22	1.15037e-22	4.19247e-21	-0.154
ENSG00000134644	PUM1	1	-	31452908	31453013	31452908	31453010	31454158	31454252	86	86	0.000722726	0.00452249	-0.22
ENSG00000111344	RASAL1	12	-	113544901	113545400	113544901	113545046	113545889	113546030	426	86	0.00281675	0.0158461	-0.601
ENSG00000100320	RBFOX2	22	-	36155934	36156079	36155934	36156067	36157248	36157341	91	86	2.16875e-14	4.37755e-13	-0.147
ENSG00000102317	RBM3	X	+	48434202	48434471	48434309	48434471	48433948	48434055	179	86	0.00052996	0.00338623	0.201
ENSG00000184863	RBM33	7	+	155556502	155556712	155556505	155556712	155537654	155538296	86	86	0.000136559	0.000977266	0.148
ENSG00000076053	RBM7	11	+	114276427	114276521	114276430	114276521	114273549	114273637	81	79	0.00577487	0.0302662	0.152
ENSG00000157450	RNF111	15	+	59384711	59384839	59384735	59384839	59383257	59383353	103	86	0.00114522	0.00690289	0.253
ENSG00000175634	RPS6KB2	11	+	67199823	67199963	67199826	67199963	67198838	67198986	86	86	0.000132105	0.000947116	0.268
ENSG00000111011	RSRC2	12	-	123003385	123003598	123003385	123003576	123005050	123005128	86	71	7.61479e-17	1.87324e-15	-0.146
ENSG00000258366	RTEL1.1	20	+	62293748	62293980	62293898	62293980	62293202	62293296	211	75	5.72267e-58	1.70285e-55	-0.142
ENSG00000160753	RUSC1	1	+	155296370	155296923	155296688	155296923	155295654	155295701	344	40	9.75785e-06	8.27735e-05	0.209
ENSG00000160753	RUSC1	1	+	155296400	155296923	155296688	155296923	155295654	155295701	314	40	0.000207291	0.00143391	0.222
ENSG00000160633	SAFB	19	+	5667357	5667461	5667363	5667461	5667056	5667175	86	86	7.63968e-06	6.57982e-05	-0.188
ENSG00000160633	SAFB	19	+	5661528	5661819	5661531	5661819	5657251	5657358	86	86	1.72375e-41	2.18861e-39	0.27
ENSG00000139697	SBNO1	12	-	123829804	123830117	123829804	123830114	123832575	123832680	86	86	7.55978e-75	9.91844e-72	-0.148
ENSG00000148396	SEC16A	9	-	139341306	139341467	139341306	139341401	139341678	139341816	145	86	1.55267e-08	1.91577e-07	0.203
ENSG00000112701	SENP6	6	+	76350399	76350420	76350402	76350420	76344422	76344527	14	11	1.06286e-06	1.04585e-05	-0.185
ENSG00000164402	SEPT8	5	-	132099397	132099584	132099397	132099578	132099915	132100111	86	86	0.000140634	0.00100278	0.196
ENSG00000103037	SETD6	16	+	58551954	58552135	58552084	58552135	58550711	58550832	160	44	3.86314e-05	0.000300501	0.129
ENSG00000170364	SETMAR	3	+	4355330	4355445	4355350	4355445	4354581	4354913	99	86	1.17196e-16	2.76219e-15	-0.352
ENSG00000168066	SF1	11	-	64532077	64533627	64532077	64532990	64534371	64534551	709	86	4.94263e-30	3.03972e-28	0.24
ENSG00000169247	SH3TC2	5	-	148422256	148422400	148422256	148422379	148424095	148424201	100	86	3.89879e-08	4.51343e-07	0.138
ENSG00000160584	SIK3	11	-	116728525	116729415	116728525	116729235	116729980	116730320	252	86	7.17856e-16	1.57848e-14	0.243
ENSG00000139370	SLC15A4	12	-	129294487	129294656	129294487	129294598	129299319	129299615	137	86	4.26329e-38	4.79438e-36	0.133
ENSG00000114120	SLC25A36	3	+	140685775	140685878	140685841	140685878	140681968	140682069	89	30	1.91318e-05	0.000155906	-0.192
ENSG00000013306	SLC25A39	17	-	42399786	42399920	42399786	42399896	42400651	42400711	70	53	1.21805e-08	1.54156e-07	-0.214
ENSG00000164638	SLC29A4	7	+	5331323	5331452	5331360	5331452	5330754	5330868	115	85	6.66332e-06	5.81683e-05	0.337
ENSG00000102100	SLC35A2	X	-	48762022	48762759	48762022	48762169	48763668	48763820	662	86	1.70282e-71	8.37789e-69	0.238
ENSG00000080189	SLC35C2	20	-	44983711	44983880	44983711	44983817	44984440	44984513	122	66	0.000786395	0.00489755	0.211
ENSG00000080189	SLC35C2	20	-	44983711	44983918	44983711	44983817	44984440	44984513	153	66	0.0011376	0.00687804	0.327
ENSG00000137776	SLTM	15	-	59191667	59192136	59191667	59192082	59193458	59193486	68	21	5.50127e-14	1.06142e-12	0.134
ENSG00000163104	SMARCAD1	4	+	95200073	95200201	95200079	95200201	95199766	95199884	86	86	0.0072115	0.0368629	0.194
ENSG00000100335	SMCR7L	22	+	39908236	39908499	39908322	39908499	39907853	39908031	165	86	6.06817e-31	4.3426e-29	0.196
ENSG00000136699	SMPD4	2	-	130914157	130914386	130914157	130914248	130914823	130914969	208	84	5.85198e-86	1.15167e-82	-0.313
ENSG00000067066	SP100	2	+	231338038	231338155	231338098	231338155	231334729	231334813	94	41	6.39107e-17	1.5921e-15	0.128
ENSG00000144228	SPOPL	2	+	139308472	139308624	139308543	139308624	139308052	139308174	138	74	1.87223e-05	0.000152886	-0.101
ENSG00000144228	SPOPL	2	+	139308472	139308624	139308543	139308624	139307726	139307864	138	74	7.7966e-05	0.000575749	0.306
ENSG00000087087	SRRT	7	+	100482833	100482991	100482836	100482991	100482543	100482661	86	86	7.4453e-22	2.54823e-20	-0.122
ENSG00000188529	SRSF10	1	-	24301463	24301570	24301463	24301560	24304400	24304763	89	86	8.50302e-10	1.20388e-08	0.127
ENSG00000131748	STARD3	17	+	37814225	37814775	37814657	37814775	37814027	37814105	489	71	2.00737e-05	0.000162572	0.234
ENSG00000166263	STXBP4	17	+	53076986	53077203	53076992	53077203	53076705	53076812	86	86	3.65663e-12	6.02197e-11	0.345
ENSG00000137501	SYTL2	11	-	85428525	85428769	85428525	85428573	85429832	85429886	184	2	0.0101729	0.0495345	0.143
ENSG00000157625	TAB3	X	-	30861082	30864761	30861082	30861166	30870894	30871055	3658	77	8.8221e-25	3.69402e-23	0.316
ENSG00000203705	TATDN3	1	+	212985589	212985670	212985592	212985670	212981077	212981190	74	71	2.2232e-41	2.73453e-39	0.463
ENSG00000154114	TBCEL	11	+	120924259	120924441	120924338	120924441	120918236	120918376	158	86	3.588e-94	1.41224e-90	0.199
ENSG00000177565	TBL1XR1	3	-	176767784	176767926	176767784	176767906	176769291	176769514	99	86	0.0013106	0.00781596	0.137
ENSG00000187735	TCEA1	8	-	54915451	54915646	54915451	54915500	54922989	54923052	144	12	5.10267e-07	5.18969e-06	0.317
ENSG00000187735	TCEA1	8	-	54915451	54915652	54915451	54915500	54922989	54923052	150	12	8.06771e-08	9.09871e-07	0.34
ENSG00000140262	TCF12	15	+	57565227	57565460	57565230	57565460	57555309	57555472	86	86	0.000633036	0.00400583	0.113
ENSG00000083544	TDRD3	13	+	61147746	61148012	61147749	61148012	61141658	61141784	86	86	0.00303252	0.0169787	0.276
ENSG00000114126	TFDP2	3	-	141692889	141693036	141692889	141693033	141697361	141697524	86	86	2.88085e-08	3.44651e-07	0.178
ENSG00000100109	TFIP11	22	-	26907084	26907283	26907084	26907161	26908064	26908141	162	54	1.98706e-10	2.90746e-09	0.209
ENSG00000126768	TIMM17B	X	-	48752634	48752784	48752634	48752737	48754041	48754141	126	86	0.00286436	0.0160829	0.181
ENSG00000126768	TIMM17B	X	-	48752634	48753255	48752634	48752737	48754041	48754141	590	86	6.87115e-08	7.81643e-07	0.459
ENSG00000137221	TJAP1	6	+	43466660	43466838	43466712	43466838	43465618	43465715	131	86	8.05158e-17	1.95624e-15	-0.12
ENSG00000198270	TMEM116	12	-	112371689	112374634	112371689	112371834	112374963	112375047	2863	77	0.000123674	0.000889907	0.144
ENSG00000244187	TMEM141	9	+	139686398	139686810	139686702	139686810	139686162	139686229	350	60	1.64123e-13	3.0328e-12	0.19
ENSG00000164855	TMEM184A	7	-	1589940	1590031	1589940	1590015	1590452	1590618	84	68	1.45046e-07	1.57273e-06	-0.136
ENSG00000189362	TMEM194B	2	-	191383677	191383909	191383677	191383748	191389988	191390104	211	64	0.000241482	0.00163593	0.125
ENSG00000205084	TMEM231	16	-	75579723	75579975	75579723	75579852	75589701	75589871	195	86	2.92616e-20	8.99794e-19	-0.109
ENSG00000105576	TNPO2	19	-	12812885	12812991	12812885	12812961	12813636	12813732	92	69	0.00165	0.00970762	0.111
ENSG00000132773	TOE1	1	+	45808406	45808674	45808514	45808674	45808055	45808315	180	86	0.00122447	0.00733563	-0.292
ENSG00000100284	TOM1	22	+	35729167	35729490	35729396	35729490	35728973	35729007	242	27	0.00340456	0.0187155	-0.333
ENSG00000043514	TRIT1	1	-	40313657	40313769	40313657	40313763	40315790	40315933	86	86	1.1999e-06	1.17483e-05	0.175
ENSG00000135951	TSGA10	2	-	99725851	99726019	99725851	99725975	99727312	99727378	96	59	2.22442e-07	2.37272e-06	0.113
ENSG00000143643	TTC13	1	-	231051938	231052048	231051938	231052045	231056255	231056340	78	78	0.000814029	0.00505366	-0.123
ENSG00000173511	VEGFB	11	+	64004891	64005127	64004992	64005127	64004658	64004694	116	29	7.8033e-06	6.69146e-05	0.133
ENSG00000048707	VPS13D	1	+	12401836	12401942	12401839	12401942	12395761	12395884	86	86	3.05674e-08	3.6239e-07	-0.114
ENSG00000162923	WDR26	1	-	224612219	224612421	224612219	224612356	224619178	224619283	144	86	0.00598895	0.0311806	-0.249
ENSG00000196998	WDR45	X	-	48934303	48934484	48934303	48934412	48935301	48935406	151	86	2.84558e-06	2.61153e-05	-0.224
ENSG00000196998	WDR45	X	-	48934303	48934463	48934303	48934412	48935301	48935406	130	86	1.30788e-05	0.000108833	-0.176
ENSG00000015153	YAF2	12	-	42604349	42604482	42604349	42604421	42631400	42631526	119	65	4.76629e-06	4.21576e-05	-0.333
ENSG00000058673	ZC3H11A	1	+	203771779	203772144	203772084	203772144	203770702	203770756	305	14	6.83167e-65	2.68895e-62	0.256
ENSG00000123200	ZC3H13	13	-	46539414	46539567	46539414	46539564	46541638	46542163	86	86	2.5467e-08	3.05604e-07	-0.107
ENSG00000186908	ZDHHC17	12	+	77209636	77209799	77209677	77209799	77208925	77208990	92	58	8.75993e-07	8.79569e-06	-0.117
ENSG00000120784	ZFP30	19	-	38134165	38134264	38134165	38134261	38135510	38135637	86	86	3.71468e-05	0.000290099	0.22
ENSG00000155256	ZFYVE27	10	+	99511132	99511219	99511147	99511219	99510087	99510227	80	65	8.14894e-18	2.13828e-16	0.143
ENSG00000170949	ZNF160	19	-	53594665	53594806	53594665	53594782	53594889	53594973	94	77	0.00161789	0.00953293	-0.225
ENSG00000175787	ZNF169	9	+	97061729	97063736	97062096	97063736	97055255	97055351	439	86	0.00032078	0.00211489	-0.276
ENSG00000010539	ZNF200	16	-	3272324	3274613	3272324	3274610	3282420	3282547	86	86	1.25492e-13	2.35208e-12	0.122
ENSG00000089335	ZNF302	19	+	35174056	35174143	35174059	35174143	35173681	35173802	80	77	0.00449043	0.0240467	0.254
ENSG00000162664	ZNF326	1	+	90472903	90473309	90473170	90473309	90470691	90470803	339	86	3.17779e-06	2.87536e-05	0.135
ENSG00000197647	ZNF433	19	-	12128980	12129195	12128980	12129107	12145642	12145689	121	40	0.000198313	0.00137665	-0.109
ENSG00000162714	ZNF496	1	-	247492490	247492917	247492490	247492870	247493267	247493383	126	86	8.65833e-58	2.27195e-55	0.23

## Sheet: S2 - E
Additional Table S2 - E: Alternative 5' splice site Ct-ERβ
gene_ID	gene_name	chr	strand	longExonStart_0base	longExonEnd	short_exonStart	short_exonEnd	flanking_exonStart	flanking_exonEnd	inclusion_form_length	skip_form_length	PValue	FDR	IncLevelDifference
ENSG00000119688	ABCD4	14	-	74764341	74764772	74764632	74764772	74763035	74763152	363	86	1.16043e-24	3.80332e-23	-0.157
ENSG00000160179	ABCG1	21	+	43707998	43708183	43707998	43708147	43708320	43708422	115	86	1.18753e-05	9.32249e-05	-0.113
ENSG00000243004	AC005062.2.1	7	-	20007759	20008018	20007776	20008018	20000544	20000617	76	66	0.000185929	0.00123419	0.279
ENSG00000214293	AC090421.1.1	7	-	77325212	77325582	77325488	77325582	77314518	77314645	348	86	7.77483e-26	2.75481e-24	0.201
ENSG00000152117	AC093838.4.1	2	+	132257776	132257923	132257776	132257919	132258078	132258154	69	69	2.6652e-22	7.51414e-21	-0.116
ENSG00000145808	ADAMTS19	5	+	128861976	128862208	128861976	128862149	128863440	128863524	129	77	8.36992e-06	6.71129e-05	-0.176
ENSG00000105221	AKT2	19	-	40742163	40743998	40743875	40743998	40741796	40742011	1784	86	4.07332e-07	3.76065e-06	0.163
ENSG00000159363	ATP13A2	1	-	17331186	17331316	17331201	17331316	17330826	17330906	81	73	2.33195e-06	1.97237e-05	-0.374
ENSG00000141577	AZI1	17	-	79171905	79172097	79171914	79172097	79171511	79171688	88	86	2.07695e-11	2.88135e-10	-0.176
ENSG00000182240	BACE2	21	+	42613745	42613874	42613745	42613866	42615302	42615437	87	86	3.3621e-46	4.6397e-44	0.154
ENSG00000074582	BCS1L	2	+	219525029	219525205	219525029	219525144	219525661	219526030	140	86	0.000778323	0.00469141	0.156
ENSG00000165626	BEND7	10	-	13541738	13542080	13541777	13542080	13538765	13538888	118	86	3.36208e-08	3.49816e-07	0.206
ENSG00000134825	C11orf10	11	-	61557846	61558074	61557894	61558074	61557256	61557462	127	86	1.07655e-08	1.20116e-07	0.259
ENSG00000150776	C11orf57	11	+	111946290	111946408	111946290	111946374	111948938	111949039	104	77	0.00114378	0.00672421	0.302
ENSG00000133943	C14orf159	14	+	91681748	91682137	91681748	91681900	91691027	91691699	309	86	0.00635528	0.0305193	-0.354
ENSG00000167861	C17orf28	17	-	72959834	72960005	72959865	72960005	72959059	72959176	110	86	2.63023e-32	1.2539e-30	0.181
ENSG00000183597	C22orf25	22	+	20024282	20024617	20024282	20024377	20030877	20030966	308	82	2.54933e-72	9.54906e-70	-0.267
ENSG00000156170	C8orf38	8	+	96044222	96044326	96044222	96044322	96047681	96047804	86	86	0.00508335	0.0254384	-0.154
ENSG00000216937	CCDC7	10	+	32735067	32735559	32735067	32735325	32740519	32740849	306	86	0.00358434	0.0185734	-0.261
ENSG00000162004	CCDC78	16	-	775412	775580	775445	775580	775236	775293	76	50	4.59696e-29	1.85434e-27	0.121
ENSG00000221978	CCNL2	1	-	1328058	1328183	1328169	1328183	1326145	1326245	104	7	0.00119306	0.00696703	0.237
ENSG00000143702	CEP170	1	-	243305587	243305765	243305617	243305765	243303238	243303409	109	86	6.69657e-06	5.43604e-05	-0.104
ENSG00000143702	CEP170	1	-	243305617	243305765	243305668	243305765	243303238	243303409	130	86	1.01884e-11	1.444e-10	0.213
ENSG00000011523	CEP68	2	+	65298587	65301312	65298587	65300114	65301415	65302385	1270	86	1.35165e-23	4.02731e-22	-0.119
ENSG00000170004	CHD3	17	+	7812460	7812702	7812460	7812656	7813745	7813909	125	86	7.48439e-12	1.07825e-10	-0.126
ENSG00000171365	CLCN5	X	+	49688015	49688350	49688015	49688091	49689780	49689924	314	69	1.60718e-05	0.000123217	-0.168
ENSG00000038532	CLEC16A	16	+	11096930	11097162	11096930	11097114	11114049	11114182	127	86	0.00592468	0.0290365	0.217
ENSG00000069493	CLEC2D	12	+	9840497	9840757	9840497	9840682	9845423	9845527	154	86	0.000303304	0.00193495	0.145
ENSG00000080802	CNOT4	7	-	135095264	135095398	135095273	135095398	135082920	135082978	53	51	5.77257e-11	7.60587e-10	-0.145
ENSG00000214078	CPNE1	20	-	34252280	34252822	34252681	34252822	34246851	34246936	465	78	5.80902e-19	1.33608e-17	-0.135
ENSG00000007545	CRAMP1L	16	+	1717962	1718194	1717962	1718185	1719001	1719166	88	86	0.00162559	0.0093063	-0.247
ENSG00000242294	CTB-161A2.3.1	7	+	99933747	99933960	99933747	99933843	99935801	99935887	182	79	0.0059612	0.029161	-0.149
ENSG00000198561	CTNND1	11	+	57529268	57529591	57529268	57529518	57558856	57559145	152	86	0.0036926	0.0190591	0.164
ENSG00000165359	DDX26B	X	+	134711117	134711352	134711117	134711220	134713712	134714087	204	86	0.000128831	0.000877389	-0.113
ENSG00000213782	DDX47	12	+	12976136	12976950	12976136	12976253	12977473	12977611	769	86	9.05295e-51	1.58245e-48	0.141
ENSG00000132768	DPH2	1	+	44436267	44436489	44436267	44436380	44436637	44436861	181	86	2.46126e-20	6.14613e-19	-0.123
ENSG00000049283	EPN3	17	+	48610098	48610346	48610098	48610205	48613781	48613986	213	86	1.02645e-13	1.65114e-12	0.236
ENSG00000103067	ESRP2	16	-	68265080	68265279	68265198	68265279	68264743	68264930	178	74	2.41016e-48	3.71732e-46	0.102
ENSG00000138286	FAM149B1	10	+	74987817	74987942	74987817	74987918	74990179	74990283	103	86	0.00513541	0.0256293	-0.129
ENSG00000237765	FAM200B	4	+	15683378	15683591	15683378	15683524	15687858	15688085	146	86	4.92484e-18	1.06718e-16	-0.149
ENSG00000187741	FANCA	16	-	89805536	89805697	89805540	89805697	89805289	89805382	86	86	3.1703e-08	3.31177e-07	-0.129
ENSG00000099364	FBXL19	16	+	30939787	30939949	30939787	30939820	30941393	30941905	141	26	7.14008e-39	6.24043e-37	-0.176
ENSG00000099364	FBXL19	16	+	30939787	30939951	30939787	30939820	30941393	30941905	143	26	4.62521e-42	4.85092e-40	-0.116
ENSG00000119616	FCF1	14	+	75180187	75180323	75180187	75180255	75181574	75181646	101	40	3.15031e-08	3.30405e-07	-0.125
ENSG00000077782	FGFR1	8	-	38285863	38285953	38285869	38285953	38285438	38285611	83	77	5.72555e-33	2.83253e-31	-0.367
ENSG00000181027	FKRP	19	+	47251771	47251974	47251771	47251922	47258668	47261832	131	86	1.5678e-06	1.35669e-05	0.157
ENSG00000204628	GNB2L1	5	-	180669169	180669345	180669173	180669345	180668491	180668563	65	65	1.80596e-09	2.14264e-08	-0.184
ENSG00000204628	GNB2L1	5	-	180669169	180669345	180669285	180669345	180668491	180668639	155	53	7.39802e-64	1.93976e-61	0.3
ENSG00000108587	GOSR1	17	+	28808160	28808281	28808160	28808275	28811231	28811319	81	81	1.91276e-20	4.91693e-19	-0.175
ENSG00000100577	GSTZ1	14	+	77793814	77794380	77793814	77793895	77795465	77795544	531	60	0.000194293	0.00127999	0.104
ENSG00000143774	GUK1	1	+	228328824	228329208	228328824	228328989	228333211	228333325	291	86	1.2931e-07	1.27943e-06	0.112
ENSG00000140181	HERC2P2	15	-	23311161	23311537	23311306	23311537	23310008	23310147	217	86	1.7209e-05	0.00013041	-0.221
ENSG00000206149	HERC2P9	15	+	28900418	28900837	28900418	28900566	28900941	28901172	343	86	9.48032e-07	8.36949e-06	-0.238
ENSG00000159267	HLCS	21	-	38319632	38320587	38320465	38320587	38311131	38311294	905	86	0.0020571	0.0112369	0.2
ENSG00000101365	IDH3B	20	-	2639283	2639483	2639404	2639483	2639040	2639168	179	72	4.80442e-24	1.50376e-22	0.137
ENSG00000122970	IFT81	12	+	110562139	110562666	110562139	110562248	110565164	110565329	490	86	1.05095e-35	6.26269e-34	0.194
ENSG00000030419	IKZF2	2	-	213921556	213921823	213921634	213921823	213914436	213914604	157	86	0.000181638	0.00120877	0.195
ENSG00000132323	ILKAP	2	-	239098499	239098613	239098503	239098613	239096771	239096898	86	86	0.00115665	0.00678463	0.171
ENSG00000149262	INTS4	11	-	77698574	77698744	77698649	77698744	77692504	77692622	154	86	3.06466e-08	3.22712e-07	0.247
ENSG00000139620	KANSL2	12	-	49054148	49054402	49054250	49054402	49048723	49048843	174	86	1.28511e-05	0.000100285	-0.186
ENSG00000083168	KAT6A	8	-	41907093	41907225	41907137	41907225	41905895	41906820	118	81	1.76412e-07	1.70683e-06	-0.135
ENSG00000156650	KAT6B	10	+	76741544	76744999	76741544	76741686	76748776	76748870	3385	86	2.26174e-08	2.41068e-07	-0.353
ENSG00000126012	KDM5C	X	-	53222954	53223033	53222963	53223033	53222618	53222818	72	63	1.51481e-16	2.96406e-15	-0.128
ENSG00000172954	LCLAT1	2	+	30670101	30670270	30670101	30670249	30748452	30748621	100	86	2.8172e-07	2.65709e-06	-0.345
ENSG00000105486	LIG1	19	-	48623423	48624579	48624426	48624579	48622393	48622447	1036	47	1.95458e-26	7.32128e-25	0.124
ENSG00000148356	LRSAM1	9	+	130248014	130248119	130248014	130248114	130249954	130250042	81	81	1.95372e-22	5.56809e-21	-0.156
ENSG00000110514	MADD	11	+	47317046	47317130	47317046	47317118	47317447	47317606	77	65	3.85997e-39	3.48995e-37	0.391
ENSG00000110514	MADD	11	+	47317046	47317130	47317046	47317127	47317447	47317606	77	74	6.12539e-65	2.0076e-62	0.46
ENSG00000111196	MAGOHB	12	-	10765238	10765577	10765413	10765577	10763220	10763279	213	52	0.000149551	0.00100544	0.253
ENSG00000196547	MAN2A2	15	+	91446460	91446964	91446460	91446662	91447419	91447569	374	86	1.81164e-05	0.000136498	0.17
ENSG00000085511	MAP3K4	6	+	161514804	161514883	161514804	161514871	161518111	161518208	72	60	0.000216979	0.00141909	-0.344
ENSG00000168958	MFF	2	+	228193393	228193615	228193393	228193505	228194321	228194499	182	86	1.42862e-13	2.27021e-12	0.143
ENSG00000074416	MGLL	3	-	127541151	127542028	127541926	127542028	127540536	127540681	847	86	1.37297e-08	1.51257e-07	0.189
ENSG00000079277	MKNK1	1	-	47069856	47069966	47069898	47069966	47059784	47059952	96	61	8.8121e-14	1.43511e-12	0.179
ENSG00000168404	MLKL	16	-	74709221	74709302	74709252	74709302	74708857	74708998	74	43	1.93177e-05	0.000143488	-0.131
ENSG00000108788	MLX	17	+	40719077	40719346	40719077	40719184	40719636	40719673	178	30	1.88368e-14	3.2281e-13	0.165
ENSG00000162910	MRPL55	1	-	228296849	228297000	228296961	228297000	228296655	228296722	104	6	8.18079e-12	1.17213e-10	0.204
ENSG00000124275	MTRR	5	+	7873485	7873639	7873485	7873625	7875370	7875488	93	86	2.28215e-08	2.42259e-07	0.147
ENSG00000244754	N4BP2L2	13	-	33101544	33101669	33101594	33101669	33096318	33096407	107	64	8.90056e-18	1.88204e-16	0.259
ENSG00000102030	NAA10	X	-	153197523	153197884	153197769	153197884	153196215	153196300	310	78	0.000139249	0.000943442	0.103
ENSG00000142794	NBPF3	1	+	21804636	21804800	21804636	21804689	21805841	21805893	102	5	0.00188386	0.010465	0.145
ENSG00000158092	NCK1	3	+	136581049	136581195	136581049	136581161	136646825	136647069	113	86	3.40673e-17	6.87111e-16	0.125
ENSG00000198000	NOL8	9	-	95087587	95087632	95087599	95087632	95086304	95086491	38	26	0.00461994	0.0233851	0.229
ENSG00000213024	NUP62	19	-	50432582	50432786	50432606	50432786	50410085	50413141	103	86	0.000781807	0.0047016	0.139
ENSG00000070756	PABPC1	8	-	101730410	101730508	101730458	101730508	101730000	101730116	86	43	1.421e-36	1.00699e-34	0.361
ENSG00000163138	PACRGL	4	+	20702081	20702329	20702081	20702240	20706088	20706156	143	61	5.71542e-05	0.00040612	-0.264
ENSG00000163138	PACRGL	4	+	20702081	20702370	20702081	20702240	20706088	20706156	177	61	8.91078e-05	0.000618097	-0.196
ENSG00000163138	PACRGL	4	+	20702081	20702410	20702081	20702240	20706088	20706156	217	61	5.64705e-15	1.02114e-13	-0.18
ENSG00000163138	PACRGL	4	+	20702081	20702410	20702081	20702370	20706088	20706156	94	61	3.28528e-21	8.88041e-20	-0.178
ENSG00000179818	PCBP1-AS1	2	-	70312947	70313404	70313255	70313404	70312678	70312756	365	71	5.46254e-35	3.0474e-33	0.271
ENSG00000078674	PCM1	8	+	17849050	17849209	17849050	17849185	17850991	17851128	103	86	0.0028709	0.0152379	-0.108
ENSG00000100731	PCNX	14	+	71462457	71462642	71462457	71462560	71476350	71476441	159	84	1.73229e-13	2.73618e-12	0.106
ENSG00000049246	PER3	1	+	7870497	7870648	7870497	7870627	7879344	7879480	100	86	8.98642e-51	1.58245e-48	-0.588
ENSG00000148985	PGAP2	11	+	3845499	3845685	3845499	3845606	3846249	3846358	158	86	2.55934e-26	9.45153e-25	-0.36
ENSG00000148985	PGAP2	11	+	3845499	3845685	3845499	3845594	3846249	3846358	170	86	1.0816e-06	9.48477e-06	-0.133
ENSG00000178209	PLEC	8	-	145009178	145009285	145009190	145009285	145008977	145009097	91	86	2.41819e-09	2.83057e-08	0.103
ENSG00000021300	PLEKHB1	11	+	73358699	73358940	73358699	73358783	73360056	73360132	203	60	0.000369667	0.00234122	-0.316
ENSG00000138035	PNPT1	2	-	55871771	55872567	55872483	55872567	55870453	55870560	775	77	0.00112234	0.00661298	0.139
ENSG00000163389	POGLUT1	3	+	119205679	119205883	119205679	119205779	119207775	119207834	142	52	1.17651e-28	4.67396e-27	0.13
ENSG00000141934	PPAP2C	19	-	291284	291435	291325	291435	288019	288171	120	86	2.87566e-37	2.15428e-35	0.19
ENSG00000110841	PPFIBP1	12	+	27817294	27817379	27817294	27817370	27820098	27820253	78	69	2.52094e-14	4.29215e-13	0.214
ENSG00000158528	PPP1R9A	7	+	94913329	94913642	94913329	94913528	94915517	94915637	186	86	0.000915208	0.00546623	-0.103
ENSG00000149923	PPP4C	16	+	30087327	30087421	30087327	30087415	30087635	30087796	86	81	5.70949e-37	4.15841e-35	0.208
ENSG00000126457	PRMT1	19	+	50183396	50183510	50183396	50183495	50183743	50183845	94	86	0.00515127	0.0256293	0.262
ENSG00000155066	PROM2	2	+	95943111	95943314	95943111	95943244	95943677	95943752	131	68	4.42583e-11	5.92067e-10	-0.226
ENSG00000101911	PRPS2	X	+	12817325	12817518	12817325	12817509	12827352	12827451	88	86	8.09594e-05	0.000566068	-0.104
ENSG00000163636	PSMD6	3	-	64008318	64008477	64008414	64008477	64007993	64008199	142	56	5.61944e-27	2.13539e-25	0.109
ENSG00000119314	PTBP3	9	-	115060111	115060196	115060120	115060196	115030328	115030475	78	69	6.9018e-11	9.00324e-10	0.116
ENSG00000060656	PTPRU	1	+	29637967	29638065	29637967	29638056	29638154	29638271	86	82	0.000835366	0.0050122	0.125
ENSG00000134644	PUM1	1	-	31422973	31423108	31422979	31423108	31418192	31418330	86	86	0.00830388	0.03888	-0.159
ENSG00000119943	PYROXD2	10	-	100170369	100170715	100170695	100170715	100167660	100167754	325	13	2.25884e-06	1.91672e-05	0.161
ENSG00000124839	RAB17	2	-	238494640	238494800	238494706	238494800	238486646	238486798	145	86	3.10544e-14	5.21953e-13	0.159
ENSG00000127328	RAB3IP	12	+	70193988	70194117	70193988	70194112	70195388	70195501	86	86	3.13817e-07	2.9492e-06	0.138
ENSG00000079974	RABL2B	22	-	51221466	51221714	51221472	51221714	51220615	51220779	86	86	8.73054e-14	1.43072e-12	0.321
ENSG00000002016	RAD52	12	-	1038929	1039052	1038984	1039052	1036310	1036429	109	61	8.24429e-36	5.0271e-34	-0.409
ENSG00000144118	RALB	2	+	121036193	121036354	121036193	121036344	121038410	121038483	69	66	8.84294e-31	3.80101e-29	0.394
ENSG00000180198	RCC1	1	+	28857034	28857127	28857034	28857085	28858314	28858502	86	44	2.721e-08	2.8768e-07	-0.166
ENSG00000164620	RELL2	5	+	141016516	141017976	141016516	141017308	141018361	141018427	713	59	5.30095e-08	5.42934e-07	0.177
ENSG00000143390	RFX5	1	-	151318964	151319082	151319054	151319082	151318680	151318809	104	21	2.15735e-15	4.04041e-14	0.189
ENSG00000143390	RFX5	1	-	151318897	151319082	151319054	151319082	151318680	151318809	164	21	2.59716e-44	3.09535e-42	0.747
ENSG00000165275	RG9MTD3	9	+	37763625	37763862	37763625	37763750	37768072	37768225	184	86	2.69214e-64	7.84311e-62	-0.591
ENSG00000164068	RNF123	3	+	49749911	49750325	49749911	49750089	49750945	49751020	290	68	5.96203e-18	1.27093e-16	-0.489
ENSG00000082996	RNF13	3	+	149613259	149613357	149613259	149613347	149619858	149619949	84	79	1.88279e-152	2.46834e-149	-0.159
ENSG00000138942	RNF185	22	+	31592921	31593144	31592921	31592976	31597483	31597601	202	48	5.23566e-07	4.76663e-06	-0.138
ENSG00000138942	RNF185	22	+	31592921	31593143	31592921	31592976	31597483	31597601	201	48	1.3855e-07	1.3657e-06	-0.133
ENSG00000247240	RP11-10O17.2.1	15	+	74754223	74754372	74754223	74754368	74758376	74758471	86	86	3.5921e-08	3.72272e-07	-0.259
ENSG00000197958	RPL12	9	-	130213328	130213684	130213559	130213684	130211888	130211987	303	86	0.000190566	0.0012586	0.228
ENSG00000148303	RPL7A	9	+	136215106	136215672	136215106	136215243	136215776	136215897	501	86	5.03411e-05	0.000359658	-0.161
ENSG00000258366	RTEL1.1	20	+	62326680	62327003	62326680	62326833	62327130	62327606	242	86	6.94866e-15	1.23941e-13	0.271
ENSG00000140386	SCAPER	15	-	77064064	77064295	77064082	77064295	77059258	77059429	97	86	0.00333644	0.0174266	-0.31
ENSG00000143416	SELENBP1	1	-	151341479	151342245	151342188	151342245	151340674	151340795	745	50	4.86674e-20	1.20383e-18	0.168
ENSG00000169247	SH3TC2	5	-	148420978	148421180	148421036	148421180	148420166	148420240	118	67	0.000393941	0.00248296	-0.295
ENSG00000113504	SLC12A7	5	-	1076005	1076351	1076252	1076351	1075485	1075605	319	86	0.00894571	0.0415881	-0.308
ENSG00000197989	SNHG12	1	-	28906936	28907158	28907071	28907158	28906423	28906493	178	57	0.000242393	0.0015654	-0.115
ENSG00000163071	SPATA18	4	+	52948552	52948726	52948552	52948676	52951081	52951165	120	77	1.24726e-21	3.40658e-20	-0.132
ENSG00000166145	SPINT1	15	+	41145908	41146127	41145908	41146079	41146257	41146284	61	20	0.00169186	0.00962271	0.114
ENSG00000214530	STARD10	11	-	72492106	72492339	72492157	72492339	72470278	72470426	130	86	3.13523e-06	2.61802e-05	-0.192
ENSG00000131748	STARD3	17	+	37814027	37814105	37814027	37814092	37814225	37814279	32	19	0.000689147	0.00417308	0.166
ENSG00000164211	STARD4	5	-	110848082	110848233	110848088	110848233	110843026	110843140	86	86	2.07629e-06	1.7733e-05	0.127
ENSG00000168610	STAT3	17	-	40474299	40474512	40474302	40474512	40469199	40469242	36	36	0.000633806	0.00386474	-0.112
ENSG00000144589	STK11IP	2	+	220465956	220466276	220465956	220466162	220466362	220466437	168	68	1.23981e-28	4.85192e-27	-0.19
ENSG00000139546	TARBP2	12	+	53896810	53896996	53896810	53896913	53897513	53897592	148	72	0.00193911	0.0106814	-0.199
ENSG00000102125	TAZ	X	+	153647881	153648085	153647881	153647962	153648370	153648433	153	44	0.00768618	0.0362467	-0.155
ENSG00000145979	TBC1D7	6	-	13328527	13328763	13328687	13328763	13327018	13327138	215	69	8.27242e-16	1.60669e-14	-0.337
ENSG00000205356	TECPR1	7	-	97880705	97880860	97880730	97880860	97875233	97875477	104	86	0.00683859	0.0326755	0.184
ENSG00000166881	TMEM194A	12	-	57464456	57464676	57464602	57464676	57458428	57458522	199	67	1.71937e-11	2.4108e-10	-0.196
ENSG00000166881	TMEM194A	12	-	57464456	57464676	57464602	57464676	57463016	57463089	179	47	2.65909e-05	0.000195298	0.175
ENSG00000196655	TRAPPC4	11	+	118889852	118890134	118889852	118890027	118892469	118892596	179	86	0.00441176	0.0224179	-0.136
ENSG00000182400	TRAPPC6B	14	-	39628653	39628754	39628686	39628754	39627488	39627606	87	61	1.24396e-47	1.81204e-45	-0.139
ENSG00000132256	TRIM5	11	-	5706097	5706339	5706245	5706339	5700990	5701468	220	86	2.91385e-22	8.12777e-21	-0.358
ENSG00000196367	TRRAP	7	+	98580886	98581115	98580886	98581082	98581715	98581981	112	86	2.79056e-11	3.85098e-10	-0.161
ENSG00000137822	TUBGCP4	15	+	43695880	43696040	43695880	43695997	43696610	43696750	122	86	7.80958e-36	4.87541e-34	-0.226
ENSG00000163714	U2SURP	3	+	142740191	142740227	142740191	142740224	142740314	142740397	19	16	1.12062e-05	8.85019e-05	-0.121
ENSG00000078967	UBE2D4	7	+	43982552	43982702	43982552	43982630	43988230	43988336	136	71	7.28209e-26	2.61557e-24	-0.102
ENSG00000151148	UBE3B	12	+	109915457	109915914	109915457	109915581	109919441	109919547	405	86	1.16558e-23	3.51282e-22	0.144
ENSG00000059145	UNKL	16	-	1417092	1417350	1417242	1417350	1413205	1416396	222	86	0.00276174	0.014718	0.333
ENSG00000114316	USP4	3	-	49339816	49339975	49339870	49339975	49337899	49338124	133	86	1.43956e-05	0.00011069	0.126
ENSG00000166348	USP54	10	-	75265065	75265184	75265080	75265184	75264607	75264748	94	86	4.42303e-17	8.85282e-16	0.199
ENSG00000239779	WBP1	2	+	74686564	74686689	74686564	74686679	74686769	74686872	89	86	6.57334e-13	1.00205e-11	-0.412
ENSG00000239779	WBP1	2	+	74685958	74686244	74685958	74686046	74686769	74686872	265	81	0.00209973	0.011446	0.186
ENSG00000162923	WDR26	1	-	224619178	224619283	224619226	224619283	224612219	224612356	91	50	0.00289187	0.0153024	0.166
ENSG00000161996	WDR90	16	+	712672	713064	712672	712844	715678	715801	292	86	0.00138437	0.0079427	-0.213
ENSG00000147548	WHSC1L1	8	-	38138984	38139101	38139017	38139101	38137057	38137199	103	77	4.39871e-46	5.76671e-44	-0.331
ENSG00000158545	ZC3H18	16	+	88643517	88644134	88643517	88643783	88653007	88653092	415	78	2.22203e-50	3.64136e-48	0.122
ENSG00000174306	ZHX3	20	-	39897618	39897723	39897629	39897723	39896102	39896252	90	86	1.65288e-05	0.000125619	-0.189
ENSG00000174306	ZHX3	20	-	39897618	39897723	39897629	39897723	39830696	39833706	90	86	0.0056999	0.0281984	-0.104
ENSG00000109445	ZNF330	4	+	142143519	142143645	142143519	142143631	142145640	142145660	20	13	9.24125e-16	1.76865e-14	0.105
ENSG00000167962	ZNF598	16	-	2051583	2051701	2051592	2051701	2051004	2051192	88	86	7.12439e-14	1.18229e-12	0.12
ENSG00000197472	ZNF695	1	-	247163213	247163376	247163249	247163376	247162649	247162742	115	86	5.01438e-13	7.73394e-12	0.262
ENSG00000147789	ZNF7	8	+	146054427	146054989	146054427	146054475	146062775	146062892	541	41	6.39478e-12	9.2636e-11	0.129
ENSG00000102984	ZNF821	16	-	71901795	71901940	71901814	71901940	71898805	71898951	98	86	5.29124e-15	9.63446e-14	0.221
ENSG00000106400	ZNHIT1	7	+	100861599	100865077	100861599	100861766	100865884	100866055	3383	86	2.38203e-38	1.95177e-36	0.193
ENSG00000122952	ZWINT	10	-	58118565	58118708	58118669	58118708	58118316	58118448	122	32	9.83409e-43	1.07437e-40	0.2

## Sheet: S2 - F
Additional Table S2 - F: Skipping Exon Nt-ERβ
gene_ID	gene_Name	chr	strand	exonStart_0base	exonEnd	upstream_exonStart	upstream_exonEnd	downstream_exonStart	downstream_exonEnd	inclusion_form_length	skip_form_length	p_value	FDR_value	inclusion_level_difference
ENSG00000108825	AARSD1	17	-	41107858	41107989	41107174	41107241	41108220	41108337	177	60	5.69549e-09	9.54092e-08	0.104
ENSG00000157426	AASDH	4	-	57209727	57209850	57204455	57204957	57215428	57216224	195	86	0.0024449	0.0171446	0.243
ENSG00000154265	ABCA5	17	-	67247887	67248007	67246612	67246762	67249713	67249808	192	86	1.67493e-16	5.63368e-15	0.11
ENSG00000115657	ABCB6	2	-	220080718	220080902	220079682	220079804	220081085	220081187	256	86	2.19685e-09	3.85763e-08	0.156
ENSG00000114770	ABCC5	3	-	183703091	183703243	183701540	183702682	183705557	183705705	224	86	1.03787e-31	9.42615e-30	0.104
ENSG00000143994	ABHD1	2	+	27351308	27351469	27346702	27346930	27351812	27351995	233	86	0.00129365	0.00969879	-0.259
ENSG00000106077	ABHD11	7	-	73151550	73151721	73150423	73151021	73151891	73152065	243	86	6.07658e-08	9.13335e-07	0.112
ENSG00000106077	ABHD11	7	-	73151550	73151690	73150893	73151021	73151891	73152065	212	86	9.33907e-08	1.37294e-06	0.206
ENSG00000114779	ABHD14B	3	-	52005827	52005908	52005475	52005714	52007980	52008065	140	78	8.42907e-08	1.24775e-06	0.271
ENSG00000143322	ABL2	1	-	179102446	179102509	179100445	179100616	179198375	179198532	112	86	0.00459178	0.0299246	-0.227
ENSG00000225445	AC003102.3.1	17	-	42387265	42387400	42384667	42384868	42388752	42388823	185	64	8.58576e-18	3.19449e-16	-0.143
ENSG00000251369	AC003682.1	19	-	58055604	58055951	58053207	58054611	58057824	58059361	419	86	3.67177e-10	7.063e-09	0.23
ENSG00000258953	AC004507.1.1	5	-	126392088	126392198	126388304	126388361	126394573	126394694	146	50	1.89532e-06	2.34876e-05	0.106
ENSG00000233834	AC005083.1.1	7	+	20257410	20257481	20257208	20257245	20257878	20257986	72	30	7.24122e-06	8.2188e-05	-0.148
ENSG00000236859	AC018737.1.1	2	+	122407876	122407957	122407225	122407487	122408043	122408257	148	86	0.00537755	0.0343401	-0.119
ENSG00000235978	AC018816.3.1	3	-	4867429	4867546	4855984	4856115	4872630	4872702	168	65	0.000112574	0.00104589	-0.262
ENSG00000214135	AC024560.3.1	3	-	197351342	197351591	197350982	197351068	197354650	197354713	284	49	8.55968e-07	1.10722e-05	0.302
ENSG00000172965	AC068491.1.1	2	-	112237483	112237638	112227094	112227564	112252461	112252628	227	86	2.16216e-36	2.48834e-34	-0.262
ENSG00000172965	AC068491.1.1	2	-	112005724	112005818	111991204	111991316	112101637	112101814	172	86	3.18378e-14	8.83536e-13	-0.202
ENSG00000172965	AC068491.1.1	2	-	112005724	112005818	111997400	111997573	112101637	112101814	172	86	1.18696e-06	1.50713e-05	0.204
ENSG00000229043	AC091729.9.1	7	+	1202320	1202364	1201987	1202179	1202597	1202853	74	86	0.00471042	0.0305832	-0.371
ENSG00000220804	AC093642.5.1	2	+	243080914	243081039	243064437	243064606	243101494	243101644	197	86	0.00625537	0.0393197	0.151
ENSG00000204650	AC126544.2.1	17	+	43707269	43707524	43699273	43699407	43713648	43715325	327	86	0.000622092	0.00501207	0.105
ENSG00000060971	ACAA1	3	-	38167652	38167832	38167316	38167372	38168000	38168191	215	49	7.74756e-05	0.000743028	-0.115
ENSG00000111271	ACAD10	12	+	112125861	112126022	112123880	112124043	112130500	112130553	193	46	5.78449e-48	1.27517e-45	0.108
ENSG00000131584	ACAP3	1	-	1230097	1230196	1229781	1230008	1230826	1230934	172	86	0.00444056	0.029048	0.143
ENSG00000131584	ACAP3	1	-	1242451	1242536	1239465	1239523	1243148	1243198	78	8	9.39005e-45	1.72906e-42	0.667
ENSG00000168803	ADAL	15	+	43639213	43639294	43638051	43638178	43641104	43641243	148	86	1.38786e-21	6.78824e-20	-0.14
ENSG00000137845	ADAM10	15	-	58990478	58990603	58957380	58957396	59009775	59009926	120	9	9.30017e-05	0.0008806	-0.393
ENSG00000197140	ADAM32	8	+	39044427	39044564	39027434	39027516	39079128	39079221	198	75	1.05747e-21	5.23219e-20	-0.352
ENSG00000197140	ADAM32	8	+	39068662	39068843	39027434	39027516	39079128	39079221	242	75	1.93224e-31	1.73476e-29	-0.271
ENSG00000197381	ADARB1	21	+	46554629	46554747	46548316	46548488	46591524	46591599	172	68	0.00030171	0.00259275	0.203
ENSG00000197381	ADARB1	21	+	46553473	46553597	46552129	46552221	46554629	46554747	195	85	5.41094e-05	0.000533538	0.304
ENSG00000087274	ADD1	4	+	2928368	2928402	2927740	2927839	2929897	2931789	54	86	5.2411e-05	0.000518315	-0.138
ENSG00000101126	ADNP	20	-	49521302	49521386	49520425	49520538	49545187	49545353	154	86	2.55291e-07	3.5655e-06	-0.187
ENSG00000241769	AF011889.4.1	X	-	148617705	148617787	148615735	148615906	148619646	148619704	115	51	6.35902e-05	0.000618963	-0.2
ENSG00000241769	AF011889.4.1	X	-	148619164	148619310	148617705	148617787	148619646	148619704	172	40	0.00419678	0.0276304	0.151
ENSG00000241489	AF011889.5.1	X	-	148608474	148608607	148582479	148582568	148610903	148610965	170	51	2.95457e-06	3.56728e-05	-0.132
ENSG00000223959	AFG3L1P	16	+	90057636	90057791	90057273	90057411	90059128	90059236	227	86	0.0007113	0.00565703	-0.121
ENSG00000119844	AFTPH	2	+	64806619	64808407	64800079	64800202	64812555	64812679	1860	86	1.56404e-38	2.03434e-36	0.138
ENSG00000157985	AGAP1	2	+	236839408	236839567	236817381	236817550	236877105	236877267	231	86	0.00327701	0.0222455	0.117
ENSG00000084693	AGBL5	2	+	27275200	27275411	27274535	27274661	27275780	27276024	283	86	9.24101e-28	6.86569e-26	0.116
ENSG00000106351	AGFG2	7	+	100154216	100154249	100153289	100153358	100159881	100160002	28	62	0.00537977	0.0343496	-0.327
ENSG00000135541	AHI1	6	-	135622545	135622677	135621637	135621696	135639656	135639754	170	52	2.50287e-11	5.35898e-10	-0.357
ENSG00000023516	AKAP11	13	+	42887182	42887266	42882589	42882745	42888029	42888076	108	40	2.43856e-17	8.76743e-16	0.104
ENSG00000197976	AKAP17A	X	+	1719030	1719100	1718084	1718325	1719551	1721395	126	86	4.19468e-11	8.76552e-10	-0.146
ENSG00000166452	AKIP1	11	+	8933999	8934080	8933161	8933218	8936372	8936477	112	50	2.56255e-24	1.53084e-22	0.148
ENSG00000165568	AKR1E2	10	+	4883976	4884032	4881975	4882018	4884612	4884696	40	27	2.03118e-35	2.22317e-33	-0.31
ENSG00000165568	AKR1E2	10	+	4883976	4884049	4881920	4882018	4884612	4884696	123	77	1.16477e-08	1.89573e-07	-0.208
ENSG00000142208	AKT1	14	-	105259463	105259547	105258934	105259059	105261820	105262088	154	86	3.51408e-11	7.39926e-10	-0.109
ENSG00000112294	ALDH5A1	6	+	24512057	24512096	24505096	24505213	24515394	24515538	64	86	3.43646e-32	3.22074e-30	0.152
ENSG00000109107	ALDOC	17	-	26902982	26903038	26902438	26902562	26903818	26903952	98	86	2.38979e-06	2.92296e-05	-0.136
ENSG00000253710	ALG11	13	+	52598141	52599073	52586549	52586598	52602454	52603800	960	42	0.000675376	0.005396	0.167
ENSG00000253710	ALG11	13	+	52593048	52593279	52586549	52586598	52602454	52603800	259	42	0.00755766	0.0464186	0.205
ENSG00000101901	ALG13	X	+	110987895	110988132	110979941	110980107	110996017	110996058	257	34	7.12957e-13	1.75363e-11	-0.391
ENSG00000239382	ALKBH6	19	-	36504415	36504490	36504245	36504324	36505076	36505145	98	48	0.00488997	0.0316047	0.119
ENSG00000110497	AMBRA1	11	-	46534276	46534363	46529740	46529920	46563494	46564948	160	86	3.34093e-16	1.09167e-14	-0.132
ENSG00000162066	AMDHD2	16	+	2577573	2577616	2570984	2571124	2577773	2577837	43	57	3.10434e-06	3.73372e-05	-0.174
ENSG00000139211	AMIGO2	12	-	47472929	47473031	47470382	47472848	47473244	47473734	174	86	2.54044e-10	4.94555e-09	0.14
ENSG00000116337	AMPD2	1	+	110163535	110163888	110162506	110162900	110167924	110168055	425	86	2.05249e-05	0.000217304	-0.248
ENSG00000116337	AMPD2	1	+	110164806	110164975	110163773	110163888	110167924	110168055	241	86	0.000200173	0.00177778	-0.227
ENSG00000116337	AMPD2	1	+	110172421	110172538	110171948	110172112	110172854	110173028	189	86	4.6086e-37	5.4784e-35	0.134
ENSG00000214174	AMZ2P1	17	-	62969359	62969635	62968871	62969045	62970672	62971686	348	86	1.82193e-39	2.48689e-37	0.143
ENSG00000151150	ANK3	10	-	61926348	61926411	61898721	61898845	61926581	61926654	92	66	0.00307579	0.0209918	-0.125
ENSG00000151687	ANKAR	2	+	190556980	190557144	190554252	190554690	190560875	190561095	236	86	5.20774e-39	6.92718e-37	0.203
ENSG00000144504	ANKMY1	2	-	241465645	241465862	241465101	241465266	241468453	241468926	289	86	9.56347e-18	3.54433e-16	0.215
ENSG00000167522	ANKRD11	16	-	89497663	89497734	89484691	89484776	89556652	89556726	101	59	1.53917e-06	1.93292e-05	0.147
ENSG00000101745	ANKRD12	18	+	9204473	9204542	9182379	9182517	9208654	9208801	124	86	1.77321e-09	3.14786e-08	0.108
ENSG00000172932	ANKRD13D	11	+	67057299	67057436	67056818	67057021	67057548	67057684	209	86	4.81177e-83	3.27445e-80	0.2
ENSG00000206560	ANKRD28	3	-	15855746	15855816	15836729	15836813	15900883	15900976	117	77	8.74959e-13	2.13755e-11	-0.103
ENSG00000196912	ANKRD36B	2	-	98192841	98192909	98177294	98177323	98195368	98195506	61	22	1.3234e-11	2.91465e-10	-0.216
ENSG00000137494	ANKRD42	11	+	82956539	82956666	82947445	82947551	82958984	82959129	199	86	2.89264e-08	4.48709e-07	0.135
ENSG00000168876	ANKRD49	11	+	94231067	94231130	94229769	94230117	94231236	94231380	112	86	0.00048208	0.00396915	-0.126
ENSG00000132623	ANKRD5	20	+	10016226	10016290	10015688	10015981	10018905	10019295	114	86	4.47942e-05	0.000448372	-0.183
ENSG00000259271	ANKRD62P1.1	22	-	17154489	17154642	17152407	17152478	17156012	17156936	203	64	8.13236e-05	0.000776286	-0.217
ENSG00000168096	ANKS3	16	-	4776979	4777178	4776659	4776781	4779980	4780152	271	86	2.94934e-44	5.33195e-42	0.415
ENSG00000177119	ANO6	12	+	45664244	45664307	45609867	45610174	45725077	45725206	112	86	0.000271709	0.00235519	-0.183
ENSG00000177119	ANO6	12	+	45621950	45622056	45609902	45610174	45664244	45664307	148	56	4.84865e-14	1.32674e-12	-0.171
ENSG00000122359	ANXA11	10	-	81940696	81941211	81935862	81935911	81965098	81965278	543	42	4.30544e-09	7.32736e-08	0.116
ENSG00000236830	AP000689.8.1	21	-	37505984	37506059	37504083	37505372	37518553	37518653	136	86	5.35833e-06	6.1803e-05	-0.11
ENSG00000177337	AP002478.1	18	+	3594417	3594482	3594111	3594238	3596576	3598350	116	86	0.00278071	0.0192069	-0.117
ENSG00000157823	AP3S2	15	-	90420537	90420656	90414706	90414778	90421496	90421532	113	8	1.60302e-12	3.79957e-11	-0.307
ENSG00000157823	AP3S2	15	-	90421496	90421532	90420537	90420656	90431752	90431864	58	86	0.00049471	0.0040589	-0.173
ENSG00000138613	APH1B	15	+	63579622	63579745	63578756	63578827	63594543	63594671	173	64	3.17488e-15	9.61782e-14	0.102
ENSG00000165322	ARHGAP12	10	-	32128564	32128639	32120666	32120728	32132388	32132514	105	55	1.26273e-21	6.21503e-20	-0.173
ENSG00000140750	ARHGAP17	16	-	24950684	24950918	24946790	24946960	24953307	24953464	306	86	3.22587e-44	5.75934e-42	-0.322
ENSG00000076928	ARHGEF1	19	+	42410608	42410772	42410090	42410177	42410854	42410955	230	80	3.43975e-29	2.74683e-27	0.106
ENSG00000074964	ARHGEF10L	1	+	17934296	17934472	17930002	17930086	17942588	17942697	239	77	9.39852e-11	1.91457e-09	0.12
ENSG00000049618	ARID1B	6	+	157495980	157496139	157495141	157495251	157502102	157502312	231	86	5.11952e-05	0.000507146	0.135
ENSG00000054267	ARID4B	1	-	235377083	235377341	235359345	235359430	235383107	235383283	322	78	7.16424e-86	5.42576e-83	0.113
ENSG00000150347	ARID5B	10	+	63759849	63760080	63699941	63700167	63810646	63810759	303	86	8.56151e-06	9.60587e-05	0.104
ENSG00000169379	ARL13B	3	+	93715406	93715528	93714717	93714788	93754174	93754280	172	64	7.9844e-23	4.31424e-21	0.323
ENSG00000122644	ARL4A	7	+	12727259	12727353	12726480	12726668	12727790	12728804	172	86	7.38292e-38	9.24441e-36	-0.169
ENSG00000114098	ARMC8	3	+	137907296	137907372	137906108	137906441	137928658	137928735	122	70	1.21209e-15	3.78163e-14	-0.103
ENSG00000125962	ARMCX5	X	+	101856391	101856437	101854453	101854775	101860409	101860582	78	86	0.00506949	0.0326303	-0.175
ENSG00000125962	ARMCX5	X	+	101855847	101855960	101854639	101854775	101856391	101856437	138	39	1.94983e-25	1.26456e-23	0.168
ENSG00000029153	ARNTL2	12	+	27529278	27529320	27523061	27523163	27533179	27533337	70	86	0.00116898	0.00885027	0.2
ENSG00000128989	ARPP19	15	-	52856386	52856443	52849296	52849419	52861312	52861364	59	45	1.31271e-06	1.65828e-05	-0.199
ENSG00000099889	ARVCF	22	-	19960641	19960840	19960447	19960559	19961165	19961316	271	86	7.40465e-10	1.36722e-08	-0.109
ENSG00000099889	ARVCF	22	-	19964228	19964246	19963208	19963280	19964937	19965109	11	65	4.95666e-05	0.000492363	0.156
ENSG00000153317	ASAP1	8	-	131104218	131104389	131092147	131092217	131124339	131124568	220	63	8.52179e-10	1.56549e-08	-0.129
ENSG00000116539	ASH1L	1	-	155531943	155532086	155490890	155491409	155532569	155532598	151	22	4.96263e-11	1.02788e-09	0.165
ENSG00000034533	ASTE1	3	-	130735833	130735893	130734987	130735183	130737349	130737560	106	86	0.00510947	0.0328516	-0.168
ENSG00000148219	ASTN2	9	-	119903604	119903757	119858322	119858430	119976636	119976832	225	86	4.56073e-06	5.32445e-05	0.218
ENSG00000138138	ATAD1	10	-	89544687	89544903	89544343	89544427	89548796	89548886	276	74	0.00133555	0.00997223	-0.517
ENSG00000119778	ATAD2B	2	-	24031858	24032046	24029040	24029098	24033185	24033372	225	51	0.0001566	0.00141624	-0.426
ENSG00000166669	ATF7IP2	16	+	10551228	10551386	10534220	10534319	10565966	10566040	211	67	2.2364e-11	4.82028e-10	0.118
ENSG00000152348	ATG10	5	+	81272011	81272146	81267843	81268125	81283377	81283497	207	86	0.000159587	0.00144104	0.346
ENSG00000145782	ATG12	5	-	115176193	115176309	115173324	115173461	115176514	115176631	188	86	2.92758e-17	1.04775e-15	0.203
ENSG00000175224	ATG13	11	+	46651594	46651650	46639809	46639925	46665828	46665910	87	75	0.000230275	0.0020218	0.107
ENSG00000175224	ATG13	11	+	46639809	46639925	46639112	46639440	46651594	46651650	151	49	1.97401e-24	1.18833e-22	0.127
ENSG00000168010	ATG16L2	11	+	72534588	72534842	72533892	72534006	72535104	72535167	296	56	0.000594682	0.00480939	0.229
ENSG00000066739	ATG2B	14	-	96784570	96784635	96784059	96784192	96788448	96788772	116	86	1.83394e-34	1.90937e-32	-0.103
ENSG00000198925	ATG9A	2	-	220093731	220093896	220093155	220093207	220094256	220094340	187	36	9.77091e-08	1.43105e-06	0.226
ENSG00000184743	ATL3	11	-	63438761	63438883	63426702	63426724	63439107	63439187	110	2	3.08298e-05	0.000316972	-0.258
ENSG00000152234	ATP5A1	18	-	43674945	43675097	43671647	43671817	43678137	43678261	224	86	7.20125e-28	5.36722e-26	0.207
ENSG00000105341	ATP5SL	19	-	41939176	41939339	41937223	41938313	41939441	41939578	235	86	4.40585e-26	2.9681e-24	-0.106
ENSG00000047249	ATP6V1H	8	-	54719301	54719418	54714358	54714456	54727221	54727326	189	86	5.7872e-71	2.98613e-68	-0.24
ENSG00000166377	ATP9B	18	+	76936812	76936907	76914503	76914555	76953182	76953263	119	33	1.04367e-12	2.52866e-11	0.213
ENSG00000204842	ATXN2	12	-	111891480	111891649	111890017	111890644	111893832	111894060	241	86	0.000118695	0.00109689	0.377
ENSG00000066427	ATXN3	14	-	92562436	92562478	92560089	92560175	92563017	92563182	63	79	9.84636e-33	9.49355e-31	-0.118
ENSG00000162650	ATXN7L2	1	+	110034648	110034726	110033637	110034339	110035207	110035356	142	86	3.40539e-08	5.24435e-07	-0.116
ENSG00000087586	AURKA	20	-	54963742	54963840	54963211	54963258	54967209	54967271	95	9	2.13006e-08	3.34922e-07	0.125
ENSG00000087586	AURKA	20	-	54965611	54965721	54963211	54963258	54967209	54967271	105	9	1.06641e-10	2.15926e-09	0.136
ENSG00000087586	AURKA	20	-	54965611	54965721	54963211	54963258	54967223	54967323	136	40	0.00571589	0.0362787	0.139
ENSG00000169255	B3GALNT1	3	-	160807731	160807850	160804366	160804576	160821214	160821305	189	84	6.10323e-07	8.07943e-06	-0.268
ENSG00000169255	B3GALNT1	3	-	160807731	160807850	160804366	160804576	160818926	160819021	191	86	7.88993e-06	8.89061e-05	-0.148
ENSG00000169255	B3GALNT1	3	-	160807747	160807850	160804346	160804576	160818926	160819021	175	86	1.70489e-06	2.12512e-05	-0.123
ENSG00000172530	BANP	16	+	88012045	88012298	88008653	88008809	88014641	88014708	299	60	5.73245e-08	8.63546e-07	0.269
ENSG00000123636	BAZ2B	2	-	160284451	160284553	160268845	160269056	160284821	160284930	174	86	1.76155e-24	1.06453e-22	-0.102
ENSG00000123636	BAZ2B	2	-	160310123	160310312	160304752	160304920	160335085	160335232	261	86	7.08316e-57	2.27801e-54	0.129
ENSG00000214413	BBIP1	10	-	112667437	112667594	112661295	112661370	112678878	112678959	199	56	3.32195e-09	5.72591e-08	0.1
ENSG00000114439	BBX	3	+	107508633	107508723	107497217	107497366	107510086	107510146	133	53	1.9857e-43	3.4279e-41	-0.194
ENSG00000050820	BCAR1	16	-	75298248	75298499	75276367	75276988	75299722	75299905	323	86	3.94847e-05	0.000398283	-0.19
ENSG00000050820	BCAR1	16	-	75271080	75271242	75269565	75269884	75276367	75276600	234	86	1.90612e-17	6.90068e-16	0.143
ENSG00000153094	BCL2L11	2	+	111918995	111919127	111907620	111907724	111921709	111921808	204	86	2.14552e-17	7.74349e-16	0.106
ENSG00000126453	BCL2L12	19	+	50173472	50173745	50172280	50172372	50176954	50177172	344	85	0.00150315	0.011101	0.106
ENSG00000099968	BCL2L13	22	+	18178906	18178976	18165979	18166087	18185008	18185152	126	86	5.44927e-23	2.98217e-21	-0.111
ENSG00000129473	BCL2L2	14	+	23778024	23778141	23777149	23777408	23780181	23780353	189	86	0.00673528	0.0419325	0.146
ENSG00000183337	BCOR	X	-	39930889	39930943	39930225	39930412	39931601	39934433	94	86	1.40951e-36	1.63013e-34	-0.197
ENSG00000074582	BCS1L	2	+	219524759	219524889	219524436	219524466	219525661	219526030	139	23	2.888e-56	8.86315e-54	-0.39
ENSG00000074582	BCS1L	2	+	219524759	219524968	219524457	219524466	219525661	219526030	197	2	1.12755e-21	5.56719e-20	-0.354
ENSG00000074582	BCS1L	2	+	219524759	219524941	219524431	219524466	219525661	219526030	196	28	2.69372e-48	6.08095e-46	-0.345
ENSG00000074582	BCS1L	2	+	219525029	219525205	219524439	219524466	219525661	219526030	182	20	0.000193929	0.00172755	-0.308
ENSG00000074582	BCS1L	2	+	219525029	219525144	219523486	219523896	219525661	219526030	187	86	2.1568e-10	4.22497e-09	-0.223
ENSG00000164039	BDH2	4	-	104019800	104019959	104017339	104017431	104020939	104021027	225	80	3.17175e-07	4.35721e-06	0.106
ENSG00000147439	BIN3	8	-	22494037	22494099	22487954	22488091	22494434	22494475	58	34	1.59364e-22	8.44575e-21	0.107
ENSG00000138756	BMP2K	4	+	79808327	79808438	79799887	79800045	79831763	79837526	183	86	0.00805348	0.0490659	0.181
ENSG00000136122	BORA	13	+	73305418	73305525	73303063	73303231	73312099	73312181	168	75	2.18915e-05	0.00023094	-0.152
ENSG00000139618	BRCA2	13	+	32949479	32949543	32945107	32945237	32950806	32950928	114	86	0.00298223	0.0204245	-0.111
ENSG00000112983	BRD8	5	-	137502206	137502416	137501516	137501797	137503622	137503767	282	86	0.00584079	0.0370014	0.109
ENSG00000112983	BRD8	5	-	137502206	137502299	137501516	137501797	137503622	137503767	172	86	1.41012e-19	6.02518e-18	0.155
ENSG00000183826	BTBD9	6	-	38580609	38580809	38565685	38565897	38607575	38607644	248	62	7.99976e-24	4.60894e-22	0.123
ENSG00000169814	BTD	3	+	15674097	15674373	15643643	15643817	15676930	15677121	348	86	7.14703e-15	2.10797e-13	0.531
ENSG00000107938	C10orf137	10	+	127417571	127417673	127414250	127414407	127417926	127418048	174	86	3.84272e-68	1.82257e-65	0.111
ENSG00000166024	C10orf28	10	+	99946223	99946320	99923049	99923154	99967857	99969656	172	86	1.93703e-53	5.28798e-51	0.113
ENSG00000158636	C11orf30	11	+	76250642	76250684	76248838	76248994	76253259	76253411	70	86	0.00665749	0.0415363	-0.218
ENSG00000158636	C11orf30	11	+	76246938	76247103	76239311	76239510	76248838	76248994	237	86	0.00380248	0.0253004	0.143
ENSG00000137691	C11orf70	11	+	101937215	101937382	101929610	101929686	101946603	101946776	222	69	0.00238248	0.0167595	0.215
ENSG00000173715	C11orf80	11	+	66555630	66555740	66526513	66526567	66563751	66563835	134	38	1.67817e-28	1.29603e-26	0.106
ENSG00000173715	C11orf80	11	+	66529549	66529921	66526513	66526567	66563751	66563835	396	38	2.44245e-76	1.41587e-73	0.336
ENSG00000151135	C12orf23	12	+	107350859	107350927	107349621	107349843	107360888	107360958	99	63	1.61419e-20	7.37296e-19	-0.166
ENSG00000234608	C12orf47	12	-	112278136	112278281	112277573	112277807	112279487	112279710	217	86	5.11705e-06	5.91946e-05	0.134
ENSG00000185480	C12orf48	12	+	102569260	102569444	102559506	102559661	102589728	102591139	256	86	0.00380335	0.0253027	-0.165
ENSG00000185480	C12orf48	12	+	102558215	102558386	102547646	102547754	102559506	102559661	243	86	0.000941918	0.00728269	0.184
ENSG00000111412	C12orf49	12	-	117157567	117157681	117155333	117155698	117175594	117175875	186	86	6.95864e-13	1.71429e-11	0.107
ENSG00000111412	C12orf49	12	-	117160871	117161028	117153592	117155698	117175594	117175866	229	86	1.97031e-09	3.48459e-08	0.119
ENSG00000204954	C12orf73	12	-	104348652	104348746	104347191	104347312	104350408	104350526	172	86	0.000356154	0.00301591	0.156
ENSG00000151287	C13orf27	13	-	103419622	103419828	103418459	103418930	103420609	103420661	237	45	0.0024953	0.0174485	-0.156
ENSG00000126790	C14orf149	14	-	59941156	59941244	59939688	59939808	59941445	59941926	162	86	3.29839e-15	9.97912e-14	0.231
ENSG00000119636	C14orf45	14	+	74489618	74489847	74486058	74486237	74495886	74495952	274	59	0.00081314	0.00638158	0.235
ENSG00000100802	C14orf93	14	-	23470167	23470246	23467635	23468365	23479225	23479352	144	86	0.00145224	0.0107623	-0.191
ENSG00000100802	C14orf93	14	-	23469165	23469326	23467981	23468365	23470167	23470269	233	86	0.00164689	0.0120413	-0.125
ENSG00000178761	C15orf17	15	-	75198618	75198706	75197494	75197572	75198927	75199221	147	71	2.68771e-07	3.74485e-06	0.151
ENSG00000128944	C15orf23	15	+	40676657	40676720	40675428	40675523	40678562	40678695	112	86	2.71893e-96	2.65974e-93	-0.2
ENSG00000128944	C15orf23	15	+	40676241	40676391	40675428	40675523	40676657	40676877	222	86	3.01043e-05	0.000310056	0.351
ENSG00000166262	C15orf33	15	-	49869368	49869502	49868957	49869042	49869825	49869861	141	21	5.87011e-18	2.20858e-16	0.152
ENSG00000169609	C15orf40	15	-	83677299	83677427	83657714	83657909	83678988	83679115	200	86	0.000859931	0.00671225	0.105
ENSG00000138614	C15orf44	15	-	65899639	65899780	65897466	65897574	65903435	65903596	213	86	3.1881e-21	1.51669e-19	0.179
ENSG00000128891	C15orf57	15	-	40845793	40846326	40823529	40824501	40849414	40849571	605	86	1.18824e-27	8.75885e-26	0.122
ENSG00000130731	C16orf13	16	-	685280	685340	684718	684797	686093	686278	92	72	0.000901743	0.00700668	-0.123
ENSG00000181392	C19orf46	19	-	36497651	36497846	36496234	36496339	36499455	36499695	267	86	0.000564569	0.00458718	-0.137
ENSG00000181392	C19orf46	19	-	36499118	36499269	36497324	36497573	36499455	36499684	223	86	3.5459e-25	2.24693e-23	0.147
ENSG00000181392	C19orf46	19	-	36498026	36498170	36496234	36497573	36499455	36499695	216	86	7.79496e-09	1.28516e-07	0.185
ENSG00000181392	C19orf46	19	-	36497651	36497846	36496234	36497573	36499455	36499695	267	86	1.72024e-14	4.88649e-13	0.206
ENSG00000132016	C19orf57	19	-	13994120	13994213	13993167	13993765	13996773	13996868	172	86	0.000180489	0.00161426	-0.107
ENSG00000197223	C1D	2	-	68280192	68280418	68274304	68274451	68290076	68290114	243	31	2.72165e-05	0.000282483	-0.237
ENSG00000131591	C1orf159	1	-	1041335	1041429	1027370	1027483	1051439	1051736	172	86	0.00449053	0.0293299	0.124
ENSG00000117616	C1orf63	1	-	25570944	25570989	25570040	25570124	25571640	25571792	67	77	4.39175e-10	8.34202e-09	-0.325
ENSG00000094975	C1orf9	1	+	172546678	172546699	172544657	172544763	172546903	172546959	14	49	3.41808e-08	5.26217e-07	-0.32
ENSG00000101247	C20orf7	20	+	13795063	13795161	13789487	13789548	13797108	13797192	131	45	2.85751e-41	4.45762e-39	-0.194
ENSG00000138867	C22orf13	22	-	24950916	24951104	24944884	24944969	24951582	24951827	252	78	2.15146e-06	2.64802e-05	-0.173
ENSG00000183597	C22orf25	22	+	20040959	20041074	20039987	20040107	20049052	20049204	187	86	4.19194e-17	1.48553e-15	-0.105
ENSG00000183597	C22orf25	22	+	20040959	20041074	20039987	20040107	20043465	20043536	165	64	1.23079e-49	2.96368e-47	0.176
ENSG00000241962	C2orf15	2	+	99763489	99763585	99758747	99758864	99763864	99763956	171	85	1.95076e-07	2.76313e-06	-0.118
ENSG00000163608	C3orf17	3	-	112736294	112736449	112732795	112732879	112738388	112738491	218	77	6.32784e-07	8.35571e-06	-0.123
ENSG00000163608	C3orf17	3	-	112731580	112732250	112729891	112730253	112732799	112732879	729	73	0.000443737	0.00368382	0.126
ENSG00000151881	C5orf28	5	-	43476215	43476360	43453759	43454145	43479991	43480089	217	86	0.000267808	0.00232481	-0.121
ENSG00000172244	C5orf34	5	-	43509246	43509477	43508678	43508768	43514907	43515247	300	83	1.66242e-06	2.07881e-05	-0.159
ENSG00000161010	C5orf45	5	-	179278242	179278424	179274977	179275066	179280377	179280437	217	49	8.67115e-10	1.59107e-08	0.1
ENSG00000161010	C5orf45	5	-	179280196	179280276	179274977	179275066	179280377	179280437	109	49	3.99685e-20	1.78226e-18	0.133
ENSG00000203872	C6orf163	6	+	88060111	88060219	88058529	88058624	88066018	88066221	180	86	1.29207e-32	1.23814e-30	-0.469
ENSG00000213204	C6orf165	6	+	88170739	88170883	88144577	88144771	88173737	88174028	216	86	0.00366874	0.0245498	0.101
ENSG00000146267	C6orf168	6	-	99771319	99771543	99739579	99739696	99781226	99781423	296	86	0.00162811	0.0119152	0.116
ENSG00000137434	C6orf52	6	-	10685081	10685156	10683419	10683465	10687198	10687397	89	39	5.68588e-08	8.57117e-07	-0.101
ENSG00000130023	C6orf70	6	+	170166733	170166763	170162524	170162627	170168198	170168267	23	62	7.74945e-15	2.27564e-13	0.176
ENSG00000188732	C7orf46	7	+	23737810	23737918	23731008	23731215	23740404	23740487	170	76	0.000807209	0.00634033	0.147
ENSG00000156170	C8orf38	8	+	96044222	96044326	96037295	96037433	96047681	96047804	176	86	3.23509e-05	0.000331233	0.1
ENSG00000213865	C8orf44	8	+	67588979	67589137	67579886	67579936	67589876	67590189	187	43	2.10709e-28	1.61137e-26	0.496
ENSG00000241852	C8orf58	8	+	22460049	22460156	22459712	22459825	22460707	22460795	174	81	0.00167387	0.0122177	-0.204
ENSG00000241852	C8orf58	8	+	22460073	22460156	22459712	22459825	22460707	22461646	152	86	0.00601419	0.0379565	-0.199
ENSG00000205133	C8orf83	8	-	93933730	93933888	93929156	93929235	93966633	93966792	216	72	6.77449e-41	1.01954e-38	-0.127
ENSG00000136932	C9orf156	9	-	100675154	100675257	100672564	100672898	100675682	100675840	175	86	2.23703e-07	3.13832e-06	-0.113
ENSG00000136932	C9orf156	9	-	100678445	100678620	100675682	100675840	100684699	100684798	247	86	3.48039e-36	3.95694e-34	0.12
ENSG00000197816	C9orf174	9	+	100080744	100080864	100079346	100079510	100082407	100082487	179	73	0.000838737	0.00656491	0.233
ENSG00000197816	C9orf174	9	+	100054837	100054957	100053652	100053769	100056228	100056392	192	86	6.28893e-13	1.55912e-11	0.495
ENSG00000148120	C9orf3	9	+	97686267	97686457	97563038	97563284	97717458	97717561	262	86	3.7337e-10	7.17626e-09	-0.139
ENSG00000155621	C9orf85	9	+	74586420	74586534	74561921	74562028	74597572	74598166	186	86	7.37035e-35	7.79448e-33	-0.18
ENSG00000186312	CA5BP1	X	+	15711085	15711181	15706783	15706981	15715362	15715874	172	86	3.08111e-06	3.70673e-05	0.124
ENSG00000102547	CAB39L	13	-	49975268	49975406	49956935	49957077	50007453	50007529	193	69	0.000106892	0.000997243	0.33
ENSG00000167535	CACNB3	12	+	49213418	49213725	49212691	49212757	49217126	49217249	352	59	0.00320233	0.0217826	0.186
ENSG00000143933	CALM2	2	-	47399552	47399598	47397872	47397903	47403415	47403609	39	24	0.00330732	0.0224221	-0.217
ENSG00000171302	CANT1	17	-	76994229	76994368	76993921	76994045	77005745	77005860	211	86	0.00115228	0.00873088	0.144
ENSG00000131236	CAP1	1	+	40507100	40507165	40506404	40506455	40525005	40525130	74	44	0.000269401	0.00233778	0.151
ENSG00000112186	CAP2	6	+	17539499	17539689	17514079	17514185	17541203	17541379	262	86	0.00382637	0.025427	0.106
ENSG00000105483	CARD8	19	-	48741639	48741783	48737077	48737800	48744218	48744320	216	86	4.96718e-16	1.60188e-14	-0.35
ENSG00000105483	CARD8	19	-	48741639	48741789	48735709	48737800	48744218	48744320	222	86	4.44532e-37	5.29772e-35	-0.194
ENSG00000134905	CARS2	13	-	111296411	111296529	111294661	111294868	111296731	111296830	190	86	0.00400167	0.0264422	-0.194
ENSG00000064012	CASP8	2	+	202137620	202137665	202137360	202137499	202139611	202139676	48	58	3.65702e-41	5.63001e-39	-0.299
ENSG00000133962	CATSPERB	14	-	92189392	92189533	92185761	92185822	92191423	92191512	177	50	0.00598734	0.0378226	-0.201
ENSG00000133962	CATSPERB	14	-	92170895	92171045	92159727	92159823	92174484	92174580	222	86	0.00806219	0.0490999	0.145
ENSG00000099338	CATSPERG	19	+	38828379	38828501	38828232	38828286	38834219	38834364	155	47	1.50696e-24	9.16572e-23	-0.129
ENSG00000196873	CBWD3	9	+	70871836	70871896	70863721	70863813	70873447	70873485	52	30	1.80109e-06	2.23705e-05	-0.265
ENSG00000147996	CBWD5	9	-	70432922	70433052	70432372	70432535	70434177	70434243	175	59	3.67535e-09	6.30761e-08	0.373
ENSG00000147996	CBWD5	9	-	70432922	70433098	70432464	70432535	70434177	70434243	199	37	7.0277e-07	9.20462e-06	0.376
ENSG00000100211	CBY1	22	+	39061550	39061690	39052680	39052755	39064021	39064137	194	68	0.000759401	0.00600298	-0.139
ENSG00000060339	CCAR1	10	+	70516282	70516389	70515232	70515293	70517050	70517134	138	45	0.000452826	0.00375396	0.106
ENSG00000060339	CCAR1	10	+	70516029	70516240	70515126	70515293	70517050	70517134	274	77	1.04161e-16	3.55961e-15	0.127
ENSG00000169193	CCDC126	7	+	23643704	23643898	23637585	23637670	23650789	23651172	258	78	3.8823e-07	5.28847e-06	0.209
ENSG00000163006	CCDC138	2	+	109489906	109490045	109473249	109473426	109492543	109493034	211	86	0.00516776	0.0331656	-0.249
ENSG00000153237	CCDC148	2	-	159214960	159215082	159201726	159201830	159312926	159313265	194	86	2.59308e-26	1.78269e-24	-0.282
ENSG00000153237	CCDC148	2	-	159201726	159201830	159197109	159197192	159214960	159215082	166	76	0.000670699	0.00536319	-0.278
ENSG00000144395	CCDC150	2	+	197537068	197537161	197534556	197534600	197538964	197539072	123	37	1.20135e-10	2.42309e-09	-0.421
ENSG00000122483	CCDC18	1	+	93649534	93649703	93648916	93649052	93651901	93652060	241	86	1.1504e-08	1.87363e-07	-0.118
ENSG00000162004	CCDC78	16	-	773856	773936	772921	773161	774105	774205	146	86	9.5769e-40	1.33834e-37	0.114
ENSG00000162004	CCDC78	16	-	775412	775591	774983	775293	775793	775855	220	55	4.60263e-19	1.88419e-17	0.114
ENSG00000162004	CCDC78	16	-	775445	775580	775236	775293	775793	775880	165	44	8.75575e-25	5.43818e-23	0.132
ENSG00000150676	CCDC83	11	+	85593555	85593718	85584253	85584338	85606335	85606427	226	77	4.24962e-07	5.75875e-06	0.142
ENSG00000186166	CCDC84	11	+	118883941	118883972	118882858	118882964	118885703	118885793	45	83	8.11173e-07	1.05101e-05	0.115
ENSG00000186166	CCDC84	11	+	118872322	118872535	118869720	118869819	118881473	118881540	259	60	2.68924e-57	8.92564e-55	0.194
ENSG00000119242	CCDC92	12	-	124440830	124440991	124428816	124428911	124457075	124457378	233	86	1.9278e-12	4.54645e-11	-0.118
ENSG00000112576	CCND3	6	-	41997746	41997928	41904972	41905132	42016238	42016426	254	86	8.3296e-11	1.70199e-09	-0.346
ENSG00000107443	CCNJ	10	+	97810012	97810223	97804109	97804219	97816457	97816757	283	86	1.81511e-24	1.09548e-22	0.1
ENSG00000221978	CCNL2	1	-	1324329	1324427	1324005	1324123	1325609	1325751	172	86	1.27092e-06	1.60765e-05	-0.277
ENSG00000221978	CCNL2	1	-	1323871	1323890	1323333	1323445	1324005	1324123	24	86	0.00681854	0.0423946	-0.14
ENSG00000103540	CCP110	16	+	19537040	19537183	19535132	19535410	19539188	19539344	215	86	7.14874e-06	8.11971e-05	0.217
ENSG00000132141	CCT6B	17	-	33269814	33269925	33269502	33269662	33278968	33279072	183	86	1.4253e-08	2.28882e-07	-0.118
ENSG00000228409	CCT6P1	7	+	65217150	65217297	65216130	65216265	65220766	65220939	219	86	0.00012435	0.00114465	-0.164
ENSG00000177697	CD151	11	+	834529	834591	833008	833022	836062	836153	53	5	2.03148e-13	5.23823e-12	-0.14
ENSG00000026508	CD44	11	+	35229651	35229756	35211381	35211612	35236398	35236461	147	56	0.00740642	0.045591	-0.395
ENSG00000102181	CD99L2	X	-	149996778	149998077	149963890	149963959	149999703	149999766	1317	32	5.17881e-07	6.924e-06	-0.146
ENSG00000223773	CD99P1	X	+	2540730	2540775	2537469	2537538	2541425	2541494	28	38	2.71693e-05	0.000282055	-0.141
ENSG00000102543	CDADC1	13	+	49840014	49840139	49833621	49833659	49841625	49841793	142	31	3.34572e-82	2.18192e-79	0.162
ENSG00000081377	CDC14B	9	-	99277930	99278074	99271954	99272071	99284787	99284885	216	86	1.26976e-23	7.2007e-22	0.19
ENSG00000081377	CDC14B	9	-	99277930	99278074	99265846	99266071	99284787	99284885	216	86	0.00805684	0.0490783	0.433
ENSG00000164045	CDC25A	3	-	48222210	48222330	48219343	48219478	48224418	48224517	192	86	1.19096e-05	0.000130597	0.167
ENSG00000144354	CDCA7	2	+	174228727	174228889	174228545	174228623	174229522	174229601	205	57	2.72848e-40	3.90597e-38	-0.212
ENSG00000164649	CDCA7L	7	-	21951234	21951372	21947818	21948125	21956371	21956512	210	86	7.33476e-45	1.35592e-42	0.152
ENSG00000164649	CDCA7L	7	-	21951234	21951369	21947984	21948125	21956371	21956512	207	86	0.00011093	0.00103164	0.16
ENSG00000185324	CDK10	16	+	89755659	89755714	89753099	89753167	89756960	89757032	50	40	3.78171e-11	7.94142e-10	0.135
ENSG00000167258	CDK12	17	+	37712538	37712666	37707290	37707395	37721012	37721083	178	64	3.6511e-23	2.02645e-21	0.479
ENSG00000102225	CDK16	X	+	47081659	47081779	47078089	47078504	47082950	47083158	192	86	6.10808e-13	1.51749e-11	-0.122
ENSG00000102225	CDK16	X	+	47081671	47081741	47077709	47078063	47082950	47083127	126	86	1.42388e-39	1.95492e-37	0.232
ENSG00000140743	CDR2	16	-	22376222	22376335	22361021	22361170	22385551	22385938	185	86	1.22756e-37	1.50496e-35	-0.121
ENSG00000138778	CENPE	4	-	104060945	104061236	104059507	104059606	104061412	104061571	363	86	1.67413e-07	2.39224e-06	0.167
ENSG00000166451	CENPN	16	+	81056201	81056303	81053704	81053881	81058319	81058383	145	57	1.54456e-61	5.75592e-59	0.152
ENSG00000174799	CEP135	4	+	56840911	56841135	56837435	56837574	56846308	56846461	296	86	3.56208e-09	6.11992e-08	0.106
ENSG00000110274	CEP164	11	+	117253511	117253658	117252416	117252584	117257918	117258128	219	86	0.000804191	0.00632085	0.164
ENSG00000143702	CEP170	1	-	243289679	243289796	243289219	243289436	243289914	243290000	182	79	0.000411737	0.00344128	-0.124
ENSG00000101639	CEP192	18	+	13038368	13038578	13030463	13030607	13040828	13040955	282	86	5.23907e-20	2.31639e-18	-0.151
ENSG00000101639	CEP192	18	+	13037235	13037300	13030463	13030607	13040828	13040955	116	86	4.34647e-56	1.3167e-53	-0.14
ENSG00000101639	CEP192	18	+	13057583	13057732	13055778	13056697	13059080	13059311	221	86	2.58461e-42	4.28835e-40	0.113
ENSG00000198707	CEP290	12	-	88448116	88448190	88447428	88447523	88449352	88449494	134	86	7.822e-25	4.87758e-23	-0.144
ENSG00000183137	CEP57L1	6	+	109461623	109461878	109416728	109416778	109466421	109466584	284	43	0.00100321	0.00770712	-0.215
ENSG00000182923	CEP63	3	+	134276983	134277189	134270767	134270854	134280218	134280608	272	80	9.11312e-11	1.85723e-09	-0.146
ENSG00000011523	CEP68	2	+	65301069	65301283	65300017	65300114	65301415	65301618	286	86	0.00019982	0.00177531	0.14
ENSG00000172824	CES4A	16	+	67040293	67040422	67039142	67039296	67042876	67043642	201	86	3.51636e-29	2.79849e-27	-0.235
ENSG00000170004	CHD3	17	+	7810918	7811020	7810670	7810806	7811211	7811337	174	86	0.000775952	0.00612144	-0.106
ENSG00000072609	CHFR	12	-	133446204	133446384	133438132	133438220	133447309	133447369	214	48	1.03391e-05	0.000114606	0.149
ENSG00000072609	CHFR	12	-	133446204	133446420	133438052	133438220	133447309	133447369	255	53	3.46166e-07	4.73609e-06	0.15
ENSG00000204116	CHIC1	X	+	72798539	72798621	72797242	72797297	72804252	72804408	112	48	1.85155e-34	1.92344e-32	-0.135
ENSG00000110172	CHORDC1	11	-	89939915	89939978	89939369	89939440	89943703	89943762	56	30	4.66489e-34	4.74113e-32	-0.273
ENSG00000122966	CIT	12	-	120241009	120241193	120221992	120222869	120260623	120260777	256	86	1.74545e-21	8.47949e-20	-0.177
ENSG00000148337	CIZ1	9	-	130950141	130950213	130947825	130948055	130952607	130952723	130	86	1.01979e-55	3.03066e-53	-0.108
ENSG00000166165	CKB	14	-	103986838	103986929	103986458	103986648	103987599	103987679	155	73	5.93544e-53	1.58351e-50	-0.197
ENSG00000166165	CKB	14	-	103986805	103986929	103986458	103986648	103987599	103988107	196	86	2.25259e-37	2.74016e-35	-0.129
ENSG00000069493	CLEC2D	12	+	9846011	9846544	9845629	9845711	9847355	9847734	594	75	1.01267e-14	2.94608e-13	0.179
ENSG00000013441	CLK1	2	-	201724847	201724938	201724402	201724469	201725960	201726189	142	60	6.90287e-10	1.27759e-08	0.254
ENSG00000176444	CLK2	1	-	155238498	155238583	155238083	155238150	155239278	155239507	130	60	1.57125e-14	4.47955e-13	0.117
ENSG00000176444	CLK2	1	-	155238498	155238586	155238083	155238150	155239278	155239507	136	60	5.43439e-05	0.000535625	0.118
ENSG00000113240	CLK4	5	-	178046838	178047674	178045556	178045779	178050256	178050417	908	86	4.83598e-07	6.49338e-06	-0.126
ENSG00000113240	CLK4	5	-	178046838	178046897	178043882	178045779	178050256	178050417	104	86	2.08852e-06	2.57325e-05	-0.126
ENSG00000113240	CLK4	5	-	178044344	178044435	178043882	178043949	178045556	178045779	142	60	1.42021e-08	2.2822e-07	0.296
ENSG00000134852	CLOCK	4	-	56376078	56376232	56355540	56355632	56412948	56413305	225	85	8.70133e-18	3.23492e-16	0.104
ENSG00000125107	CNOT1	16	-	58657185	58657313	58633277	58633415	58658556	58658698	200	86	6.87645e-13	1.6976e-11	-0.338
ENSG00000125107	CNOT1	16	-	58658556	58658698	58657185	58657313	58663631	58663719	209	81	0.00219358	0.0155706	0.382
ENSG00000080802	CNOT4	7	-	135048605	135048818	135047750	135047938	135078669	135079167	285	86	0.00010631	0.000992601	-0.161
ENSG00000155508	CNOT8	5	+	154247251	154247352	154244751	154244945	154251289	154251434	173	86	5.69405e-17	1.99228e-15	-0.188
ENSG00000162852	CNST	1	+	246784730	246784936	246754813	246755243	246795195	246795226	216	24	6.93099e-14	1.86394e-12	0.12
ENSG00000105219	CNTD2	19	-	40730628	40730718	40730394	40730550	40732281	40732597	166	86	0.000261995	0.00228026	0.178
ENSG00000119397	CNTRL	9	+	123842583	123842756	123837289	123837345	123850573	123850821	208	49	1.95809e-10	3.85862e-09	0.393
ENSG00000068120	COASY	17	+	40714373	40714505	40714091	40714237	40714629	40715340	204	86	1.91089e-05	0.000203275	0.192
ENSG00000106078	COBL	7	-	51150754	51150925	51111079	51111389	51152862	51153001	243	86	7.32814e-05	0.000706121	-0.178
ENSG00000111652	COPS7A	12	+	6836836	6836966	6833779	6833984	6837388	6837477	198	82	8.82674e-05	0.000838478	0.152
ENSG00000137449	CPEB2	4	+	15042087	15042111	15034784	15034835	15054037	15054208	17	44	4.98345e-39	6.66661e-37	-0.301
ENSG00000214078	CPNE1	20	-	34246851	34246936	34220716	34220845	34252681	34252822	156	86	0.0058235	0.0368996	0.109
ENSG00000214078	CPNE1	20	-	34243123	34243266	34220716	34220845	34252723	34252804	203	74	0.00386922	0.0256791	0.165
ENSG00000214078	CPNE1	20	-	34243123	34243266	34220716	34220845	34252681	34252823	215	86	7.10807e-05	0.000686324	0.182
ENSG00000137504	CREBZF	11	-	85372680	85372793	85371378	85371641	85373432	85373501	161	62	7.64827e-22	3.83271e-20	-0.132
ENSG00000095794	CREM	10	+	35477127	35477316	35468061	35468204	35495822	35495979	261	86	0.000730853	0.00580467	-0.139
ENSG00000095794	CREM	10	+	35426709	35426807	35416387	35416495	35437295	35437419	172	86	0.00328211	0.0222704	-0.116
ENSG00000095794	CREM	10	+	35437295	35437419	35416029	35416121	35467816	35467914	195	85	2.4896e-22	1.296e-20	-0.106
ENSG00000062485	CS	12	-	56685414	56685577	56680378	56680429	56692392	56692475	183	34	8.2725e-13	2.02415e-11	0.195
ENSG00000139631	CSAD	12	-	53565109	53565225	53564206	53564286	53565665	53565772	175	73	2.90878e-17	1.04181e-15	0.16
ENSG00000060138	CSDA	12	-	10862506	10862713	10856621	10856747	10865809	10865932	279	86	0.0025893	0.018052	-0.136
ENSG00000101266	CSNK2A1	20	-	508576	508693	485761	485873	524315	524465	189	86	8.43829e-47	1.72269e-44	0.402
ENSG00000104218	CSPP1	8	+	68004037	68004118	67998241	67998345	68005777	68005855	133	71	0.000283679	0.00245081	-0.16
ENSG00000247828	CTC-358I24.1.1	5	+	87581557	87581668	87578531	87578683	87583252	87583473	183	86	2.9684e-16	9.75374e-15	0.196
ENSG00000247828	CTC-358I24.1.1	5	+	87578826	87578903	87578573	87578683	87583252	87583473	140	86	0.00511919	0.0329006	0.373
ENSG00000255571	CTD-2335A18.1.1	15	+	89930661	89930769	89921330	89921396	89931047	89931112	125	31	0.00724813	0.0447281	0.153
ENSG00000180747	CTD-2547E10.2.1	16	-	21498898	21498937	21495692	21495856	21531148	21531500	64	86	7.80007e-06	8.80414e-05	-0.162
ENSG00000164733	CTSB	8	-	11721884	11721972	11710837	11710988	11725509	11725549	109	33	5.4849e-09	9.21113e-08	0.379
ENSG00000174151	CYB561D1	1	+	110037141	110037245	110036735	110036909	110037764	110037802	121	31	6.05938e-20	2.66903e-18	0.182
ENSG00000114395	CYB561D2	3	+	50389439	50389477	50388773	50388991	50390671	50391483	62	86	0.00190749	0.0137456	-0.165
ENSG00000215883	CYB5RL	1	-	54656420	54656569	54653324	54653412	54661091	54661388	216	81	1.08744e-12	2.62929e-11	-0.14
ENSG00000215883	CYB5RL	1	-	54656410	54656569	54653324	54653412	54661091	54661109	151	6	4.23507e-12	9.69566e-11	-0.101
ENSG00000134716	CYP2J2	1	-	60370542	60370730	60366636	60366775	60373457	60373599	260	86	1.85995e-07	2.64088e-06	0.269
ENSG00000180902	D2HGDH	2	+	242688713	242688814	242688250	242688357	242689565	242689709	173	86	2.54871e-16	8.42778e-15	-0.21
ENSG00000153071	DAB2	5	-	39418282	39418447	39394455	39394523	39424905	39424972	186	35	3.35444e-08	5.16927e-07	-0.291
ENSG00000173402	DAG1	3	+	49508397	49508482	49507732	49507866	49547851	49548254	156	86	0.000928847	0.00719229	0.103
ENSG00000173402	DAG1	3	+	49530255	49530406	49526130	49526178	49547851	49547949	178	41	0.00549722	0.0350138	0.104
ENSG00000173402	DAG1	3	+	49526058	49526178	49507709	49507866	49547851	49548198	192	86	2.25793e-22	1.18064e-20	0.106
ENSG00000173402	DAG1	3	+	49530259	49530406	49507721	49507866	49547851	49547923	198	65	4.05429e-55	1.17512e-52	0.164
ENSG00000173402	DAG1	3	+	49530255	49530406	49507564	49507866	49547851	49547949	223	86	2.68791e-60	9.70854e-58	0.2
ENSG00000155368	DBI	2	+	120125134	120125220	120124645	120124790	120125763	120125881	158	86	2.89102e-05	0.000298938	-0.161
ENSG00000115827	DCAF17	2	+	172333369	172333460	172325397	172325540	172334496	172334580	159	77	1.74088e-09	3.09399e-08	-0.113
ENSG00000143164	DCAF6	1	+	167988782	167988905	167973770	167974031	167992225	167993288	195	86	1.92175e-11	4.17372e-10	-0.103
ENSG00000118655	DCLRE1B	1	+	114449617	114449783	114447762	114448397	114450630	114450813	238	86	9.46679e-99	9.87807e-96	0.17
ENSG00000109184	DCUN1D4	4	+	52777235	52777340	52765435	52765544	52779455	52779558	177	86	6.85035e-66	2.97832e-63	-0.144
ENSG00000109184	DCUN1D4	4	+	52777235	52777340	52757972	52758017	52779455	52779558	129	38	1.11622e-06	1.41999e-05	-0.103
ENSG00000204580	DDR1	6	+	30853401	30853457	30850861	30850942	30856464	30856591	86	74	1.47013e-16	4.96617e-15	-0.105
ENSG00000013573	DDX11	12	+	31230878	31231222	31227197	31227261	31231323	31231471	387	57	2.02277e-06	2.49682e-05	-0.291
ENSG00000160570	DEDD2	19	-	42720831	42721197	42719284	42719404	42721783	42721813	375	23	2.52419e-96	2.52178e-93	0.321
ENSG00000175984	DENND2C	1	-	115188068	115188180	115167799	115168809	115212603	115212656	144	46	0.00449629	0.0293553	-0.14
ENSG00000024526	DEPDC1	1	-	68947728	68948580	68947122	68947295	68949632	68949773	924	86	7.79217e-13	1.90861e-11	0.146
ENSG00000140543	DET1	15	-	89079542	89079612	89073853	89074946	89089770	89089884	126	86	1.0926e-05	0.000120713	-0.215
ENSG00000102780	DGKH	13	+	42795399	42795530	42793821	42793930	42803234	42803886	203	86	3.05923e-21	1.45686e-19	-0.129
ENSG00000114956	DGUOK	2	+	74177711	74177859	74153952	74154179	74184251	74184367	220	86	2.23402e-15	6.8561e-14	0.115
ENSG00000114956	DGUOK	2	+	74166036	74166149	74154034	74154179	74184251	74184367	185	86	0.00301128	0.0205995	0.129
ENSG00000157326	DHRS4	14	+	24435491	24435626	24429110	24429212	24436419	24436475	170	49	1.27998e-12	3.06484e-11	-0.141
ENSG00000109606	DHX15	4	-	24531223	24531393	24529486	24529664	24534486	24534677	242	86	2.44462e-40	3.52108e-38	0.104
ENSG00000132153	DHX30	3	+	47860725	47860754	47859511	47859607	47868836	47868967	44	86	1.00709e-07	1.47314e-06	-0.173
ENSG00000005100	DHX33	17	-	5366848	5367009	5365638	5365866	5371890	5372181	233	86	7.61986e-13	1.86933e-11	-0.114
ENSG00000139734	DIAPH3	13	-	60707090	60707123	60686143	60686320	60737720	60737992	52	86	7.14333e-14	1.91666e-12	0.258
ENSG00000100697	DICER1	14	-	95606995	95607096	95599651	95599840	95623566	95623607	121	34	1.57901e-05	0.000170481	-0.174
ENSG00000160305	DIP2A	21	+	47924270	47924402	47918494	47918746	47929169	47929289	204	86	9.61557e-36	1.06486e-33	-0.17
ENSG00000160305	DIP2A	21	+	47924273	47924402	47918494	47918746	47929169	47929289	201	86	2.05539e-39	2.78933e-37	-0.125
ENSG00000176124	DLEU1	13	+	50657277	50657330	50656306	50656693	50678839	50679433	92	86	2.73493e-38	3.51831e-36	-0.215
ENSG00000176124	DLEU1	13	+	50989224	50989338	50964333	50964427	51007548	51007686	186	86	4.58518e-12	1.04751e-10	-0.105
ENSG00000231607	DLEU2	13	-	50603413	50603628	50601268	50601542	50618786	50618904	287	86	3.3035e-33	3.25873e-31	0.253
ENSG00000161249	DMKN	19	-	35996840	35996951	35996619	35996667	36001085	36001154	114	17	0.00183421	0.0132725	-0.278
ENSG00000104936	DMPK	19	-	46274228	46274318	46272977	46273898	46274825	46274923	166	86	1.45285e-23	8.2092e-22	-0.407
ENSG00000104936	DMPK	19	-	46274607	46274654	46273522	46273898	46274825	46274923	80	86	5.32682e-18	2.01224e-16	-0.312
ENSG00000118997	DNAH7	2	-	196741267	196741423	196740398	196740567	196746518	196746716	228	86	0.000446538	0.00370445	-0.112
ENSG00000118997	DNAH7	2	-	196852680	196852953	196851789	196851917	196865427	196865607	345	86	7.58256e-08	1.12849e-06	0.186
ENSG00000105993	DNAJB6	7	+	157202488	157208223	157178234	157178305	157208709	157210127	5785	64	3.10818e-06	3.73642e-05	-0.168
ENSG00000116138	DNAJC16	1	+	15855582	15855767	15853307	15853453	15860731	15860798	231	60	1.41242e-16	4.77811e-15	0.249
ENSG00000110011	DNAJC4	11	+	63998503	63998619	63998123	63998412	63999342	63999436	188	86	4.01615e-25	2.53465e-23	0.115
ENSG00000213918	DNASE1	16	+	3705849	3705938	3705373	3705521	3706102	3706186	155	77	0.00661931	0.0413201	-0.186
ENSG00000106976	DNM1	9	+	131010202	131010214	131009653	131009765	131010861	131011032	10	86	0.000510641	0.00418303	-0.473
ENSG00000088305	DNMT3B	20	+	31381341	31381401	31380431	31380576	31383214	31383340	106	86	1.90568e-05	0.000202822	-0.104
ENSG00000083097	DOPEY1	6	+	83806449	83806542	83777384	83777498	83806643	83806834	172	86	4.89176e-07	6.56078e-06	-0.105
ENSG00000166171	DPCD	10	+	103364896	103364969	103360959	103361093	103368623	103368659	75	29	0.00336264	0.0227577	-0.225
ENSG00000074603	DPP8	15	-	65746600	65746753	65744297	65744440	65748562	65748709	225	86	5.1278e-63	2.02333e-60	-0.146
ENSG00000074603	DPP8	15	-	65807993	65808129	65804632	65804902	65809823	65810026	208	86	9.30799e-15	2.71295e-13	0.103
ENSG00000162961	DPY30	2	-	32248745	32248877	32248490	32248543	32254662	32254805	164	46	0.000732062	0.00581133	-0.158
ENSG00000111817	DSE	6	+	116754505	116754713	116752116	116752356	116756749	116758984	280	86	8.71419e-16	2.7591e-14	0.139
ENSG00000134769	DTNA	18	+	32446074	32446095	32443929	32444026	32455202	32455362	28	86	3.63385e-37	4.35273e-35	0.181
ENSG00000105865	DUS4L	7	+	107214148	107214266	107211589	107211711	107215632	107215727	190	86	1.86122e-08	2.94553e-07	0.131
ENSG00000105865	DUS4L	7	+	107214148	107214328	107211589	107211711	107215632	107215755	252	86	0.000321665	0.00274864	0.158
ENSG00000081721	DUSP12	1	+	161720921	161721167	161719594	161719878	161721444	161721571	318	86	6.92579e-14	1.86361e-12	0.349
ENSG00000187240	DYNC2H1	11	+	103029405	103029538	103027116	103027499	103029638	103029756	205	86	8.07619e-07	1.04727e-05	-0.111
ENSG00000169016	E2F6	2	-	11595467	11595600	11593707	11593924	11605897	11606005	205	86	1.29415e-16	4.40021e-15	-0.185
ENSG00000169016	E2F6	2	-	11597304	11597359	11593707	11593924	11605897	11606275	96	86	4.84977e-05	0.000482256	-0.165
ENSG00000179151	EDC3	15	-	74985226	74985359	74979431	74979520	74988220	74988365	201	82	7.44298e-08	1.10877e-06	-0.107
ENSG00000104529	EEF1D	8	-	144674816	144674830	144671160	144672251	144679517	144679845	14	86	0.00245832	0.0172207	0.107
ENSG00000104529	EEF1D	8	-	144674816	144675063	144672007	144672251	144679517	144679583	292	59	1.24454e-10	2.50268e-09	0.112
ENSG00000104529	EEF1D	8	-	144672777	144672908	144671714	144672251	144679517	144679585	178	61	1.40137e-46	2.7882e-44	0.149
ENSG00000104529	EEF1D	8	-	144672777	144672905	144671864	144672251	144679517	144679585	175	61	2.13044e-30	1.82213e-28	0.152
ENSG00000104529	EEF1D	8	-	144672777	144672899	144671680	144672251	144679517	144679585	169	61	1.23408e-47	2.64594e-45	0.154
ENSG00000203666	EFCAB2	1	+	245165422	245165534	245133657	245133745	245180543	245180628	171	73	0.00037448	0.00315799	0.146
ENSG00000062598	ELMO2	20	-	45027335	45027410	45023043	45023142	45035186	45035243	100	50	8.13702e-09	1.3392e-07	-0.148
ENSG00000115459	ELMOD3	2	+	85582198	85582293	85581879	85581952	85582677	85582839	152	66	0.00497639	0.0321103	0.108
ENSG00000115459	ELMOD3	2	+	85582677	85582721	85582198	85582293	85584089	85584375	74	86	4.39902e-05	0.000440982	0.113
ENSG00000115459	ELMOD3	2	+	85582677	85582839	85582198	85582293	85584089	85584701	234	86	4.28513e-26	2.89508e-24	0.148
ENSG00000115459	ELMOD3	2	+	85582677	85582907	85582198	85582293	85584089	85584375	302	86	1.3241e-28	1.02936e-26	0.158
ENSG00000214595	EML6	2	+	55193858	55194016	55191706	55191869	55194135	55194367	230	86	1.57895e-10	3.14684e-09	0.185
ENSG00000173818	ENDOV	17	+	78391610	78391745	78389268	78389621	78397319	78397411	206	85	7.21253e-09	1.19501e-07	-0.417
ENSG00000173818	ENDOV	17	+	78395939	78396045	78389449	78389621	78397319	78397432	178	86	7.81909e-08	1.16038e-06	-0.317
ENSG00000173818	ENDOV	17	+	78391580	78391745	78389449	78389621	78397319	78397432	237	86	7.75514e-12	1.73981e-10	-0.25
ENSG00000173818	ENDOV	17	+	78396005	78396045	78389449	78389621	78397319	78397432	66	86	5.4102e-16	1.73759e-14	-0.142
ENSG00000165675	ENOX2	X	-	129917520	129917664	129837093	129837228	130035657	130035705	171	41	0.0018267	0.0132223	-0.139
ENSG00000165675	ENOX2	X	-	129843216	129843305	129837093	129837228	129917520	129917664	164	86	2.9958e-65	1.25596e-62	-0.129
ENSG00000143420	ENSA	1	-	150598954	150599002	150598117	150598284	150599787	150600068	82	86	2.13691e-41	3.36707e-39	-0.152
ENSG00000197586	ENTPD6	20	+	25177740	25177862	25176789	25176890	25187157	25187226	170	62	6.26239e-13	1.55336e-11	-0.239
ENSG00000188833	ENTPD8	9	-	140330170	140330281	140329655	140329790	140330464	140330728	183	86	9.43008e-17	3.23676e-15	0.144
ENSG00000159023	EPB41	1	+	29386933	29386996	29385100	29385157	29391493	29391670	76	50	0.002171	0.0154243	0.211
ENSG00000079819	EPB41L2	6	-	131186675	131186774	131184777	131184858	131206235	131206408	160	74	0.0063804	0.0399989	-0.105
ENSG00000146904	EPHA1	7	-	143095693	143096038	143095413	143095541	143096350	143096506	417	86	6.18543e-22	3.13986e-20	0.108
ENSG00000049283	EPN3	17	+	48613389	48613560	48610085	48610346	48613781	48613986	243	86	1.14129e-11	2.5266e-10	0.28
ENSG00000127527	EPS15L1	19	-	16487932	16488065	16466219	16466662	16495939	16496022	195	76	0.00658663	0.0411544	-0.217
ENSG00000177106	EPS8L2	11	+	706595	706801	706236	706288	709329	709451	237	45	0.000133435	0.00122072	0.139
ENSG00000177106	EPS8L2	11	+	706673	706801	706230	706288	709329	709451	165	51	0.000581236	0.00471156	0.215
ENSG00000177106	EPS8L2	11	+	706676	706801	706116	706288	709329	709451	197	86	0.000262636	0.00228499	0.219
ENSG00000178568	ERBB4	2	-	212252669	212252717	212251577	212251875	212285165	212285336	82	86	6.56552e-16	2.09717e-14	-0.149
ENSG00000186871	ERCC6L	X	-	71457680	71457798	71424509	71428548	71458693	71458877	190	86	0.00378418	0.0252073	0.211
ENSG00000157554	ERG	21	-	39772495	39772567	39764297	39764366	39774478	39774559	94	50	2.83958e-09	4.92547e-08	0.213
ENSG00000226887	ERVMER34-1	4	-	53616876	53616996	53609683	53612110	53617096	53617236	192	86	0.00674522	0.0419777	-0.232
ENSG00000135476	ESPL1	12	+	53679707	53680696	53677841	53677951	53681755	53682125	1061	86	0.00745219	0.0458187	0.1
ENSG00000140374	ETFA	15	-	76587931	76588078	76580108	76580286	76603690	76603737	173	40	4.9253e-18	1.86958e-16	0.208
ENSG00000067208	EVI5	1	-	93128275	93128422	93101758	93101893	93128976	93129009	159	26	2.00446e-05	0.0002127	-0.323
ENSG00000107371	EXOSC3	9	-	37781982	37782134	37780802	37780877	37783910	37784060	206	68	7.28925e-05	0.000702806	0.121
ENSG00000113194	FAF2	5	+	175880318	175880703	175880139	175880229	175906188	175906257	430	59	5.05495e-51	1.2761e-48	0.33
ENSG00000115042	FAHD2A	2	+	96076274	96076774	96072685	96072905	96078181	96078290	572	86	2.45226e-34	2.5196e-32	0.118
ENSG00000169122	FAM110B	8	+	58989685	58989773	58988093	58988182	59058465	59058599	158	82	1.17924e-20	5.40209e-19	-0.127
ENSG00000100376	FAM118A	22	+	45723722	45723944	45719055	45719308	45726483	45726612	294	86	0.0056443	0.0358631	0.184
ENSG00000204677	FAM153C	5	+	177479803	177479990	177479419	177479688	177480840	177480974	259	86	9.07352e-10	1.66165e-08	-0.322
ENSG00000104427	FAM164A	8	+	79624224	79624341	79610648	79610748	79627455	79627563	189	86	0.00189937	0.0136954	-0.212
ENSG00000103254	FAM173A	16	+	772083	772134	771800	771941	772308	772601	88	86	0.00203216	0.0145413	-0.138
ENSG00000111879	FAM184A	6	-	119281933	119282028	119281086	119281349	119282925	119283128	172	86	8.12705e-30	6.71841e-28	-0.376
ENSG00000111879	FAM184A	6	-	119295592	119295739	119287999	119288117	119296188	119296373	219	86	0.000294491	0.00253582	0.373
ENSG00000135063	FAM189A2	9	+	72001474	72002599	72000735	72000863	72003073	72003366	1197	86	0.00774759	0.0474238	0.159
ENSG00000259024	FAM18B2-CDRT4	17	-	15457078	15457143	15450372	15450462	15458595	15458678	103	73	4.68538e-12	1.06849e-10	0.178
ENSG00000172366	FAM195A	16	+	696471	696608	692119	692249	697416	697544	209	86	0.00200742	0.014384	-0.13
ENSG00000047346	FAM214A	15	-	52879252	52879416	52876941	52877141	52885774	52885933	236	86	0.000182582	0.00163205	0.188
ENSG00000172661	FAM21C	10	+	46272720	46272873	46268703	46268806	46274400	46274583	225	86	2.5886e-07	3.61427e-06	-0.117
ENSG00000172661	FAM21C	10	+	46254762	46254849	46252459	46252587	46258835	46258937	160	86	1.12058e-07	1.63052e-06	-0.106
ENSG00000071889	FAM3A	X	-	153740637	153740735	153740180	153740204	153741146	153741260	103	17	0.000582055	0.00471621	0.148
ENSG00000119979	FAM45A	10	+	120864822	120865007	120864275	120864534	120867459	120867608	257	86	0.000743377	0.00589019	0.12
ENSG00000102710	FAM48A	13	-	37631014	37631270	37625678	37625720	37633331	37633605	277	35	8.90202e-05	0.000844945	-0.213
ENSG00000102710	FAM48A	13	-	37622700	37622736	37622014	37622073	37625624	37625720	29	52	0.00218482	0.0155131	-0.152
ENSG00000153310	FAM49B	8	-	130916744	130916831	130883620	130883742	130951853	130952118	160	86	2.33209e-15	7.13841e-14	0.102
ENSG00000009780	FAM76A	1	+	28075578	28075665	28071164	28071322	28081705	28081841	160	86	6.99271e-20	3.05435e-18	0.129
ENSG00000115841	FAM82A1	2	+	38178375	38179344	38177574	38177738	38201182	38201357	1041	86	9.34057e-17	3.21074e-15	0.125
ENSG00000158483	FAM86C1	11	+	71504425	71504527	71500828	71500891	71507062	71507986	144	56	5.42927e-31	4.78296e-29	-0.328
ENSG00000158483	FAM86C1	11	+	71504425	71504527	71502781	71502865	71507062	71507986	165	77	0.00344731	0.0232403	-0.219
ENSG00000158483	FAM86C1	11	+	71502781	71502865	71500828	71500891	71507062	71507212	124	56	1.16012e-13	3.06006e-12	-0.166
ENSG00000158483	FAM86C1	11	+	71502784	71502865	71500828	71500891	71507062	71507212	118	56	1.07682e-05	0.000119053	-0.145
ENSG00000160172	FAM86C2P	11	-	67564154	67564304	67559237	67560764	67570472	67570535	192	56	1.24483e-07	1.80293e-06	-0.169
ENSG00000244026	FAM86DP	3	-	75476577	75476843	75475600	75475750	75478286	75478388	338	86	0.000168374	0.00151369	0.131
ENSG00000251669	FAM86EP	4	-	3952865	3952946	3944493	3945099	3954837	3954900	118	56	0.00125569	0.00943523	-0.411
ENSG00000251669	FAM86EP	4	-	3948870	3949947	3943486	3945099	3954837	3954900	1119	56	2.23635e-14	6.29542e-13	-0.304
ENSG00000187790	FANCM	14	+	45650839	45650908	45650632	45650727	45652976	45653105	124	86	7.07584e-38	8.9074e-36	0.13
ENSG00000203780	FANK1	10	+	127677998	127678016	127677119	127677244	127683985	127684067	11	75	9.70981e-08	1.42343e-06	-0.227
ENSG00000203780	FANK1	10	+	127661941	127662064	127585179	127585224	127668729	127668907	147	38	3.56438e-26	2.42208e-24	-0.226
ENSG00000138399	FASTKD1	2	-	170425693	170425762	170419734	170419860	170428162	170428681	124	86	0.00261999	0.0182295	-0.125
ENSG00000188878	FBF1	17	-	73931712	73931754	73929075	73929169	73933646	73933674	35	21	1.11192e-05	0.000122704	-0.283
ENSG00000161040	FBXL13	7	-	102695534	102695625	102669797	102669865	102696090	102696194	143	61	1.88347e-08	2.97572e-07	0.117
ENSG00000167196	FBXO22	15	+	76196831	76196970	76196216	76196444	76205543	76205631	206	81	1.24972e-46	2.51847e-44	0.112
ENSG00000132879	FBXO44	1	+	11715384	11715756	11714913	11715009	11715862	11716157	444	86	1.01443e-20	4.67904e-19	0.175
ENSG00000132879	FBXO44	1	+	11715726	11715756	11714966	11715009	11715862	11716157	23	36	0.00442	0.0289296	0.385
ENSG00000072803	FBXW11	5	-	171384600	171384702	171341346	171341409	171433461	171433552	142	54	0.00265842	0.018449	-0.139
ENSG00000072803	FBXW11	5	-	171423893	171424055	171384600	171384702	171433461	171433663	234	86	0.00666379	0.0415701	0.105
ENSG00000197948	FCHSD1	5	-	141021963	141022070	141021268	141021324	141022567	141022655	137	44	0.004419	0.0289271	0.106
ENSG00000197948	FCHSD1	5	-	141027534	141027663	141026964	141027087	141028523	141028587	172	57	1.0202e-23	5.83475e-22	0.107
ENSG00000151422	FER	5	+	108103793	108103939	108084662	108084694	108133824	108134090	157	25	1.10825e-14	3.21221e-13	0.35
ENSG00000077782	FGFR1	8	-	38279314	38279459	38277056	38277253	38280542	38280693	217	86	3.48069e-14	9.6252e-13	-0.115
ENSG00000132436	FIGNL1	7	-	50516815	50517421	50515878	50515987	50517998	50518088	675	83	4.09899e-111	7.28889e-108	0.231
ENSG00000132436	FIGNL1	7	-	50517260	50517421	50515878	50515987	50517998	50518048	190	43	4.19124e-111	7.28889e-108	0.325
ENSG00000132436	FIGNL1	7	-	50517197	50517421	50515878	50515987	50517998	50518034	239	29	2.55496e-110	3.99893e-107	0.386
ENSG00000132436	FIGNL1	7	-	50517242	50517421	50515878	50515987	50517998	50518034	194	29	6.65218e-109	9.46525e-106	0.394
ENSG00000132436	FIGNL1	7	-	50517253	50517421	50515878	50515987	50517998	50518022	171	17	7.34077e-109	9.84817e-106	0.446
ENSG00000168386	FILIP1L	3	-	99593131	99593330	99567288	99569914	99594915	99594988	251	66	1.1602e-24	7.13985e-23	-0.444
ENSG00000145216	FIP1L1	4	+	54306748	54306775	54294193	54294350	54308819	54308874	20	48	8.09844e-05	0.000773519	-0.223
ENSG00000145216	FIP1L1	4	+	54257596	54257665	54257175	54257306	54265896	54266006	124	86	9.82894e-257	6.59312e-253	-0.22
ENSG00000145216	FIP1L1	4	+	54245239	54245284	54244005	54244090	54245391	54245431	30	25	5.34078e-08	8.06613e-07	-0.168
ENSG00000145216	FIP1L1	4	+	54280781	54280889	54265896	54266006	54292038	54292132	180	86	3.67199e-118	7.83719e-115	-0.151
ENSG00000106692	FKTN	9	+	108335935	108336027	108320430	108320446	108337225	108337418	93	9	0.00312645	0.0212973	0.165
ENSG00000160688	FLAD1	1	+	154962035	154962183	154960580	154961325	154962634	154962733	220	86	4.60484e-117	9.40087e-114	0.156
ENSG00000137312	FLOT1	6	-	30709568	30709644	30708966	30709110	30709923	30709980	102	50	1.2169e-83	8.4029e-81	-0.283
ENSG00000109920	FNBP4	11	-	47747288	47747388	47746023	47746330	47752925	47753113	172	86	4.93368e-06	5.72144e-05	-0.214
ENSG00000198815	FOXJ3	1	-	42671432	42671534	42664772	42664901	42693553	42693637	165	77	1.80089e-20	8.20181e-19	-0.207
ENSG00000053254	FOXN3	14	-	89656730	89656793	89647044	89647150	89747293	89747358	84	58	0.000878351	0.00684602	-0.112
ENSG00000166225	FRS2	12	+	69931695	69931763	69925793	69925836	69955959	69956054	72	36	0.0042297	0.0278354	-0.113
ENSG00000053108	FSTL4	5	-	132559881	132559908	132556439	132556558	132560841	132560976	40	86	1.59099e-13	4.14568e-12	-0.317
ENSG00000104290	FZD3	8	+	28357449	28357495	28351772	28351860	28360186	28360719	73	81	6.34558e-11	1.30511e-09	0.15
ENSG00000138757	G3BP2	4	-	76649239	76649360	76619981	76620113	76649459	76649654	193	86	4.6214e-05	0.000461304	-0.331
ENSG00000141012	GALNS	16	-	88909437	88909607	88909113	88909237	88923165	88923250	234	78	5.89e-26	3.93407e-24	-0.13
ENSG00000136895	GARNL3	9	+	130126867	130127055	130119497	130119656	130127578	130127645	234	60	6.967e-07	9.13021e-06	-0.244
ENSG00000141013	GAS8	16	+	90097583	90097597	90094043	90094130	90097706	90097907	8	80	4.24754e-23	2.34363e-21	-0.274
ENSG00000141013	GAS8	16	+	90087237	90087319	90086036	90086176	90094043	90094130	144	80	3.25129e-07	4.46126e-06	0.16
ENSG00000167491	GATAD2A	19	+	19546939	19547028	19496638	19496947	19576153	19576423	164	86	2.10137e-05	0.000222129	-0.441
ENSG00000167491	GATAD2A	19	+	19546939	19547028	19496638	19496947	19576148	19576423	164	86	1.00297e-39	1.39746e-37	-0.177
ENSG00000167491	GATAD2A	19	+	19546939	19547028	19516652	19516828	19576148	19576423	164	86	3.01333e-09	5.21146e-08	-0.119
ENSG00000239282	GATSL3	22	-	30682251	30682365	30682004	30682087	30682813	30682937	176	76	1.52751e-09	2.7313e-08	-0.114
ENSG00000146729	GBAS	7	+	56046042	56046088	56045818	56045958	56049165	56049191	39	19	1.10555e-34	1.16393e-32	-0.114
ENSG00000005436	GCFC2	2	-	75919102	75919226	75917613	75917845	75921366	75921605	196	86	1.65074e-17	6.01324e-16	-0.104
ENSG00000187210	GCNT1	9	+	79074975	79075093	79074145	79074221	79115831	79115977	173	69	0.00422578	0.0278135	-0.36
ENSG00000137878	GCOM1	15	+	57953647	57953731	57931637	57931743	57967165	57967266	154	86	1.93331e-44	3.53224e-42	-0.112
ENSG00000158555	GDPD5	11	-	75190288	75190533	75188663	75188840	75201281	75201365	308	77	0.00725275	0.044747	0.16
ENSG00000142252	GEMIN7	19	+	45583164	45583287	45582529	45582635	45593364	45594782	195	86	0.00133189	0.0099521	0.113
ENSG00000131459	GFPT2	5	-	179729422	179729584	179727689	179728608	179731771	179731939	234	86	0.00342182	0.0231016	-0.393
ENSG00000125447	GGA3	17	-	73240699	73240798	73239527	73239651	73242589	73242665	155	69	0.00132758	0.00992461	0.141
ENSG00000006625	GGCT	7	-	30537356	30537512	30536592	30536851	30540151	30540297	228	86	2.85607e-23	1.59461e-21	-0.232
ENSG00000204120	GIGYF2	2	+	233589283	233589401	233562040	233562102	233599864	233599948	150	46	1.99806e-05	0.000212116	-0.202
ENSG00000204120	GIGYF2	2	+	233595831	233595944	233589283	233589401	233599864	233599948	176	77	1.30899e-19	5.63368e-18	0.226
ENSG00000181938	GINS3	16	+	58437001	58437235	58426297	58426691	58438402	58439385	306	86	6.98136e-10	1.2911e-08	0.143
ENSG00000139436	GIT2	12	-	110383064	110383154	110376969	110377052	110385060	110385309	156	76	5.67712e-16	1.81959e-14	-0.166
ENSG00000139436	GIT2	12	-	110383064	110383154	110376969	110377052	110389016	110389121	156	76	0.00287295	0.0197742	-0.149
ENSG00000089639	GMIP	19	-	19746452	19746530	19746223	19746378	19747515	19747605	139	83	0.000628412	0.00505778	0.166
ENSG00000087460	GNAS	20	+	57464580	57464604	57464277	57464408	57470666	57470739	17	66	4.58384e-05	0.000458141	0.167
ENSG00000087460	GNAS	20	+	57470475	57470527	57467132	57467264	57470666	57470739	70	66	2.70554e-10	5.26039e-09	0.357
ENSG00000235590	GNAS-AS1	20	-	57423933	57423972	57417487	57417600	57425584	57425958	64	86	0.00772951	0.0473193	-0.208
ENSG00000113552	GNPDA1	5	-	141391852	141391942	141391476	141391606	141392233	141392538	166	86	0.000416435	0.00347745	-0.215
ENSG00000238105	GOLGA2B.1	12	-	100562701	100562977	100561327	100561417	100564342	100564445	345	83	2.75707e-06	3.34517e-05	-0.111
ENSG00000120370	GORAB	1	+	170505450	170505562	170502604	170502792	170508350	170508708	184	86	2.50593e-07	3.50092e-06	-0.349
ENSG00000114745	GORASP1	3	-	39142237	39142368	39141795	39141945	39142506	39142593	197	80	2.04038e-39	2.77699e-37	0.143
ENSG00000062194	GPBP1	5	+	56517202	56517223	56509947	56510020	56526672	56526796	14	66	0.000103105	0.00096652	-0.136
ENSG00000180998	GPR137C	14	+	53080388	53080436	53066830	53067059	53098877	53099027	82	86	1.3059e-46	2.6093e-44	-0.294
ENSG00000163328	GPR155	2	-	175347737	175347886	175346224	175346715	175351600	175351728	221	86	0.00755866	0.0464186	0.292
ENSG00000152749	GPR180	13	+	95271403	95271584	95264443	95264644	95271721	95271771	210	43	1.42407e-09	2.55511e-08	0.27
ENSG00000205336	GPR56	16	+	57675498	57675620	57653957	57654048	57684164	57684263	192	84	0.00278446	0.0192243	0.107
ENSG00000164199	GPR98	5	+	90106049	90107155	90103418	90103554	90111435	90111553	1178	86	8.28414e-63	3.24152e-60	0.116
ENSG00000164199	GPR98	5	+	89914902	89914998	89913620	89913770	89918413	89918518	172	86	1.77808e-27	1.29844e-25	0.134
ENSG00000106070	GRB10	7	-	50772836	50773020	50771517	50771605	50823583	50823761	251	81	1.62149e-12	3.8395e-11	-0.458
ENSG00000106070	GRB10	7	-	50778571	50778687	50771517	50771605	50823583	50823753	183	81	6.68545e-30	5.5462e-28	-0.42
ENSG00000134317	GRHL1	2	+	10093035	10093189	10091821	10091982	10095043	10095230	226	86	9.83109e-06	0.000109362	-0.137
ENSG00000124493	GRM4	6	-	33991995	33992490	33989914	33990647	33995896	33996143	567	86	5.28184e-06	6.09807e-05	-0.268
ENSG00000073605	GSDMB	17	-	38065210	38065295	38062363	38062524	38066008	38066177	156	86	3.4505e-08	5.30686e-07	0.38
ENSG00000148180	GSN	9	+	124060043	124060120	124043749	124043840	124062333	124062404	116	62	7.82336e-28	5.82164e-26	0.403
ENSG00000184674	GSTT1	22	-	24381699	24381787	24379360	24379450	24384119	24384284	159	83	5.002e-26	3.35048e-24	-0.119
ENSG00000121964	GTDC1	2	-	144764748	144765102	144728219	144728329	144899448	144899622	426	86	0.000344179	0.00292346	0.114
ENSG00000101181	GTPBP5	20	+	60768471	60768680	60758097	60758113	60770857	60771005	204	9	6.63876e-14	1.78843e-12	0.146
ENSG00000151806	GUF1	4	+	44690023	44690163	44688526	44688730	44691302	44691426	212	86	5.39381e-108	7.03518e-105	0.202
ENSG00000151233	GXYLT1	12	-	42523560	42523653	42512801	42512973	42538227	42538681	172	86	3.14325e-44	5.65484e-42	-0.392
ENSG00000131373	HACL1	3	-	15631046	15631119	15624383	15624496	15633106	15633187	120	74	3.29271e-29	2.63838e-27	-0.12
ENSG00000131373	HACL1	3	-	15626754	15626849	15624383	15624496	15631046	15631119	152	66	3.6154e-32	3.38169e-30	0.104
ENSG00000131373	HACL1	3	-	15628031	15628109	15624383	15624496	15631046	15631119	122	66	2.32419e-49	5.48404e-47	0.156
ENSG00000213397	HAUS7	X	-	152720334	152720511	152719851	152719966	152720999	152721224	249	86	0.00564315	0.0358606	0.132
ENSG00000131351	HAUS8	19	-	17163634	17163776	17160572	17160986	17166670	17166812	214	86	6.31546e-28	4.7145e-26	-0.109
ENSG00000231074	HCG18	6	-	30282045	30282259	30263908	30264014	30294130	30294628	286	86	0.00397769	0.0263023	0.214
ENSG00000115677	HDLBP	2	-	242208243	242208710	242207913	242207956	242212175	242212246	467	14	0.00122135	0.00921113	0.178
ENSG00000115677	HDLBP	2	-	242208368	242208710	242207891	242207956	242212175	242212235	353	25	0.000137565	0.00125546	0.21
ENSG00000115677	HDLBP	2	-	242208372	242208710	242207891	242207956	242212175	242212249	363	39	0.0012357	0.0093074	0.219
ENSG00000165338	HECTD2	10	+	93247438	93247535	93244936	93245060	93250956	93251064	172	86	3.14505e-13	7.99978e-12	0.103
ENSG00000165338	HECTD2	10	+	93257864	93257939	93255970	93256129	93258628	93258716	131	81	2.10117e-19	8.84318e-18	0.123
ENSG00000127311	HELB	12	+	66707765	66707943	66703485	66704388	66709021	66709163	250	86	1.62677e-13	4.2295e-12	0.152
ENSG00000103657	HERC1	15	-	64072660	64072751	64067386	64067848	64126020	64126114	168	86	0.00146459	0.0108435	-0.128
ENSG00000180229	HERC2P3	15	-	20706798	20706967	20671447	20671623	20710643	20710738	241	86	7.31681e-09	1.21057e-07	-0.102
ENSG00000110422	HIPK3	11	+	33369711	33369774	33369397	33369559	33370067	33370364	112	86	1.90856e-85	1.40026e-82	-0.168
ENSG00000100084	HIRA	22	-	19392985	19393054	19385514	19385610	19393308	19393403	124	86	3.90374e-38	4.98098e-36	-0.178
ENSG00000100084	HIRA	22	-	19386602	19386715	19385514	19385610	19393308	19393403	185	86	1.05926e-56	3.3381e-54	-0.176
ENSG00000147421	HMBOX1	8	+	28906806	28906878	28906473	28906565	28908534	28910242	129	85	1.60744e-27	1.17933e-25	-0.252
ENSG00000205581	HMGN1	21	-	40719172	40719218	40717755	40717884	40720217	40720265	39	41	5.89494e-22	3.00214e-20	0.148
ENSG00000100281	HMGXB4	22	+	35659974	35660089	35659788	35659867	35660640	35661596	173	72	1.7476e-05	0.000187263	0.176
ENSG00000139675	HNRNPA1L2	13	+	53203353	53203494	53201572	53201713	53211439	53211581	213	86	2.97998e-06	3.59427e-05	-0.327
ENSG00000233429	HOTAIRM1	7	+	27138716	27138985	27135742	27136007	27139397	27139585	341	86	1.2681e-32	1.21766e-30	0.36
ENSG00000233429	HOTAIRM1	7	+	27138692	27138985	27135851	27136007	27139397	27139585	365	86	2.78567e-34	2.85592e-32	0.378
ENSG00000107521	HPS1	10	-	100189547	100189646	100189329	100189399	100190327	100190427	149	63	3.27899e-10	6.33081e-09	-0.1
ENSG00000100099	HPS4	22	-	26878711	26878839	26877800	26878206	26879730	26879794	171	57	7.89444e-10	1.45423e-08	0.303
ENSG00000102878	HSF4	16	+	67201205	67201305	67201022	67201125	67201377	67201502	172	86	2.91977e-15	8.87364e-14	0.343
ENSG00000102878	HSF4	16	+	67201205	67201305	67201022	67201125	67201406	67201446	119	33	1.39869e-21	6.82699e-20	0.413
ENSG00000086758	HUWE1	X	-	53652746	53652989	53652117	53652219	53654360	53654466	315	86	2.02045e-08	3.18546e-07	0.148
ENSG00000149428	HYOU1	11	-	118919729	118920082	118919425	118919598	118920267	118920347	412	73	1.74119e-16	5.84818e-15	0.178
ENSG00000165948	IFI27L1	14	+	94563840	94564024	94563201	94563311	94567084	94567117	196	26	0.00130611	0.00978438	-0.126
ENSG00000159110	IFNAR2	21	+	34632901	34633032	34624966	34625135	34635097	34635160	173	56	7.06404e-09	1.1733e-07	0.107
ENSG00000159128	IFNGR2	21	+	34783750	34783881	34783141	34783198	34787194	34787327	167	50	1.33141e-13	3.49841e-12	0.482
ENSG00000214706	IFRD2	3	-	50326877	50327059	50326685	50326791	50327142	50327193	212	44	1.36123e-05	0.00014823	0.172
ENSG00000163913	IFT122	3	+	129180070	129180147	129177441	129177520	129182402	129182469	100	46	4.58388e-15	1.37268e-13	-0.121
ENSG00000068885	IFT80	3	-	160109333	160109431	160102351	160102434	160116933	160117035	162	76	6.08993e-21	2.86813e-19	-0.101
ENSG00000032742	IFT88	13	+	21264843	21264954	21245111	21245178	21265192	21265356	157	60	4.56619e-05	0.000456473	0.187
ENSG00000126246	IGFLR1	19	-	36230610	36230989	36230152	36230527	36231280	36231465	451	86	3.34485e-08	5.15619e-07	0.111
ENSG00000132740	IGHMBP2	11	+	68697790	68697902	68696650	68696825	68700766	68700849	174	76	5.76905e-14	1.56401e-12	0.237
ENSG00000134470	IL15RA	10	-	6005705	6005804	6002329	6002530	6008107	6008302	172	86	0.002067	0.0147613	0.282
ENSG00000056736	IL17RB	3	+	53889320	53889368	53886897	53887024	53890870	53891013	82	86	1.84709e-28	1.41948e-26	-0.104
ENSG00000077238	IL4R	16	+	27345636	27345738	27325246	27325341	27351506	27351555	130	42	2.77882e-14	7.74359e-13	-0.169
ENSG00000133731	IMPA1	8	-	82588468	82588500	82586075	82586184	82591360	82591465	50	86	4.95321e-23	2.72339e-21	0.14
ENSG00000114933	INO80D	2	-	206928292	206928408	206927874	206927968	206950624	206951027	188	86	1.79224e-12	4.23313e-11	-0.115
ENSG00000132376	INPP5K	17	-	1419181	1419412	1417165	1417273	1419749	1419906	303	86	2.56452e-06	3.12609e-05	0.24
ENSG00000132376	INPP5K	17	-	1419181	1419410	1417165	1417273	1419749	1419969	301	86	6.31184e-26	4.20387e-24	0.252
ENSG00000102786	INTS6	13	-	51997165	51997226	51995243	51995470	52004429	52004519	105	83	5.74739e-06	6.60149e-05	-0.289
ENSG00000102786	INTS6	13	-	51956164	51956259	51953677	51953708	51957464	51957597	110	24	0.00011539	0.00106825	0.118
ENSG00000068745	IP6K2	3	-	48748799	48748892	48745552	48745670	48754589	48754648	138	52	1.12537e-12	2.7168e-11	-0.333
ENSG00000068745	IP6K2	3	-	48732134	48732257	48731607	48731673	48732522	48732851	168	59	4.34707e-09	7.39285e-08	0.179
ENSG00000068745	IP6K2	3	-	48732126	48732257	48730920	48731673	48732522	48732851	203	86	7.64283e-51	1.90888e-48	0.18
ENSG00000086200	IPO11	5	+	61826535	61826612	61811214	61811328	61846193	61846289	140	86	1.62339e-05	0.000175072	-0.102
ENSG00000173226	IQCB1	3	-	121515964	121516074	121508919	121509062	121526190	121526290	182	86	1.10224e-12	2.66369e-11	-0.122
ENSG00000173226	IQCB1	3	-	121518042	121518221	121508919	121509062	121526190	121526290	251	86	0.00345897	0.0233089	-0.104
ENSG00000103599	IQCH	15	+	67687628	67687901	67681168	67681344	67692451	67692643	345	86	0.00147889	0.0109339	-0.383
ENSG00000103599	IQCH	15	+	67663765	67663871	67652184	67652223	67664448	67665000	124	32	3.58597e-12	8.26199e-11	0.113
ENSG00000103599	IQCH	15	+	67692451	67692643	67681168	67681344	67709268	67709389	264	86	1.85602e-07	2.6361e-06	0.125
ENSG00000167930	ITFG3	16	+	298242	298396	284842	284856	299547	299653	147	7	3.60049e-43	6.1254e-41	0.102
ENSG00000119185	ITGB1BP1	2	-	9560118	9560229	9558754	9558861	9562607	9563358	183	86	3.76327e-13	9.50023e-12	-0.104
ENSG00000115221	ITGB6	2	-	161055689	161055769	161052726	161052931	161056513	161056589	129	69	2.39074e-27	1.7297e-25	-0.113
ENSG00000050130	JKAMP	14	+	59951707	59951834	59951209	59951311	59954391	59954546	199	86	1.25799e-17	4.62561e-16	-0.434
ENSG00000050130	JKAMP	14	+	59953398	59953522	59951286	59951311	59954391	59954546	128	18	0.00109039	0.00831157	-0.116
ENSG00000155666	JMJD5	16	+	27231713	27231806	27230281	27230431	27231886	27231996	172	86	9.99152e-16	3.15078e-14	0.133
ENSG00000155666	JMJD5	16	+	27222466	27222538	27221413	27221942	27224905	27224963	95	51	5.60906e-28	4.20053e-26	0.252
ENSG00000139620	KANSL2	12	-	49072818	49072933	49065581	49065745	49073437	49073616	187	86	0.00011238	0.00104429	0.108
ENSG00000139620	KANSL2	12	-	49072818	49073021	49065581	49065745	49073437	49073616	275	86	0.00101378	0.00778068	0.153
ENSG00000114982	KANSL3	2	-	97267852	97268075	97267379	97267513	97268489	97268599	295	86	7.48149e-09	1.23651e-07	0.277
ENSG00000258555	KB-1896H10.1.1	22	+	24672667	24672771	24666865	24666951	24698162	24698352	169	79	3.99439e-24	2.34446e-22	-0.172
ENSG00000182359	KBTBD3	11	-	105947233	105947434	105929591	105929836	105948038	105948492	273	86	1.82772e-23	1.02656e-21	0.324
ENSG00000100379	KCTD17	22	+	37457578	37457669	37456862	37456962	37458564	37459414	168	86	2.87219e-11	6.11349e-10	0.167
ENSG00000188997	KCTD21	11	-	77897726	77897862	77885104	77885629	77899618	77899664	161	39	0.00270075	0.0187096	-0.21
ENSG00000188997	KCTD21	11	-	77888784	77889031	77885369	77885629	77899618	77899670	278	45	1.0147e-17	3.75752e-16	-0.121
ENSG00000104756	KCTD9	8	-	25307895	25307997	25303644	25303766	25315714	25315796	163	75	0.00530093	0.0339386	-0.121
ENSG00000147050	KDM6A	X	+	44921891	44921993	44920568	44920664	44922666	44923062	174	86	7.11801e-175	3.71362e-171	-0.33
ENSG00000147050	KDM6A	X	+	44919266	44919401	44918526	44918711	44919853	44920009	207	86	2.69927e-57	8.92564e-55	0.313
ENSG00000081791	KIAA0141	5	+	141318420	141318469	141318085	141318325	141319070	141319711	84	86	0.00219749	0.0155937	0.157
ENSG00000131149	KIAA0182	16	+	85667519	85667738	85646821	85647004	85682157	85682357	291	86	7.62314e-10	1.40646e-08	-0.171
ENSG00000145016	KIAA0226	3	-	197444847	197445001	197431962	197432046	197463525	197463590	189	49	0.0022962	0.0162254	0.131
ENSG00000100578	KIAA0586	14	+	59006788	59006854	58979239	58979345	59014498	59014763	118	86	1.47754e-26	1.03241e-24	0.3
ENSG00000164542	KIAA0895	7	-	36375762	36375906	36374654	36374787	36396510	36397199	216	86	2.77679e-22	1.44071e-20	0.279
ENSG00000214655	KIAA0913	10	+	75551081	75551257	75550732	75550934	75551616	75552610	248	86	2.29975e-19	9.6243e-18	0.112
ENSG00000122203	KIAA1191	5	-	175786464	175786570	175782573	175782752	175786813	175786921	178	86	2.38043e-12	5.57194e-11	-0.185
ENSG00000122203	KIAA1191	5	-	175786483	175786570	175782573	175782752	175786813	175786921	160	86	3.74339e-09	6.41766e-08	-0.119
ENSG00000109265	KIAA1211	4	+	57164379	57164515	57138486	57138658	57173700	57173865	208	86	1.65955e-10	3.29768e-09	0.422
ENSG00000164659	KIAA1324L	7	-	86521039	86521205	86506224	86509846	86522237	86522416	238	86	4.11518e-40	5.83771e-38	0.128
ENSG00000150477	KIAA1328	18	+	34664087	34664195	34646852	34647508	34740162	34740344	180	86	0.00379599	0.0252718	-0.329
ENSG00000163617	KIAA1407	3	-	113772950	113773063	113772443	113772482	113775223	113775335	131	32	5.43831e-12	1.23539e-10	0.136
ENSG00000134444	KIAA1468	18	+	59931961	59932085	59931221	59931378	59933933	59933982	152	42	2.05071e-26	1.41605e-24	-0.132
ENSG00000136883	KIF12	9	-	116859580	116859716	116858666	116858758	116859886	116860021	207	85	1.99825e-09	3.52869e-08	-0.131
ENSG00000137177	KIF13A	6	-	17790102	17790141	17788006	17788106	17794479	17794626	64	86	1.03662e-13	2.74223e-12	-0.138
ENSG00000137177	KIF13A	6	-	17790102	17790141	17788006	17788106	17794802	17794935	64	86	0.000704354	0.00560939	-0.129
ENSG00000089177	KIF16B	20	-	16316570	16316660	16292979	16293063	16336974	16337097	157	77	1.12796e-12	2.72164e-11	0.126
ENSG00000139116	KIF21A	12	-	39711874	39712003	39705218	39705355	39713707	39713815	201	86	5.08196e-05	0.000503638	0.129
ENSG00000137807	KIF23	15	+	69717620	69717662	69715497	69715668	69718408	69718521	70	86	0.00172394	0.0125441	-0.155
ENSG00000165115	KIF27	9	-	86517974	86518933	86514575	86514719	86523366	86523567	1031	86	4.69441e-35	5.00968e-33	0.146
ENSG00000165115	KIF27	9	-	86482598	86482775	86474070	86474286	86485433	86485547	249	86	1.26056e-39	1.74087e-37	0.224
ENSG00000088727	KIF9	3	-	47312726	47312951	47308669	47308753	47315041	47315148	288	77	0.000236186	0.00207137	-0.161
ENSG00000197776	KLHDC1	14	+	50176426	50176544	50175876	50175947	50176980	50177099	168	64	3.74358e-09	6.41766e-08	-0.233
ENSG00000128607	KLHDC10	7	+	129736760	129736847	129710349	129710649	129756284	129756506	160	86	1.79951e-40	2.61598e-38	-0.183
ENSG00000114796	KLHL24	3	+	183354008	183354099	183353410	183353581	183368083	183368363	168	86	0.00276666	0.0191182	-0.42
ENSG00000001631	KRIT1	7	-	91873315	91873463	91871347	91871451	91874778	91875414	220	86	2.86855e-06	3.47236e-05	-0.104
ENSG00000126777	KTN1	14	+	56130672	56130759	56127991	56128330	56137446	56137527	148	74	2.35659e-41	3.70079e-39	-0.127
ENSG00000087299	L2HGDH	14	-	50778008	50778151	50769619	50769735	50778728	50778865	215	86	2.25429e-12	5.29251e-11	-0.14
ENSG00000087299	L2HGDH	14	-	50759922	50760001	50750570	50750751	50760832	50760964	144	86	3.5787e-30	3.02771e-28	-0.105
ENSG00000179630	LACC1	13	+	44464249	44464410	44462892	44463118	44465584	44466438	233	86	9.83496e-05	0.000926566	-0.133
ENSG00000138709	LARP1B	4	+	129098026	129098062	129083348	129083472	129099585	129099797	58	86	0.000468291	0.0038685	-0.335
ENSG00000161813	LARP4	12	+	50796457	50796596	50794671	50794811	50806187	50806236	167	42	9.62436e-13	2.3403e-11	-0.19
ENSG00000157578	LCA5L	21	-	40807345	40807468	40795345	40795416	40816060	40816127	147	38	4.57612e-06	5.33975e-05	-0.595
ENSG00000157578	LCA5L	21	-	40807345	40807499	40794901	40795416	40816060	40816127	200	60	1.11011e-07	1.61679e-06	-0.387
ENSG00000172954	LCLAT1	2	+	30682417	30682588	30670138	30670249	30748452	30748621	243	86	4.03646e-08	6.17166e-07	-0.462
ENSG00000172954	LCLAT1	2	+	30712025	30712106	30670114	30670249	30748452	30748621	148	86	0.00359266	0.0240921	-0.363
ENSG00000050426	LETMD1	12	+	51447560	51447643	51442816	51442968	51449926	51450028	152	86	8.53908e-15	2.49815e-13	-0.214
ENSG00000050426	LETMD1	12	+	51445874	51446029	51442816	51442968	51447560	51447643	217	76	1.41562e-16	4.78549e-15	0.123
ENSG00000064042	LIMCH1	4	+	41672734	41672809	41668577	41668683	41673570	41673611	84	34	4.80832e-26	3.23459e-24	-0.556
ENSG00000189308	LIN54	4	-	83900035	83900159	83867410	83867627	83905313	83906029	196	86	0.00669797	0.0417423	-0.146
ENSG00000189308	LIN54	4	-	83891479	83891622	83867410	83867627	83905313	83906029	215	86	2.90167e-16	9.54786e-15	-0.122
ENSG00000183814	LIN9	1	-	226483542	226483647	226475364	226475498	226485419	226485514	177	86	1.85563e-21	9.00116e-20	-0.213
ENSG00000222041	LINC00152	2	+	87777640	87777749	87755014	87755164	87779741	87779942	181	86	3.98972e-05	0.000402011	0.22
ENSG00000175611	LINC00476	9	-	98636790	98636904	98632565	98632723	98637261	98638258	186	86	2.15797e-10	4.2255e-09	0.296
ENSG00000223546	LL0XNC01-157D4.1.1	X	+	102094728	102094791	102081896	102082072	102119969	102120080	112	86	4.9275e-47	1.02376e-44	-0.303
ENSG00000223546	LL0XNC01-157D4.1.1	X	+	102100784	102100948	102081896	102082072	102119969	102120080	236	86	1.28288e-46	2.57425e-44	-0.208
ENSG00000139636	LMBR1L	12	-	49500327	49500529	49499706	49499740	49500743	49500828	207	19	1.82431e-20	8.30044e-19	-0.16
ENSG00000139636	LMBR1L	12	-	49500436	49500529	49499706	49499740	49500743	49500828	105	19	3.29167e-18	1.26069e-16	-0.149
ENSG00000136153	LMO7	13	+	76383289	76383319	76378424	76378677	76391296	76391414	46	86	2.6181e-36	2.99106e-34	-0.134
ENSG00000139517	LNX2	13	-	28136549	28136918	28133978	28134122	28141776	28141976	441	86	2.07278e-113	3.8931e-110	0.138
ENSG00000145012	LPP	3	+	188059450	188059507	187871071	187871151	188123899	188124101	87	73	0.00450386	0.0293884	-0.266
ENSG00000165501	LRR1	14	+	50070269	50070336	50069087	50069186	50080973	50081389	120	86	0.000801318	0.00630039	-0.169
ENSG00000122477	LRRC39	1	-	100614921	100614991	100614408	100614653	100617940	100618080	126	86	4.0695e-16	1.31691e-14	0.333
ENSG00000116212	LRRC42	1	+	54413460	54413494	54411749	54412222	54417658	54418145	54	86	0.000438767	0.00364707	0.152
ENSG00000204052	LRRC73	6	-	43476035	43476158	43475563	43475664	43476497	43476658	195	86	1.07207e-15	3.37168e-14	0.173
ENSG00000105699	LSR	19	+	35752827	35752884	35749847	35749967	35753448	35753595	100	86	0.005169	0.0331656	-0.138
ENSG00000090006	LTBP4	19	+	41128305	41128572	41125251	41125398	41129508	41129637	339	86	0.000250853	0.00219059	-0.151
ENSG00000007392	LUC7L	16	-	278331	278401	277240	277335	279277	279373	126	86	1.68833e-20	7.69664e-19	-0.188
ENSG00000108848	LUC7L3	17	+	48815497	48815560	48814647	48814840	48817666	48817706	59	33	3.95657e-06	4.66785e-05	0.129
[truncated: 724 more rows]

## Sheet: S2 - G
Additional Table S2 - G: Mutually Exclusive Exons Nt-ERβ
[truncated: 437 more rows]

[truncated: 8 more sheets: S2 - H, S2 - I, S2 - J, S2 - K, S2 - L, S2 - M, S2 - N, S2 - O]
