# Supplementary material for: Estrogen receptor beta impacts hormone-induced alternative mRNA splicing in breast cancer cells
Source: BMC Genomics. 2015 May 9;16(1):367. doi: 10.1186/s12864-015-1541-1 (PMC4424892; doi:10.1186/s12864-015-1541-1)
Supplement: Additional file 4: Table S3. — Discordant Isoforms ERβ+/ERβ-. List of all isoforms with opposite regulation pattern in ERβ+/ERβ-. [file 12864_2015_1541_MOESM4_ESM.xlsx]

## Sheet: Table_1
Additional File 4 – Table S3: Discordant Isoforms ERβ+/Erβ-
transcript_ID	gene_ID	gene_name	FPKM_Ct-ERβ_-E2	FPKM_Ct-ERβ_+E2	Ct-ERβ_p_value	Ct-ERβ_FDR_value	Ct-ERβ_fold-change	FPKM_Nt-ERβ_-E2	FPKM_Nt-ERβ_+E2	Nt-ERβ_p_value	Nt-ERβ_FDR_value	Nt-ERβ_fold-change	FPKM_MCF7_wt_-E2	FPKM_MCF7_wt_+E2	MCF7_wt_p_value	MCF7_wt_FDR_value	MCF7_wt_fold-change
ENST00000280551	ENSG00000150961	SEC24D	2.02216	1.33922	0.0054	0.0385003	-1.50995	5.81215	4.06374	0.00705	0.0482834	-1.43025	3.6297	4.28354	0.00235	0.0425862	1.18014
ENST00000433736	ENSG00000138448	ITGAV	9.60832	6.80543	0.00095	0.00890225	-1.41186	12.3735	8.77005	0.00065	0.00628878	-1.41088	12.9289	16.0996	0.0023	0.04185	1.24525
ENST00000373477	ENSG00000134684	YARS	7.3793	5.4197	0.0018	0.0154545	-1.36157	18.8253	15.628	5e-05	0.000598816	-1.20459	15.571	18.6074	5e-05	0.00155566	1.195
ENST00000367723	ENSG00000094975	C1orf9	6.32568	4.67374	0.00115	0.0105103	-1.35345	6.68172	4.70624	0.0002	0.00217362	-1.41976	6.43857	7.63753	0.00165	0.0320639	1.18622
ENST00000428149	ENSG00000137760	ALKBH8	3.34437	2.67161	0.0007	0.00682427	-1.25182	2.71796	2.08074	0.00165	0.0141939	-1.30624	3.11997	3.6926	0.00195	0.0366183	1.18354
ENST00000519124	ENSG00000156802	ATAD2	33.1346	28.0036	0.0029	0.0230348	-1.18323	18.5039	14.0497	5e-05	0.000598816	-1.31703	16.9092	20.9653	5e-05	0.00155566	1.23987
ENST00000306052	ENSG00000157193	LRP8	4.55396	3.89772	0.00235	0.019344	-1.16836	11.1593	7.1251	5e-05	0.000598816	-1.5662	4.33037	5.70717	5e-05	0.00155566	1.31794
ENST00000441802	ENSG00000083857	FAT1	17.1879	15.0131	5e-05	0.000627959	-1.14486	31.588	21.7413	5e-05	0.000598816	-1.4529	14.6298	16.1966	5e-05	0.00155566	1.1071
ENST00000314088	ENSG00000180573	HIST1H2AC	40.4352	48.3562	5e-05	0.000627959	1.19589	28.2113	37.5523	5e-05	0.000598816	1.33111	42.4508	36.4573	5e-05	0.00155566	-1.1644
ENST00000274487	ENSG00000145808	ADAMTS19	7.25301	9.03361	5e-05	0.000627959	1.2455	9.71022	13.3216	5e-05	0.000598816	1.37191	36.8927	34.8761	5e-05	0.00155566	-1.05782
ENST00000387347	ENSG00000210082	MIR4485	861.143	1094.84	5e-05	0.000627959	1.27138	1036.55	1148.96	5e-05	0.000598816	1.10845	2440.28	745.865	5e-05	0.00155566	-3.27174
ENST00000559463	ENSG00000108107	RPL28	29.604	38.6543	5e-05	0.000627959	1.30571	57.0497	69.1226	0.0001	0.0011461	1.21162	79.4822	60.6905	5e-05	0.00155566	-1.30963
ENST00000460817	ENSG00000101144	BMP7	51.6379	69.5395	0.0001	0.00119635	1.34668	42.3498	51.9792	0.00015	0.00167007	1.22738	58.3914	45.4326	5e-05	0.00155566	-1.28523
ENST00000401695	ENSG00000164587	RPS14	118.522	161.112	0.00045	0.00463837	1.35934	118.466	131.755	5e-05	0.000598816	1.11217	174.441	164.779	0.0027	0.047404	-1.05864
ENST00000389680	ENSG00000211459	J01415.23	212.499	290.086	5e-05	0.000627959	1.36511	306.366	330.402	5e-05	0.000598816	1.07845	2263.66	226.926	5e-05	0.00155566	-9.9753
ENST00000361789	ENSG00000198727	MT-CYB	94.6878	131.784	5e-05	0.000627959	1.39177	124.878	135.312	5e-05	0.000598816	1.08355	90.4399	83.8313	5e-05	0.00155566	-1.07883
ENST00000414002	ENSG00000203875	SNHG5	188.894	267.435	5e-05	0.000627959	1.4158	163.693	183.64	5e-05	0.000598816	1.12186	360.185	326.747	5e-05	0.00155566	-1.10234
ENST00000530705	ENSG00000133112	TPT1	1159.19	1700.81	5e-05	0.000627959	1.46724	1590.12	1715.76	5e-05	0.000598816	1.07902	2005.88	1845.45	5e-05	0.00155566	-1.08693
ENST00000306010	ENSG00000170430	MGMT	18.6168	27.5226	5e-05	0.000627959	1.47838	18.6711	20.7645	0.0004	0.00407555	1.11212	24.2502	22.3608	0.0024	0.0432895	-1.0845
ENST00000260379	ENSG00000137818	RPLP1	217.277	321.72	5e-05	0.000627959	1.48069	293.49	315.309	5e-05	0.000598816	1.07434	344.679	308.535	5e-05	0.00155566	-1.11715
ENST00000306749	ENSG00000169710	FASN	5.83893	8.75017	5e-05	0.000627959	1.49859	9.16499	14.1517	5e-05	0.000598816	1.5441	8.86878	7.87305	5e-05	0.00155566	-1.12647
ENST00000361298	ENSG00000166681	NGFRAP1	34.2295	51.7899	5e-05	0.000627959	1.51302	32.2483	41.4689	5e-05	0.000598816	1.28592	40.9959	32.7039	0.00045	0.0107944	-1.25355
ENST00000529007	ENSG00000104529	EEF1D	63.2398	96.6311	5e-05	0.000627959	1.52801	64.1736	85.3288	5e-05	0.000598816	1.32966	127.128	108.636	0.0028	0.0487906	-1.17022
ENST00000279146	ENSG00000110711	AIP	37.2709	60.0961	5e-05	0.000627959	1.61241	39.1753	45.3768	5e-05	0.000598816	1.1583	47.3415	42.5353	0.00195	0.0366183	-1.11299
ENST00000450589	ENSG00000234741	GAS5	404.475	663.129	5e-05	0.000627959	1.63948	367.323	446.901	5e-05	0.000598816	1.21664	423.148	397.328	5e-05	0.00155566	-1.06498
ENST00000358739	ENSG00000196747	HIST1H2AI	132.388	249.419	5e-05	0.000627959	1.884	104.409	122.531	5e-05	0.000598816	1.17357	165.586	147.772	5e-05	0.00155566	-1.12055
ENST00000501122	ENSG00000245532	NEAT1	7.05579	13.72	5e-05	0.000627959	1.94451	39.696	47.9774	5e-05	0.000598816	1.20862	13.5634	12.102	5e-05	0.00155566	-1.12076
ENST00000363359	ENSG00000200229	SNORD3B-1	6855.99	13691.4	5e-05	0.000627959	1.99699	2484.93	4649.89	5e-05	0.000598816	1.87124	7096.38	2037.26	5e-05	0.00155566	-3.48331
ENST00000529639	ENSG00000149806	FAU	24.5861	49.1287	5e-05	0.000627959	1.99823	38.6745	52.0957	0.0057	0.0404107	1.34703	52.9418	44.4808	5e-05	0.00155566	-1.19022
ENST00000331380	ENSG00000184260	HIST2H2AC	513.658	1047.95	5e-05	0.000627959	2.04017	347.177	427.955	5e-05	0.000598816	1.23267	534.216	502.262	5e-05	0.00155566	-1.06362
ENST00000482560	ENSG00000005483	MLL5	2.35611	4.8094	5e-05	0.000627959	2.04125	0.851417	2.54199	0.0017	0.0145569	2.9856	1.2258	0.554997	0.0023	0.04185	-2.20866
ENST00000379389	ENSG00000187608	ISG15	113.792	232.796	5e-05	0.000627959	2.04579	39.5581	48.0194	5e-05	0.000598816	1.2139	53.8616	43.5532	5e-05	0.00155566	-1.23668
ENST00000222247	ENSG00000105640	RPL18A	714.561	1491.33	5e-05	0.000627959	2.08707	791.679	982.189	5e-05	0.000598816	1.24064	1362.64	1321.97	0.0003	0.00770257	-1.03076
ENST00000485439	ENSG00000182899	RPL35A	61.5662	132.693	5e-05	0.000627959	2.1553	54.6575	71.9621	5e-05	0.000598816	1.3166	108.164	93.4405	0.0001	0.00290711	-1.15757
ENST00000436445	ENSG00000170889	RPS9	18.7396	40.522	0.0006	0.0059681	2.16238	26.9012	36.8567	5e-05	0.000598816	1.37008	55.2779	46.6622	0.00145	0.0288934	-1.18464
ENST00000539745	ENSG00000197837	HIST4H4	54.9544	118.922	5e-05	0.000627959	2.164	40.4485	48.1299	5e-05	0.000598816	1.18991	96.6084	86.9433	5e-05	0.00155566	-1.11117
ENST00000215565	ENSG00000099795	NDUFB7	47.2566	105.248	5e-05	0.000627959	2.22715	80.0492	99.3223	5e-05	0.000598816	1.24077	96.0332	87.6151	0.00075	0.0166295	-1.09608
ENST00000302907	ENSG00000170889	RPS9	225.989	550.821	5e-05	0.000627959	2.43738	233.421	278.931	5e-05	0.000598816	1.19497	405.199	363.031	5e-05	0.00155566	-1.11615
ENST00000512737	ENSG00000011052	NME2	54.8435	137.436	5e-05	0.000627959	2.50597	84.6336	114.677	5e-05	0.000598816	1.35499	119.949	102.357	0.00045	0.0107944	-1.17187
ENST00000347512	ENSG00000130255	RPL36	742.256	1907.95	5e-05	0.000627959	2.57047	784.036	931.369	5e-05	0.000598816	1.18792	1029.08	938.403	5e-05	0.00155566	-1.09663
ENST00000303910	ENSG00000168274	HIST1H2AE	143.322	404.144	5e-05	0.000627959	2.81983	85.8321	99.8994	5e-05	0.000598816	1.16389	166.601	151.377	5e-05	0.00155566	-1.10057
ENST00000459155	ENSG00000238795	SCARNA12	481.252	1448.68	5e-05	0.000627959	3.01024	289.396	348.845	5e-05	0.000598816	1.20543	464.352	405.599	5e-05	0.00155566	-1.14486
ENST00000446824	ENSG00000256316	HIST1H3F	180.139	554.203	5e-05	0.000627959	3.07652	138.3	170.816	5e-05	0.000598816	1.23511	239.577	225.589	0.00105	0.0220432	-1.062
ENST00000262584	ENSG00000161016	RPL8	11.5257	51.7845	0.0008	0.00766841	4.49297	17.5078	55.274	5e-05	0.000598816	3.1571	37.0291	23.3987	5e-05	0.00155566	-1.58253
ENST00000331491	ENSG00000183598	HIST2H3D	70.4895	374.279	5e-05	0.000627959	5.3097	54.4524	64.6287	5e-05	0.000598816	1.18688	106.462	89.0949	5e-05	0.00155566	-1.19493
ENST00000355057	ENSG00000197238	HIST1H4J	73.5323	488.277	5e-05	0.000627959	6.64031	46.1694	79.8043	5e-05	0.000598816	1.72851	80.8098	68.8644	5e-05	0.00155566	-1.17346
ENST00000505805	ENSG00000138772	ANXA3	5.0674	1.04514	0.00335	0.026066	-4.84851	5.98649	3.23922	0.00025	0.00266509	-1.84813	9.34301	4.65505	0.005	0.07599	-2.00707
ENST00000517352	ENSG00000164761	TNFRSF11B	4.61528	1.22614	0.0027	0.0216771	-3.76409	2.21802	1.01832	0.00175	0.0149421	-2.17811	0.761583	0.180396	0.0669	0.405679	-4.22175
ENST00000307954	ENSG00000217128	FNIP1	5.15892	1.41934	5e-05	0.000627959	-3.63471	5.70372	3.45922	0.00075	0.00713822	-1.64885	2.57515	2.89088	0.3978	0.729589	1.1226
ENST00000406652	ENSG00000057935	MTA3	1.44851	0.432464	5e-05	0.000627959	-3.34944	1.17917	0.659312	0.0005	0.00498463	-1.78848	1.21811	0.506037	0.07975	0.44228	-2.40714
ENST00000431061	ENSG00000118985	ELL2	1.50186	0.476793	0.00265	0.0213623	-3.14993	3.08545	1.85112	0.00185	0.0156748	-1.6668	2.24612	2.67972	0.3117	0.671735	1.19304
ENST00000529381	ENSG00000151715	TMEM45B	3.38034	1.07431	0.0024	0.0196737	-3.14653	3.51393	0.849654	0.00045	0.00452777	-4.13572	4.16889	1.96554	0.0029	0.0501267	-2.12099
ENST00000564967	ENSG00000103485	QPRT	0.556031	0.177546	0.0073	0.0492748	-3.13175	2.12554	1.35368	0.00565	0.0401516	-1.57019	1.09479	0.906094	0.2306	0.615407	-1.20825
ENST00000367529	ENSG00000152818	UTRN	1.3206	0.442626	0.00025	0.00275219	-2.98357	3.57139	1.85571	0.00455	0.0335326	-1.92453	3.17754	3.18759	0.98265	0.990038	1.00316
ENST00000409521	ENSG00000198406	BZW1P2	2.58148	0.926833	0.00185	0.0158126	-2.78528	3.67165	1.36641	0.00075	0.00713822	-2.68708	3.1746	1.99904	0.03875	0.303852	-1.58806
ENST00000392717	ENSG00000082438	COBLL1	2.03468	0.74874	0.0026	0.0210351	-2.71746	7.03832	3.70415	5e-05	0.000598816	-1.90012	4.20165	3.86925	0.40715	0.734593	-1.08591
ENST00000376407	ENSG00000008294	SPAG9	5.56945	2.13015	5e-05	0.000627959	-2.61458	8.82087	6.22525	0.00015	0.00167007	-1.41695	6.30863	7.99183	0.0451	0.330176	1.26681
ENST00000527432	ENSG00000119707	RBM25	7.3273	2.89418	5e-05	0.000627959	-2.53172	6.69001	3.45265	0.00205	0.017119	-1.93764	9.3357	10.3486	0.2647	0.63727	1.1085
ENST00000514531	ENSG00000234616	JRK	1.38049	0.553941	5e-05	0.000627959	-2.49213	1.42832	0.817096	0.00055	0.00542239	-1.74804	1.04203	1.26265	0.39705	0.728997	1.21172
ENST00000262464	ENSG00000138829	FBN2	1.156	0.47292	5e-05	0.000627959	-2.4444	0.549844	0.36989	5e-05	0.000598816	-1.48651	0.513108	0.415752	0.0072	0.0992369	-1.23417
ENST00000369846	ENSG00000135338	LCA5	0.802232	0.329086	5e-05	0.000627959	-2.43777	1.19908	0.312599	5e-05	0.000598816	-3.83586	1.35434	1.05517	0.0742	0.426882	-1.28352
ENST00000514306	ENSG00000145632	PLK2	4.28481	1.79672	0.00015	0.00173405	-2.38479	9.12254	5.45445	5e-05	0.000598816	-1.6725	13.5671	9.71487	0.00385	0.0624895	-1.39653
ENST00000469044	ENSG00000114098	ARMC8	2.99437	1.31768	5e-05	0.000627959	-2.27245	3.23126	2.54735	0.00325	0.0253616	-1.26848	3.51666	2.71105	0.0029	0.0501267	-1.29716
ENST00000457641	ENSG00000146826	C7orf43	3.39111	1.54445	5e-05	0.000627959	-2.19567	8.02176	6.17026	5e-05	0.000598816	-1.30007	4.16294	4.35051	0.5937	0.839344	1.04506
ENST00000521154	ENSG00000147526	TACC1	5.10028	2.34413	0.001	0.00930975	-2.17576	4.33316	1.9105	0.00225	0.0185554	-2.26808	4.55035	2.30263	0.00695	0.0965711	-1.97615
ENST00000478263	ENSG00000114541	FRMD4B	1.48671	0.684422	0.00275	0.0220167	-2.17222	1.83847	0.958533	0.00025	0.00266509	-1.91801	1.13725	0.614623	0.0035	0.0580758	-1.85031
ENST00000394554	ENSG00000115380	EFEMP1	12.4857	5.93094	5e-05	0.000627959	-2.10517	2.43026	0.758298	0.0007	0.0067062	-3.2049	3.09009	2.53617	0.27035	0.641425	-1.21841
ENST00000281815	ENSG00000168614	NBPF9	3.91253	1.89984	0.00085	0.00808293	-2.05941	3.08148	1.63592	0.00045	0.00452777	-1.88364	4.54882	1.29519	0.0755	0.430477	-3.51209
ENST00000515641	ENSG00000151458	ANKRD50	2.16182	1.05808	5e-05	0.000627959	-2.04314	3.82018	2.19195	0.0003	0.00314639	-1.74282	3.66368	4.20466	0.48325	0.781975	1.14766
ENST00000358455	ENSG00000198618	PPIAP22	2.87119	1.4189	0.00675	0.0461618	-2.02354	2.88153	1.46803	0.0035	0.0269494	-1.96285	2.14033	1.15655	0.01365	0.155794	-1.85062
ENST00000348567	ENSG00000147526	TACC1	17.0401	8.44454	5e-05	0.000627959	-2.01788	14.3763	11.1663	5e-05	0.000598816	-1.28746	11.2519	8.92975	0.0491	0.346519	-1.26005
ENST00000257075	ENSG00000134644	PUM1	5.48806	2.79208	5e-05	0.000627959	-1.96558	9.34179	6.93897	5e-05	0.000598816	-1.34628	7.24552	7.24639	0.9977	0.997769	1.00012
ENST00000537006	ENSG00000171617	ENC1	3.62005	1.84638	0.002	0.016865	-1.96062	8.01113	3.7697	5e-05	0.000598816	-2.12513	4.67943	3.25404	0.0034	0.0566921	-1.43804
ENST00000419906	ENSG00000230982	DSTNP1	5.62993	2.87437	0.0007	0.00682427	-1.95866	11.5514	6.57808	5e-05	0.000598816	-1.75605	7.03012	5.9163	0.16055	0.557048	-1.18826
ENST00000371097	ENSG00000196233	LCOR	3.78353	1.93505	0.0022	0.0182877	-1.95526	5.72354	2.74206	5e-05	0.000598816	-2.08732	4.6763	4.12588	0.15505	0.550348	-1.13341
ENST00000490549	ENSG00000151025	GPR158	3.64025	1.86721	5e-05	0.000627959	-1.94956	1.59927	0.795129	5e-05	0.000598816	-2.01133	0.656933	0.313446	0.01355	0.155232	-2.09584
ENST00000420397	ENSG00000136536	Mar-07	6.45114	3.36137	0.0065	0.0447674	-1.9192	7.78466	2.4697	5e-05	0.000598816	-3.15207	5.76498	4.19935	0.0268	0.244474	-1.37282
ENST00000408953	ENSG00000221886	C5orf54	3.46425	1.80962	0.00045	0.00463837	-1.91435	4.91053	1.97032	5e-05	0.000598816	-2.49225	3.46289	2.7942	0.0325	0.274504	-1.23931
ENST00000392808	ENSG00000036672	USP2	0.686976	0.360968	0.00525	0.0376238	-1.90315	0.673521	0.353962	0.0008	0.00753477	-1.90281	0.749637	0.443902	0.03495	0.286806	-1.68874
ENST00000539625	ENSG00000064102	ASUN	13.0382	6.86431	0.00205	0.0172329	-1.89942	10.4717	4.10621	5e-05	0.000598816	-2.55022	18.2599	18.0416	0.8668	0.955471	-1.0121
ENST00000490265	ENSG00000046651	OFD1	2.53811	1.34043	0.0004	0.00418333	-1.89351	5.81424	4.57888	0.00355	0.0272851	-1.2698	4.31856	3.62217	0.0162	0.175051	-1.19226
ENST00000367481	ENSG00000164506	STXBP5	3.72256	1.96938	0.001	0.00930975	-1.89021	6.11379	2.65156	5e-05	0.000598816	-2.30574	7.31121	7.49467	0.70715	0.891074	1.02509
ENST00000446464	ENSG00000115459	ELMOD3	0.824183	0.436945	0.0023	0.018984	-1.88624	1.67594	0.941952	5e-05	0.000598816	-1.77922	1.15226	0.869953	0.01365	0.155794	-1.32451
ENST00000253063	ENSG00000130766	SESN2	1.84263	0.979478	5e-05	0.000627959	-1.88123	3.97598	3.42362	0.0016	0.0138056	-1.16134	2.33632	1.94927	0.0029	0.0501267	-1.19856
ENST00000269216	ENSG00000141448	GATA6	0.584239	0.315246	0.0002	0.00224156	-1.85328	0.843269	0.41771	5e-05	0.000598816	-2.01879	0.782539	0.589577	0.00685	0.0957087	-1.32729
ENST00000371141	ENSG00000124222	STX16	7.28739	3.9475	5e-05	0.000627959	-1.84608	14.7148	9.27744	5e-05	0.000598816	-1.58609	8.18684	7.20438	0.33665	0.69041	-1.13637
ENST00000392657	ENSG00000134909	ARHGAP32	1.33179	0.721657	5e-05	0.000627959	-1.84546	1.40555	0.84041	0.00275	0.0220303	-1.67245	1.90421	1.41754	0.0134	0.154031	-1.34332
ENST00000320990	ENSG00000176842	IRX5	9.34107	5.09165	5e-05	0.000627959	-1.83459	10.9152	7.37766	5e-05	0.000598816	-1.4795	6.83797	5.68918	0.02205	0.214965	-1.20193
ENST00000409690	ENSG00000174007	CEP19	1.57834	0.863388	5e-05	0.000627959	-1.82808	2.20325	1.37163	5e-05	0.000598816	-1.6063	1.74843	1.42235	0.139	0.531507	-1.22925
ENST00000550413	ENSG00000139211	AMIGO2	6.46169	3.55524	5e-05	0.000627959	-1.81751	11.1366	8.12538	5e-05	0.000598816	-1.37059	2.98332	2.37409	0.0274	0.247998	-1.25662
ENST00000399848	ENSG00000168675	C18orf1	4.57798	2.53452	0.0027	0.0216771	-1.80625	3.53309	2.02755	5e-05	0.000598816	-1.74254	3.69264	4.38458	0.46585	0.771885	1.18738
ENST00000297477	ENSG00000164855	TMEM184A	1.416	0.787604	0.00155	0.0136031	-1.79786	4.0564	3.02783	0.0003	0.00314639	-1.33971	2.0029	1.31374	0.1354	0.527155	-1.52457
ENST00000397303	ENSG00000100320	RBFOX2	2.21562	1.23861	0.0051	0.0367022	-1.7888	3.21823	2.04576	0.00475	0.0347875	-1.57312	2.29423	1.88143	0.5262	0.80491	-1.21941
ENST00000463312	ENSG00000117318	ID3	32.592	18.4293	5e-05	0.000627959	-1.76849	59.1901	34.6589	5e-05	0.000598816	-1.70779	31.7527	28.9698	0.083	0.449268	-1.09606
ENST00000419036	ENSG00000033867	SLC4A7	7.83623	4.43181	5e-05	0.000627959	-1.76818	10.8865	7.21927	5e-05	0.000598816	-1.50798	7.04641	6.05735	0.039	0.304332	-1.16328
ENST00000369569	ENSG00000134262	AP4B1	3.10676	1.75706	0.0012	0.0109073	-1.76816	2.98111	1.32171	5e-05	0.000598816	-2.25549	4.56921	3.52549	0.1067	0.495746	-1.29605
ENST00000333206	ENSG00000186814	ZSCAN30	1.10217	0.626894	5e-05	0.000627959	-1.75815	1.32033	0.891668	0.00095	0.00878257	-1.48074	1.19585	0.985944	0.02105	0.208154	-1.2129
ENST00000381440	ENSG00000205730	ITPRIPL2	3.34317	1.90389	5e-05	0.000627959	-1.75597	0.871907	0.509179	5e-05	0.000598816	-1.71238	1.10009	0.909666	0.00325	0.0548211	-1.20934
ENST00000394054	ENSG00000144802	NFKBIZ	4.10997	2.34678	5e-05	0.000627959	-1.75132	6.50488	4.04813	5e-05	0.000598816	-1.60688	3.25826	3.46519	0.6334	0.85845	1.06351
ENST00000465604	ENSG00000117632	STMN1	1.88335	1.07565	0.0008	0.00766841	-1.75089	2.07946	1.48979	0.0026	0.0209722	-1.39581	1.68914	1.54231	0.3893	0.723675	-1.0952
ENST00000381733	ENSG00000104763	ASAH1	18.8583	10.783	5e-05	0.000627959	-1.74889	21.6031	17.6689	0.00685	0.0471464	-1.22266	22.9477	20.3563	0.16985	0.565868	-1.1273
ENST00000327987	ENSG00000174498	IGDCC3	0.82797	0.473735	5e-05	0.000627959	-1.74775	1.37574	1.11422	0.0054	0.0386744	-1.23471	0.721595	0.548744	0.0091	0.11742	-1.31499
ENST00000502904	ENSG00000169045	HNRNPH1	8.74545	5.01015	5e-05	0.000627959	-1.74555	19.3246	12.3991	5e-05	0.000598816	-1.55855	10.6806	10.4398	0.71105	0.892365	-1.02307
ENST00000479815	ENSG00000198830	HMGN2	9.00986	5.19572	0.00145	0.0128306	-1.7341	14.4449	10.7602	0.00195	0.0163895	-1.34244	10.0673	6.93867	0.01725	0.182455	-1.4509
ENST00000372095	ENSG00000148308	GTF3C5	3.42517	1.98227	0.00515	0.0370102	-1.7279	4.56056	2.94671	5e-05	0.000598816	-1.54768	3.64966	2.9452	0.032	0.271944	-1.23919
ENST00000355288	ENSG00000151150	ANK3	8.63627	5.01036	5e-05	0.000627959	-1.72368	12.6476	7.82689	5e-05	0.000598816	-1.61592	8.67017	7.66595	0.3762	0.7156	-1.131
ENST00000454123	ENSG00000229955	RP1-5O6.4.1	4.31104	2.50396	0.0039	0.0294676	-1.72168	5.28991	3.08961	0.00285	0.0227094	-1.71216	4.06604	2.78245	0.0247	0.231691	-1.46131
ENST00000534545	ENSG00000254969	RP11-939C17.2.1	22.1136	12.8544	5e-05	0.000627959	-1.72031	45.772	34.9458	5e-05	0.000598816	-1.3098	24.6341	21.3601	0.03645	0.294083	-1.15328
ENST00000520747	ENSG00000197948	FCHSD1	1.1186	0.655198	0.00355	0.0273451	-1.70727	2.09486	1.40473	0.00615	0.0430385	-1.49129	1.11892	0.986904	0.40955	0.735881	-1.13377
ENST00000370602	ENSG00000155265	GOLGA7B	0.950013	0.556463	0.0002	0.00224156	-1.70723	2.18486	1.37327	5e-05	0.000598816	-1.59099	1.29179	1.21269	0.46805	0.773416	-1.06523
ENST00000299952	ENSG00000140832	MARVELD3	2.28441	1.34166	0.0001	0.00119635	-1.70267	3.28044	2.34746	5e-05	0.000598816	-1.39744	4.55136	3.82513	0.0208	0.206562	-1.18986
ENST00000404752	ENSG00000243244	STON1	3.77358	2.24148	5e-05	0.000627959	-1.68352	2.36961	1.74695	0.00015	0.00167007	-1.35643	8.46674	6.35489	0.0079	0.106137	-1.33232
ENST00000528080	ENSG00000166471	TMEM41B	9.23337	5.51705	5e-05	0.000627959	-1.67361	11.4823	8.28709	5e-05	0.000598816	-1.38556	8.07852	8.71724	0.11835	0.508959	1.07906
ENST00000382044	ENSG00000067369	TP53BP1	5.65151	3.37952	0.0024	0.0196737	-1.67228	8.22096	6.78752	5e-05	0.000598816	-1.21119	7.25399	7.5459	0.4411	0.757966	1.04024
ENST00000368322	ENSG00000143622	RIT1	7.06273	4.24422	0.00345	0.0266706	-1.66408	9.20621	6.15603	0.0029	0.0230463	-1.49548	6.89195	5.83037	0.50755	0.794966	-1.18208
ENST00000526285	ENSG00000173020	ADRBK1	8.40765	5.05974	0.0025	0.020396	-1.66168	10.1235	6.43859	0.0029	0.0230463	-1.57231	7.15602	8.19835	0.16645	0.562649	1.14566
ENST00000357093	ENSG00000135127	CCDC64	3.70424	2.2321	0.001	0.00930975	-1.65953	4.18558	2.58419	0.0055	0.0392963	-1.61969	2.58395	2.7368	0.8407	0.94547	1.05915
ENST00000056217	ENSG00000050327	ARHGEF5	1.0041	0.60516	0.0009	0.0084956	-1.65922	1.56031	0.917318	5e-05	0.000598816	-1.70094	1.10415	0.866124	0.0104	0.129029	-1.27482
ENST00000420470	ENSG00000236699	ARHGEF38	0.690099	0.416613	0.0052	0.0373278	-1.65645	1.14103	0.388296	5e-05	0.000598816	-2.93856	0.191567	0.177032	1	1	-1.0821
ENST00000427948	ENSG00000153187	HNRNPU	56.993	34.5038	5e-05	0.000627959	-1.65179	68.4073	47.4132	5e-05	0.000598816	-1.44279	37.595	42.1919	0.0444	0.327322	1.12227
ENST00000200453	ENSG00000087074	PPP1R15A	4.24179	2.58289	0.00685	0.0467525	-1.64226	6.25784	4.376	0.00055	0.00542239	-1.43004	6.11797	5.29625	0.05075	0.35319	-1.15515
ENST00000416081	ENSG00000138434	SSFA2	79.1348	48.2805	5e-05	0.000627959	-1.63906	15.0978	10.4839	5e-05	0.000598816	-1.44009	10.7596	9.30579	0.0065	0.0923528	-1.15622
ENST00000523988	ENSG00000174032	SLC25A30	1.08495	0.662245	5e-05	0.000627959	-1.63829	1.53133	0.881236	5e-05	0.000598816	-1.7377	0.979611	0.813823	0.0688	0.411523	-1.20372
ENST00000371132	ENSG00000124222	STX16	4.76306	2.90805	5e-05	0.000627959	-1.63789	7.05389	5.2805	0.0007	0.0067062	-1.33584	4.73455	5.41384	0.0704	0.41561	1.14347
ENST00000371356	ENSG00000087586	AURKA	29.0406	17.7733	5e-05	0.000627959	-1.63395	30.4598	22.9865	0.00505	0.0365849	-1.32512	28.0105	31.0579	0.35935	0.705067	1.1088
ENST00000456315	ENSG00000024526	DEPDC1	5.53978	3.4126	5e-05	0.000627959	-1.62333	4.96382	4.27019	0.00035	0.00361112	-1.16244	7.60236	7.15184	0.123	0.514453	-1.06299
ENST00000412498	ENSG00000171456	ASXL1	2.66306	1.64867	0.00045	0.00463837	-1.61528	3.19426	2.60815	0.00735	0.0499539	-1.22472	3.50377	3.88132	0.14405	0.538503	1.10775
ENST00000440623	ENSG00000138434	SSFA2	38.4387	23.8737	0.00125	0.0112781	-1.61009	8.4855	7.27693	0.0065	0.0451226	-1.16608	6.53971	5.77645	0.10155	0.487672	-1.13213
ENST00000401642	ENSG00000184178	SCFD2	2.87332	1.79581	0.0004	0.00418333	-1.60001	4.33564	2.304	5e-05	0.000598816	-1.88179	2.7425	2.74755	0.9819	0.989779	1.00184
ENST00000361972	ENSG00000198879	SFMBT2	1.07016	0.676778	5e-05	0.000627959	-1.58126	3.63462	1.75089	5e-05	0.000598816	-2.07588	1.86191	1.67048	0.0319	0.271452	-1.11459
ENST00000343820	ENSG00000177426	TGIF1	9.88532	6.25309	5e-05	0.000627959	-1.58087	6.1808	4.56022	0.00205	0.017119	-1.35537	5.05719	6.17015	0.0927	0.470893	1.22007
ENST00000256367	ENSG00000133985	TTC9	1.34643	0.85572	5e-05	0.000627959	-1.57344	2.65685	2.01168	5e-05	0.000598816	-1.32071	1.568	1.36687	0.02065	0.205635	-1.14715
ENST00000368321	ENSG00000132680	KIAA0907	5.50607	3.50708	5e-05	0.000627959	-1.56999	7.49619	2.61897	5e-05	0.000598816	-2.86227	7.09411	6.43009	0.1592	0.555153	-1.10327
ENST00000396582	ENSG00000100852	ARHGAP5	3.71072	2.36741	0.0003	0.00323888	-1.56742	3.55834	2.29382	0.00155	0.0134363	-1.55127	4.64134	4.54089	0.86355	0.954291	-1.02212
ENST00000345254	ENSG00000176986	SEC24C	12.6824	8.10635	5e-05	0.000627959	-1.5645	21.2564	13.9939	5e-05	0.000598816	-1.51897	12.2326	11.6123	0.29365	0.659698	-1.05342
ENST00000263545	ENSG00000146963	LUC7L2	14.4751	9.25295	5e-05	0.000627959	-1.56437	10.4678	6.28029	5e-05	0.000598816	-1.66678	9.66862	7.92799	0.1175	0.508306	-1.21956
ENST00000331738	ENSG00000111011	RSRC2	19.0266	12.2168	5e-05	0.000627959	-1.55741	24.923	14.5547	5e-05	0.000598816	-1.71238	19.4544	16.8518	0.0374	0.29761	-1.15444
ENST00000505913	ENSG00000109458	GAB1	3.53661	2.27285	0.0024	0.0196737	-1.55603	6.01181	4.30856	5e-05	0.000598816	-1.39532	3.11195	2.94955	0.5521	0.818819	-1.05506
ENST00000370466	ENSG00000162645	GBP2	3.18157	2.05622	5e-05	0.000627959	-1.54729	2.63364	2.08854	0.00335	0.0260093	-1.261	2.70744	2.45238	0.23075	0.615553	-1.104
ENST00000519093	ENSG00000147526	TACC1	2.78172	1.79847	0.00275	0.0220167	-1.54672	2.98161	1.52135	5e-05	0.000598816	-1.95985	2.57307	1.65745	0.01335	0.153608	-1.55243
ENST00000356922	ENSG00000174405	LIG4	1.61843	1.04767	0.0053	0.0379135	-1.5448	2.95637	1.78472	0.00065	0.00628878	-1.65649	1.93423	2.13378	0.27275	0.643671	1.10317
ENST00000369756	ENSG00000112773	FAM46A	11.2793	7.31833	0.00465	0.0340446	-1.54124	16.8325	11.2078	5e-05	0.000598816	-1.50185	10.7399	15.09	0.01265	0.148049	1.40505
ENST00000340790	ENSG00000187867	PALM3	1.45857	0.948524	0.0005	0.00509657	-1.53773	2.10443	1.66441	0.00525	0.0377724	-1.26437	1.1138	0.892383	0.05065	0.352823	-1.24812
ENST00000355295	ENSG00000196116	TDRD7	7.11392	4.64395	0.0002	0.00224156	-1.53187	7.05835	5.14372	0.00705	0.0482834	-1.37223	4.56665	4.78291	0.46795	0.773333	1.04736
ENST00000491720	ENSG00000138434	SSFA2	41.8504	27.3346	0.0004	0.00418333	-1.53104	11.8024	8.37275	5e-05	0.000598816	-1.40962	8.70954	8.19126	0.1311	0.523228	-1.06327
ENST00000477626	ENSG00000185246	PRPF39	6.79143	4.45316	5e-05	0.000627959	-1.52508	9.81666	7.65799	0.0002	0.00217362	-1.28188	7.68596	7.11096	0.0974	0.479814	-1.08086
ENST00000411767	ENSG00000163629	PTPN13	2.82728	1.85755	0.0001	0.00119635	-1.52205	7.59181	4.20095	5e-05	0.000598816	-1.80716	2.13816	2.76969	0.2247	0.611817	1.29536
ENST00000265148	ENSG00000138778	CENPE	1.79018	1.1793	0.00125	0.0112781	-1.51801	1.52994	0.718047	0.00715	0.0488114	-2.1307	1.31399	0.936797	0.0914	0.468307	-1.40264
ENST00000464087	ENSG00000003756	RBM5	1.72248	1.13791	0.0028	0.0223717	-1.51371	2.92315	2.1434	0.00185	0.0156748	-1.3638	2.5123	1.84769	0.05455	0.366696	-1.35969
ENST00000307201	ENSG00000168792	ABHD15	4.61763	3.0532	5e-05	0.000627959	-1.51239	5.59747	4.32066	5e-05	0.000598816	-1.29551	4.79737	4.50773	0.13115	0.523247	-1.06425
ENST00000545879	ENSG00000146476	C6orf211	39.6581	26.254	5e-05	0.000627959	-1.51055	17.7991	13.5806	5e-05	0.000598816	-1.31063	23.7222	24.7752	0.59805	0.841698	1.04439
ENST00000229769	ENSG00000112039	FANCE	2.78521	1.84743	5e-05	0.000627959	-1.50761	1.90307	1.19708	5e-05	0.000598816	-1.58976	2.2094	1.87828	0.02475	0.23201	-1.17629
ENST00000358303	ENSG00000091732	ZC3HC1	3.28723	2.18309	0.00285	0.0227042	-1.50577	4.05247	2.5446	0.00315	0.0246975	-1.59258	3.41502	3.29674	0.72415	0.897939	-1.03588
ENST00000226574	ENSG00000109320	NFKB1	2.38877	1.58714	0.00245	0.0200453	-1.50508	4.68226	3.03138	0.0001	0.0011461	-1.5446	2.37327	3.41423	0.0073	0.100092	1.43862
ENST00000429154	ENSG00000159882	ZNF230	1.34166	0.893465	5e-05	0.000627959	-1.50164	3.63187	2.47681	5e-05	0.000598816	-1.46635	2.12649	1.83991	0.01395	0.158222	-1.15576
ENST00000553942	ENSG00000075413	MARK3	13.4037	8.94013	5e-05	0.000627959	-1.49928	17.1522	14.0666	0.0011	0.00997153	-1.21936	15.3839	15.2988	0.9131	0.971354	-1.00557
ENST00000421364	ENSG00000054267	ARID4B	2.22672	1.48599	0.00225	0.0186401	-1.49847	3.60698	1.67335	0.0005	0.00498463	-2.15554	2.33278	1.49904	0.1072	0.496321	-1.55619
ENST00000284476	ENSG00000154309	DISP1	1.4908	1.00147	5e-05	0.000627959	-1.48861	2.33247	1.00934	5e-05	0.000598816	-2.31088	1.73961	1.73741	0.99225	0.993929	-1.00127
ENST00000373517	ENSG00000186462	NAP1L2	4.37596	2.9421	0.00015	0.00173405	-1.48736	4.39917	3.55205	5e-05	0.000598816	-1.23849	6.53741	6.14054	0.1417	0.534783	-1.06463
ENST00000447368	ENSG00000153560	UBP1	24.8436	16.7277	5e-05	0.000627959	-1.48517	18.0033	14.5017	5e-05	0.000598816	-1.24146	20.1843	18.5275	0.0065	0.0923528	-1.08942
ENST00000291182	ENSG00000159917	ZNF235	1.69921	1.14548	0.0007	0.00682427	-1.4834	4.89115	3.69658	0.00035	0.00361112	-1.32315	2.97137	3.08668	0.59995	0.842555	1.03881
ENST00000262428	ENSG00000103187	COTL1	5.26558	3.55326	0.0009	0.0084956	-1.4819	8.7568	6.6176	5e-05	0.000598816	-1.32326	6.93145	6.76196	0.86635	0.955356	-1.02507
ENST00000260188	ENSG00000048028	USP28	4.83652	3.26392	0.00135	0.0120556	-1.48181	3.60467	2.50339	5e-05	0.000598816	-1.43991	3.29451	2.88279	0.1816	0.577494	-1.14282
ENST00000252268	ENSG00000133884	DPF2	4.50171	3.05177	0.0001	0.00119635	-1.47511	6.33416	4.29754	5e-05	0.000598816	-1.4739	6.72764	6.12207	0.30955	0.670222	-1.09892
ENST00000437199	ENSG00000164944	KIAA1429	16.7301	11.3742	5e-05	0.000627959	-1.47087	13.6447	10.3336	5e-05	0.000598816	-1.32042	19.6398	18.0498	0.0872	0.458903	-1.08809
ENST00000555925	ENSG00000072415	MPP5	10.9842	7.5004	0.007	0.0475932	-1.46448	8.84587	6.64459	0.00185	0.0156748	-1.33129	9.44531	8.41235	0.02755	0.248812	-1.12279
ENST00000299092	ENSG00000166073	GPR176	1.91706	1.3098	0.0036	0.0276392	-1.46363	1.91316	1.45217	0.0004	0.00407555	-1.31745	1.29042	1.15187	0.2503	0.628605	-1.12029
ENST00000376451	ENSG00000120549	KIAA1217	0.872037	0.596232	0.0006	0.0059681	-1.46258	1.18321	0.619405	5e-05	0.000598816	-1.91024	0.491922	0.547829	0.51565	0.799154	1.11365
ENST00000368872	ENSG00000143393	PI4KB	18.2872	12.5129	5e-05	0.000627959	-1.46147	18.6734	13.9502	5e-05	0.000598816	-1.33857	17.927	18.392	0.66215	0.871818	1.02594
ENST00000397066	ENSG00000162063	CCNF	7.60352	5.20862	5e-05	0.000627959	-1.4598	5.88018	4.90366	5e-05	0.000598816	-1.19914	10.3273	9.38669	0.0044	0.0689666	-1.10021
ENST00000397189	ENSG00000102221	PHF16	9.63086	6.59844	5e-05	0.000627959	-1.45956	6.56455	5.50735	5e-05	0.000598816	-1.19196	8.14973	7.30782	0.02515	0.234812	-1.11521
ENST00000372435	ENSG00000147224	PRPS1	7.50509	5.14612	5e-05	0.000627959	-1.4584	16.2514	14.546	0.0022	0.018211	-1.11724	18.7176	18.8376	0.8371	0.944166	1.00641
ENST00000338008	ENSG00000039319	ZFYVE16	10.2804	7.04964	0.0011	0.0101054	-1.45829	14.6114	9.89869	5e-05	0.000598816	-1.47609	10.624	10.3403	0.502	0.791852	-1.02744
ENST00000489011	ENSG00000244468	RP11-206M11.7.1	52.8357	36.2415	5e-05	0.000627959	-1.45788	7.24576	4.83152	0.00315	0.0246975	-1.49968	8.44312	6.13767	0.00525	0.0787581	-1.37562
ENST00000535856	ENSG00000197879	MYO1C	13.9556	9.57428	5e-05	0.000627959	-1.45762	23.1609	18.2434	5e-05	0.000598816	-1.26955	15.3259	14.9968	0.77745	0.921456	-1.02195
ENST00000550107	ENSG00000058272	PPP1R12A	9.71061	6.663	0.00135	0.0120556	-1.45739	13.3031	10.2833	0.00115	0.0103618	-1.29366	16.661	15.0795	0.09555	0.476117	-1.10488
ENST00000289495	ENSG00000158528	PPP1R9A	3.72019	2.55698	5e-05	0.000627959	-1.45492	3.82039	2.22303	5e-05	0.000598816	-1.71855	1.35971	1.34143	0.9097	0.970229	-1.01362
ENST00000229330	ENSG00000111727	HCFC2	3.44218	2.3664	5e-05	0.000627959	-1.45461	5.36032	3.41047	5e-05	0.000598816	-1.57173	6.22413	5.52676	0.02825	0.252617	-1.12618
ENST00000543196	ENSG00000139629	GALNT6	9.87907	6.80254	5e-05	0.000627959	-1.45226	12.4705	10.9094	5e-05	0.000598816	-1.1431	17.4035	17.1101	0.5498	0.817619	-1.01714
ENST00000318037	ENSG00000163961	RNF168	17.3799	11.9722	5e-05	0.000627959	-1.45169	14.6712	13.5512	0.0015	0.0130617	-1.08265	21.4769	21.0908	0.3573	0.703781	-1.01831
ENST00000549524	ENSG00000139437	TCHP	1.36457	0.945098	0.0015	0.0132184	-1.44385	1.93562	1.32403	5e-05	0.000598816	-1.46191	1.96886	1.90301	0.65055	0.866454	-1.03461
ENST00000438796	ENSG00000186001	LRCH3	1.46778	1.01712	5e-05	0.000627959	-1.44308	1.93482	1.16244	5e-05	0.000598816	-1.66445	1.94517	1.99391	0.6784	0.878621	1.02505
ENST00000374296	ENSG00000182749	PAQR7	1.63982	1.13671	5e-05	0.000627959	-1.4426	5.82886	3.682	5e-05	0.000598816	-1.58307	2.50466	2.09749	0.0038	0.0619379	-1.19412
ENST00000356231	ENSG00000140326	CDAN1	1.53242	1.06339	5e-05	0.000627959	-1.44107	2.05851	1.53882	5e-05	0.000598816	-1.33772	1.82692	1.48179	0.004	0.0642591	-1.23291
ENST00000263681	ENSG00000077514	POLD3	8.9191	6.19858	5e-05	0.000627959	-1.43889	9.09786	7.55475	5e-05	0.000598816	-1.20426	10.2944	10.0258	0.58995	0.83756	-1.02679
ENST00000297438	ENSG00000164823	OSGIN2	45.3023	31.4896	5e-05	0.000627959	-1.43864	37.3419	29.3056	5e-05	0.000598816	-1.27422	30.6544	29.5095	0.05965	0.38484	-1.0388
ENST00000307275	ENSG00000168517	HEXIM2	3.90561	2.72201	0.00015	0.00173405	-1.43483	5.63652	3.39017	5e-05	0.000598816	-1.66261	4.2532	3.44092	0.0054	0.0803437	-1.23606
ENST00000414990	ENSG00000223459	FAM115B	1.54796	1.08106	0.00195	0.0165056	-1.4319	1.64465	1.00497	5e-05	0.000598816	-1.63651	1.17252	0.946728	0.0518	0.356765	-1.23849
ENST00000438806	ENSG00000132424	PNISR	18.6311	13.0352	5e-05	0.000627959	-1.42929	21.9387	19.1024	5e-05	0.000598816	-1.14848	20.9957	20.9934	0.99695	0.997139	-1.00011
ENST00000370200	ENSG00000107821	KAZALD1	3.08393	2.15825	0.00315	0.0247116	-1.4289	2.21025	1.6215	0.0071	0.0485256	-1.3631	2.1424	1.61274	0.0354	0.289111	-1.32842
ENST00000396068	ENSG00000011426	ANLN	6.58029	4.6113	0.0016	0.0139539	-1.42699	6.07248	4.18644	0.0028	0.0223797	-1.45051	3.64804	4.15355	0.0344	0.284303	1.13857
ENST00000443950	ENSG00000169813	HNRNPF	12.7208	8.93108	0.00655	0.0450395	-1.42433	9.33084	4.5616	5e-05	0.000598816	-2.04552	7.73944	0.728893	0.2237	0.610857	-10.6181
ENST00000399089	ENSG00000134318	ROCK2	12.944	9.09084	5e-05	0.000627959	-1.42385	18.5978	15.2632	0.0014	0.0123041	-1.21847	13.3624	14.0868	0.3943	0.7271	1.05422
ENST00000471542	ENSG00000173209	AHSA2	5.57183	3.91679	0.0006	0.0059681	-1.42255	8.53705	6.14529	0.00025	0.00266509	-1.3892	6.11865	4.91057	0.019	0.194478	-1.24602
ENST00000479408	ENSG00000178104	PDE4DIP	12.5993	8.86662	5e-05	0.000627959	-1.42099	13.4222	9.24751	5e-05	0.000598816	-1.45144	12.2885	11.4524	0.1138	0.503382	-1.07301
ENST00000332262	ENSG00000158301	GPRASP2	4.01762	2.82973	5e-05	0.000627959	-1.41979	4.46212	2.87035	5e-05	0.000598816	-1.55455	4.16394	3.94842	0.3618	0.707124	-1.05458
ENST00000357008	ENSG00000111642	CHD4	22.0866	15.5574	5e-05	0.000627959	-1.41968	29.0397	23.7738	0.0001	0.0011461	-1.2215	25.7663	27.0686	0.15615	0.551443	1.05054
ENST00000412756	ENSG00000163728	TTC14	5.84181	4.12141	0.00315	0.0247116	-1.41743	9.4782	6.76198	5e-05	0.000598816	-1.40169	5.79943	5.70771	0.7815	0.922894	-1.01607
ENST00000319264	ENSG00000153714	C9orf150	10.5011	7.43252	5e-05	0.000627959	-1.41286	15.3411	9.74796	5e-05	0.000598816	-1.57378	12.7896	13.5977	0.09075	0.466294	1.06319
ENST00000287598	ENSG00000156970	BUB1B	14.5989	10.3595	5e-05	0.000627959	-1.40923	9.22059	8.38946	0.00305	0.0240366	-1.09907	11.3771	11.4368	0.8608	0.953148	1.00525
ENST00000358869	ENSG00000197712	FAM114A1	2.3975	1.70682	5e-05	0.000627959	-1.40466	3.56677	2.80299	0.0001	0.0011461	-1.27249	2.50286	2.38016	0.4385	0.75673	-1.05155
ENST00000474629	ENSG00000173193	PARP14	26.5879	18.9329	5e-05	0.000627959	-1.40432	4.99128	3.86739	5e-05	0.000598816	-1.29061	7.94354	6.05183	0.00885	0.115064	-1.31258
ENST00000355773	ENSG00000119899	SLC17A5	6.39116	4.55885	5e-05	0.000627959	-1.40192	5.03872	2.80456	5e-05	0.000598816	-1.79662	3.00139	2.6933	0.1344	0.525944	-1.11439
ENST00000294889	ENSG00000162817	C1orf115	3.01347	2.15097	5e-05	0.000627959	-1.40098	3.72096	3.23544	0.0043	0.0319706	-1.15006	3.76878	3.6145	0.37395	0.714294	-1.04269
ENST00000294383	ENSG00000162402	USP24	6.04902	4.31955	5e-05	0.000627959	-1.40038	11.1594	9.16955	5e-05	0.000598816	-1.217	10.0056	10.164	0.3967	0.728746	1.01583
ENST00000393593	ENSG00000168310	IRF2	5.44755	3.89557	5e-05	0.000627959	-1.39839	4.87	4.01146	0.0017	0.0145569	-1.21402	5.51141	5.14946	0.16835	0.564598	-1.07029
ENST00000443294	ENSG00000214796	RP11-480I12.5.1	5.60673	4.00974	0.0003	0.00323888	-1.39828	4.03538	3.10406	0.00145	0.0126837	-1.30004	3.9432	3.33715	0.0634	0.396599	-1.18161
ENST00000371826	ENSG00000119922	IFIT2	6.58535	4.70982	5e-05	0.000627959	-1.39822	1.01829	0.410698	5e-05	0.000598816	-2.47942	0.642104	0.492829	0.0964	0.477809	-1.30289
ENST00000561409	ENSG00000259375	RP11-815J21.2.1	6.39712	4.57789	0.0003	0.00323888	-1.3974	8.67087	6.27037	0.00025	0.00266509	-1.38283	10.9132	10.9581	0.9595	0.984258	1.00412
ENST00000556548	ENSG00000100445	SDR39U1	5.05632	3.62042	5e-05	0.000627959	-1.39661	6.33401	4.49445	0.0001	0.0011461	-1.4093	6.09068	5.20054	0.02665	0.243757	-1.17116
ENST00000308650	ENSG00000196110	ZNF699	1.43005	1.02485	0.0005	0.00509657	-1.39537	1.55943	1.22265	0.0031	0.0243727	-1.27545	1.19933	1.12642	0.47125	0.774771	-1.06473
ENST00000241393	ENSG00000121966	CXCR4	5.07591	3.64326	5e-05	0.000627959	-1.39323	11.3422	9.83524	0.0041	0.0307479	-1.15322	3.16827	3.93624	0.01255	0.147355	1.24239
ENST00000557364	ENSG00000100888	CHD8	6.51838	4.68134	5e-05	0.000627959	-1.39242	8.99079	6.19996	5e-05	0.000598816	-1.45014	6.49834	7.19424	0.31015	0.670695	1.10709
ENST00000429591	ENSG00000178665	ZNF713	2.14221	1.54247	0.007	0.0475932	-1.38882	2.04394	1.3557	5e-05	0.000598816	-1.50766	1.63472	1.41994	0.06635	0.404329	-1.15125
ENST00000514176	ENSG00000109805	NCAPG	11.0561	7.96383	5e-05	0.000627959	-1.38829	6.38462	4.49556	5e-05	0.000598816	-1.4202	8.98194	9.00816	0.95575	0.983651	1.00292
ENST00000302550	ENSG00000121644	PPPDE1	18.3988	13.2797	5e-05	0.000627959	-1.38548	20.2494	16.3108	5e-05	0.000598816	-1.24147	11.2808	10.5996	0.0096	0.121999	-1.06426
ENST00000354906	ENSG00000154305	MIA3	7.10624	5.13616	0.0001	0.00119635	-1.38357	8.15727	5.37897	0.004	0.0301534	-1.51651	5.02233	5.90939	0.0541	0.365321	1.17662
ENST00000524698	ENSG00000198431	TXNRD1	49.6104	35.8715	0.00295	0.023367	-1.383	40.8827	25.9114	5e-05	0.000598816	-1.57778	35.0169	34.6538	0.86235	0.953882	-1.01048
ENST00000264711	ENSG00000115137	DNAJC27	1.53302	1.11111	5e-05	0.000627959	-1.37972	1.82126	1.42961	0.00035	0.00361112	-1.27395	1.62707	1.58184	0.68175	0.880189	-1.02859
ENST00000469762	ENSG00000113810	SMC4	38.6256	28.0153	5e-05	0.000627959	-1.37873	33.3071	25.6034	5e-05	0.000598816	-1.30088	32.1244	32.437	0.703	0.889302	1.00973
ENST00000421852	ENSG00000163900	TMEM41A	8.3983	6.09958	5e-05	0.000627959	-1.37686	10.5372	9.10551	5e-05	0.000598816	-1.15723	11.5032	10.5095	0.0273	0.247595	-1.09455
ENST00000265295	ENSG00000040275	CCDC99	9.37178	6.8181	5e-05	0.000627959	-1.37454	9.292	7.30266	5e-05	0.000598816	-1.27241	10.661	10.5526	0.81395	0.934901	-1.01028
ENST00000373475	ENSG00000116497	S100PBP	5.38235	3.924	5e-05	0.000627959	-1.37165	8.62486	5.56547	5e-05	0.000598816	-1.54971	8.67938	8.59029	0.8105	0.933832	-1.01037
ENST00000403245	ENSG00000135315	KIAA1009	1.95803	1.42772	0.0001	0.00119635	-1.37144	2.2761	1.45055	5e-05	0.000598816	-1.56913	2.12169	1.853	0.0427	0.320532	-1.14501
ENST00000274255	ENSG00000145604	SKP2	4.47779	3.2848	0.0004	0.00418333	-1.36318	3.94107	2.32491	5e-05	0.000598816	-1.69515	4.90364	4.16386	0.00405	0.0648291	-1.17766
ENST00000272895	ENSG00000144452	ABCA12	10.3207	7.58477	5e-05	0.000627959	-1.36072	0.55459	0.444848	0.00635	0.0442512	-1.2467	0.597656	0.60832	0.8484	0.948102	1.01784
ENST00000405154	ENSG00000123094	RASSF8	15.5604	11.4424	0.00215	0.0179329	-1.35989	5.85283	3.57625	5e-05	0.000598816	-1.63658	5.09601	4.97062	0.84575	0.947202	-1.02523
ENST00000375213	ENSG00000091436	AC013461.1.1	19.5165	14.3634	0.00055	0.00553929	-1.35876	9.75304	5.30864	5e-05	0.000598816	-1.8372	6.8325	5.98723	0.02795	0.250979	-1.14118
ENST00000398947	ENSG00000164134	NAA15	2.79385	2.05662	0.0008	0.00766841	-1.35846	2.86992	1.87245	0.00315	0.0246975	-1.53271	2.05851	2.20021	0.74665	0.907846	1.06884
ENST00000339249	ENSG00000173275	ZNF449	3.39923	2.50412	5e-05	0.000627959	-1.35745	5.02221	3.20349	5e-05	0.000598816	-1.56773	4.40924	3.91812	0.0082	0.108683	-1.12535
ENST00000360311	ENSG00000197385	ZNF860	8.7116	6.42342	5e-05	0.000627959	-1.35623	5.44003	4.04059	5e-05	0.000598816	-1.34635	5.16861	5.04598	0.63415	0.858784	-1.0243
ENST00000367261	ENSG00000117153	KLHL12	34.9858	25.8159	5e-05	0.000627959	-1.3552	39.4246	30.305	5e-05	0.000598816	-1.30093	25.477	23.727	0.0233	0.222846	-1.07375
ENST00000448933	ENSG00000164402	Sep-08	14.9513	11.036	5e-05	0.000627959	-1.35478	18.8607	17.1855	0.00025	0.00266509	-1.09747	20.5138	20.2663	0.6094	0.847336	-1.01221
ENST00000361297	ENSG00000086015	MAST2	2.02731	1.4967	0.0001	0.00119635	-1.35452	4.00205	3.19827	5e-05	0.000598816	-1.25132	3.46246	3.25594	0.1547	0.550216	-1.06343
ENST00000367021	ENSG00000117595	IRF6	5.57621	4.1184	5e-05	0.000627959	-1.35397	8.34635	7.43828	0.00025	0.00266509	-1.12208	6.64353	6.14804	0.0225	0.217525	-1.08059
ENST00000459854	ENSG00000070010	UFD1L	2.98692	2.20605	5e-05	0.000627959	-1.35397	3.19402	2.42938	5e-05	0.000598816	-1.31474	3.17534	2.76	0.02225	0.215936	-1.15049
ENST00000343769	ENSG00000184635	ZNF93	3.69993	2.73352	0.002	0.016865	-1.35354	4.11378	3.37007	0.00215	0.0178616	-1.22068	3.38536	2.82307	0.02115	0.208574	-1.19917
ENST00000358784	ENSG00000069966	GNB5	10.1505	7.50936	0.00545	0.0387923	-1.35171	12.5745	10.763	0.00565	0.0401516	-1.16831	6.61235	8.15785	0.0056	0.0825363	1.23373
ENST00000360375	ENSG00000133739	LRRCC1	5.04913	3.73657	0.00265	0.0213623	-1.35127	3.99503	3.43931	0.0071	0.0485256	-1.16158	3.42029	3.55968	0.47015	0.77441	1.04075
ENST00000321792	ENSG00000213516	RBMXL1	6.70895	4.9666	5e-05	0.000627959	-1.35081	5.57586	3.1405	5e-05	0.000598816	-1.77547	6.58318	5.75365	0.08035	0.444079	-1.14418
ENST00000375286	ENSG00000180901	KCTD2	10.6812	7.91014	5e-05	0.000627959	-1.35032	12.5854	10.2382	5e-05	0.000598816	-1.22927	12.2137	12.0144	0.50895	0.795805	-1.01659
ENST00000325192	ENSG00000179476	C14orf28	3.20973	2.3796	0.0015	0.0132184	-1.34885	3.78519	3.1162	0.00565	0.0401516	-1.21468	3.37188	2.58536	0.0084	0.110802	-1.30422
ENST00000393250	ENSG00000091039	OSBPL8	6.87127	5.09486	0.0013	0.0116658	-1.34867	7.99528	6.43356	0.00355	0.0272851	-1.24275	9.42241	10.7039	0.01605	0.173915	1.136
ENST00000380516	ENSG00000137776	SLTM	13.8315	10.2583	5e-05	0.000627959	-1.34832	17.7895	13.3188	5e-05	0.000598816	-1.33567	15.885	14.8797	0.04965	0.348409	-1.06756
ENST00000011898	ENSG00000011105	TSPAN9	3.22952	2.39556	5e-05	0.000627959	-1.34813	3.6149	2.70996	5e-05	0.000598816	-1.33393	4.11589	3.87532	0.2564	0.631783	-1.06208
ENST00000238714	ENSG00000115421	PAPOLG	6.1246	4.54311	5e-05	0.000627959	-1.34811	6.52326	4.87741	5e-05	0.000598816	-1.33744	6.09934	6.11399	0.9582	0.984129	1.0024
ENST00000371269	ENSG00000116133	DHCR24	28.6196	21.2439	5e-05	0.000627959	-1.3472	73.0012	70.5225	0.00515	0.0371515	-1.03515	40.2502	40.7272	0.45475	0.765804	1.01185
ENST00000435532	ENSG00000069869	NEDD4	10.3278	7.67139	5e-05	0.000627959	-1.34627	11.3784	8.39359	5e-05	0.000598816	-1.35561	10.7127	10.49	0.39445	0.727261	-1.02124
ENST00000261438	ENSG00000109787	KLF3	5.3992	4.01133	5e-05	0.000627959	-1.34599	5.75847	4.26899	5e-05	0.000598816	-1.34891	6.23109	6.27866	0.7939	0.927776	1.00763
ENST00000341376	ENSG00000001167	NFYA	7.952	5.91325	5e-05	0.000627959	-1.34478	10.0922	7.04244	5e-05	0.000598816	-1.43306	6.47131	6.24442	0.37505	0.715053	-1.03633
ENST00000431590	ENSG00000091831	ESR1	49.6056	36.9233	5e-05	0.000627959	-1.34348	34.3279	26.8595	5e-05	0.000598816	-1.27805	42.3328	41.9739	0.63875	0.860995	-1.00855
ENST00000551727	ENSG00000120837	NFYB	35.403	26.3544	5e-05	0.000627959	-1.34334	26.8139	20.0863	5e-05	0.000598816	-1.33493	23.8704	20.3923	0.0055	0.0813518	-1.17056
ENST00000375377	ENSG00000165757	KIAA1462	0.527146	0.392581	0.0012	0.0109073	-1.34277	0.831217	0.557439	5e-05	0.000598816	-1.49114	0.256348	0.220834	1	1	-1.16082
ENST00000494255	ENSG00000164548	TRA2A	4.29328	3.19851	0.00395	0.0297667	-1.34228	8.4013	5.97956	0.0004	0.00407555	-1.405	5.37884	4.84715	0.34025	0.692555	-1.10969
ENST00000402377	ENSG00000196172	ZNF681	1.93521	1.44196	5e-05	0.000627959	-1.34207	2.06883	1.3134	5e-05	0.000598816	-1.57517	1.4432	1.34147	0.3535	0.701799	-1.07584
ENST00000302759	ENSG00000169679	BUB1	15.5949	11.6317	5e-05	0.000627959	-1.34073	11.965	9.62482	0.0001	0.0011461	-1.24314	13.7703	13.8078	0.93425	0.976753	1.00272
ENST00000310392	ENSG00000171806	METTL18	7.62458	5.68892	0.0053	0.0379135	-1.34025	14.9576	10.4126	0.0052	0.0374578	-1.43649	9.92605	8.31268	0.12085	0.511708	-1.19408
ENST00000360816	ENSG00000196227	C20orf177	19.8366	14.8109	5e-05	0.000627959	-1.33932	21.4766	15.7373	5e-05	0.000598816	-1.36469	17.4595	18.6349	0.097	0.479064	1.06733
ENST00000522948	ENSG00000008853	RHOBTB2	1.85412	1.38528	0.0039	0.0294676	-1.33844	3.0448	1.98362	5e-05	0.000598816	-1.53497	2.4413	2.51083	0.79675	0.929123	1.02848
ENST00000461341	ENSG00000240216	CPHL1P	2.13394	1.59441	0.0006	0.0059681	-1.33839	0.888039	0.490173	5e-05	0.000598816	-1.81168	0.855386	0.675804	0.07305	0.423203	-1.26573
ENST00000263409	ENSG00000113594	LIFR	1.70396	1.27494	0.0007	0.00682427	-1.33651	1.3893	1.17541	0.00045	0.00452777	-1.18198	0.83934	0.759299	0.1722	0.568442	-1.10541
ENST00000372546	ENSG00000167130	DOLPP1	9.63302	7.21474	5e-05	0.000627959	-1.33519	12.7731	11.0108	5e-05	0.000598816	-1.16005	10.3679	10.2701	0.85225	0.949898	-1.00952
ENST00000218340	ENSG00000102218	RP2	4.72939	3.54552	5e-05	0.000627959	-1.33391	5.3431	3.36558	5e-05	0.000598816	-1.58757	4.07474	3.61097	0.006	0.086952	-1.12843
ENST00000542745	ENSG00000226137	AC127496.3	3.38499	2.53944	0.00035	0.00372477	-1.33297	4.05657	3.16754	0.0002	0.00217362	-1.28067	3.1235	2.705	0.04995	0.349668	-1.15471
ENST00000374888	ENSG00000198455	ZXDB	5.62613	4.22397	5e-05	0.000627959	-1.33195	5.87908	5.16505	5e-05	0.000598816	-1.13824	5.94755	5.53491	0.0127	0.148306	-1.07455
ENST00000329474	ENSG00000079691	LRRC16A	10.7151	8.04755	5e-05	0.000627959	-1.33148	11.8018	9.33866	5e-05	0.000598816	-1.26376	10.7882	10.9118	0.77675	0.921316	1.01146
ENST00000429492	ENSG00000144645	OSBPL10	1.68342	1.26489	0.0039	0.0294676	-1.33089	1.22567	0.839128	0.00035	0.00361112	-1.46065	1.39629	1.41267	0.88525	0.962083	1.01173
ENST00000368068	ENSG00000112282	MED23	8.2172	6.17568	5e-05	0.000627959	-1.33058	10.0677	5.94601	5e-05	0.000598816	-1.69318	9.05349	7.7976	0.01505	0.166405	-1.16106
ENST00000357799	ENSG00000163535	SGOL2	12.5578	9.43995	5e-05	0.000627959	-1.33028	9.87717	6.71154	5e-05	0.000598816	-1.47167	9.81116	9.43694	0.19645	0.58883	-1.03965
ENST00000218364	ENSG00000102241	HTATSF1	43.5186	32.7145	5e-05	0.000627959	-1.33026	57.5259	53.4789	5e-05	0.000598816	-1.07567	50.6092	49.4356	0.12505	0.515865	-1.02374
ENST00000444172	ENSG00000099622	CIRBP	4.87316	3.66378	0.002	0.016865	-1.33009	9.12835	6.08032	5e-05	0.000598816	-1.50129	5.58296	4.79677	0.02025	0.202731	-1.1639
ENST00000284041	ENSG00000153914	SREK1	15.1693	11.4103	5e-05	0.000627959	-1.32944	22.6501	19.0552	5e-05	0.000598816	-1.18865	16.9863	16.9494	0.96475	0.985503	-1.00218
ENST00000338700	ENSG00000109654	TRIM2	1.82531	1.37346	5e-05	0.000627959	-1.32898	2.29724	1.81988	0.00025	0.00266509	-1.2623	1.14626	1.09386	0.5261	0.80488	-1.04791
ENST00000300584	ENSG00000167202	TBC1D2B	4.46515	3.36215	5e-05	0.000627959	-1.32806	4.65794	3.10294	5e-05	0.000598816	-1.50114	3.92841	4.02325	0.5857	0.835074	1.02414
ENST00000434821	ENSG00000115170	ACVR1	3.55552	2.67813	0.0046	0.0337554	-1.32761	4.86973	3.36753	0.0001	0.0011461	-1.44608	4.10821	3.63199	0.12215	0.513131	-1.13112
ENST00000327230	ENSG00000182504	CEP97	2.81182	2.11799	0.00395	0.0297667	-1.32759	2.89025	1.86446	5e-05	0.000598816	-1.55018	1.96394	2.14573	0.2931	0.659253	1.09256
ENST00000264276	ENSG00000003393	ALS2	6.5754	4.96106	5e-05	0.000627959	-1.3254	8.62844	5.73342	5e-05	0.000598816	-1.50494	5.79905	5.32439	0.0103	0.12798	-1.08915
ENST00000326714	ENSG00000077713	SLC25A43	17.7107	13.3664	5e-05	0.000627959	-1.32501	32.2131	25.7096	5e-05	0.000598816	-1.25296	25.4071	24.9981	0.546	0.815837	-1.01636
ENST00000310454	ENSG00000115159	GPD2	23.4641	17.7177	5e-05	0.000627959	-1.32433	24.0338	17.7474	5e-05	0.000598816	-1.35421	15.6169	15.0034	0.0826	0.448065	-1.04089
ENST00000479391	ENSG00000182150	C9orf102	2.63474	1.9925	0.0043	0.0319874	-1.32233	3.57057	2.42703	0.00035	0.00361112	-1.47117	3.03673	2.90513	0.6621	0.871818	-1.0453
ENST00000020926	ENSG00000019505	SYT13	1.3502	1.02275	0.0003	0.00323888	-1.32017	1.5248	1.03184	5e-05	0.000598816	-1.47775	0.568446	0.5666	0.98095	0.989438	-1.00326
ENST00000273541	ENSG00000240682	ISY1	14.9155	11.3019	0.00035	0.00372477	-1.31973	14.26	12.1852	0.00035	0.00361112	-1.17028	15.8796	14.0527	0.00695	0.0965711	-1.13
ENST00000373358	ENSG00000102390	CXorf26	18.2227	13.8096	5e-05	0.000627959	-1.31957	21.8355	18.638	0.0002	0.00217362	-1.17156	16.5403	16.2767	0.71665	0.894864	-1.01619
ENST00000523430	ENSG00000104549	SQLE	48.1593	36.5015	5e-05	0.000627959	-1.31938	43.2379	27.7384	5e-05	0.000598816	-1.55877	26.3946	23.4286	0.17465	0.570847	-1.1266
ENST00000367303	ENSG00000155906	RMND1	57.3079	43.4614	5e-05	0.000627959	-1.31859	26.0715	22.3098	5e-05	0.000598816	-1.16861	44.9228	45.5281	0.50335	0.792452	1.01347
ENST00000545449	ENSG00000112697	TMEM30A	45.2393	34.3348	5e-05	0.000627959	-1.31759	69.9887	63.2388	5e-05	0.000598816	-1.10674	47.8554	45.0209	0.0029	0.0501267	-1.06296
ENST00000295522	ENSG00000163347	CLDN1	1.34164	1.01833	0.00255	0.0207054	-1.31749	1.84192	0.448482	5e-05	0.000598816	-4.10701	1.30286	1.13456	0.08505	0.454137	-1.14834
ENST00000179259	ENSG00000078237	C12orf5	10.6634	8.09789	5e-05	0.000627959	-1.31682	13.4974	10.7203	5e-05	0.000598816	-1.25906	18.7323	17.6434	0.08215	0.447317	-1.06172
ENST00000409882	ENSG00000115339	GALNT3	22.4234	17.0393	5e-05	0.000627959	-1.31599	23.0739	16.2131	5e-05	0.000598816	-1.42316	18.2457	17.0591	0.07495	0.428943	-1.06956
ENST00000216039	ENSG00000100221	JOSD1	13.3501	10.1487	5e-05	0.000627959	-1.31545	14.5187	13.3935	0.00065	0.00628878	-1.08401	12.4252	12.5062	0.796	0.928696	1.00652
ENST00000367763	ENSG00000120370	GORAB	6.7977	5.17266	5e-05	0.000627959	-1.31416	8.08698	5.62428	0.00045	0.00452777	-1.43787	6.46428	5.47759	0.02045	0.204134	-1.18013
ENST00000337979	ENSG00000166900	STX3	10.8388	8.24997	5e-05	0.000627959	-1.3138	11.2999	8.22891	5e-05	0.000598816	-1.3732	10.5253	10.519	0.98855	0.992278	-1.0006
ENST00000327214	ENSG00000111790	FGFR1OP2	11.6968	8.91535	5e-05	0.000627959	-1.31198	11.8255	8.66496	5e-05	0.000598816	-1.36475	15.8951	13.2221	0.0428	0.32095	-1.20216
ENST00000482512	ENSG00000173230	GOLGB1	23.0088	17.566	5e-05	0.000627959	-1.30985	30.4304	25.706	5e-05	0.000598816	-1.18379	29.0083	27.8366	0.18885	0.582419	-1.04209
ENST00000265537	ENSG00000011376	LARS2	4.87422	3.72234	5e-05	0.000627959	-1.30945	5.26064	4.04684	5e-05	0.000598816	-1.29994	3.81878	3.69417	0.6116	0.848586	-1.03373
ENST00000507803	ENSG00000248774	RP11-798M19.3.1	10.7345	8.19832	0.00605	0.0421762	-1.30935	12.8281	9.59188	0.00065	0.00628878	-1.33739	11.2695	10.8341	0.6639	0.872308	-1.04018
ENST00000557843	ENSG00000140262	TCF12	6.08265	4.647	5e-05	0.000627959	-1.30894	9.5528	7.32478	5e-05	0.000598816	-1.30418	8.57214	7.57612	0.0204	0.203845	-1.13147
ENST00000264010	ENSG00000102974	CTCF	34.0586	26.0343	5e-05	0.000627959	-1.30822	32.8122	30.8824	5e-05	0.000598816	-1.06249	34.6342	34.5853	0.92185	0.973684	-1.00141
ENST00000356455	ENSG00000175063	UBE2C	49.5061	37.8531	5e-05	0.000627959	-1.30785	44.5317	36.9807	5e-05	0.000598816	-1.20419	39.896	40.9081	0.46935	0.773795	1.02537
ENST00000361016	ENSG00000196963	PCDHB16	1.13252	0.866119	0.00125	0.0112781	-1.30758	1.71404	1.29609	5e-05	0.000598816	-1.32247	2.27043	2.42528	0.1772	0.573336	1.0682
ENST00000287957	ENSG00000157259	GATAD1	17.4819	13.3735	5e-05	0.000627959	-1.3072	19.4885	14.857	5e-05	0.000598816	-1.31174	15.4071	14.382	0.0102	0.127173	-1.07128
ENST00000358531	ENSG00000213390	ARHGAP19	6.27123	4.80008	5e-05	0.000627959	-1.30648	4.75521	3.81729	5e-05	0.000598816	-1.2457	4.66494	4.72333	0.71575	0.894568	1.01252
ENST00000361627	ENSG00000198826	ARHGAP11A	6.19692	4.74611	5e-05	0.000627959	-1.30568	4.60151	3.94445	0.00325	0.0253616	-1.16658	6.2856	6.092	0.391	0.724977	-1.03178
ENST00000310343	ENSG00000134909	ARHGAP32	2.43882	1.8695	5e-05	0.000627959	-1.30453	2.59708	1.83606	5e-05	0.000598816	-1.41449	3.75801	3.43969	0.0312	0.26805	-1.09254
ENST00000382815	ENSG00000073614	KDM5A	5.97427	4.58063	0.0004	0.00418333	-1.30425	6.86422	5.44954	5e-05	0.000598816	-1.2596	7.67073	7.71437	0.90675	0.969112	1.00569
ENST00000346166	ENSG00000127870	RNF6	19.1224	14.6635	5e-05	0.000627959	-1.30408	34.4914	27.0732	5e-05	0.000598816	-1.27401	24.8803	24.233	0.3094	0.670047	-1.02672
ENST00000554011	ENSG00000070367	EXOC5	11.4746	8.80108	5e-05	0.000627959	-1.30378	14.2388	10.8388	5e-05	0.000598816	-1.31369	12.5889	12.2909	0.43955	0.7571	-1.02425
ENST00000338983	ENSG00000091436	AC013461.1.1	26.3983	20.2751	5e-05	0.000627959	-1.302	13.2626	11.4574	5e-05	0.000598816	-1.15756	9.99881	9.37526	0.01175	0.140927	-1.06651
ENST00000377086	ENSG00000054523	KIF1B	1.75033	1.34453	5e-05	0.000627959	-1.30181	3.92757	3.1482	5e-05	0.000598816	-1.24756	2.37226	2.03147	0.01435	0.161246	-1.16776
ENST00000412248	ENSG00000115339	GALNT3	14.6318	11.244	5e-05	0.000627959	-1.3013	15.9802	11.533	5e-05	0.000598816	-1.38561	12.697	12.6047	0.92375	0.974094	-1.00732
ENST00000378757	ENSG00000123240	OPTN	4.88569	3.75481	0.0005	0.00509657	-1.30118	8.11871	6.00164	5e-05	0.000598816	-1.35275	3.33633	3.41567	0.71855	0.895588	1.02378
ENST00000248248	ENSG00000103111	MON1B	3.06738	2.35752	5e-05	0.000627959	-1.30111	4.81859	3.81168	5e-05	0.000598816	-1.26416	5.18767	5.06792	0.59635	0.84096	-1.02363
ENST00000295878	ENSG00000163617	KIAA1407	1.99935	1.53702	0.00735	0.0495343	-1.3008	3.15712	2.15885	0.0001	0.0011461	-1.46241	1.99323	2.18436	0.28405	0.652557	1.09589
ENST00000329565	ENSG00000184602	SNN	5.39121	4.14458	5e-05	0.000627959	-1.30078	3.86563	3.11514	5e-05	0.000598816	-1.24092	4.21006	4.09191	0.5333	0.808604	-1.02887
ENST00000340535	ENSG00000154305	MIA3	11.2625	8.6698	5e-05	0.000627959	-1.29905	14.8541	10.3331	5e-05	0.000598816	-1.43753	9.20887	8.53508	0.06185	0.392702	-1.07894
ENST00000395069	ENSG00000178401	DNAJC22	18.9232	14.5747	5e-05	0.000627959	-1.29836	14.3185	8.57276	5e-05	0.000598816	-1.67023	13.1661	10.7596	0.00305	0.0521755	-1.22366
ENST00000399604	ENSG00000180626	ZNF594	4.86468	3.74772	5e-05	0.000627959	-1.29804	5.27872	3.83761	5e-05	0.000598816	-1.37552	4.64802	4.94519	0.1071	0.496321	1.06394
ENST00000375652	ENSG00000204389	HSPA1A	21.3275	16.4456	5e-05	0.000627959	-1.29685	45.5864	32.8817	5e-05	0.000598816	-1.38638	18.7924	17.6495	0.08485	0.453696	-1.06476
ENST00000272313	ENSG00000138041	SMEK2	6.29799	4.86771	0.0013	0.0116658	-1.29383	9.57816	5.977	5e-05	0.000598816	-1.6025	9.12951	8.64778	0.38215	0.719139	-1.05571
ENST00000372396	ENSG00000066135	KDM4A	10.6255	8.21681	5e-05	0.000627959	-1.29315	17.9579	13.0929	5e-05	0.000598816	-1.37158	19.8551	19.2019	0.0704	0.41561	-1.03401
ENST00000321599	ENSG00000176095	IP6K1	5.5379	4.28391	5e-05	0.000627959	-1.29272	5.54816	3.84502	0.00105	0.00957501	-1.44295	5.6219	5.06344	0.0376	0.298587	-1.11029
ENST00000378551	ENSG00000138032	PPM1B	6.27476	4.85491	5e-05	0.000627959	-1.29246	9.56117	5.17168	5e-05	0.000598816	-1.84876	7.01721	6.70382	0.26925	0.640334	-1.04675
ENST00000055682	ENSG00000050030	KIAA2022	0.503903	0.390061	0.00185	0.0158126	-1.29186	0.566834	0.363403	5e-05	0.000598816	-1.55979	0.342996	0.263354	1	1	-1.30241
ENST00000344762	ENSG00000149548	CCDC15	1.50591	1.1658	0.00165	0.014322	-1.29174	1.46896	1.04688	5e-05	0.000598816	-1.40318	1.4862	1.37117	0.2536	0.63048	-1.08389
ENST00000424836	ENSG00000115380	EFEMP1	20.697	16.0239	0.00065	0.00639865	-1.29163	7.56386	4.97609	0.00125	0.0111384	-1.52004	6.9734	8.43952	0.07295	0.423004	1.21024
ENST00000256015	ENSG00000133639	BTG1	26.9074	20.8487	5e-05	0.000627959	-1.2906	14.223	10.4034	5e-05	0.000598816	-1.36715	23.46	22.5131	0.062	0.393311	-1.04206
ENST00000360084	ENSG00000005810	MYCBP2	2.79991	2.17023	0.0011	0.0101054	-1.29015	4.03719	2.559	0.0005	0.00498463	-1.57765	2.7559	2.53061	0.37165	0.712905	-1.08903
ENST00000530314	ENSG00000103051	COG4	3.7299	2.89382	0.0037	0.0282426	-1.28892	6.44392	3.9226	5e-05	0.000598816	-1.64277	5.8179	4.73313	0.0044	0.0689666	-1.22919
ENST00000533004	ENSG00000203499	RP11-429J17.6.1	6.02427	4.67736	0.0041	0.0307082	-1.28796	7.8584	4.52013	5e-05	0.000598816	-1.73853	5.13236	5.26026	0.78645	0.925033	1.02492
ENST00000261191	ENSG00000064102	ASUN	11.7191	9.12164	0.0041	0.0307082	-1.28476	10.8141	7.59666	0.00025	0.00266509	-1.42354	18.9807	15.8462	0.10135	0.487634	-1.1978
ENST00000304101	ENSG00000170745	KCNS3	6.44563	5.02441	5e-05	0.000627959	-1.28286	9.28194	5.87703	5e-05	0.000598816	-1.57936	6.59321	6.56782	0.93105	0.976292	-1.00387
ENST00000411486	ENSG00000123485	HJURP	13.8236	10.7772	5e-05	0.000627959	-1.28268	14.075	9.01045	5e-05	0.000598816	-1.56207	12.7755	12.1121	0.17935	0.575638	-1.05477
ENST00000494481	ENSG00000114405	C3orf14	3.53479	2.75661	0.00145	0.0128306	-1.2823	5.65078	3.75401	5e-05	0.000598816	-1.50526	2.62219	2.23637	0.01905	0.194749	-1.17252
ENST00000323456	ENSG00000108389	MTMR4	16.4758	12.8532	5e-05	0.000627959	-1.28184	28.3748	20.9341	5e-05	0.000598816	-1.35543	26.9864	26.0916	0.009	0.116544	-1.03429
ENST00000380026	ENSG00000138778	CENPE	7.03382	5.49805	5e-05	0.000627959	-1.27933	6.66102	4.80397	5e-05	0.000598816	-1.38656	7.08094	7.07432	0.97305	0.987318	-1.00094
ENST00000366935	ENSG00000092978	GPATCH2	4.83033	3.77641	5e-05	0.000627959	-1.27908	11.5828	6.23714	5e-05	0.000598816	-1.85706	6.98777	6.5728	0.0865	0.457502	-1.06313
ENST00000453447	ENSG00000134278	SPIRE1	14.2474	11.1391	5e-05	0.000627959	-1.27905	26.6024	18.7586	5e-05	0.000598816	-1.41815	18.0139	17.087	0.03065	0.264933	-1.05425
ENST00000314425	ENSG00000147130	ZMYM3	3.96536	3.10153	5e-05	0.000627959	-1.27852	4.191	3.09347	5e-05	0.000598816	-1.35479	3.97444	3.76822	0.18625	0.581226	-1.05473
ENST00000496418	ENSG00000240303	ACAD11	13.8501	10.8341	5e-05	0.000627959	-1.27838	8.49042	5.57721	5e-05	0.000598816	-1.52234	8.73162	7.9527	0.07495	0.428943	-1.09794
ENST00000332783	ENSG00000183475	ASB7	5.68702	4.44939	5e-05	0.000627959	-1.27816	7.48699	5.56456	5e-05	0.000598816	-1.34548	11.7624	10.9165	0.01045	0.129428	-1.07749
ENST00000231887	ENSG00000113790	EHHADH	2.20588	1.72623	0.0003	0.00323888	-1.27786	2.1328	1.56821	5e-05	0.000598816	-1.36002	2.19038	2.18747	0.99045	0.993273	-1.00133
ENST00000303965	ENSG00000047365	ARAP2	8.65012	6.78172	5e-05	0.000627959	-1.2755	13.9843	8.25627	5e-05	0.000598816	-1.69379	9.92975	9.20796	0.0048	0.0737228	-1.07839
ENST00000297625	ENSG00000164976	KIAA1161	1.62321	1.27852	5e-05	0.000627959	-1.2696	2.36643	1.81103	5e-05	0.000598816	-1.30668	2.39345	2.30414	0.35235	0.700907	-1.03876
ENST00000317905	ENSG00000108469	RECQL5	3.9937	3.148	0.00145	0.0128306	-1.26865	9.76949	7.3705	5e-05	0.000598816	-1.32549	6.89372	6.28334	0.09925	0.483347	-1.09714
ENST00000398130	ENSG00000134444	KIAA1468	5.90798	4.65942	5e-05	0.000627959	-1.26797	8.20713	6.00278	5e-05	0.000598816	-1.36722	6.25628	5.88261	0.19255	0.585335	-1.06352
ENST00000435097	ENSG00000203499	RP11-429J17.6.1	12.7793	10.081	5e-05	0.000627959	-1.26766	19.8446	14.5187	5e-05	0.000598816	-1.36683	14.2656	13.9839	0.43535	0.754348	-1.02014
ENST00000409176	ENSG00000091436	AC013461.1.1	22.0557	17.4207	0.00065	0.00639865	-1.26606	9.80334	6.41866	5e-05	0.000598816	-1.52732	7.10585	6.216	0.1822	0.577913	-1.14315
ENST00000369162	ENSG00000112249	ASCC3	17.4072	13.7579	5e-05	0.000627959	-1.26525	21.279	14.4367	5e-05	0.000598816	-1.47395	19.3306	19.3596	0.9168	0.972437	1.0015
ENST00000344736	ENSG00000196924	FLNA	37.9944	30.0775	0.0027	0.0216771	-1.26321	73.2256	55.3287	5e-05	0.000598816	-1.32346	79.1436	75.9045	0.05065	0.352823	-1.04267
ENST00000356763	ENSG00000196455	PIK3R4	14.0092	11.0978	5e-05	0.000627959	-1.26234	13.5481	10.1385	5e-05	0.000598816	-1.33631	12.3218	12.7521	0.09455	0.474229	1.03492
ENST00000348428	ENSG00000172175	MALT1	1.51682	1.20199	0.00025	0.00275219	-1.26193	1.70631	1.00776	5e-05	0.000598816	-1.69317	1.9697	1.71279	0.00475	0.0730903	-1.14999
ENST00000565928	ENSG00000235217	TSPY26P	1.69889	1.35012	0.0026	0.0210351	-1.25833	2.77197	2.09928	5e-05	0.000598816	-1.32044	1.24871	1.16342	0.347	0.697466	-1.07331
ENST00000307792	ENSG00000170381	SEMA3E	1.92244	1.52823	0.0047	0.0343326	-1.25796	2.85297	1.96757	5e-05	0.000598816	-1.44999	3.28258	2.79469	0.00835	0.110343	-1.17458
ENST00000346991	ENSG00000137812	CASC5	3.03169	2.41077	0.00415	0.0310511	-1.25756	3.21471	2.06647	5e-05	0.000598816	-1.55565	3.48899	3.31268	0.5032	0.792387	-1.05322
ENST00000367815	ENSG00000143153	ATP1B1	38.3979	30.547	5e-05	0.000627959	-1.25701	46.4579	35.1451	5e-05	0.000598816	-1.32189	34.9865	32.3829	0.02145	0.210816	-1.0804
ENST00000445217	ENSG00000188227	ZNF793	1.06182	0.845309	0.0052	0.0373278	-1.25613	2.04814	1.44436	5e-05	0.000598816	-1.41803	1.35864	1.27733	0.29815	0.662929	-1.06365
ENST00000368918	ENSG00000143458	GABPB2	3.25587	2.59406	5e-05	0.000627959	-1.25512	4.86931	3.13649	5e-05	0.000598816	-1.55247	3.4421	3.19275	0.05285	0.360955	-1.0781
ENST00000220847	ENSG00000129292	PHF20L1	9.87457	7.87883	0.00135	0.0120556	-1.2533	13.8499	9.20418	5e-05	0.000598816	-1.50474	10.153	10.1147	0.92735	0.975124	-1.00379
ENST00000237937	ENSG00000107372	ZFAND5	2.42671	1.93842	0.00245	0.0200453	-1.25191	3.17915	2.43198	0.00045	0.00452777	-1.30723	2.58492	2.36514	0.1116	0.501021	-1.09292
ENST00000304385	ENSG00000170006	TMEM154	1.96913	1.57299	5e-05	0.000627959	-1.25184	2.6623	1.89463	5e-05	0.000598816	-1.40519	1.85844	1.79446	0.34305	0.694677	-1.03565
ENST00000294353	ENSG00000162378	ZYG11B	6.14457	4.90888	5e-05	0.000627959	-1.25173	10.5524	7.57442	5e-05	0.000598816	-1.39317	9.57346	9.31389	0.1502	0.545082	-1.02787
ENST00000275954	ENSG00000147027	TMEM47	1.797	1.436	0.00125	0.0112781	-1.25139	2.36367	1.78121	5e-05	0.000598816	-1.327	0.914518	0.700285	0.0043	0.0678574	-1.30592
ENST00000265963	ENSG00000110768	GTF2H1	17.8728	14.2877	5e-05	0.000627959	-1.25092	18.0434	12.531	5e-05	0.000598816	-1.4399	16.3127	15.5067	0.2566	0.631981	-1.05198
ENST00000339569	ENSG00000188895	MSL1	10.4731	8.38895	0.0063	0.0436353	-1.24844	9.98022	6.74477	5e-05	0.000598816	-1.4797	10.2648	10.3868	0.72875	0.899712	1.01189
ENST00000405785	ENSG00000164654	MIOS	8.24489	6.60521	0.00185	0.0158126	-1.24824	17.944	12.3489	5e-05	0.000598816	-1.45308	10.2159	10.9055	0.2705	0.641623	1.06751
ENST00000334746	ENSG00000011114	BTBD7	8.15735	6.54486	5e-05	0.000627959	-1.24638	10.416	7.35674	5e-05	0.000598816	-1.41584	10.3938	10.1473	0.333	0.688031	-1.02429
ENST00000260843	ENSG00000138271	GPR87	8.99333	7.21894	0.00105	0.00971722	-1.2458	10.6386	6.57947	5e-05	0.000598816	-1.61694	9.02194	7.90619	0.02175	0.212827	-1.14112
ENST00000369209	ENSG00000165868	HSPA12A	1.347	1.08389	0.00225	0.0186401	-1.24275	2.65782	1.51523	5e-05	0.000598816	-1.75407	0.968493	0.836594	0.0431	0.322076	-1.15766
ENST00000452855	ENSG00000235205	TATDN2P3	3.71136	2.98897	0.00075	0.00724854	-1.24169	8.39673	5.03581	5e-05	0.000598816	-1.6674	6.05064	5.38356	0.0057	0.0836702	-1.12391
ENST00000335420	ENSG00000128607	KLHDC10	10.3884	8.37398	5e-05	0.000627959	-1.24056	12.8731	9.1746	5e-05	0.000598816	-1.40312	9.07784	9.37039	0.2325	0.6165	1.03223
ENST00000332843	ENSG00000184374	COLEC10	9.09714	7.34206	0.00045	0.00463837	-1.23904	2.275	0.859047	5e-05	0.000598816	-2.64829	0.349295	0.297814	1	1	-1.17286
ENST00000340253	ENSG00000145868	FBXO38	5.52376	4.45817	0.00065	0.00639865	-1.23902	8.79283	5.10942	5e-05	0.000598816	-1.7209	7.283	6.54339	0.01195	0.142472	-1.11303
ENST00000373491	ENSG00000065491	TBC1D22B	2.79539	2.25656	0.00075	0.00724854	-1.23878	3.03202	2.33116	5e-05	0.000598816	-1.30065	3.09718	2.97623	0.42675	0.747525	-1.04064
ENST00000395390	ENSG00000129292	PHF20L1	6.95853	5.64042	0.0003	0.00323888	-1.23369	10.0396	6.61266	5e-05	0.000598816	-1.51824	7.18761	6.71746	0.14065	0.533596	-1.06999
ENST00000308893	ENSG00000149930	TAOK2	6.06944	4.92209	0.00645	0.0444945	-1.2331	11.8159	8.66884	5e-05	0.000598816	-1.36304	6.13814	6.52193	0.11915	0.509423	1.06252
ENST00000264193	ENSG00000080819	CPOX	5.09453	4.13351	0.0067	0.0458808	-1.2325	4.43413	2.91696	5e-05	0.000598816	-1.52012	5.48926	5.25502	0.42425	0.746031	-1.04458
ENST00000351773	ENSG00000075407	ZNF37A	4.57066	3.70895	0.0003	0.00323888	-1.23233	5.75838	4.20948	5e-05	0.000598816	-1.36795	3.39664	3.60429	0.32315	0.680473	1.06113
ENST00000216373	ENSG00000100485	SOS2	5.83784	4.73964	5e-05	0.000627959	-1.2317	6.48053	4.65915	5e-05	0.000598816	-1.39093	6.69781	6.09983	0.01895	0.194206	-1.09803
ENST00000243346	ENSG00000123609	NMI	17.3099	14.0665	5e-05	0.000627959	-1.23058	6.49472	4.86653	5e-05	0.000598816	-1.33457	8.41721	8.04047	0.32705	0.683673	-1.04686
ENST00000266517	ENSG00000139163	ETNK1	7.46316	6.06696	0.00035	0.00372477	-1.23013	10.8318	6.96133	5e-05	0.000598816	-1.556	11.8573	11.5421	0.44985	0.763112	-1.02731
ENST00000370489	ENSG00000198018	ENTPD7	3.56242	2.89689	0.0039	0.0294676	-1.22974	6.46372	3.98308	5e-05	0.000598816	-1.6228	5.66464	5.00193	0.0139	0.157871	-1.13249
ENST00000320486	ENSG00000182150	C9orf102	4.95424	4.03089	0.0008	0.00766841	-1.22907	5.79743	4.28697	0.00065	0.00628878	-1.35234	5.37266	5.698	0.32655	0.683194	1.06055
ENST00000295872	ENSG00000163611	SPICE1	12.1356	9.91499	5e-05	0.000627959	-1.22396	19.6902	15.0047	5e-05	0.000598816	-1.31226	14.3258	13.1821	0.0103	0.12798	-1.08676
ENST00000537273	ENSG00000115866	DARS	18.7502	15.3633	0.0013	0.0116658	-1.22045	18.259	13.5691	0.0066	0.0457211	-1.34563	18.4882	17.8334	0.58895	0.837054	-1.03672
ENST00000311437	ENSG00000188033	ZNF490	2.75259	2.25932	0.0026	0.0210351	-1.21832	4.79268	3.237	5e-05	0.000598816	-1.4806	4.09348	3.96482	0.48425	0.78253	-1.03245
ENST00000380492	ENSG00000130150	MOSPD2	5.05518	4.15182	0.0001	0.00119635	-1.21758	5.56191	4.06839	5e-05	0.000598816	-1.3671	4.45679	4.28107	0.39305	0.726318	-1.04105
ENST00000349995	ENSG00000136152	COG3	16.5332	13.5847	5e-05	0.000627959	-1.21704	21.6754	16.215	5e-05	0.000598816	-1.33674	17.3656	16.4624	0.00635	0.0907773	-1.05487
ENST00000295461	ENSG00000163293	NIPAL1	4.81708	3.96161	5e-05	0.000627959	-1.21594	4.2525	2.397	5e-05	0.000598816	-1.77409	2.94658	2.61158	0.00665	0.0939321	-1.12828
ENST00000261308	ENSG00000113593	PPWD1	16.7774	13.8056	5e-05	0.000627959	-1.21526	19.7112	13.6491	5e-05	0.000598816	-1.44413	20.8384	19.4463	0.0492	0.346761	-1.07159
ENST00000321437	ENSG00000166128	RAB8B	3.52871	2.90891	0.00025	0.00275219	-1.21307	5.8545	3.44191	5e-05	0.000598816	-1.70095	5.03673	4.63355	0.0321	0.272474	-1.08701
ENST00000367350	ENSG00000118193	KIF14	10.5569	8.70819	5e-05	0.000627959	-1.2123	8.84207	6.66575	5e-05	0.000598816	-1.32649	9.30525	8.93637	0.04305	0.321868	-1.04128
ENST00000549441	ENSG00000178401	DNAJC22	13.1717	10.8706	0.0057	0.0402378	-1.21168	10.092	6.60873	5e-05	0.000598816	-1.52707	9.49207	8.70548	0.17765	0.573704	-1.09036
ENST00000267842	ENSG00000140284	SLC27A2	7.80798	6.445	0.0051	0.0367022	-1.21148	11.0723	7.31695	5e-05	0.000598816	-1.51324	5.45721	5.23423	0.53615	0.809881	-1.0426
ENST00000376088	ENSG00000171365	CLCN5	1.50637	1.2447	0.0002	0.00224156	-1.21022	1.68481	1.28565	5e-05	0.000598816	-1.31048	1.01217	1.05643	0.4461	0.761156	1.04373
ENST00000271732	ENSG00000143457	GOLPH3L	13.2843	10.9932	5e-05	0.000627959	-1.20841	13.7378	9.09912	5e-05	0.000598816	-1.50979	12.6272	11.7154	0.01415	0.159679	-1.07783
ENST00000238961	ENSG00000119906	FAM178A	11.8489	9.81765	5e-05	0.000627959	-1.2069	13.9744	9.92292	5e-05	0.000598816	-1.40829	10.7308	10.9005	0.5993	0.842331	1.01582
ENST00000442697	ENSG00000164031	DNAJB14	12.0731	10.0127	5e-05	0.000627959	-1.20578	16.6904	12.5938	5e-05	0.000598816	-1.32528	13.6412	13.0157	0.08085	0.445105	-1.04806
ENST00000396525	ENSG00000110321	EIF4G2	36.4627	30.2871	0.0014	0.0124502	-1.2039	51.3796	39.3243	5e-05	0.000598816	-1.30656	36.966	37.337	0.87555	0.958525	1.01004
ENST00000263918	ENSG00000115808	STRN	4.78118	3.97796	5e-05	0.000627959	-1.20192	5.96829	4.47266	5e-05	0.000598816	-1.33439	5.30036	4.81489	0.0113	0.137117	-1.10083
ENST00000260983	ENSG00000138411	HECW2	2.64796	2.20435	0.0003	0.00323888	-1.20124	4.31171	1.52327	5e-05	0.000598816	-2.83056	2.61394	2.66236	0.66295	0.871942	1.01852
ENST00000458659	ENSG00000102804	TSC22D1	5.37423	4.47586	0.00135	0.0120556	-1.20071	7.09956	4.5938	5e-05	0.000598816	-1.54547	7.76037	6.96055	0.0029	0.0501267	-1.11491
ENST00000494062	ENSG00000133104	SPG20	10.7483	8.96828	0.0003	0.00323888	-1.19848	10.6005	6.8346	5e-05	0.000598816	-1.551	6.21989	5.26664	0.02175	0.212827	-1.181
ENST00000559228	ENSG00000128923	FAM63B	2.10904	1.76327	0.0003	0.00323888	-1.1961	2.92261	2.07094	5e-05	0.000598816	-1.41125	2.77925	2.48692	0.04785	0.341266	-1.11755
ENST00000488129	ENSG00000184307	ZDHHC23	5.90256	4.93806	0.0009	0.0084956	-1.19532	8.07057	6.00621	5e-05	0.000598816	-1.34371	5.9605	6.11495	0.50845	0.795559	1.02591
ENST00000232978	ENSG00000114857	NKTR	6.01372	5.03114	0.0019	0.0161487	-1.1953	11.0888	5.73101	5e-05	0.000598816	-1.93487	9.76978	8.75681	0.1542	0.549607	-1.11568
ENST00000357337	ENSG00000005810	MYCBP2	4.54328	3.80785	0.00025	0.00275219	-1.19313	6.4711	4.83069	5e-05	0.000598816	-1.33958	5.03101	4.47328	0.0198	0.199534	-1.12468
ENST00000394457	ENSG00000173209	AHSA2	7.98763	6.70174	0.0047	0.0343326	-1.19187	15.1894	9.86181	5e-05	0.000598816	-1.54022	10.0537	8.81035	0.0029	0.0501267	-1.14113
ENST00000282406	ENSG00000152527	PLEKHH2	3.71552	3.12103	0.0031	0.02439	-1.19048	7.74336	3.91892	5e-05	0.000598816	-1.97589	3.21873	3.06711	0.2318	0.616088	-1.04943
ENST00000355426	ENSG00000115380	EFEMP1	49.6679	41.7254	5e-05	0.000627959	-1.19035	15.1839	10.6639	0.00015	0.00167007	-1.42386	22.4114	22.9629	0.6092	0.847241	1.02461
ENST00000360820	ENSG00000136021	SCYL2	21.2327	17.8979	5e-05	0.000627959	-1.18633	31.4473	23.0444	5e-05	0.000598816	-1.36464	21.6106	20.8169	0.0201	0.201472	-1.03813
ENST00000456692	ENSG00000145715	RASA1	10.6993	9.02626	0.0002	0.00224156	-1.18535	15.0272	10.2749	5e-05	0.000598816	-1.46252	12.9633	11.4421	0.01155	0.139248	-1.13295
ENST00000357349	ENSG00000163629	PTPN13	6.07016	5.14215	0.002	0.016865	-1.18047	14.2031	9.89711	5e-05	0.000598816	-1.43507	6.30336	5.53705	0.01575	0.171755	-1.1384
ENST00000361428	ENSG00000171467	ZNF318	2.72636	2.31066	0.0001	0.00119635	-1.1799	3.76005	2.24547	5e-05	0.000598816	-1.6745	3.11793	2.92232	0.0591	0.382525	-1.06694
ENST00000336148	ENSG00000197275	RAD54B	8.54879	7.24947	0.00015	0.00173405	-1.17923	8.54116	4.78697	5e-05	0.000598816	-1.78425	6.99954	6.84272	0.70075	0.888373	-1.02292
ENST00000229812	ENSG00000112079	STK38	10.6181	9.07731	5e-05	0.000627959	-1.16974	17.0729	12.6018	5e-05	0.000598816	-1.3548	20.4112	19.5523	0.0257	0.237994	-1.04393
ENST00000332303	ENSG00000185115	NDNL2	13.7376	11.7588	5e-05	0.000627959	-1.16829	21.4959	14.4686	5e-05	0.000598816	-1.48569	9.03061	9.3195	0.4588	0.768011	1.03199
ENST00000234626	ENSG00000097046	CDC7	5.6319	4.83763	0.00575	0.0405241	-1.16419	4.42769	3.0455	0.00015	0.00167007	-1.45385	4.66561	4.12427	0.24375	0.623423	-1.13126
ENST00000376511	ENSG00000204569	PPP1R10	5.8524	5.03206	0.00375	0.0285312	-1.16302	6.79278	5.08001	5e-05	0.000598816	-1.33716	5.56023	5.45587	0.66405	0.872361	-1.01913
ENST00000323116	ENSG00000058063	ATP11B	5.74723	4.94682	0.00025	0.00275219	-1.1618	11.9365	9.14078	5e-05	0.000598816	-1.30585	8.3773	8.48557	0.66315	0.872047	1.01292
ENST00000296824	ENSG00000164366	CCDC127	13.5216	11.6474	0.0014	0.0124502	-1.16091	16.0937	12.0752	5e-05	0.000598816	-1.33279	14.1846	13.419	0.15745	0.552704	-1.05705
ENST00000335727	ENSG00000100354	TNRC6B	1.76392	1.52126	0.00255	0.0207054	-1.15951	1.58286	0.986701	5e-05	0.000598816	-1.6042	2.22328	1.85322	0.0042	0.0667148	-1.19969
ENST00000261530	ENSG00000089916	C14orf118	4.00709	3.45789	5e-05	0.000627959	-1.15882	5.37565	3.7117	5e-05	0.000598816	-1.4483	4.37543	4.16358	0.05375	0.364357	-1.05088
ENST00000325752	ENSG00000108423	TUBD1	29.6437	25.5859	0.0002	0.00224156	-1.1586	42.7273	16.0958	5e-05	0.000598816	-2.65457	35.8561	30.9854	0.00425	0.0672696	-1.1572
ENST00000357604	ENSG00000151461	UPF2	20.227	17.4854	5e-05	0.000627959	-1.1568	21.2632	15.542	5e-05	0.000598816	-1.36812	17.2897	16.5107	0.12505	0.515865	-1.04718
ENST00000399586	ENSG00000215105	TTC3P1	3.15758	2.73173	0.0062	0.0430935	-1.15589	4.97977	3.73253	5e-05	0.000598816	-1.33416	4.08203	3.9074	0.24375	0.623423	-1.04469
ENST00000301180	ENSG00000066084	DIP2B	11.2286	9.72042	5e-05	0.000627959	-1.15515	17.1732	13.182	5e-05	0.000598816	-1.30277	18.1476	17.2715	0.005	0.07599	-1.05072
ENST00000308488	ENSG00000048649	RSF1	5.63786	4.89984	5e-05	0.000627959	-1.15062	6.59774	4.48094	5e-05	0.000598816	-1.4724	6.89327	6.95745	0.6903	0.883508	1.00931
ENST00000296220	ENSG00000144909	OSBPL11	7.17533	6.24188	5e-05	0.000627959	-1.14955	8.87333	6.49626	5e-05	0.000598816	-1.36591	8.10926	7.62589	0.03075	0.26556	-1.06339
ENST00000220429	ENSG00000104064	GABPB1	15.449	13.4534	0.00195	0.0165056	-1.14833	22.5412	15.945	5e-05	0.000598816	-1.41368	12.4389	13.2672	0.1592	0.555153	1.06658
ENST00000508137	ENSG00000109790	KLHL5	18.8671	16.4343	5e-05	0.000627959	-1.14804	40.7421	25.7265	5e-05	0.000598816	-1.58366	31.5123	30.8443	0.36885	0.71113	-1.02166
ENST00000235790	ENSG00000117139	KDM5B	27.5251	23.9895	0.00355	0.0273451	-1.14738	26.7882	20.5236	5e-05	0.000598816	-1.30524	22.6044	23.561	0.1467	0.541433	1.04232
ENST00000253329	ENSG00000131013	PPIL4	18.5432	16.1742	5e-05	0.000627959	-1.14646	20.9736	15.9919	5e-05	0.000598816	-1.31151	17.788	18.852	0.03005	0.261814	1.05982
ENST00000498165	ENSG00000163590	PPM1L	1.72097	1.50424	0.0043	0.0319874	-1.14409	3.60779	2.71112	5e-05	0.000598816	-1.33074	4.31477	4.15008	0.14115	0.534335	-1.03969
ENST00000460600	ENSG00000132424	PNISR	12.8109	11.221	0.0036	0.0276392	-1.1417	14.295	7.73484	5e-05	0.000598816	-1.84813	13.7479	12.343	0.02055	0.204815	-1.11382
ENST00000278353	ENSG00000149084	HSD17B12	12.4812	10.9749	0.0023	0.018984	-1.13725	19.1646	14.2381	5e-05	0.000598816	-1.34601	12.1138	11.1025	0.0153	0.168367	-1.09108
ENST00000321356	ENSG00000013441	CLK1	21.4534	18.9561	0.0034	0.0263832	-1.13174	16.0666	7.73012	5e-05	0.000598816	-2.07844	17.1839	15.8656	0.1098	0.499307	-1.08309
ENST00000283943	ENSG00000153827	TRIP12	25.2182	22.3771	0.0066	0.0453046	-1.12697	37.5418	27.8545	5e-05	0.000598816	-1.34778	29.0735	28.1644	0.06295	0.395832	-1.03228
ENST00000237612	ENSG00000118777	ABCG2	6.45169	5.82513	0.005	0.0361088	-1.10756	19.6608	11.8523	5e-05	0.000598816	-1.65882	11.1446	11.5589	0.14675	0.541446	1.03717
ENST00000261441	ENSG00000081019	RSBN1	13.6754	12.3816	0.0004	0.00418333	-1.1045	16.0703	12.3494	5e-05	0.000598816	-1.30131	14.6742	14.0612	0.0877	0.460074	-1.04359
ENST00000373670	ENSG00000056586	RC3H2	11.9257	10.8569	0.00045	0.00463837	-1.09845	15.6242	11.8087	5e-05	0.000598816	-1.32311	13.1007	12.7123	0.21815	0.606041	-1.03055
ENST00000327827	ENSG00000182831	C16orf72	24.754	22.5582	5e-05	0.000627959	-1.09734	27.5028	20.382	5e-05	0.000598816	-1.34936	25.3448	25.2934	0.89805	0.966418	-1.00203
ENST00000369287	ENSG00000165813	C10orf118	8.37498	7.70569	0.0074	0.049819	-1.08686	11.0068	8.38798	5e-05	0.000598816	-1.31221	9.83183	9.57538	0.19725	0.589738	-1.02678
ENST00000334082	ENSG00000152413	HOMER1	10.3224	9.54357	0.0026	0.0210351	-1.08161	10.9478	8.06428	5e-05	0.000598816	-1.35757	5.8444	5.72368	0.47555	0.777435	-1.02109
ENST00000372715	ENSG00000119333	WDR34	36.3669	40.0677	0.00065	0.00639865	1.10176	41.293	56.3109	5e-05	0.000598816	1.36369	46.46	45.6617	0.45785	0.767395	-1.01748
ENST00000262138	ENSG00000075461	CACNG4	17.2782	19.2906	5e-05	0.000627959	1.11647	26.169	38.9083	5e-05	0.000598816	1.48681	31.1547	31.6301	0.3647	0.708591	1.01526
ENST00000340746	ENSG00000141376	BCAS3	129.508	145.657	5e-05	0.000627959	1.12469	189.727	255.219	5e-05	0.000598816	1.34519	456.241	464.307	0.1396	0.532293	1.01768
ENST00000272928	ENSG00000144476	CXCR7	51.3929	57.9281	5e-05	0.000627959	1.12716	32.0602	60.7301	5e-05	0.000598816	1.89425	46.8723	47.0736	0.8301	0.941158	1.00429
ENST00000379852	ENSG00000115216	NRBP1	71.9231	81.4321	0.0001	0.00119635	1.13221	117.812	190.369	5e-05	0.000598816	1.61587	85.99	88.2845	0.14575	0.540229	1.02668
ENST00000373290	ENSG00000099282	TSPAN15	33.9032	38.6907	0.0011	0.0101054	1.14121	35.3717	49.4166	5e-05	0.000598816	1.39707	34.0344	36.358	0.00565	0.0831677	1.06827
ENST00000249356	ENSG00000128590	DNAJB9	16.7272	19.1285	0.00045	0.00463837	1.14355	19.6891	28.8476	5e-05	0.000598816	1.46515	19.7447	20.9122	0.03525	0.288452	1.05913
ENST00000422828	ENSG00000121390	PSPC1	27.6017	31.7979	0.00165	0.014322	1.15203	29.1134	48.5174	5e-05	0.000598816	1.6665	29.5625	32.9718	0.00545	0.0808182	1.11533
ENST00000333762	ENSG00000184897	H1FX	10.9449	12.8307	0.00025	0.00275219	1.1723	5.8535	9.77507	5e-05	0.000598816	1.66995	13.5098	12.3582	0.02385	0.226686	-1.09319
ENST00000157600	ENSG00000071282	LMCD1	7.77017	9.19974	0.0023	0.018984	1.18398	37.6649	55.7389	5e-05	0.000598816	1.47986	33.4011	35.4343	0.07475	0.428516	1.06087
ENST00000491814	ENSG00000169129	AFAP1L2	6.89043	8.19572	0.00105	0.00971722	1.18944	1.95135	3.65862	5e-05	0.000598816	1.87492	6.97932	6.86803	0.794	0.927836	-1.0162
ENST00000395125	ENSG00000100592	DAAM1	11.4587	13.6992	5e-05	0.000627959	1.19552	14.3798	19.907	5e-05	0.000598816	1.38438	15.9858	16.3917	0.41315	0.738235	1.02539
ENST00000276297	ENSG00000164741	DLC1	3.97917	4.76862	5e-05	0.000627959	1.1984	2.06881	3.54168	5e-05	0.000598816	1.71194	12.4426	12.9747	0.05175	0.356548	1.04277
ENST00000407086	ENSG00000141376	BCAS3	28.8769	34.678	5e-05	0.000627959	1.20089	37.5597	51.3697	5e-05	0.000598816	1.36768	70.2485	71.4395	0.3249	0.681955	1.01695
ENST00000354216	ENSG00000198276	UCKL1	10.2345	12.3507	0.00325	0.0253916	1.20677	18.8476	24.7043	5e-05	0.000598816	1.31074	12.0711	11.7581	0.5435	0.814471	-1.02662
ENST00000392550	ENSG00000073350	LLGL2	7.20505	8.7134	0.0002	0.00224156	1.20935	15.4205	25.0012	5e-05	0.000598816	1.62129	15.0892	15.2555	0.88145	0.960471	1.01102
ENST00000484567	ENSG00000103335	PIEZO1	9.52818	11.6243	5e-05	0.000627959	1.22	20.7846	45.5577	5e-05	0.000598816	2.1919	26.6584	26.1835	0.46975	0.774081	-1.01814
ENST00000219479	ENSG00000103202	NME4	23.0511	28.2487	0.0044	0.0325805	1.22548	25.0942	35.9553	5e-05	0.000598816	1.43281	31.4482	31.639	0.86675	0.955471	1.00607
ENST00000555762	ENSG00000089737	DDX24	2.34288	2.87618	0.004	0.0300818	1.22763	3.62672	5.63322	5e-05	0.000598816	1.55325	3.03145	3.69271	0.0054	0.0803437	1.21813
ENST00000358932	ENSG00000100814	CCNB1IP1	20.4615	25.1719	0.0009	0.0084956	1.23021	19.6147	26.3993	5e-05	0.000598816	1.34589	29.1589	32.6218	0.04065	0.312046	1.11876
ENST00000500728	ENSG00000163956	LRPAP1	2.29765	2.82678	5e-05	0.000627959	1.23029	3.60974	4.78164	5e-05	0.000598816	1.32465	3.52007	3.76767	0.05785	0.378231	1.07034
ENST00000292494	ENSG00000160932	LY6E	68.5132	84.3912	5e-05	0.000627959	1.23175	61.4872	84.1611	5e-05	0.000598816	1.36876	63.9429	64.7554	0.7027	0.889155	1.01271
ENST00000222345	ENSG00000105738	SIPA1L3	0.972903	1.19873	0.0006	0.0059681	1.23212	2.4392	3.41296	5e-05	0.000598816	1.39921	1.92048	1.90506	0.8477	0.947886	-1.00809
ENST00000258884	ENSG00000136379	FAM108C1	6.46773	7.97971	0.00355	0.0273451	1.23377	6.38918	8.60515	0.00225	0.0185554	1.34683	10.073	13.3569	0.0053	0.0793646	1.32601
ENST00000309602	ENSG00000173621	LRFN4	4.95924	6.12714	0.00025	0.00275219	1.2355	4.8471	6.63738	5e-05	0.000598816	1.36935	3.88865	4.21993	0.13405	0.525638	1.08519
ENST00000333244	ENSG00000185567	AHNAK2	1.11452	1.37779	0.001	0.00930975	1.23622	0.579482	1.23358	5e-05	0.000598816	2.12876	0.924937	0.969562	0.63875	0.860995	1.04825
ENST00000311141	ENSG00000100711	ZFYVE21	39.929	49.4103	5e-05	0.000627959	1.23745	38.1675	52.8304	5e-05	0.000598816	1.38417	43.5015	46.1172	0.00765	0.10357	1.06013
ENST00000301015	ENSG00000103335	PIEZO1	4.92575	6.11712	5e-05	0.000627959	1.24187	11.4349	23.6052	5e-05	0.000598816	2.06431	17.1416	16.6195	0.3723	0.71342	-1.03141
ENST00000372114	ENSG00000172315	TP53RK	5.46283	6.81577	0.0052	0.0373278	1.24766	7.53856	10.617	5e-05	0.000598816	1.40836	6.53989	7.53216	0.0101	0.126416	1.15173
ENST00000314531	ENSG00000175691	ZNF77	4.04521	5.11193	0.00055	0.00553929	1.2637	5.12962	7.49121	5e-05	0.000598816	1.46038	3.9788	4.54093	0.02405	0.227915	1.14128
ENST00000548590	ENSG00000197728	RPS26	5.79185	7.32337	0.00535	0.0381968	1.26443	8.12275	10.6098	0.00085	0.00796296	1.30618	6.62176	7.89092	0.0343	0.283841	1.19167
ENST00000335765	ENSG00000109103	UNC119	7.54968	9.56624	0.0035	0.0270125	1.2671	6.54713	8.70464	0.0017	0.0145569	1.32954	7.82441	7.90977	0.8741	0.958112	1.01091
ENST00000493091	ENSG00000121716	PILRB	2.14448	2.72786	0.00045	0.00463837	1.27204	3.57027	5.54451	5e-05	0.000598816	1.55297	2.4648	2.34176	0.415	0.739741	-1.05255
ENST00000371579	ENSG00000176978	DPP7	15.3898	19.5838	0.00355	0.0273451	1.27252	20.1975	27.422	5e-05	0.000598816	1.35769	21.0095	19.9174	0.1916	0.584223	-1.05483
ENST00000007264	ENSG00000007376	RPUSD1	5.4393	6.92751	0.00265	0.0213623	1.2736	5.33962	8.06027	5e-05	0.000598816	1.50952	6.50976	6.06207	0.38785	0.722879	-1.07385
ENST00000360612	ENSG00000198355	PIM3	6.35105	8.09317	5e-05	0.000627959	1.2743	10.8461	18.1934	5e-05	0.000598816	1.67741	8.78786	8.99052	0.53185	0.807862	1.02306
ENST00000305533	ENSG00000247596	TWF2	4.99562	6.39898	0.0006	0.0059681	1.28092	7.08418	11.8331	5e-05	0.000598816	1.67036	7.69957	7.24449	0.2398	0.620377	-1.06282
ENST00000204517	ENSG00000090447	TFAP4	3.87848	4.97232	5e-05	0.000627959	1.28203	1.42549	3.45991	5e-05	0.000598816	2.42718	3.46674	4.08561	0.0055	0.0813518	1.17851
ENST00000467843	ENSG00000109046	WSB1	8.74957	11.232	0.0001	0.00119635	1.28372	21.4399	32.3991	5e-05	0.000598816	1.51116	23.4258	22.6835	0.17765	0.573704	-1.03272
ENST00000484491	ENSG00000163848	ZNF148	6.91781	8.88424	0.00705	0.0478572	1.28426	7.30963	11.324	0.00015	0.00167007	1.54919	6.66294	7.34936	0.42295	0.744826	1.10302
ENST00000329153	ENSG00000054690	PLEKHH1	1.34428	1.72979	0.0006	0.0059681	1.28677	1.76923	2.48496	5e-05	0.000598816	1.40454	1.57815	1.85142	0.0166	0.177948	1.17316
ENST00000375227	ENSG00000073350	LLGL2	8.33675	10.7382	0.0007	0.00682427	1.28806	17.0011	25.5274	5e-05	0.000598816	1.50152	16.1144	14.8394	0.1483	0.54357	-1.08592
ENST00000323833	ENSG00000123297	TSFM	20.1148	25.958	5e-05	0.000627959	1.29049	15.0767	20.5804	5e-05	0.000598816	1.36505	20.9963	20.8005	0.8546	0.950819	-1.00941
ENST00000322357	ENSG00000178951	ZBTB7A	1.76478	2.28006	5e-05	0.000627959	1.29198	3.33807	4.74398	5e-05	0.000598816	1.42118	2.80056	2.88909	0.498	0.790139	1.03161
ENST00000431979	ENSG00000224559	AC093838.7.1	2.23192	2.90708	5e-05	0.000627959	1.3025	3.50277	4.67068	5e-05	0.000598816	1.33343	3.25157	2.91834	0.03395	0.282313	-1.11419
ENST00000359611	ENSG00000233224	HIST1H2AM	140.892	183.611	5e-05	0.000627959	1.30321	100.739	119.711	5e-05	0.000598816	1.18833	162.217	154.453	0.0429	0.321243	-1.05027
ENST00000392514	ENSG00000089157	RPLP0	1249.36	1628.26	5e-05	0.000627959	1.30328	1322.7	1457.99	5e-05	0.000598816	1.10228	1920.2	1894.73	0.19525	0.587603	-1.01344
ENST00000361066	ENSG00000134202	GSTM3	82.7217	107.84	5e-05	0.000627959	1.30365	192.965	243.355	5e-05	0.000598816	1.26114	159.622	152.044	0.0153	0.168367	-1.04984
ENST00000222008	ENSG00000105404	RABAC1	12.9408	16.8743	5e-05	0.000627959	1.30396	24.2426	27.1088	0.0048	0.0350847	1.11823	15.9593	14.7612	0.1282	0.519551	-1.08116
ENST00000306024	ENSG00000170860	LSM3	19.4141	25.3441	5e-05	0.000627959	1.30544	16.654	17.9626	0.00095	0.00878257	1.07857	17.8145	18.1936	0.317	0.675861	1.02128
ENST00000369189	ENSG00000203832	NBPF20	1.72502	2.25535	0.0043	0.0319874	1.30743	2.38377	3.35886	5e-05	0.000598816	1.40905	1.98289	2.51327	0.0458	0.332781	1.26748
ENST00000558414	ENSG00000138600	SPPL2A.1	30.5059	39.8868	0.00095	0.00890225	1.30751	46.8731	58.7997	0.00015	0.00167007	1.25444	35.7261	41.573	0.02055	0.204815	1.16366
ENST00000530079	ENSG00000196696	PDXDC2P	2.15346	2.81826	0.00225	0.0186401	1.30871	3.82121	5.28865	5e-05	0.000598816	1.38403	4.09066	4.69613	0.0547	0.367449	1.14801
ENST00000258083	ENSG00000135617	PRADC1	11.0189	14.4334	5e-05	0.000627959	1.30987	11.4286	13.5059	0.0004	0.00407555	1.18176	13.4509	15.3091	0.00375	0.0613642	1.13815
ENST00000247655	ENSG00000127184	COX7C	359.674	472.265	5e-05	0.000627959	1.31303	419.447	462.357	5e-05	0.000598816	1.1023	432.85	433.895	0.8586	0.952057	1.00241
ENST00000522934	ENSG00000164919	COX6C	412.241	541.463	5e-05	0.000627959	1.31346	435.874	507.19	5e-05	0.000598816	1.16362	380.207	412.836	0.01835	0.189766	1.08582
ENST00000502126	ENSG00000247228	RP11-296I10.3.1	2.94547	3.8688	0.0008	0.00766841	1.31348	3.47885	5.34741	5e-05	0.000598816	1.53712	4.94946	5.06007	0.66285	0.871942	1.02235
ENST00000477096	ENSG00000132485	ZRANB2	3.33161	4.37691	0.0006	0.0059681	1.31375	6.57341	7.54637	0.0014	0.0123041	1.14801	6.54383	6.94213	0.17495	0.571055	1.06087
ENST00000543984	ENSG00000135124	P2RX4	13.2293	17.3817	0.0001	0.00119635	1.31388	17.5566	27.6426	0.0002	0.00217362	1.57449	11.8602	11.887	0.96965	0.986584	1.00225
ENST00000272067	ENSG00000143727	ACP1	16.6795	21.9165	0.0026	0.0210351	1.31398	26.6372	43.3799	5e-05	0.000598816	1.62855	26.0456	25.3164	0.70695	0.890997	-1.02881
ENST00000216639	ENSG00000100749	VRK1	28.7568	37.7997	5e-05	0.000627959	1.31446	20.8703	24.3755	5e-05	0.000598816	1.16796	22.4684	23.2345	0.2539	0.630674	1.0341
ENST00000337304	ENSG00000128272	ATF4	3.3361	4.38779	0.00235	0.019344	1.31525	4.78517	6.83806	0.0003	0.00314639	1.42901	4.82643	4.57944	0.493	0.787517	-1.05394
ENST00000368305	ENSG00000116586	LAMTOR2	47.968	63.164	5e-05	0.000627959	1.3168	48.2907	56.7075	5e-05	0.000598816	1.17429	51.1666	51.7153	0.7538	0.910833	1.01073
ENST00000266077	ENSG00000125520	SLC2A4RG	9.17354	12.0893	0.00015	0.00173405	1.31785	13.4044	19.8716	0.0001	0.0011461	1.48246	12.7075	11.4864	0.2203	0.608228	-1.1063
ENST00000229266	ENSG00000111666	CHPT1	6.19413	8.16721	0.0007	0.00682427	1.31854	5.9054	7.93159	0.0031	0.0243727	1.34311	7.51486	7.91946	0.58055	0.832477	1.05384
ENST00000264039	ENSG00000063660	GPC1	1.09339	1.44186	0.00375	0.0285312	1.31871	1.81892	2.5675	5e-05	0.000598816	1.41155	1.70724	1.61124	0.45785	0.767395	-1.05958
ENST00000433691	ENSG00000148120	C9orf3	10.2404	13.5109	0.00015	0.00173405	1.31937	14.3651	30.4811	5e-05	0.000598816	2.12189	17.1392	15.0067	0.0029	0.0501267	-1.1421
ENST00000409614	ENSG00000140264	SERF2	214.506	283.765	5e-05	0.000627959	1.32287	237.579	255.878	0.0024	0.0195947	1.07703	223.35	225.458	0.6683	0.873947	1.00944
ENST00000447337	ENSG00000105518	TMEM205	48.3053	63.9023	5e-05	0.000627959	1.32288	90.473	107.327	5e-05	0.000598816	1.18629	51.9102	51.4909	0.7925	0.927316	-1.00814
ENST00000261693	ENSG00000073060	SCARB1	3.97788	5.26631	0.0006	0.0059681	1.3239	3.42665	7.22853	5e-05	0.000598816	2.10951	6.06062	7.10648	0.0435	0.323524	1.17257
ENST00000366777	ENSG00000163050	ADCK3	5.64377	7.47997	0.00215	0.0179329	1.32535	3.44342	5.62885	5e-05	0.000598816	1.63467	5.08929	5.51371	0.2201	0.608228	1.08339
ENST00000220966	ENSG00000104524	PYCRL	6.582	8.72619	5e-05	0.000627959	1.32577	7.27046	10.4329	5e-05	0.000598816	1.43497	6.15093	6.54408	0.13105	0.523172	1.06392
ENST00000262764	ENSG00000087157	PGS1	11.1448	14.7878	5e-05	0.000627959	1.32688	10.9122	17.5312	5e-05	0.000598816	1.60657	10.1472	11.1336	0.24845	0.626916	1.09721
ENST00000472232	ENSG00000107262	BAG1	4.62831	6.14151	5e-05	0.000627959	1.32694	4.41722	7.64019	5e-05	0.000598816	1.72964	4.80554	5.47653	0.0031	0.0528439	1.13963
ENST00000367242	ENSG00000163444	TMEM183A	86.5746	114.988	5e-05	0.000627959	1.3282	59.0183	64.8259	5e-05	0.000598816	1.0984	55.1707	56.8709	0.035	0.286933	1.03082
ENST00000416970	ENSG00000233016	SNHG7	32.6004	43.319	5e-05	0.000627959	1.32879	33.3223	46.6971	5e-05	0.000598816	1.40138	57.406	57.155	0.9092	0.970016	-1.00439
ENST00000505210	ENSG00000128039	SRD5A3	13.9832	18.5815	5e-05	0.000627959	1.32885	9.75112	12.4325	0.004	0.0301534	1.27498	13.5428	13.7764	0.8068	0.932522	1.01725
ENST00000497705	ENSG00000164830	OXR1	5.30828	7.06297	0.0006	0.0059681	1.33056	4.612	8.74956	5e-05	0.000598816	1.89713	6.43363	6.66402	0.71105	0.892365	1.03581
ENST00000332211	ENSG00000165637	VDAC2	20.301	27.0129	0.00105	0.00971722	1.33062	27.245	35.3696	5e-05	0.000598816	1.29821	19.5401	23.6028	0.07595	0.431516	1.20792
ENST00000272444	ENSG00000144048	DUSP11	19.4681	25.9249	5e-05	0.000627959	1.33167	23.5731	25.6506	0.0025	0.0202918	1.08813	22.2311	23.4007	0.08835	0.461357	1.05261
ENST00000420613	ENSG00000139620	KANSL2	11.167	14.8814	5e-05	0.000627959	1.33263	13.8994	15.6701	0.00025	0.00266509	1.1274	14.8342	16.7104	0.0037	0.0607001	1.12647
ENST00000435456	ENSG00000100372	SLC25A17	3.69241	4.92085	0.00225	0.0186401	1.33269	4.49351	6.30113	5e-05	0.000598816	1.40227	3.9175	4.86965	0.1043	0.491962	1.24305
ENST00000562442	ENSG00000103429	BFAR	15.7604	21.0149	5e-05	0.000627959	1.3334	8.5797	13.1503	5e-05	0.000598816	1.53272	19.8323	21.9509	0.0536	0.363936	1.10682
ENST00000256686	ENSG00000134291	TMEM106C	39.3334	52.4826	5e-05	0.000627959	1.3343	33.0742	47.4479	5e-05	0.000598816	1.43459	56.1649	50.8045	0.05155	0.355719	-1.10551
ENST00000337138	ENSG00000100644	HIF1A	11.5385	15.3977	5e-05	0.000627959	1.33447	15.3911	19.4862	5e-05	0.000598816	1.26607	16.9939	20.8809	0.03065	0.264933	1.22873
ENST00000445299	ENSG00000119231	SENP5	8.17277	10.9274	5e-05	0.000627959	1.33705	6.17226	8.65924	5e-05	0.000598816	1.40293	9.90017	10.0993	0.76625	0.916373	1.02011
ENST00000468198	ENSG00000147996	CBWD5	2.05349	2.74605	0.0007	0.00682427	1.33726	3.06082	4.63022	5e-05	0.000598816	1.51274	2.66517	3.23882	0.02585	0.238849	1.21524
ENST00000525634	ENSG00000110700	RPS13	415.352	555.525	5e-05	0.000627959	1.33748	405.362	453.443	5e-05	0.000598816	1.11861	612.022	594.677	0.18355	0.578904	-1.02917
ENST00000253452	ENSG00000131143	COX4I1	306.094	410.107	5e-05	0.000627959	1.33981	333.85	366.953	5e-05	0.000598816	1.09916	417.599	431.425	0.00545	0.0808182	1.03311
ENST00000374692	ENSG00000095209	TMEM38B	10.1955	13.6666	5e-05	0.000627959	1.34045	10.1134	10.9592	0.0067	0.0462848	1.08363	8.51853	8.49182	0.917	0.972437	-1.00314
ENST00000375638	ENSG00000204387	C6orf48	52.3055	70.1311	5e-05	0.000627959	1.3408	46.9623	61.3015	5e-05	0.000598816	1.30533	78.0178	71.48	0.00325	0.0548211	-1.09146
ENST00000252288	ENSG00000130005	GAMT	3.40178	4.56487	0.005	0.0361088	1.34191	2.28711	3.56277	0.00025	0.00266509	1.55776	1.77407	1.76877	0.9762	0.988017	-1.003
ENST00000361681	ENSG00000198695	MT-ND6	67.4009	90.5495	5e-05	0.000627959	1.34345	79.517	89.7238	5e-05	0.000598816	1.12836	56.3347	55.0047	0.49705	0.789516	-1.02418
ENST00000561139	ENSG00000166710	B2M	64.6048	86.8099	5e-05	0.000627959	1.34371	19.0437	27.9375	0.00125	0.0111384	1.46702	33.9684	29.8817	0.0416	0.315829	-1.13676
ENST00000378372	ENSG00000187522	HSPA14	15.0312	20.2277	5e-05	0.000627959	1.34571	12.0929	15.1595	5e-05	0.000598816	1.25358	11.9181	12.4585	0.29615	0.661645	1.04534
ENST00000439021	ENSG00000102897	LYRM1	9.71287	13.0896	0.00175	0.0150958	1.34766	17.3965	20.7682	0.00345	0.0266435	1.19382	13.6048	13.5996	0.996	0.996446	-1.00038
ENST00000277570	ENSG00000148426	C10orf47	2.12645	2.87157	0.0049	0.0355112	1.35041	2.93698	8.10729	5e-05	0.000598816	2.76042	2.81586	3.0682	0.1824	0.577947	1.08961
ENST00000302279	ENSG00000168522	FNTA	3.21511	4.35729	0.0011	0.0101054	1.35525	3.77106	4.99479	0.002	0.0167484	1.32451	4.35034	4.28986	0.90315	0.967814	-1.0141
ENST00000425387	ENSG00000171314	PGAM1	32.2459	43.7033	5e-05	0.000627959	1.35531	35.0561	41.237	0.00565	0.0401516	1.17632	39.3691	43.0425	0.20845	0.598952	1.09331
ENST00000377663	ENSG00000162413	KLHL21	0.891033	1.21019	0.00625	0.0433883	1.35819	1.05759	2.25318	5e-05	0.000598816	2.13048	0.835126	1.30061	0.01895	0.194206	1.55738
ENST00000439602	ENSG00000231500	RPS18	3079.03	4182.64	5e-05	0.000627959	1.35843	2608.31	2947.52	5e-05	0.000598816	1.13005	3733.23	3667.04	0.0084	0.110802	-1.01805
ENST00000394166	ENSG00000185551	NR2F2	1.59588	2.16838	0.00055	0.00553929	1.35874	2.93753	3.8609	5e-05	0.000598816	1.31433	4.46896	4.97266	0.02185	0.213518	1.11271
ENST00000343262	ENSG00000140988	RPS2	443.724	604.252	5e-05	0.000627959	1.36177	378.974	464.788	5e-05	0.000598816	1.22644	703.318	694.64	0.37675	0.715661	-1.01249
ENST00000513868	ENSG00000249859	PVT1	3.28644	4.47834	0.00075	0.00724854	1.36267	3.14027	6.97773	5e-05	0.000598816	2.22202	5.54465	7.28717	0.00805	0.107381	1.31427
ENST00000496387	ENSG00000173660	UQCRH	14.0999	19.2515	0.0041	0.0307082	1.36536	17.9899	22.6246	0.001	0.00919211	1.25763	26.77	29.0049	0.1836	0.578904	1.08348
ENST00000538437	ENSG00000214530	STARD10	27.8383	38.0621	5e-05	0.000627959	1.36726	28.5949	39.5348	0.001	0.00919211	1.38258	29.6098	36.3077	0.0073	0.100092	1.2262
ENST00000377658	ENSG00000162413	KLHL21	1.33238	1.82214	0.007	0.0475932	1.36758	1.77341	3.71114	5e-05	0.000598816	2.09265	1.46308	2.3196	0.0097	0.122947	1.58542
ENST00000526174	ENSG00000254721	RP11-805J14.5.1	21.3716	29.228	5e-05	0.000627959	1.36761	31.7383	37.1053	5e-05	0.000598816	1.1691	27.6757	28.6819	0.40085	0.731643	1.03636
ENST00000356884	ENSG00000185963	BICD2	1.7655	2.41699	0.00055	0.00553929	1.36901	2.27597	3.73159	5e-05	0.000598816	1.63956	2.56922	3.01245	0.01265	0.148049	1.17252
ENST00000225504	ENSG00000213246	SUPT4H1	49.4129	67.6625	5e-05	0.000627959	1.36933	80.2359	84.7968	0.00045	0.00452777	1.05684	79.8274	83.1374	0.0077	0.104076	1.04146
ENST00000233609	ENSG00000115268	RPS15	324.752	445.052	5e-05	0.000627959	1.37044	323.19	389.773	5e-05	0.000598816	1.20602	446.101	454.452	0.12175	0.51275	1.01872
ENST00000320476	ENSG00000180900	SCRIB	2.71336	3.72449	0.00035	0.00372477	1.37265	3.98454	5.11128	0.0063	0.0439387	1.28278	3.18209	3.25919	0.84055	0.94547	1.02423
ENST00000391763	ENSG00000170906	NDUFA3	59.7997	82.0875	5e-05	0.000627959	1.37271	118.068	136.333	0.00075	0.00713822	1.1547	72.5409	80.3276	0.04735	0.339327	1.10734
ENST00000407144	ENSG00000180891	CUEDC1	1.6861	2.31556	0.0036	0.0276392	1.37332	4.23029	5.95599	5e-05	0.000598816	1.40794	6.50136	7.24765	0.0325	0.274504	1.11479
ENST00000254718	ENSG00000132382	MYBBP1A	2.3439	3.21899	0.00015	0.00173405	1.37335	2.80507	5.34772	5e-05	0.000598816	1.90645	3.06096	3.85919	0.13575	0.527721	1.26078
ENST00000326303	ENSG00000177465	ACOT4	4.69751	6.452	5e-05	0.000627959	1.37349	5.46203	8.36019	5e-05	0.000598816	1.5306	5.0493	5.70722	0.0084	0.110802	1.1303
ENST00000286953	ENSG00000156411	C14orf2	153.411	210.963	5e-05	0.000627959	1.37515	139.909	152.173	5e-05	0.000598816	1.08765	152.31	158.879	0.0261	0.24047	1.04313
ENST00000305105	ENSG00000106400	ZNHIT1	33.5338	46.1358	5e-05	0.000627959	1.3758	48.1721	57.7482	5e-05	0.000598816	1.19879	41.8932	44.4704	0.04875	0.345098	1.06152
ENST00000357519	ENSG00000172500	FIBP	31.787	43.7706	5e-05	0.000627959	1.377	42.8421	46.9937	0.0007	0.0067062	1.0969	51.8409	53.9525	0.1916	0.584223	1.04073
ENST00000486823	ENSG00000134202	GSTM3	193.307	266.191	5e-05	0.000627959	1.37703	452.196	507.237	5e-05	0.000598816	1.12172	321.758	333.527	0.12225	0.513216	1.03658
ENST00000436473	ENSG00000147403	RPL10	1369.14	1887.22	5e-05	0.000627959	1.3784	1119.05	1225.99	5e-05	0.000598816	1.09556	1852.18	1870.12	0.31	0.670646	1.00969
ENST00000397582	ENSG00000099849	RASSF7	2.39676	3.30887	0.006	0.0418901	1.38056	4.86306	6.71464	0.003	0.0236864	1.38074	4.80196	4.41885	0.38875	0.723371	-1.0867
ENST00000285298	ENSG00000239789	MRPS17	10.4234	14.3918	5e-05	0.000627959	1.38072	9.22403	12.6952	5e-05	0.000598816	1.37632	6.93111	8.05486	0.01245	0.146566	1.16213
ENST00000322507	ENSG00000111799	COL12A1	2.00923	2.77627	5e-05	0.000627959	1.38176	4.72539	8.69498	5e-05	0.000598816	1.84006	12.5647	12.6208	0.87585	0.958581	1.00447
ENST00000361092	ENSG00000106733	C9orf95	6.68397	9.25372	0.0054	0.0385003	1.38446	5.55796	7.75846	0.0003	0.00314639	1.39592	6.09963	7.52472	0.0497	0.348675	1.23364
ENST00000222305	ENSG00000105698	USF2	7.11188	9.84901	0.0004	0.00418333	1.38487	9.47315	13.5163	0.00055	0.00542239	1.4268	11.5405	12.344	0.2011	0.593421	1.06963
ENST00000280258	ENSG00000150687	PRSS23	2.24622	3.1159	0.00025	0.00275219	1.38718	3.61449	5.76127	5e-05	0.000598816	1.59394	10.6188	11.6339	0.00295	0.0508093	1.0956
ENST00000229379	ENSG00000111775	COX6A1	432.324	600.375	5e-05	0.000627959	1.38871	481.224	545.859	5e-05	0.000598816	1.13431	520.324	531.414	0.112	0.501658	1.02131
ENST00000361567	ENSG00000198786	MT-ND5	67.1707	93.3109	5e-05	0.000627959	1.38916	85.3178	94.4005	5e-05	0.000598816	1.10646	60.4506	58.252	0.01905	0.194749	-1.03774
ENST00000396651	ENSG00000142937	RPS8	863.18	1199.41	5e-05	0.000627959	1.38953	1189.76	1303	5e-05	0.000598816	1.09518	1594.37	1588.05	0.61735	0.851349	-1.00398
ENST00000298532	ENSG00000165684	SNAPC4	1.50004	2.0844	5e-05	0.000627959	1.38956	2.18234	3.50874	5e-05	0.000598816	1.60779	2.08634	2.20093	0.28655	0.654904	1.05492
ENST00000322297	ENSG00000104904	OAZ1	208.47	289.92	5e-05	0.000627959	1.3907	255.933	276.008	5e-05	0.000598816	1.07844	247.994	252.496	0.08335	0.450299	1.01815
ENST00000524305	ENSG00000104231	ZFAND1	3.30103	4.59513	0.00035	0.00372477	1.39203	4.31702	5.78033	0.00265	0.0213122	1.33896	4.1832	3.94611	0.50895	0.795805	-1.06008
ENST00000361377	ENSG00000164172	MOCS2	1.36989	1.90735	0.00105	0.00971722	1.39234	1.90329	2.83454	5e-05	0.000598816	1.48928	1.3276	1.63553	0.07	0.414556	1.23195
ENST00000196551	ENSG00000083845	RPS5	637.686	888.009	5e-05	0.000627959	1.39255	777.86	908.474	5e-05	0.000598816	1.16791	1203.18	1211.81	0.3572	0.703707	1.00717
ENST00000407540	ENSG00000132031	MATN3	1.59784	2.22566	0.0008	0.00766841	1.39292	1.92329	2.34926	0.007	0.0479906	1.22148	2.20762	2.53444	0.04295	0.321328	1.14804
ENST00000215882	ENSG00000100075	SLC25A1	9.64741	13.4568	0.00125	0.0112781	1.39487	15.2227	22.3643	0.0024	0.0195947	1.46915	10.592	12.5413	0.21685	0.604833	1.18404
ENST00000409887	ENSG00000181350	FAM211A	30.4768	42.5224	5e-05	0.000627959	1.39524	27.6905	30.3457	0.0001	0.0011461	1.09589	48.6162	50.4016	0.04	0.30906	1.03672
ENST00000433866	ENSG00000230989	HSBP1	61.7887	86.3104	5e-05	0.000627959	1.39686	98.6241	103.653	0.00025	0.00266509	1.05099	87.8652	88.1404	0.8475	0.947886	1.00313
ENST00000267522	ENSG00000140006	WDR89	4.34135	6.07044	0.00325	0.0253916	1.39828	5.86733	8.20687	0.005	0.0362932	1.39874	4.92871	4.45257	0.5845	0.834469	-1.10694
ENST00000248879	ENSG00000128185	DGCR6L	13.5465	18.9419	5e-05	0.000627959	1.39829	17.0265	20.2828	5e-05	0.000598816	1.19125	21.608	20.4062	0.1401	0.533113	-1.05889
ENST00000565797	ENSG00000261526	CTB-31O20.2.1	1.70624	2.38713	0.0065	0.0447674	1.39906	2.75922	3.86089	0.0001	0.0011461	1.39927	2.24062	2.19917	0.8587	0.952095	-1.01885
ENST00000442744	ENSG00000221983	UBA52	28.0362	39.2248	5e-05	0.000627959	1.39908	35.1158	39.6044	0.00035	0.00361112	1.12782	42.7785	44.4415	0.22945	0.614678	1.03888
ENST00000339600	ENSG00000189043	NDUFA4	65.7583	92.0362	5e-05	0.000627959	1.39961	81.2661	89.9062	5e-05	0.000598816	1.10632	75.6026	76.8878	0.22105	0.608663	1.017
ENST00000235835	ENSG00000053371	AKR7A2	23.8302	33.361	5e-05	0.000627959	1.39995	34.0783	40.0936	5e-05	0.000598816	1.17652	30.7938	31.8862	0.1822	0.577913	1.03547
ENST00000408905	ENSG00000141376	BCAS3	5.06372	7.10394	0.00035	0.00372477	1.40291	6.66907	9.23358	5e-05	0.000598816	1.38454	9.93405	10.7261	0.14375	0.53804	1.07973
ENST00000345807	ENSG00000175416	CLTB	47.518	66.7438	5e-05	0.000627959	1.4046	71.5901	81.711	5e-05	0.000598816	1.14137	60.6416	65.6912	0.0211	0.208435	1.08327
ENST00000494426	ENSG00000169583	CLIC3	7.84453	11.0252	0.00035	0.00372477	1.40546	14.8694	20.9582	5e-05	0.000598816	1.40949	13.2467	11.8704	0.04375	0.324717	-1.11595
ENST00000223864	ENSG00000107020	C9orf46	23.8655	33.549	5e-05	0.000627959	1.40576	20.6284	24.2489	0.0002	0.00217362	1.17551	26.7631	27.903	0.25245	0.629888	1.04259
ENST00000248378	ENSG00000127774	TMEM93	9.55359	13.4407	0.0001	0.00119635	1.40687	10.2458	13.8233	0.0006	0.00586494	1.34917	9.57831	11.572	0.023	0.22096	1.20814
ENST00000277541	ENSG00000148400	NOTCH1	0.649268	0.914334	5e-05	0.000627959	1.40825	0.821709	1.02003	0.0001	0.0011461	1.24136	0.356146	0.396	0.228	0.613747	1.1119
ENST00000379847	ENSG00000165264	NDUFB6	22.5328	31.736	5e-05	0.000627959	1.40844	18.2883	20.6941	0.00055	0.00542239	1.13155	17.5299	19.5989	0.00955	0.12163	1.11802
ENST00000373350	ENSG00000136856	SLC2A8	3.86879	5.45042	0.00075	0.00724854	1.40882	5.82459	9.57286	5e-05	0.000598816	1.64353	4.87731	5.90754	0.0169	0.180198	1.21123
ENST00000482384	ENSG00000031698	SARS	7.16235	10.1143	0.0018	0.0154545	1.41215	6.99604	9.89823	0.00135	0.0119085	1.41483	8.34632	10.8777	0.0058	0.0846456	1.30329
ENST00000313349	ENSG00000179833	SERTAD2	1.55565	2.20201	5e-05	0.000627959	1.41549	1.43819	2.27616	5e-05	0.000598816	1.58266	1.14387	1.31063	0.02985	0.260855	1.14579
ENST00000391964	ENSG00000131116	ZNF428	9.53084	13.5038	0.00145	0.0128306	1.41685	15.8352	20.1574	0.00095	0.00878257	1.27295	13.7131	13.947	0.8404	0.945407	1.01706
ENST00000263093	ENSG00000083807	SLC27A5	1.94525	2.75741	5e-05	0.000627959	1.41751	2.27514	2.7476	0.00665	0.045982	1.20766	1.65718	1.54027	0.3884	0.72323	-1.0759
ENST00000530336	ENSG00000100504	PYGL	6.87734	9.75166	0.0002	0.00224156	1.41794	7.77443	11.9545	5e-05	0.000598816	1.53766	5.13543	6.43134	0.0113	0.137117	1.25235
ENST00000249786	ENSG00000140264	SERF2	30.0465	42.614	5e-05	0.000627959	1.41827	32.451	38.446	0.0002	0.00217362	1.18474	32.8509	28.6941	0.0055	0.0813518	-1.14487
ENST00000215570	ENSG00000099800	TIMM13	3.16576	4.49462	5e-05	0.000627959	1.41976	4.73126	7.15362	5e-05	0.000598816	1.51199	4.72874	4.87055	0.64825	0.865457	1.02999
ENST00000381519	ENSG00000214026	MRPL23	29.703	42.2323	5e-05	0.000627959	1.42182	22.049	28.1188	5e-05	0.000598816	1.27529	34.5499	34.6691	0.9449	0.980556	1.00345
ENST00000397317	ENSG00000181885	CLDN7	7.25456	10.3394	5e-05	0.000627959	1.42522	13.0453	17.3172	5e-05	0.000598816	1.32747	6.9877	7.69871	0.1059	0.494285	1.10175
ENST00000374436	ENSG00000242372	EIF6	20.3463	29.0034	0.00045	0.00463837	1.42549	24.8653	30.6106	0.00125	0.0111384	1.23106	21.7673	24.9415	0.31445	0.673941	1.14583
ENST00000485748	ENSG00000160072	ATAD3B	0.816396	1.16419	0.0051	0.0367022	1.42601	1.6774	2.36875	0.00045	0.00452777	1.41216	1.45167	1.70529	0.1043	0.491962	1.17471
ENST00000319023	ENSG00000172890	NADSYN1	13.5077	19.3095	5e-05	0.000627959	1.42951	16.2641	22.3383	5e-05	0.000598816	1.37347	21.039	23.1419	0.00395	0.0637382	1.09995
ENST00000252622	ENSG00000130332	LSM7	25.2917	36.1996	5e-05	0.000627959	1.43128	28.5179	34.0719	0.0002	0.00217362	1.19476	31.5448	33.2639	0.2534	0.63036	1.0545
ENST00000261479	ENSG00000100902	PSMA6	172.589	247.527	5e-05	0.000627959	1.4342	157.925	168.538	0.00045	0.00452777	1.06721	160.778	168.384	0.0037	0.0607001	1.04731
ENST00000242770	ENSG00000104915	STX10	12.0321	17.2621	5e-05	0.000627959	1.43467	13.8687	18.4996	5e-05	0.000598816	1.33391	17.0805	17.0758	0.9921	0.993899	-1.00028
ENST00000343484	ENSG00000171703	TCEA2	6.50026	9.32598	0.0004	0.00418333	1.43471	13.1026	16.3302	5e-05	0.000598816	1.24634	11.4361	10.8924	0.3991	0.730496	-1.04992
ENST00000569852	ENSG00000261613	RP11-20I23.8.1	0.64786	0.929658	0.00355	0.0273451	1.43497	0.754815	1.08567	0.00485	0.0353895	1.43832	1.05435	1.03774	0.89495	0.965554	-1.01601
ENST00000543302	ENSG00000101654	RNMT	6.75888	9.70153	5e-05	0.000627959	1.43537	5.19218	7.19892	0.00105	0.00957501	1.38649	7.36021	7.30098	0.9126	0.97125	-1.00811
ENST00000380243	ENSG00000205476	CCDC85C	1.34337	1.92909	0.0022	0.0182877	1.43601	1.62451	2.69364	5e-05	0.000598816	1.65812	1.93222	2.01864	0.63255	0.85812	1.04473
ENST00000313432	ENSG00000174437	ATP2A2	2.2133	3.18402	5e-05	0.000627959	1.43858	4.12805	5.05376	5e-05	0.000598816	1.22425	3.24369	3.63425	0.02505	0.234029	1.1204
ENST00000366690	ENSG00000168118	RAB4A	14.0605	20.2338	5e-05	0.000627959	1.43905	18.2552	19.6109	0.006	0.0421221	1.07426	14.845	14.9907	0.71985	0.895987	1.00981
ENST00000531894	ENSG00000196696	PDXDC2P	3.2541	4.68874	5e-05	0.000627959	1.44087	6.02035	7.25625	5e-05	0.000598816	1.20529	5.55531	5.91132	0.12665	0.517753	1.06408
ENST00000223321	ENSG00000106588	PSMA2	45.8234	66.1144	5e-05	0.000627959	1.44281	42.1378	45.9665	0.00515	0.0371515	1.09086	34.426	35.7593	0.21775	0.605712	1.03873
ENST00000248451	ENSG00000127838	PNKD	27.4684	39.7612	5e-05	0.000627959	1.44752	33.04	39.2183	5e-05	0.000598816	1.18699	33.2241	32.2402	0.47285	0.775709	-1.03052
ENST00000565417	ENSG00000261740	RP11-345J4.5.1	1.01688	1.47313	0.0017	0.014694	1.44868	1.91308	2.50147	0.00085	0.00796296	1.30756	1.15558	1.78202	0.0034	0.0566921	1.54209
ENST00000359866	ENSG00000130311	DDA1	1.87279	2.71899	5e-05	0.000627959	1.45184	3.92831	4.59983	0.0001	0.0011461	1.17095	2.84249	2.7734	0.6169	0.851076	-1.02491
ENST00000469408	ENSG00000091127	PUS7	14.2978	20.7625	5e-05	0.000627959	1.45214	11.5844	13.9383	0.00675	0.0465494	1.2032	9.55647	11.512	0.0044	0.0689666	1.20463
ENST00000372491	ENSG00000188483	IER5L	4.88158	7.09144	5e-05	0.000627959	1.45269	8.8466	16.5998	5e-05	0.000598816	1.8764	5.14321	5.60597	0.049	0.346108	1.08997
ENST00000458408	ENSG00000183401	CCDC159	2.07315	3.01289	0.0073	0.0492748	1.45329	5.90975	8.15586	0.0007	0.0067062	1.38007	3.10396	2.93833	0.6503	0.866454	-1.05637
ENST00000366624	ENSG00000143674	RP5-862P8.2.1	2.91054	4.23781	5e-05	0.000627959	1.45602	2.42759	3.7768	5e-05	0.000598816	1.55578	2.21446	2.30287	0.61985	0.85249	1.03992
ENST00000264694	ENSG00000109762	SNX25	3.64208	5.30342	5e-05	0.000627959	1.45615	5.20976	6.62739	5e-05	0.000598816	1.27211	6.57957	6.34774	0.5761	0.830219	-1.03652
ENST00000297578	ENSG00000164933	SLC25A32	6.28655	9.15703	5e-05	0.000627959	1.45661	6.87556	9.7246	0.0001	0.0011461	1.41437	6.99248	8.67332	0.0048	0.0737228	1.24038
ENST00000371698	ENSG00000172889	EGFL7	9.08207	13.2303	5e-05	0.000627959	1.45675	11.6257	15.3688	5e-05	0.000598816	1.32197	8.12079	7.60282	0.34595	0.696755	-1.06813
ENST00000395566	ENSG00000110492	MDK	34.8732	50.8578	5e-05	0.000627959	1.45836	41.8227	52.5579	5e-05	0.000598816	1.25668	19.255	18.6608	0.6334	0.85845	-1.03184
ENST00000421351	ENSG00000112378	PERP	4.48133	6.55275	0.00165	0.014322	1.46223	7.28713	12.4066	5e-05	0.000598816	1.70253	9.5179	6.59333	0.00705	0.0974936	-1.44356
ENST00000375314	ENSG00000148120	C9orf3	45.6284	66.7633	5e-05	0.000627959	1.4632	38.4892	72.7364	5e-05	0.000598816	1.88979	45.3033	49.1509	0.0278	0.250213	1.08493
ENST00000369161	ENSG00000183558	HIST2H2AA3	14.2861	20.949	5e-05	0.000627959	1.46639	8.40443	10.2796	0.0008	0.00753477	1.22311	11.4576	11.2566	0.74155	0.905687	-1.01786
ENST00000485362	ENSG00000173436	MINOS1	21.0385	30.8614	5e-05	0.000627959	1.4669	36.745	44.6316	0.0013	0.0115271	1.21463	27.7569	34.0091	0.06485	0.400403	1.22525
ENST00000529369	ENSG00000254682	RP11-660L16.2.1	6.87898	10.1017	0.0001	0.00119635	1.46848	5.72027	11.2382	5e-05	0.000598816	1.96463	6.30944	8.07233	0.0096	0.121999	1.2794
ENST00000480701	ENSG00000116830	TTF2	5.26091	7.72618	0.0007	0.00682427	1.4686	6.15678	8.47048	0.0061	0.0427437	1.3758	4.12224	6.02372	0.00535	0.0797634	1.46127
ENST00000492303	ENSG00000165775	FUNDC2	0.829865	1.21984	0.00085	0.00808293	1.46992	0.823236	1.1818	0.0016	0.0138056	1.43556	0.784823	1.05711	0.01455	0.162768	1.34694
ENST00000322203	ENSG00000198755	RPL10A	1172.93	1724.4	5e-05	0.000627959	1.47017	1074.39	1211.03	5e-05	0.000598816	1.12718	1568.34	1601.95	0.0042	0.0667148	1.02143
ENST00000301327	ENSG00000167700	MFSD3	3.93962	5.79472	5e-05	0.000627959	1.47088	4.23543	5.79871	5e-05	0.000598816	1.3691	3.5601	3.54604	0.9603	0.984355	-1.00396
ENST00000372624	ENSG00000172465	TCEAL1	18.2239	26.8236	5e-05	0.000627959	1.47189	16.6315	21.9143	5e-05	0.000598816	1.31764	23.7422	23.6502	0.9494	0.982169	-1.00389
ENST00000540842	ENSG00000148606	POLR3A	2.4247	3.57037	0.00075	0.00724854	1.4725	2.83285	3.6695	0.00015	0.00167007	1.29534	2.04704	2.60354	0.03405	0.282618	1.27186
ENST00000560595	ENSG00000140374	ETFA	43.7625	64.5237	5e-05	0.000627959	1.47441	47.4744	59.1649	5e-05	0.000598816	1.24625	66.9603	70.6843	0.34835	0.69834	1.05562
ENST00000468449	ENSG00000163444	TMEM183A	50.7539	74.8482	5e-05	0.000627959	1.47473	27.1677	35.4709	0.0002	0.00217362	1.30563	28.5693	33.476	0.03135	0.268822	1.17175
ENST00000392590	ENSG00000170779	CDCA4	7.66271	11.3156	0.00275	0.0220167	1.47671	5.93526	8.49211	0.0009	0.00837744	1.43079	6.85517	6.64308	0.7244	0.898048	-1.03193
ENST00000265462	ENSG00000126432	PRDX5	107.974	159.554	5e-05	0.000627959	1.47771	145.633	165.768	5e-05	0.000598816	1.13826	130.253	133.465	0.14365	0.53804	1.02466
ENST00000355091	ENSG00000197858	GPAA1	7.59269	11.2356	5e-05	0.000627959	1.47979	10.2204	13.7814	5e-05	0.000598816	1.34842	12.8244	10.7761	0.1418	0.535021	-1.19008
ENST00000460963	ENSG00000123992	DNPEP	3.8902	5.76626	0.0004	0.00418333	1.48226	4.1155	12.3581	5e-05	0.000598816	3.00282	4.02423	4.58918	0.16645	0.562649	1.14039
ENST00000395145	ENSG00000165215	CLDN3	13.7602	20.4042	5e-05	0.000627959	1.48284	13.552	22.2672	5e-05	0.000598816	1.64309	12.9256	11.5111	0.0069	0.0960834	-1.12288
ENST00000340305	ENSG00000188807	TMEM201	0.455081	0.676627	0.0058	0.0407926	1.48683	0.878689	1.38227	5e-05	0.000598816	1.57311	0.593232	0.714336	0.1035	0.490902	1.20414
ENST00000469972	ENSG00000160271	RALGDS	0.744437	1.10868	0.00045	0.00463837	1.48929	1.07824	2.22272	5e-05	0.000598816	2.06144	1.23744	1.52531	0.0537	0.364274	1.23263
ENST00000000233	ENSG00000004059	ARF5	42.3001	63.1279	5e-05	0.000627959	1.49238	45.4977	58.5403	5e-05	0.000598816	1.28666	43.9083	41.6314	0.28475	0.653208	-1.05469
ENST00000432276	ENSG00000106211	HSPB1	60.746	90.6901	5e-05	0.000627959	1.49294	79.0591	134.076	5e-05	0.000598816	1.6959	67.3822	67.0675	0.9053	0.968634	-1.00469
ENST00000295704	ENSG00000163481	RNF25	6.30461	9.41482	5e-05	0.000627959	1.49332	9.13265	10.5751	0.0058	0.0409687	1.15795	9.30215	8.02663	0.0433	0.322698	-1.15891
ENST00000530022	ENSG00000166441	RPL27A	88.8927	132.769	5e-05	0.000627959	1.49358	75.1674	93.5794	5e-05	0.000598816	1.24495	121.222	129.823	0.06375	0.397417	1.07095
ENST00000450053	ENSG00000160796	NBEAL2	1.04517	1.56211	5e-05	0.000627959	1.4946	1.81265	3.33361	5e-05	0.000598816	1.83908	3.1118	2.68251	0.00785	0.105587	-1.16003
ENST00000263897	ENSG00000053501	USE1	5.6974	8.51922	5e-05	0.000627959	1.49528	5.85295	7.44502	0.002	0.0167484	1.27201	6.61327	6.30081	0.5174	0.799879	-1.04959
ENST00000249075	ENSG00000128342	LIF	1.55482	2.32845	0.00595	0.0416314	1.49757	3.33935	6.47962	5e-05	0.000598816	1.94038	0.399145	0.570384	0.0236	0.225158	1.42902
ENST00000338146	ENSG00000176422	SPRYD4	6.84495	10.261	5e-05	0.000627959	1.49906	6.93174	7.94609	0.0047	0.0344721	1.14633	7.17532	7.74838	0.09105	0.467009	1.07987
ENST00000470655	ENSG00000133466	C1QTNF6	1.01364	1.51962	5e-05	0.000627959	1.49917	1.66859	2.42571	5e-05	0.000598816	1.45374	1.56636	1.91877	0.0047	0.0724939	1.22499
ENST00000249042	ENSG00000128311	TST	22.0015	32.9912	5e-05	0.000627959	1.4995	14.4343	17.7942	0.0003	0.00314639	1.23277	17.1225	19.1705	0.03605	0.292115	1.1196
ENST00000372861	ENSG00000124249	KCNK15	2.19559	3.2924	0.00015	0.00173405	1.49955	3.01457	5.61668	5e-05	0.000598816	1.86318	2.25444	2.93654	0.01125	0.13671	1.30256
ENST00000330964	ENSG00000185088	RPS27L	9.71301	14.5864	5e-05	0.000627959	1.50174	13.1804	17.8364	5e-05	0.000598816	1.35325	13.0725	13.6348	0.47215	0.77513	1.04301
ENST00000219611	ENSG00000103326	SOLH	1.2684	1.9054	0.00045	0.00463837	1.50221	1.49147	2.09199	5e-05	0.000598816	1.40264	1.73878	1.92339	0.14665	0.541433	1.10617
ENST00000358514	ENSG00000205220	PSMB10	10.2673	15.4285	5e-05	0.000627959	1.50268	10.8611	12.3073	0.0073	0.049665	1.13316	11.8901	12.0892	0.7129	0.893257	1.01675
ENST00000540319	ENSG00000111530	CAND1	2.96066	4.45915	0.0004	0.00418333	1.50613	4.16399	5.7997	0.0021	0.0174925	1.39282	5.13227	6.09058	0.04495	0.32966	1.18672
ENST00000421176	ENSG00000186026	ZNF284	1.34184	2.02244	0.0001	0.00119635	1.50722	2.9389	3.9189	5e-05	0.000598816	1.33346	1.69713	1.98085	0.0629	0.395732	1.16718
ENST00000546893	ENSG00000111371	SLC38A1	55.5749	83.8118	5e-05	0.000627959	1.50809	43.5496	52.4873	5e-05	0.000598816	1.20523	61.338	65.1737	0.16505	0.561613	1.06253
ENST00000452606	ENSG00000144713	RPL32	527.464	795.601	5e-05	0.000627959	1.50835	470.633	501.236	0.00575	0.0407023	1.06502	666.309	681.55	0.27995	0.649657	1.02287
ENST00000358435	ENSG00000196683	TOMM7	126.364	190.673	5e-05	0.000627959	1.50892	148.359	161.727	5e-05	0.000598816	1.0901	166.256	163.336	0.25955	0.633572	-1.01788
ENST00000301838	ENSG00000168040	FADD	4.19226	6.3276	5e-05	0.000627959	1.50935	5.9293	7.58879	0.0001	0.0011461	1.27988	4.7944	5.34283	0.1235	0.514576	1.11439
ENST00000282903	ENSG00000152952	PLOD2	9.3537	14.1665	0.00365	0.0279439	1.51453	7.59707	15.7764	5e-05	0.000598816	2.07664	13.563	15.7241	0.09075	0.466294	1.15934
ENST00000565832	ENSG00000177200	CHD9	5.11862	7.77007	5e-05	0.000627959	1.518	5.72681	9.75914	5e-05	0.000598816	1.70411	5.87624	6.85261	0.01425	0.160433	1.16616
ENST00000534003	ENSG00000109920	FNBP4	5.52521	8.40521	5e-05	0.000627959	1.52125	8.8857	11.2705	5e-05	0.000598816	1.26838	9.39641	9.32872	0.8961	0.966004	-1.00726
ENST00000368400	ENSG00000179085	DPM3	9.33449	14.2589	0.00095	0.00890225	1.52755	17.7343	22.1525	0.00675	0.0465494	1.24914	15.5897	14.8753	0.6217	0.853356	-1.04803
ENST00000433985	ENSG00000100360	IFT27	2.88503	4.40889	0.0009	0.0084956	1.5282	3.26522	4.54393	0.00585	0.0412633	1.39162	3.45312	3.8963	0.30845	0.669164	1.12834
ENST00000490365	ENSG00000156650	KAT6B	0.72304	1.10502	0.0018	0.0154545	1.52829	0.636998	0.863531	0.00085	0.00796296	1.35563	0.646411	0.630054	0.7947	0.928112	-1.02596
ENST00000542286	ENSG00000111364	DDX55	2.12772	3.25262	0.00495	0.0358231	1.52869	3.44237	4.82301	5e-05	0.000598816	1.40107	2.52421	3.1464	0.02225	0.215936	1.24649
ENST00000244217	ENSG00000124370	MCEE	8.56807	13.1346	5e-05	0.000627959	1.53297	6.51646	9.31884	5e-05	0.000598816	1.43005	8.64213	9.18208	0.4771	0.778455	1.06248
ENST00000308987	ENSG00000173207	CKS1B	83.172	127.607	5e-05	0.000627959	1.53426	49.4896	59.7445	5e-05	0.000598816	1.20721	68.7601	73.4958	0.01485	0.165201	1.06887
ENST00000303151	ENSG00000172336	POP7	47.3902	72.8896	5e-05	0.000627959	1.53807	37.5291	44.5704	5e-05	0.000598816	1.18762	40.8291	42.5976	0.1312	0.523287	1.04332
ENST00000328771	ENSG00000134815	DHX34	1.26965	1.95542	0.0001	0.00119635	1.54012	2.36922	3.03313	0.0001	0.0011461	1.28022	2.58489	2.53651	0.88345	0.961351	-1.01907
ENST00000397498	ENSG00000214087	ARL16	9.63644	14.8562	5e-05	0.000627959	1.54167	9.23284	11.5919	5e-05	0.000598816	1.25551	8.69882	9.38058	0.15805	0.553304	1.07837
ENST00000545511	ENSG00000081760	AACS	0.836568	1.29061	5e-05	0.000627959	1.54275	1.01176	1.5673	5e-05	0.000598816	1.54907	0.956362	0.995608	0.65205	0.867218	1.04104
ENST00000561652	ENSG00000260966	RP11-690D19.3.1	0.947687	1.46514	5e-05	0.000627959	1.54602	1.69988	2.69735	5e-05	0.000598816	1.58678	1.24285	1.30266	0.45825	0.767733	1.04813
ENST00000558910	ENSG00000140416	TPM1	3.46349	5.37264	0.00545	0.0387923	1.55122	5.66901	7.83801	0.00635	0.0442512	1.38261	4.42586	5.04428	0.2089	0.599102	1.13973
ENST00000521466	ENSG00000164587	RPS14	1322.42	2053.66	5e-05	0.000627959	1.55295	1417.93	1629.69	5e-05	0.000598816	1.14934	1989.38	2024.34	0.04125	0.314571	1.01757
ENST00000531975	ENSG00000161016	RPL8	375.679	584.205	5e-05	0.000627959	1.55506	274.076	358.616	5e-05	0.000598816	1.30845	397.882	415.121	0.32215	0.679674	1.04333
ENST00000323981	ENSG00000166012	TAF1D	40.2788	62.7772	5e-05	0.000627959	1.55857	36.4841	42.5081	5e-05	0.000598816	1.16511	43.3258	44.9504	0.17545	0.571562	1.0375
ENST00000566699	ENSG00000260231	RP4-659J6.2.1	1.29557	2.02093	5e-05	0.000627959	1.55987	1.43971	2.38337	5e-05	0.000598816	1.65545	0.769172	1.03537	0.01125	0.13671	1.34608
ENST00000233468	ENSG00000115128	AC008073.5.1	170.156	265.526	5e-05	0.000627959	1.56049	176.729	199.408	5e-05	0.000598816	1.12833	163.327	168.346	0.056	0.371324	1.03073
ENST00000530542	ENSG00000073921	PICALM	5.72297	8.93847	0.0016	0.0139539	1.56186	3.4045	5.17389	0.0036	0.0276303	1.51972	2.62054	1.73011	0.49415	0.787908	-1.51467
ENST00000492092	ENSG00000073169	RP3-402G11.5.1	2.02444	3.16263	0.0038	0.0288476	1.56222	2.76514	4.16454	0.0004	0.00407555	1.50609	2.43054	2.3931	0.8758	0.958581	-1.01565
ENST00000493646	ENSG00000055950	MRPL43	25.4542	39.7677	5e-05	0.000627959	1.56232	25.6692	33.2442	5e-05	0.000598816	1.2951	26.9957	28.1626	0.4855	0.78359	1.04323
ENST00000544611	ENSG00000241468	ATP5J2	135.431	211.725	0.00645	0.0444945	1.56334	163.507	188.787	0.0012	0.0107603	1.15461	132.265	152.611	0.01695	0.180532	1.15383
ENST00000511472	ENSG00000127184	COX7C	125.258	195.823	5e-05	0.000627959	1.56336	166.596	187.246	0.00325	0.0253616	1.12395	149.478	161.069	0.1433	0.5375	1.07754
ENST00000252602	ENSG00000130312	MRPL34	12.752	19.937	5e-05	0.000627959	1.56344	12.6033	19.4344	5e-05	0.000598816	1.54201	12.1128	12.7724	0.2952	0.660775	1.05446
ENST00000425469	ENSG00000010278	CD9	87.3342	136.555	5e-05	0.000627959	1.56359	80.6697	132.177	5e-05	0.000598816	1.63849	152.682	155.884	0.42145	0.74388	1.02097
ENST00000542802	ENSG00000055483	USP36	1.52418	2.38322	0.0007	0.00682427	1.56361	1.81946	3.80333	5e-05	0.000598816	2.09036	2.16151	2.22167	0.84605	0.947227	1.02783
ENST00000495703	ENSG00000132773	TOE1	1.33256	2.08444	0.00285	0.0227042	1.56424	2.56066	4.66783	0.00055	0.00542239	1.8229	2.23734	2.71051	0.0949	0.475081	1.21149
ENST00000301021	ENSG00000167515	TRAPPC2L	7.2389	11.3426	5e-05	0.000627959	1.5669	6.21282	7.56485	0.0057	0.0404107	1.21762	7.69736	7.56167	0.80865	0.933266	-1.01794
ENST00000281828	ENSG00000116120	FARSB	2.19935	3.44826	5e-05	0.000627959	1.56785	2.34669	3.27989	5e-05	0.000598816	1.39767	2.08345	2.49179	0.1522	0.547592	1.19599
ENST00000434748	ENSG00000112787	FBRSL1	0.757387	1.18974	5e-05	0.000627959	1.57084	1.08168	1.36739	0.00095	0.00878257	1.26413	0.878578	0.941476	0.37945	0.717361	1.07159
ENST00000292614	ENSG00000005075	POLR2J	46.6111	73.2517	5e-05	0.000627959	1.57155	50.1218	59.3006	5e-05	0.000598816	1.18313	48.3177	44.8431	0.008	0.106985	-1.07748
ENST00000295124	ENSG00000163006	CCDC138	3.08283	4.84557	5e-05	0.000627959	1.57179	2.53643	3.97224	0.00065	0.00628878	1.56607	3.45998	3.50797	0.9023	0.967547	1.01387
ENST00000446134	ENSG00000173120	KDM2A	5.67328	8.92425	5e-05	0.000627959	1.57303	7.18746	11.8529	5e-05	0.000598816	1.6491	6.89933	8.36272	0.00455	0.0707445	1.21211
ENST00000355143	ENSG00000242114	MTFP1	8.13041	12.845	0.00015	0.00173405	1.57986	4.73336	7.53996	0.0012	0.0107603	1.59294	3.28767	5.24531	0.0044	0.0689666	1.59545
ENST00000342696	ENSG00000130810	PPAN	6.12929	9.68804	5e-05	0.000627959	1.58061	10.0561	15.1829	5e-05	0.000598816	1.50982	8.18101	10.8448	0.0142	0.160087	1.3256
ENST00000534720	ENSG00000183426	NPIP	1.30526	2.06372	0.0006	0.0059681	1.58108	1.65165	2.27219	0.0016	0.0138056	1.37571	1.82035	1.78764	0.85645	0.951527	-1.0183
ENST00000368431	ENSG00000160688	FLAD1	3.7381	5.91455	5e-05	0.000627959	1.58224	3.65709	5.5079	5e-05	0.000598816	1.50608	3.20733	3.80523	0.0416	0.315829	1.18642
ENST00000397375	ENSG00000074071	MRPS34	10.2831	16.2743	5e-05	0.000627959	1.58263	8.19782	11.5843	0.0001	0.0011461	1.41309	11.7182	12.6283	0.515	0.798722	1.07767
ENST00000366988	ENSG00000117691	NENF	27.7345	43.8966	5e-05	0.000627959	1.58274	22.7709	26.417	0.0012	0.0107603	1.16012	27.3482	29.8152	0.04945	0.347636	1.09021
ENST00000346446	ENSG00000089356	FXYD3	7.27703	11.5487	5e-05	0.000627959	1.587	4.33162	5.81656	0.00195	0.0163895	1.34281	9.83779	10.8539	0.2014	0.593702	1.10328
ENST00000472077	ENSG00000115241	PPM1G	0.695283	1.10405	0.0038	0.0288476	1.58791	1.16624	2.61059	5e-05	0.000598816	2.23847	0.831529	1.04417	0.08895	0.462949	1.25572
ENST00000393000	ENSG00000114125	RNF7	62.3333	99.0199	5e-05	0.000627959	1.58855	69.8838	81.2539	5e-05	0.000598816	1.1627	76.0121	76.8953	0.7272	0.899061	1.01162
ENST00000560061	ENSG00000182054	IDH2	5.31387	8.44722	0.0004	0.00418333	1.58966	3.87973	5.95394	0.00705	0.0482834	1.53463	11.6095	12.5976	0.30875	0.669414	1.08512
ENST00000464646	ENSG00000124787	RPP40	5.9495	9.45768	5e-05	0.000627959	1.58966	5.74162	8.5794	0.0066	0.0457211	1.49425	4.81085	5.28693	0.52625	0.80491	1.09896
ENST00000436008	ENSG00000137266	SLC22A23	0.576016	0.917529	0.0013	0.0116658	1.59289	0.883227	1.53511	0.0002	0.00217362	1.73806	0.665692	0.790056	0.38115	0.718585	1.18682
ENST00000431491	ENSG00000130881	LRP3	0.909647	1.45023	0.00275	0.0220167	1.59428	1.57307	2.58476	5e-05	0.000598816	1.64313	1.40244	1.62734	0.2692	0.640334	1.16036
ENST00000311549	ENSG00000122026	RPL21	504.708	804.84	5e-05	0.000627959	1.59467	473.256	522.604	5e-05	0.000598816	1.10427	725.787	717.453	0.4751	0.777203	-1.01162
ENST00000292577	ENSG00000129968	FAM108A1	1.89657	3.02722	5e-05	0.000627959	1.59615	2.52694	3.30716	0.0005	0.00498463	1.30876	2.51297	2.40323	0.5915	0.838297	-1.04566
ENST00000326677	ENSG00000177410	ZNFX1-AS1	65.0329	103.84	5e-05	0.000627959	1.59673	98.6987	113.187	0.0071	0.0485256	1.14679	88.9337	96.8505	0.041	0.313406	1.08902
ENST00000491265	ENSG00000173272	MZT2A	1.01407	1.61994	0.0001	0.00119635	1.59746	1.29076	1.85391	0.00135	0.0119085	1.43629	1.19684	1.54422	0.1151	0.504955	1.29025
ENST00000296509	ENSG00000164109	MAD2L1	36.665	58.6286	5e-05	0.000627959	1.59903	22.7782	26.6212	5e-05	0.000598816	1.16871	26.7877	28.928	0.0171	0.181564	1.0799
ENST00000371608	ENSG00000124243	BCAS4	9.62513	15.3935	5e-05	0.000627959	1.5993	14.1771	17.6754	0.00015	0.00167007	1.24676	13.9541	13.9821	0.96505	0.985548	1.00201
ENST00000412522	ENSG00000105821	DNAJC2	0.963199	1.54512	0.0022	0.0182877	1.60416	1.31362	1.8326	0.00615	0.0430385	1.39508	1.09338	1.28398	0.1883	0.582393	1.17432
ENST00000307422	ENSG00000105364	MRPL4	6.70723	10.7734	5e-05	0.000627959	1.60624	10.5911	12.6196	0.00205	0.017119	1.19152	9.61196	10.143	0.5128	0.797335	1.05524
ENST00000264716	ENSG00000075426	FOSL2	2.52274	4.05531	5e-05	0.000627959	1.6075	4.85624	9.20297	5e-05	0.000598816	1.89508	4.39054	5.52028	0.00725	0.0997601	1.25731
ENST00000329420	ENSG00000167645	YIF1B	4.05311	6.52515	0.00685	0.0467525	1.60991	4.49407	7.03602	0.00085	0.00796296	1.56562	4.18602	5.71218	0.00555	0.0819451	1.36458
ENST00000361390	ENSG00000198888	MT-ND1	33.9858	54.7181	5e-05	0.000627959	1.61003	41.6764	49.8509	5e-05	0.000598816	1.19614	38.6516	36.4744	0.0463	0.334821	-1.05969
ENST00000511637	ENSG00000130396	MLLT4	1.10777	1.78444	5e-05	0.000627959	1.61084	1.92446	2.5871	5e-05	0.000598816	1.34433	1.27595	1.4628	0.1129	0.501926	1.14644
ENST00000306869	ENSG00000169738	DCXR	57.1595	92.3079	5e-05	0.000627959	1.61492	76.6343	82.1144	0.00185	0.0156748	1.07151	58.1771	60.1256	0.19145	0.584223	1.03349
ENST00000230431	ENSG00000112667	C6orf108	24.344	39.316	5e-05	0.000627959	1.61502	19.326	26.0534	5e-05	0.000598816	1.3481	23.1057	22.3063	0.50315	0.792373	-1.03583
ENST00000566661	ENSG00000104731	KLHDC4	0.774716	1.25142	0.00525	0.0376238	1.61532	1.3137	2.00046	0.0017	0.0145569	1.52277	1.10968	1.42194	0.10565	0.493873	1.2814
ENST00000262738	ENSG00000075275	CELSR1	1.75198	2.83017	5e-05	0.000627959	1.61541	3.62449	4.77431	5e-05	0.000598816	1.31724	2.66489	2.78908	0.2409	0.621017	1.0466
ENST00000284245	ENSG00000154102	C16orf74	6.94524	11.2416	5e-05	0.000627959	1.6186	7.80736	17.5261	5e-05	0.000598816	2.24482	12.5892	13.9561	0.04425	0.326839	1.10857
ENST00000488601	ENSG00000171453	POLR1C	3.00448	4.86613	0.0016	0.0139539	1.61963	3.28416	6.96719	0.0001	0.0011461	2.12145	2.11014	4.73355	0.0136	0.15559	2.24323
ENST00000537029	ENSG00000172465	TCEAL1	7.39265	11.9791	5e-05	0.000627959	1.62041	7.45653	9.7013	0.0068	0.0468293	1.30105	10.1778	10.8419	0.64425	0.863782	1.06525
ENST00000527673	ENSG00000118181	RPS25	1314.38	2130.37	5e-05	0.000627959	1.62081	1132.64	1197.4	5e-05	0.000598816	1.05718	1560.57	1588.74	0.0269	0.245001	1.01805
ENST00000221233	ENSG00000077348	EXOSC5	8.67111	14.0575	5e-05	0.000627959	1.62119	9.81991	13.3112	5e-05	0.000598816	1.35553	13.5173	15.5804	0.0081	0.10785	1.15263
ENST00000371419	ENSG00000101132	PFDN4	37.9302	61.5023	5e-05	0.000627959	1.62146	47.9077	58.1301	5e-05	0.000598816	1.21338	41.6043	41.6178	0.99085	0.99352	1.00032
ENST00000309579	ENSG00000173915	USMG5	264.678	429.241	5e-05	0.000627959	1.62175	242.381	273.992	5e-05	0.000598816	1.13042	227.084	238.476	0.0648	0.400265	1.05017
ENST00000314442	ENSG00000135124	P2RX4	1.32215	2.14424	5e-05	0.000627959	1.62178	2.13629	3.0734	5e-05	0.000598816	1.43866	1.18813	1.23692	0.74855	0.908557	1.04106
ENST00000456586	ENSG00000197756	RPL37A	2476.93	4017.87	5e-05	0.000627959	1.62212	2067.58	2226.13	5e-05	0.000598816	1.07668	2919	2943.39	0.37095	0.712362	1.00836
ENST00000429360	ENSG00000128309	MPST	7.1578	11.6143	0.00015	0.00173405	1.62261	5.30672	7.78884	5e-05	0.000598816	1.46773	7.81224	7.9685	0.73235	0.901089	1.02
ENST00000456247	ENSG00000149091	DGKZ	0.935775	1.52052	0.0021	0.0175929	1.62488	2.01431	2.90157	0.0016	0.0138056	1.44048	1.82438	1.57901	0.22665	0.612814	-1.15539
ENST00000361436	ENSG00000197958	RPL12	3285.52	5340.98	5e-05	0.000627959	1.62561	3185.11	3467.09	5e-05	0.000598816	1.08853	3462.11	3512.38	0.03055	0.264542	1.01452
ENST00000246794	ENSG00000126460	PRRG2	1.50177	2.44228	0.0003	0.00323888	1.62627	2.00367	2.81674	0.0025	0.0202918	1.40579	2.17761	1.72553	0.0621	0.393687	-1.262
ENST00000247843	ENSG00000127337	YEATS4	21.489	35.1982	5e-05	0.000627959	1.63797	16.0954	18.7933	0.00015	0.00167007	1.16762	19.8553	18.5352	0.0894	0.463793	-1.07122
ENST00000550856	ENSG00000089157	RPLP0	193.937	317.757	0.00035	0.00372477	1.63845	175.091	205.113	0.0003	0.00314639	1.17147	257.796	227.147	0.0361	0.292398	-1.13493
ENST00000420698	ENSG00000196498	NCOR2	1.14067	1.8711	0.00285	0.0227042	1.64035	1.77836	3.02128	0.0001	0.0011461	1.69892	1.55152	1.54813	0.985	0.990806	-1.00219
ENST00000232496	ENSG00000114383	TUSC2	8.23606	13.5303	5e-05	0.000627959	1.64281	11.83	13.9638	5e-05	0.000598816	1.18038	10.1548	11.0866	0.05055	0.352338	1.09175
ENST00000405813	ENSG00000253669	KB-1732A1.1.1	0.534008	0.877935	0.002	0.016865	1.64405	0.807204	1.15962	0.00085	0.00796296	1.43659	0.914793	0.948061	0.778	0.921499	1.03637
ENST00000517838	ENSG00000249859	PVT1	4.47931	7.37379	0.00065	0.00639865	1.64619	6.1492	13.319	0.00045	0.00452777	2.16598	8.34335	10.9852	0.07105	0.417324	1.31664
ENST00000456958	ENSG00000229833	C19orf79	89.1943	146.936	5e-05	0.000627959	1.64737	99.0012	116.25	5e-05	0.000598816	1.17423	93.9829	96.6379	0.4507	0.763638	1.02825
ENST00000366623	ENSG00000143674	RP5-862P8.2.1	0.697405	1.15112	0.0022	0.0182877	1.65058	0.833749	1.87349	5e-05	0.000598816	2.24706	1.00096	1.16369	0.1304	0.522338	1.16258
ENST00000397826	ENSG00000160256	FAM207A	5.35794	8.85153	0.0021	0.0175929	1.65204	9.50303	12.7423	5e-05	0.000598816	1.34086	8.45458	9.62978	0.0956	0.476162	1.139
ENST00000409320	ENSG00000071082	RPL31	231.915	383.402	5e-05	0.000627959	1.6532	209.134	238.46	0.00215	0.0178616	1.14022	326.18	310.522	0.0189	0.193796	-1.05042
ENST00000300952	ENSG00000167470	MIDN	1.68574	2.79268	5e-05	0.000627959	1.65665	3.89849	5.02964	5e-05	0.000598816	1.29015	2.80149	2.79787	0.97305	0.987318	-1.00129
ENST00000221859	ENSG00000105258	POLR2I	21.0115	34.829	5e-05	0.000627959	1.65762	31.4059	35.1119	0.0008	0.00753477	1.118	31.8511	35.5044	0.0129	0.149887	1.1147
ENST00000398665	ENSG00000104885	DOT1L	0.598064	0.991613	5e-05	0.000627959	1.65804	0.876089	1.85368	5e-05	0.000598816	2.11585	1.11163	1.03622	0.3493	0.698937	-1.07277
ENST00000560741	ENSG00000172183	ISG20	2.92091	4.84934	0.0005	0.00509657	1.66021	3.08851	5.24369	5e-05	0.000598816	1.6978	3.7905	4.73171	0.08155	0.446291	1.24831
ENST00000380004	ENSG00000138777	PPA2	13.6922	22.7428	0.0001	0.00119635	1.661	13.343	17.5593	0.0058	0.0409687	1.31599	11.413	14.3315	0.0662	0.404094	1.25572
ENST00000377100	ENSG00000078403	MLLT10	2.32096	3.8589	0.00025	0.00275219	1.66263	1.70332	2.81667	0.0032	0.0250205	1.65364	2.84429	2.67439	0.624	0.85429	-1.06353
ENST00000552527	ENSG00000111300	NAA25	3.49183	5.80645	5e-05	0.000627959	1.66286	4.13956	5.60736	5e-05	0.000598816	1.35458	4.32098	4.96134	0.13435	0.525855	1.1482
ENST00000479267	ENSG00000242588	RP11-274B21.1.1	5.17979	8.61632	5e-05	0.000627959	1.66345	5.90943	7.68767	0.0008	0.00753477	1.30092	4.06036	4.00735	0.9064	0.969078	-1.01323
ENST00000313468	ENSG00000110717	NDUFS8	36.3807	60.5996	5e-05	0.000627959	1.66571	46.1201	53.696	0.00015	0.00167007	1.16426	46.6752	45.9345	0.6508	0.866568	-1.01613
ENST00000498664	ENSG00000117410	ATP6V0B	40.5411	67.5359	5e-05	0.000627959	1.66586	68.3654	81.5034	5e-05	0.000598816	1.19217	47.3352	50.0431	0.1511	0.54597	1.05721
ENST00000526143	ENSG00000186174	BCL9L	0.41645	0.693757	0.00225	0.0186401	1.66588	0.896207	1.36965	5e-05	0.000598816	1.52827	1.19725	0.925375	0.02675	0.244286	-1.2938
ENST00000406988	ENSG00000089356	FXYD3	194.588	324.514	5e-05	0.000627959	1.6677	127.715	155.93	5e-05	0.000598816	1.22093	346.292	359.225	0.02055	0.204815	1.03735
ENST00000468274	ENSG00000107262	BAG1	1.64901	2.75081	0.00585	0.0410601	1.66816	2.02616	4.17412	5e-05	0.000598816	2.06012	2.27583	2.39673	0.72045	0.896234	1.05312
ENST00000009589	ENSG00000008988	RPS20	992.342	1658.05	5e-05	0.000627959	1.67085	935.103	1013.56	5e-05	0.000598816	1.0839	1345.89	1330.28	0.149	0.544039	-1.01174
ENST00000221975	ENSG00000105372	RPS19	781.446	1306.32	5e-05	0.000627959	1.67167	769.927	890.483	5e-05	0.000598816	1.15658	1108	1104.51	0.68095	0.879932	-1.00316
ENST00000373313	ENSG00000204103	MAFB	0.528941	0.885045	0.0001	0.00119635	1.67324	0.664488	1.60712	5e-05	0.000598816	2.41858	0.556682	0.678143	0.09545	0.475905	1.21819
ENST00000420195	ENSG00000224660	AC087590.3.1	1.41602	2.37154	5e-05	0.000627959	1.67479	2.58729	3.30987	5e-05	0.000598816	1.27928	2.39942	2.83633	0.0029	0.0501267	1.18209
ENST00000342760	ENSG00000012822	CALCOCO1	1.84701	3.09751	0.00045	0.00463837	1.67704	1.58939	4.26974	5e-05	0.000598816	2.68639	3.57323	2.85454	0.31045	0.670902	-1.25177
ENST00000522514	ENSG00000168300	PCMTD1	27.1001	45.4908	5e-05	0.000627959	1.67862	19.1513	24.6796	5e-05	0.000598816	1.28867	24.179	23.5616	0.6159	0.850485	-1.02621
ENST00000368567	ENSG00000177954	RPS27	4635.2	7797.63	5e-05	0.000627959	1.68226	3857.12	4414.55	5e-05	0.000598816	1.14452	5603.89	5701.03	0.01535	0.168693	1.01733
ENST00000319040	ENSG00000141425	RPRD1A	12.0203	20.2392	5e-05	0.000627959	1.68375	10.5641	16.9966	5e-05	0.000598816	1.60891	7.65334	7.81973	0.91345	0.971442	1.02174
ENST00000391437	ENSG00000212743	AL137145.1	0.428771	0.723755	0.00205	0.0172329	1.68798	0.472315	0.950484	5e-05	0.000598816	2.01239	0.707306	0.689721	0.8381	0.944578	-1.0255
ENST00000532359	ENSG00000166441	RPL27A	146.171	246.925	5e-05	0.000627959	1.68929	139.566	180.274	5e-05	0.000598816	1.29168	210.789	219.452	0.2543	0.630777	1.0411
ENST00000357332	ENSG00000198356	ASNA1	61.6056	104.098	5e-05	0.000627959	1.68974	71.9898	81.8729	5e-05	0.000598816	1.13729	77.5913	79.1884	0.22505	0.611822	1.02058
ENST00000244534	ENSG00000124575	HIST1H1D	263.142	444.747	5e-05	0.000627959	1.69014	131.052	154.101	5e-05	0.000598816	1.17587	286.484	281.988	0.1844	0.579663	-1.01595
ENST00000394667	ENSG00000109475	RPL34	1047.19	1770	5e-05	0.000627959	1.69024	1006.22	1125.91	5e-05	0.000598816	1.11895	1313.54	1311.53	0.877	0.958972	-1.00154
ENST00000322310	ENSG00000176101	SSNA1	27.3841	46.3414	5e-05	0.000627959	1.69227	30.023	36.3307	5e-05	0.000598816	1.21009	38.9718	35.8527	0.0143	0.16084	-1.087
ENST00000419943	ENSG00000214889	RPS9P1	3.13759	5.30976	0.00235	0.019344	1.6923	7.08967	16.7251	5e-05	0.000598816	2.35907	8.81375	11.7326	0.00405	0.0648291	1.33117
ENST00000469181	ENSG00000203836	NBPF24	3.9556	6.70372	0.00015	0.00173405	1.69474	6.01052	9.37516	5e-05	0.000598816	1.55979	4.90751	5.40963	0.33	0.68569	1.10232
ENST00000389641	ENSG00000176155	CCDC57	1.37277	2.32834	5e-05	0.000627959	1.69609	1.75824	2.26383	0.00225	0.0185554	1.28755	1.94885	1.87316	0.6575	0.870039	-1.04041
ENST00000392347	ENSG00000176155	CCDC57	1.37277	2.32834	5e-05	0.000627959	1.69609	1.75824	2.26383	0.003	0.0236864	1.28755	1.94885	1.87316	0.67115	0.875149	-1.04041
ENST00000369103	ENSG00000148908	RGS10	15.5136	26.3322	5e-05	0.000627959	1.69736	20.1049	35.3532	5e-05	0.000598816	1.75844	20.8595	24.3786	0.089	0.46296	1.1687
ENST00000469381	ENSG00000131149	KIAA0182	4.17211	7.09898	5e-05	0.000627959	1.70153	6.02916	10.8226	5e-05	0.000598816	1.79504	6.17567	6.6248	0.1391	0.531749	1.07273
ENST00000329897	ENSG00000087157	PGS1	3.05373	5.20467	5e-05	0.000627959	1.70436	2.31049	4.6196	5e-05	0.000598816	1.9994	2.71716	3.74699	0.03725	0.297109	1.37901
ENST00000471254	ENSG00000186141	POLR3C	5.42833	9.27212	0.004	0.0300818	1.7081	5.64768	7.65613	0.0006	0.00586494	1.35562	6.89467	6.05847	0.34465	0.695751	-1.13802
ENST00000426282	ENSG00000226328	CTA-217C2.1.1	3.67016	6.27425	5e-05	0.000627959	1.70953	4.6192	5.79796	0.0018	0.0153252	1.25519	2.96892	3.37215	0.1621	0.558724	1.13582
ENST00000291634	ENSG00000160256	FAM207A	7.74222	13.238	5e-05	0.000627959	1.70984	9.92884	13.6588	5e-05	0.000598816	1.37567	8.09673	9.01667	0.1662	0.562623	1.11362
ENST00000398510	ENSG00000177200	CHD9	2.15758	3.6901	5e-05	0.000627959	1.7103	2.4401	5.09893	5e-05	0.000598816	2.08963	2.40637	3.14645	0.0449	0.329626	1.30755
ENST00000348108	ENSG00000092841	MYL6	260.229	445.994	5e-05	0.000627959	1.71385	288.283	310.413	0.0072	0.0491078	1.07676	375.98	389.024	0.24165	0.621624	1.03469
ENST00000223336	ENSG00000106603	C7orf44	14.9517	25.643	5e-05	0.000627959	1.71506	16.6047	20.5549	0.00375	0.0285392	1.23789	10.5515	10.5409	0.99155	0.993772	-1.00101
ENST00000357360	ENSG00000196976	LAGE3	51.0172	87.7137	5e-05	0.000627959	1.7193	40.8384	45.4861	5e-05	0.000598816	1.11381	32.0989	32.8317	0.47115	0.774771	1.02283
ENST00000425628	ENSG00000108406	DHX40	9.00883	15.4898	5e-05	0.000627959	1.7194	11.3149	15.2707	0.0048	0.0350847	1.34961	20.5025	20.1777	0.7985	0.929818	-1.0161
ENST00000379707	ENSG00000107262	BAG1	7.96123	13.6985	5e-05	0.000627959	1.72065	5.66801	15.9794	5e-05	0.000598816	2.81921	8.30896	11.4086	0.0389	0.30392	1.37304
ENST00000560959	ENSG00000140416	TPM1	3.9196	6.75196	0.00015	0.00173405	1.72262	4.04672	7.59066	5e-05	0.000598816	1.87576	4.95087	4.48902	0.48105	0.780948	-1.10288
ENST00000460787	ENSG00000149243	KLHL35	1.36674	2.35751	5e-05	0.000627959	1.72492	3.26832	4.98592	0.00035	0.00361112	1.52553	1.93064	1.54253	0.038	0.300162	-1.2516
ENST00000389078	ENSG00000246705	H2AFJ	27.2805	47.0787	5e-05	0.000627959	1.72573	18.8212	24.1546	0.0001	0.0011461	1.28337	30.787	29.2362	0.37095	0.712362	-1.05304
ENST00000550487	ENSG00000178449	C12orf62	30.9082	53.3582	5e-05	0.000627959	1.72634	36.8922	45.6943	5e-05	0.000598816	1.23859	48.7926	50.3665	0.4137	0.738875	1.03226
ENST00000360441	ENSG00000198518	HIST1H4E	104.321	180.155	5e-05	0.000627959	1.72694	75.2075	87.3045	5e-05	0.000598816	1.16085	109.647	110.893	0.40805	0.73503	1.01136
ENST00000468588	ENSG00000031698	SARS	3.48402	6.02262	5e-05	0.000627959	1.72864	4.13913	6.69331	5e-05	0.000598816	1.61708	3.83368	5.09723	0.02005	0.20111	1.32959
ENST00000533538	ENSG00000141279	NPEPPS	1.94954	3.37059	0.00015	0.00173405	1.72892	3.14272	4.6251	0.0001	0.0011461	1.47169	3.01051	3.05155	0.90185	0.967332	1.01363
ENST00000545051	ENSG00000101665	SMAD7	2.70258	4.67929	5e-05	0.000627959	1.73141	2.87778	5.94242	5e-05	0.000598816	2.06494	2.60065	3.37408	0.02135	0.210047	1.2974
ENST00000526383	ENSG00000141568	FOXK2	10.5388	18.263	5e-05	0.000627959	1.73293	11.0912	15.1677	0.00185	0.0156748	1.36755	11.0967	13.7171	0.0209	0.207307	1.23614
ENST00000394171	ENSG00000185551	NR2F2	1.92518	3.34682	0.00045	0.00463837	1.73845	2.49789	3.87165	0.00325	0.0253616	1.54997	5.44416	6.03055	0.1876	0.581964	1.10771
ENST00000531978	ENSG00000166441	RPL27A	54.2576	94.3664	5e-05	0.000627959	1.73923	50.9936	68.1517	5e-05	0.000598816	1.33648	90.0873	90.2128	0.969	0.986425	1.00139
ENST00000567697	ENSG00000140650	PMM2	1.07118	1.86383	5e-05	0.000627959	1.73998	1.25962	2.15466	5e-05	0.000598816	1.71056	1.53127	1.94699	0.0063	0.0903742	1.27148
ENST00000508493	ENSG00000145592	RPL37	403.815	703.522	5e-05	0.000627959	1.74219	514.667	570.175	5e-05	0.000598816	1.10785	611.272	612.143	0.9416	0.97953	1.00142
ENST00000566186	ENSG00000153443	FAM100A	0.343735	0.599892	0.00245	0.0200453	1.74522	0.422462	0.904584	5e-05	0.000598816	2.14122	0.751897	0.955678	0.0611	0.390075	1.27102
ENST00000469188	ENSG00000095015	MAP3K1	0.870092	1.51884	0.0054	0.0385003	1.74561	1.20835	2.20241	5e-05	0.000598816	1.82265	1.69796	2.01302	0.09335	0.472581	1.18555
ENST00000567968	ENSG00000224888	RP5-1142A6.2.1	0.558471	0.975506	5e-05	0.000627959	1.74674	1.15926	3.58916	5e-05	0.000598816	3.09605	1.57757	1.66844	0.50415	0.792793	1.0576
ENST00000475597	ENSG00000203836	NBPF24	1.97988	3.46355	0.006	0.0418901	1.74937	2.8289	5.44643	0.00045	0.00452777	1.92528	2.36961	2.31883	0.9321	0.976387	-1.0219
ENST00000468611	ENSG00000106263	EIF3B	1.76692	3.09206	0.0009	0.0084956	1.74997	3.16974	5.45597	0.0001	0.0011461	1.72127	2.51105	3.11843	0.0947	0.474489	1.24188
ENST00000393537	ENSG00000213337	ANKRD39	7.31077	12.8217	5e-05	0.000627959	1.75381	9.0143	12.3881	5e-05	0.000598816	1.37427	7.92094	8.57608	0.28105	0.650507	1.08271
ENST00000199706	ENSG00000086504	MRPL28	21.8698	38.4277	5e-05	0.000627959	1.75711	18.4496	22.6957	0.00525	0.0377724	1.23015	27.6591	28.3541	0.7036	0.889576	1.02513
ENST00000374741	ENSG00000204237	C17orf90	11.2152	19.7127	5e-05	0.000627959	1.75767	15.4097	22.9791	5e-05	0.000598816	1.49121	13.6233	13.2724	0.68505	0.88184	-1.02644
ENST00000249289	ENSG00000128524	ATP6V1F	56.0915	98.736	5e-05	0.000627959	1.76027	73.1434	92.4038	5e-05	0.000598816	1.26332	56.3551	53.7209	0.09465	0.474403	-1.04904
ENST00000335464	ENSG00000109066	TMEM104	0.466263	0.82235	5e-05	0.000627959	1.7637	0.819694	1.10994	0.00125	0.0111384	1.35409	0.681067	0.597779	0.3065	0.667931	-1.13933
ENST00000532574	ENSG00000117262	GPR89A	10.2437	18.092	5e-05	0.000627959	1.76616	9.63245	13.1865	0.0013	0.0115271	1.36897	11.0281	12.8779	0.1965	0.58883	1.16774
ENST00000497209	ENSG00000101187	SLCO4A1	0.503953	0.89074	0.0036	0.0276392	1.76751	1.26482	4.86523	5e-05	0.000598816	3.84659	0.563379	0.608307	0.69815	0.887001	1.07975
ENST00000375322	ENSG00000107968	MAP3K8	2.95561	5.23002	5e-05	0.000627959	1.76952	4.96893	16.5583	5e-05	0.000598816	3.33237	3.49418	4.26025	0.0771	0.434772	1.21924
ENST00000503396	ENSG00000121892	PDS5A	5.04591	8.94383	5e-05	0.000627959	1.77249	5.83015	7.73449	5e-05	0.000598816	1.32664	6.24409	6.70496	0.28785	0.655628	1.07381
ENST00000361575	ENSG00000198918	RPL39	3105.45	5515.62	5e-05	0.000627959	1.77611	3158.94	3481.31	5e-05	0.000598816	1.10205	4289.15	4261.72	0.3763	0.715661	-1.00644
ENST00000439696	ENSG00000185650	ZFP36L1	1.30756	2.32245	5e-05	0.000627959	1.77617	1.77537	5.38142	5e-05	0.000598816	3.03116	2.63508	3.89428	0.0521	0.358066	1.47786
ENST00000521141	ENSG00000253125	RP11-459E5.1.1	1.2074	2.14803	5e-05	0.000627959	1.77905	0.577377	2.23597	5e-05	0.000598816	3.87265	0.254258	0.648562	0.00545	0.0808182	2.5508
ENST00000563390	ENSG00000134419	RPS15A	2287.71	4071.06	5e-05	0.000627959	1.77953	2162.67	2404.06	5e-05	0.000598816	1.11162	3053.34	3072.8	0.4341	0.753127	1.00637
ENST00000426572	ENSG00000106261	ZKSCAN1	7.09242	12.6322	5e-05	0.000627959	1.78108	7.11707	9.71168	0.00055	0.00542239	1.36456	6.64347	7.99129	0.1482	0.543375	1.20288
ENST00000226760	ENSG00000109501	WFS1	1.12348	2.0052	5e-05	0.000627959	1.78482	1.86767	3.40922	5e-05	0.000598816	1.82539	1.50725	1.55478	0.75735	0.912405	1.03153
ENST00000370086	ENSG00000180879	SSR4	200.365	357.803	5e-05	0.000627959	1.78576	231.842	246.497	0.0004	0.00407555	1.06321	267.172	268.706	0.698	0.886946	1.00574
ENST00000520004	ENSG00000182319	PRAGMIN.1	0.72167	1.29206	0.0003	0.00323888	1.79038	0.998384	1.86229	5e-05	0.000598816	1.86531	0.788988	0.788495	0.9942	0.995229	-1.00063
ENST00000249014	ENSG00000128283	CDC42EP1	0.578438	1.03761	0.0003	0.00323888	1.79381	1.83599	2.73123	5e-05	0.000598816	1.48761	1.09937	1.3989	0.02145	0.210816	1.27246
ENST00000373966	ENSG00000123992	DNPEP	5.07315	9.10332	0.00345	0.0266706	1.79441	3.39071	7.3894	5e-05	0.000598816	2.17931	3.74234	4.70834	0.4376	0.756102	1.25813
ENST00000556754	ENSG00000198805	PNP	0.468639	0.841569	0.0037	0.0282426	1.79577	0.559093	1.46432	5e-05	0.000598816	2.6191	0.562818	0.801835	0.09265	0.470804	1.42468
ENST00000310597	ENSG00000174276	ZNHIT2	2.27749	4.09198	5e-05	0.000627959	1.79671	3.26823	4.55504	5e-05	0.000598816	1.39373	3.19955	3.81387	0.0297	0.260289	1.192
ENST00000458365	ENSG00000184305	FAM190A	5.24007	9.41855	5e-05	0.000627959	1.79741	9.05806	12.9701	0.00505	0.0365849	1.43188	8.63325	8.01839	0.40795	0.73503	-1.07668
ENST00000380171	ENSG00000138085	C2orf28	32.2787	58.1757	5e-05	0.000627959	1.80229	38.3883	45.5196	0.0003	0.00314639	1.18577	33.8791	35.0614	0.3907	0.724653	1.0349
ENST00000423421	ENSG00000197620	CXorf40A	4.09231	7.38518	5e-05	0.000627959	1.80465	6.6207	10.579	5e-05	0.000598816	1.59786	4.4479	6.66692	0.00545	0.0808182	1.49889
ENST00000527711	ENSG00000111907	TPD52L1	2.6595	4.79964	0.0029	0.0230348	1.80471	2.66282	6.27387	0.0009	0.00837744	2.3561	3.77898	4.88099	0.0381	0.300543	1.29162
ENST00000460343	ENSG00000163931	TKT	0.426547	0.773497	5e-05	0.000627959	1.81339	0.798241	1.26928	5e-05	0.000598816	1.5901	0.584158	0.663154	0.3485	0.698372	1.13523
ENST00000474104	ENSG00000163214	DHX57	0.360484	0.65434	0.0018	0.0154545	1.81517	0.585362	1.12287	5e-05	0.000598816	1.91826	0.741206	0.751549	0.93855	0.978358	1.01395
ENST00000484175	ENSG00000165775	FUNDC2	46.0645	83.6342	5e-05	0.000627959	1.81559	28.8086	34.2111	0.00135	0.0119085	1.18753	35.5151	39.6755	0.0211	0.208435	1.11715
ENST00000440112	ENSG00000189046	ALKBH2	2.92059	5.31138	0.00385	0.0291712	1.8186	2.11682	5.13781	0.00045	0.00452777	2.42714	2.87546	4.82779	0.03555	0.289479	1.67897
ENST00000394332	ENSG00000125691	RPL23	635.893	1156.92	5e-05	0.000627959	1.81936	569.734	624.26	5e-05	0.000598816	1.0957	742.523	747.567	0.69805	0.886946	1.00679
ENST00000262158	ENSG00000101665	SMAD7	1.74782	3.18455	5e-05	0.000627959	1.82201	1.86076	3.23108	5e-05	0.000598816	1.73643	1.61449	1.96852	0.11065	0.500387	1.21928
ENST00000532872	ENSG00000149273	RPS3	320.73	584.674	5e-05	0.000627959	1.82295	269.25	457.128	5e-05	0.000598816	1.69778	539.88	514.763	0.2996	0.663889	-1.04879
ENST00000268489	ENSG00000140836	ZFHX3	1.42193	2.59307	5e-05	0.000627959	1.82363	2.34742	3.09195	5e-05	0.000598816	1.31717	2.55327	2.48931	0.34525	0.696235	-1.02569
ENST00000419343	ENSG00000105185	PDCD5	1.5643	2.85441	0.00135	0.0120556	1.82471	3.02957	4.87983	5e-05	0.000598816	1.61073	2.88557	3.93843	0.0631	0.39626	1.36487
ENST00000329073	ENSG00000185163	DDX51	0.623785	1.14141	0.0011	0.0101054	1.82982	1.23276	2.07526	5e-05	0.000598816	1.68343	1.04208	1.22124	0.39905	0.730496	1.17192
ENST00000467738	ENSG00000168306	ACOX2	0.894453	1.63753	0.0051	0.0367022	1.83077	0.885378	1.96503	0.0038	0.0288755	2.21942	0.344484	0.547817	0.1382	0.53037	1.59025
ENST00000306368	ENSG00000168894	RNF181	123.066	225.339	5e-05	0.000627959	1.83105	131.921	158.25	5e-05	0.000598816	1.19958	139.732	143.64	0.2158	0.604082	1.02797
ENST00000563192	ENSG00000260260	RP11-304L19.5.1	30.4227	55.8535	5e-05	0.000627959	1.83591	39.3441	51.189	5e-05	0.000598816	1.30106	64.4864	62.0698	0.4073	0.734705	-1.03893
ENST00000377384	ENSG00000147996	CBWD5	2.03775	3.7482	5e-05	0.000627959	1.83938	2.77416	4.53564	5e-05	0.000598816	1.63496	2.65942	3.38664	0.142	0.535323	1.27345
ENST00000565819	ENSG00000167969	ECI1	20.8676	38.5005	5e-05	0.000627959	1.84499	15.8208	21.0125	5e-05	0.000598816	1.32816	32.8531	32.6871	0.8962	0.966004	-1.00508
ENST00000327726	ENSG00000197766	CFD	0.560343	1.03443	0.0048	0.0349539	1.84607	0.638481	1.08172	0.00505	0.0365849	1.69421	0.634213	0.494667	0.23145	0.615911	-1.2821
ENST00000472194	ENSG00000160072	ATAD3B	0.760521	1.40475	5e-05	0.000627959	1.84708	1.77199	2.42831	5e-05	0.000598816	1.37038	1.92114	2.01846	0.43515	0.754182	1.05065
ENST00000498530	ENSG00000105819	PMPCB	3.09127	5.72161	0.0057	0.0402378	1.85089	1.51835	3.66454	0.00115	0.0103618	2.41349	3.66375	3.68916	0.97015	0.986763	1.00694
ENST00000354995	ENSG00000196400	BX255923.1	0.835106	1.54723	0.00235	0.019344	1.85274	1.58403	2.75501	0.00565	0.0401516	1.73924	1.46557	2.08643	0.0178	0.1859	1.42363
ENST00000404674	ENSG00000157778	PSMG3	28.2245	52.3019	5e-05	0.000627959	1.85307	29.1507	34.2218	0.00125	0.0111384	1.17396	21.4264	21.4988	0.95585	0.983651	1.00338
ENST00000463649	ENSG00000173145	NOC3L	0.703703	1.30468	0.0004	0.00418333	1.85402	1.05116	2.48702	5e-05	0.000598816	2.36598	1.19746	1.48062	0.289	0.656286	1.23647
ENST00000503042	ENSG00000049656	CLPTM1L	0.579589	1.07559	5e-05	0.000627959	1.85579	1.14975	1.88691	0.00085	0.00796296	1.64115	1.2164	1.31512	0.54775	0.816833	1.08116
ENST00000474348	ENSG00000082996	RNF13	10.3563	19.2229	0.00015	0.00173405	1.85616	8.89008	12.0019	0.0014	0.0123041	1.35004	10.6891	9.58346	0.3043	0.666968	-1.11537
ENST00000261593	ENSG00000134758	RNF138	7.8075	14.5082	5e-05	0.000627959	1.85824	7.61751	9.12531	5e-05	0.000598816	1.19794	8.87021	10.2805	0.00535	0.0797634	1.159
ENST00000371437	ENSG00000125356	NDUFA1	140.477	261.377	5e-05	0.000627959	1.86063	169.207	190.016	5e-05	0.000598816	1.12298	163.857	172.181	0.0053	0.0793646	1.0508
ENST00000502402	ENSG00000164172	MOCS2	1.22467	2.28029	0.0001	0.00119635	1.86196	1.16604	1.67364	0.00115	0.0103618	1.43532	1.11703	1.41289	0.0602	0.387011	1.26486
ENST00000492497	ENSG00000105821	DNAJC2	3.03551	5.65757	5e-05	0.000627959	1.8638	4.01045	5.2522	0.00505	0.0365849	1.30963	3.97322	4.30753	0.28355	0.652232	1.08414
ENST00000305631	ENSG00000168350	DEGS2	1.48031	2.76134	5e-05	0.000627959	1.86537	2.02809	3.28485	5e-05	0.000598816	1.61968	1.40823	1.25723	0.3527	0.701291	-1.1201
ENST00000304312	ENSG00000169020	ATP5I	286.35	535.205	5e-05	0.000627959	1.86906	312.842	339.809	5e-05	0.000598816	1.0862	309.209	322.008	0.04315	0.322325	1.04139
ENST00000562879	ENSG00000167526	RPL13	267.994	501.622	5e-05	0.000627959	1.87177	213.754	239.068	5e-05	0.000598816	1.11842	292.415	305.816	0.0247	0.231691	1.04583
ENST00000475700	ENSG00000064703	DDX20	1.6513	3.09162	5e-05	0.000627959	1.87224	2.43848	3.5966	5e-05	0.000598816	1.47493	2.41022	2.82102	0.02225	0.215936	1.17044
ENST00000547915	ENSG00000089022	MAPKAPK5	1.31616	2.46581	0.0003	0.00323888	1.87349	1.82527	2.84302	0.0068	0.0468293	1.55759	1.75212	2.19568	0.0984	0.481918	1.25315
ENST00000304952	ENSG00000188290	HES4	1.36823	2.5656	0.0019	0.0161487	1.87512	2.92211	4.23416	0.003	0.0236864	1.44901	3.60628	3.27887	0.536	0.809881	-1.09985
ENST00000569858	ENSG00000260735	RP11-72I8.1.1	2.00887	3.77545	5e-05	0.000627959	1.87938	3.60191	4.50747	0.0009	0.00837744	1.25141	3.3901	3.95792	0.01945	0.197205	1.1675
ENST00000301457	ENSG00000167774	NDUFA7	29.4579	55.6113	5e-05	0.000627959	1.88782	36.3742	41.7375	0.00105	0.00957501	1.14745	35.4851	33.4656	0.1877	0.581964	-1.06034
ENST00000543621	ENSG00000107554	DNMBP	0.640203	1.21073	5e-05	0.000627959	1.89117	0.391673	1.08804	0.0003	0.00314639	2.77793	0.956456	1.30394	0.03975	0.308072	1.36331
ENST00000540568	ENSG00000177169	ULK1	0.944613	1.78881	5e-05	0.000627959	1.8937	1.09777	3.49921	5e-05	0.000598816	3.18755	2.3843	2.8449	0.2125	0.601636	1.19318
ENST00000329559	ENSG00000183648	NDUFB1	89.8655	170.515	5e-05	0.000627959	1.89744	108.255	122.738	5e-05	0.000598816	1.13378	103.472	105.667	0.5217	0.802315	1.02121
ENST00000482056	ENSG00000148120	C9orf3	3.2416	6.1823	5e-05	0.000627959	1.90718	6.00169	8.65995	0.00375	0.0285392	1.44292	5.33089	5.98569	0.2513	0.629161	1.12283
ENST00000420513	ENSG00000219481	NBPF1	8.10341	15.459	5e-05	0.000627959	1.90772	23.402	60.8685	5e-05	0.000598816	2.60101	14.608	20.5348	0.0082	0.108683	1.40573
ENST00000219548	ENSG00000103266	STUB1	6.0815	11.6238	5e-05	0.000627959	1.91134	5.3247	7.5139	0.00105	0.00957501	1.41114	5.9766	7.067	0.1579	0.553112	1.18245
ENST00000006275	ENSG00000007255	TRAPPC6A	23.3141	44.6827	5e-05	0.000627959	1.91655	26.3819	35.9695	5e-05	0.000598816	1.36342	35.9136	34.5185	0.2428	0.622751	-1.04042
ENST00000395633	ENSG00000099624	ATP5D	4.48048	8.59996	5e-05	0.000627959	1.91943	6.94412	11.0702	5e-05	0.000598816	1.59418	6.78625	6.01319	0.26885	0.640064	-1.12856
ENST00000215115	ENSG00000099385	BCL7C	20.2179	38.837	5e-05	0.000627959	1.92092	24.6532	28.3768	0.0001	0.0011461	1.15104	46.0856	42.9418	0.01135	0.137465	-1.07321
ENST00000225614	ENSG00000108479	GALK1	8.99303	17.289	5e-05	0.000627959	1.92249	17.8059	20.4144	5e-05	0.000598816	1.14649	15.9125	15.1008	0.1651	0.561619	-1.05375
ENST00000430138	ENSG00000130713	EXOSC2	1.56663	3.0119	0.0001	0.00119635	1.92253	1.55525	3.21805	5e-05	0.000598816	2.06915	1.64988	2.73098	0.0281	0.251936	1.65526
ENST00000414142	ENSG00000196756	RP4-564F22.2.1	0.786446	1.51644	0.0006	0.0059681	1.92822	1.68063	2.78124	5e-05	0.000598816	1.65488	1.41125	1.71515	0.1682	0.564524	1.21533
ENST00000392221	ENSG00000114942	EEF1B2	363.097	700.411	5e-05	0.000627959	1.92899	321.549	360.415	0.00145	0.0126837	1.12839	562.623	555.629	0.6899	0.883361	-1.00654
ENST00000445810	ENSG00000103148	NPRL3	3.97934	7.70046	5e-05	0.000627959	1.93511	3.92275	4.8828	0.00035	0.00361112	1.24474	5.71839	5.22281	0.03215	0.272739	-1.09489
ENST00000265085	ENSG00000113742	CPEB4	1.03732	2.01037	5e-05	0.000627959	1.93804	3.61082	6.47225	5e-05	0.000598816	1.79246	2.11905	2.45735	0.003	0.0515024	1.15965
ENST00000455127	ENSG00000225663	FAM195B	6.54549	12.712	5e-05	0.000627959	1.94211	11.57	13.8267	0.0017	0.0145569	1.19505	11.1551	9.88048	0.0427	0.320532	-1.12901
ENST00000338825	ENSG00000187840	EIF4EBP1	3.89191	7.55994	5e-05	0.000627959	1.94248	3.91175	7.23192	0.00095	0.00878257	1.84877	9.17762	8.39318	0.35445	0.702253	-1.09346
ENST00000247866	ENSG00000090266	NDUFB2	195.301	379.474	5e-05	0.000627959	1.94302	221.46	246.263	5e-05	0.000598816	1.112	150.311	154.73	0.2044	0.595766	1.0294
ENST00000368888	ENSG00000143398	PIP5K1A	3.51799	6.85271	5e-05	0.000627959	1.9479	1.41544	5.75151	5e-05	0.000598816	4.06341	3.06497	3.06487	0.995	0.995721	-1.00003
ENST00000458797	ENSG00000238741	SCARNA7	1689.24	3291.01	5e-05	0.000627959	1.94822	1589.88	1858.93	5e-05	0.000598816	1.16923	1566.94	1524.48	0.02085	0.207023	-1.02786
ENST00000372490	ENSG00000204055	RP11-247A12.2.1	0.860236	1.67812	5e-05	0.000627959	1.95076	1.43042	2.89669	5e-05	0.000598816	2.02505	1.10945	1.33382	0.11875	0.509282	1.20224
ENST00000245857	ENSG00000125691	RPL23	266.512	520.305	5e-05	0.000627959	1.95228	288.469	322.093	5e-05	0.000598816	1.11656	337.919	371.571	0.0066	0.0933849	1.09959
ENST00000510123	ENSG00000048162	NOP16	7.00545	13.7166	0.0028	0.0223717	1.95799	7.81236	13.3683	5e-05	0.000598816	1.71117	7.60942	11.1809	0.05745	0.37672	1.46935
ENST00000412097	ENSG00000174748	RPL15	158.962	311.578	5e-05	0.000627959	1.96008	148.631	183.911	0.0012	0.0107603	1.23737	245.994	229.488	0.03505	0.28718	-1.07193
ENST00000369498	ENSG00000165775	FUNDC2	3.37453	6.62358	5e-05	0.000627959	1.96282	2.36383	4.08221	5e-05	0.000598816	1.72695	2.86339	3.23069	0.00445	0.0695437	1.12827
ENST00000449943	ENSG00000162298	SYVN1	0.703553	1.38201	5e-05	0.000627959	1.96433	1.25612	1.72067	0.00125	0.0111384	1.36983	1.26573	1.24698	0.88545	0.962084	-1.01504
ENST00000559157	ENSG00000086666	ZFAND6	2.24638	4.41381	0.0012	0.0109073	1.96485	1.55215	2.76083	0.00295	0.0233627	1.77872	3.22437	3.64373	0.37645	0.715661	1.13006
ENST00000478357	ENSG00000108175	ZMIZ1	0.308461	0.606192	0.00075	0.00724854	1.96521	0.685803	1.28628	5e-05	0.000598816	1.87559	0.602101	0.651207	0.59	0.83756	1.08156
ENST00000392206	ENSG00000161249	DMKN	6.06705	11.9311	5e-05	0.000627959	1.96655	2.14646	6.40643	0.0059	0.0415423	2.98465	4.23984	2.62902	0.46025	0.768952	-1.61271
ENST00000252102	ENSG00000131495	NDUFA2	42.1663	82.9855	5e-05	0.000627959	1.96805	57.5185	68.3056	5e-05	0.000598816	1.18754	65.3459	65.3466	0.9967	0.996923	1.00001
ENST00000475836	ENSG00000163584	RPL22L1	37.398	73.6498	5e-05	0.000627959	1.96935	29.865	38.8887	5e-05	0.000598816	1.30215	35.8098	39.8292	0.12405	0.514837	1.11224
ENST00000534807	ENSG00000141279	NPEPPS	1.18899	2.34189	0.0028	0.0223717	1.96965	1.78312	2.98419	0.0049	0.035702	1.67358	1.05428	1.55307	0.15625	0.551528	1.47311
ENST00000510834	ENSG00000113460	BRIX1	0.991254	1.95374	5e-05	0.000627959	1.97098	1.31384	2.03871	0.00015	0.00167007	1.55171	1.44984	1.9781	0.00495	0.0754475	1.36436
ENST00000343986	ENSG00000171858	RPS21	1067.63	2104.95	5e-05	0.000627959	1.97161	1633.23	1838.43	5e-05	0.000598816	1.12565	1781.34	1752.51	0.07205	0.420052	-1.01645
ENST00000338338	ENSG00000175756	AURKAIP1	2.0639	4.09306	5e-05	0.000627959	1.98317	2.09057	4.09935	0.0011	0.00997153	1.96088	2.77853	4.2768	0.0279	0.250802	1.53923
ENST00000215909	ENSG00000100097	LGALS1	73.1407	145.135	5e-05	0.000627959	1.98433	190.452	217.686	5e-05	0.000598816	1.14299	126.506	132.644	0.0317	0.270504	1.04852
ENST00000534853	ENSG00000115286	NDUFS7	5.23166	10.3962	5e-05	0.000627959	1.98717	6.08136	8.17103	0.00095	0.00878257	1.34362	7.14604	7.04934	0.8737	0.957927	-1.01372
ENST00000368892	ENSG00000163159	VPS72	51.2584	102.107	5e-05	0.000627959	1.99201	48.8255	56.3656	0.00675	0.0465494	1.15443	48.2654	45.5597	0.40405	0.732874	-1.05939
ENST00000434409	ENSG00000227695	DNMBP-AS1	0.672062	1.33902	5e-05	0.000627959	1.99241	0.526173	1.50764	5e-05	0.000598816	2.86529	1.42755	1.66009	0.1897	0.582963	1.1629
ENST00000477613	ENSG00000142541	RPL13A	227.334	453.267	5e-05	0.000627959	1.99384	382.129	490.674	5e-05	0.000598816	1.28406	505.71	492.605	0.4968	0.789357	-1.0266
ENST00000525457	ENSG00000173227	SYT12	1.84151	3.67299	0.0053	0.0379135	1.99456	1.73161	4.92107	5e-05	0.000598816	2.84189	2.37746	3.64113	0.07665	0.43371	1.53152
ENST00000493306	ENSG00000136826	KLF4	1.84862	3.69092	0.00055	0.00553929	1.99657	1.11983	4.67428	5e-05	0.000598816	4.17409	2.0094	3.31166	0.0035	0.0580758	1.64808
ENST00000221576	ENSG00000104979	C19orf53	44.7155	89.5484	5e-05	0.000627959	2.00262	52.9646	61.7128	5e-05	0.000598816	1.16517	53.3349	54.2564	0.4937	0.787797	1.01728
ENST00000428210	ENSG00000082898	XPO1	2.90728	5.82841	5e-05	0.000627959	2.00476	4.97925	6.35366	5e-05	0.000598816	1.27603	4.14929	4.03317	0.65545	0.868932	-1.02879
ENST00000518376	ENSG00000249375	RP11-1136L8.1.1	0.864525	1.73924	0.00365	0.0279439	2.01179	0.313969	2.09584	5e-05	0.000598816	6.67529	1.11372	1.56027	0.05485	0.367903	1.40096
ENST00000439660	ENSG00000230055	CISD3	2.68254	5.40338	5e-05	0.000627959	2.01429	2.47107	3.33068	0.00015	0.00167007	1.34787	2.52906	2.78396	0.16785	0.564291	1.10079
ENST00000370562	ENSG00000171858	RPS21	2.01367	4.05977	0.0027	0.0216771	2.0161	4.99644	7.39018	0.00175	0.0149421	1.47909	3.09194	3.84106	0.22365	0.610822	1.24228
ENST00000519163	ENSG00000104218	CSPP1	0.532866	1.0752	0.00015	0.00173405	2.01777	0.643585	1.25115	0.00015	0.00167007	1.94403	0.848061	0.898861	0.6372	0.860264	1.0599
ENST00000555997	ENSG00000185650	ZFP36L1	1.12558	2.28092	0.0006	0.0059681	2.02643	2.13494	3.62781	0.0001	0.0011461	1.69926	3.64096	2.85327	0.1597	0.555461	-1.27607
ENST00000526608	ENSG00000149273	RPS3	336.894	688.62	5e-05	0.000627959	2.04402	436.552	541.96	5e-05	0.000598816	1.24145	513.279	532.654	0.148	0.542985	1.03775
ENST00000395693	ENSG00000130489	SCO2	6.76132	13.8296	5e-05	0.000627959	2.0454	5.83249	8.87277	5e-05	0.000598816	1.52127	5.38295	7.4579	0.01165	0.140075	1.38547
ENST00000375321	ENSG00000107968	MAP3K8	1.22427	2.52878	5e-05	0.000627959	2.06554	3.64184	8.50926	5e-05	0.000598816	2.33653	1.74342	1.65259	0.7031	0.889351	-1.05496
ENST00000255681	ENSG00000133315	MACROD1	2.70595	5.6066	0.0001	0.00119635	2.07195	3.33827	5.0981	5e-05	0.000598816	1.52717	4.24171	4.45008	0.6711	0.875143	1.04912
ENST00000553672	ENSG00000182512	GLRX5	64.8601	134.724	5e-05	0.000627959	2.07716	54.4419	71.0757	5e-05	0.000598816	1.30553	66.0284	71.833	0.0056	0.0825363	1.08791
ENST00000357790	ENSG00000137818	RPLP1	48.7716	101.483	5e-05	0.000627959	2.08079	73.3235	95.3381	0.0065	0.0451226	1.30024	85.5266	86.849	0.7916	0.927011	1.01546
ENST00000534727	ENSG00000141279	NPEPPS	3.51359	7.33966	5e-05	0.000627959	2.08894	6.8369	11.1462	0.0006	0.00586494	1.63029	4.76019	6.12976	0.09705	0.479066	1.28771
ENST00000294652	ENSG00000186086	NBPF6	0.331465	0.696233	0.00235	0.019344	2.10048	0.187862	0.724562	0.0013	0.0115271	3.8569	0.352001	0.783828	0.0155	0.169891	2.22678
ENST00000548694	ENSG00000123066	MED13L	1.21056	2.54649	0.005	0.0361088	2.10357	1.64398	3.07954	0.0007	0.0067062	1.87322	1.49937	2.42734	0.02025	0.202731	1.61891
ENST00000418495	ENSG00000215472	RPL17	110.027	231.829	5e-05	0.000627959	2.10703	145.638	171.253	5e-05	0.000598816	1.17588	155.395	152.205	0.44525	0.760641	-1.02096
ENST00000506817	ENSG00000164292	RHOBTB3	0.81279	1.71311	0.0001	0.00119635	2.10769	1.32896	2.02101	0.00215	0.0178616	1.52075	1.9014	2.44462	0.0329	0.276554	1.28569
ENST00000538698	ENSG00000175727	MLXIP	0.246409	0.519975	5e-05	0.000627959	2.1102	0.349126	0.83873	5e-05	0.000598816	2.40237	0.498731	0.506583	0.92025	0.973252	1.01574
ENST00000434827	ENSG00000231466	CTA-246H3.11.1	0.826129	1.74492	0.0013	0.0116658	2.11216	0.803033	1.70216	0.00105	0.00957501	2.11966	0.764859	1.41938	0.00475	0.0730903	1.85575
ENST00000427177	ENSG00000184640	Sep-09	7.65028	16.2024	5e-05	0.000627959	2.11788	13.393	32.2849	5e-05	0.000598816	2.41058	21.0095	16.951	0.08645	0.457404	-1.23942
ENST00000450814	ENSG00000163931	TKT	7.47859	15.8878	5e-05	0.000627959	2.12444	12.8669	18.5906	0.00155	0.0134363	1.44483	17.1713	17.856	0.6107	0.848186	1.03988
ENST00000566029	ENSG00000177200	CHD9	0.288497	0.613063	0.0001	0.00119635	2.12503	0.256933	0.659495	5e-05	0.000598816	2.5668	0.4255	0.558793	0.08125	0.445826	1.31326
ENST00000561504	ENSG00000151303	AGAP11	3.06745	6.53896	5e-05	0.000627959	2.13172	2.16303	3.73259	0.00595	0.0418351	1.72563	6.41849	6.86245	0.5806	0.832496	1.06917
ENST00000420563	ENSG00000229525	AC053503.4.1	0.411543	0.877476	0.0061	0.0424903	2.13217	0.378128	1.34733	5e-05	0.000598816	3.56314	0.125858	0.498586	0.00815	0.108292	3.96148
ENST00000326577	ENSG00000006327	TNFRSF12A	8.7401	18.6732	5e-05	0.000627959	2.1365	19.1588	32.3731	5e-05	0.000598816	1.68972	13.9672	11.5045	0.2497	0.628229	-1.21407
ENST00000531486	ENSG00000141279	NPEPPS	1.52574	3.26101	5e-05	0.000627959	2.13733	2.69946	4.28713	5e-05	0.000598816	1.58814	2.18228	2.58538	0.08985	0.464508	1.18471
ENST00000340684	ENSG00000196418	ZNF124	41.5654	89.0241	5e-05	0.000627959	2.14178	48.2113	53.0551	0.0004	0.00407555	1.10047	43.9917	43.7299	0.798	0.929758	-1.00599
ENST00000540713	ENSG00000133706	LARS	1.22251	2.62036	0.00215	0.0179329	2.14343	1.08502	2.68369	0.00015	0.00167007	2.47339	2.05113	2.1291	0.86955	0.95663	1.03801
ENST00000478208	ENSG00000091127	PUS7	1.11614	2.3947	0.00405	0.0303868	2.14551	0.965131	3.27832	5e-05	0.000598816	3.39676	1.13401	2.30363	0.01545	0.169599	2.03139
ENST00000427306	ENSG00000224032	EPB41L4A-AS1	3.64369	7.82903	5e-05	0.000627959	2.14865	5.04663	7.14011	0.00055	0.00542239	1.41483	6.37889	8.26258	0.05875	0.38111	1.2953
ENST00000460734	ENSG00000197381	ADARB1	1.30352	2.81054	5e-05	0.000627959	2.15612	1.77049	3.78093	5e-05	0.000598816	2.13552	2.16376	2.39314	0.1901	0.583514	1.10601
ENST00000409906	ENSG00000103363	TCEB2	38.5767	83.3741	5e-05	0.000627959	2.16126	35.3257	43.9672	0.0001	0.0011461	1.24462	50.4769	51.5444	0.60955	0.847403	1.02115
ENST00000473388	ENSG00000124788	ATXN1	0.661745	1.43503	0.0042	0.0313568	2.16855	2.26003	3.53663	0.0003	0.00314639	1.56486	1.51587	1.62191	0.6452	0.863929	1.06995
ENST00000435224	ENSG00000166016	ABTB2	0.48903	1.06086	0.0004	0.00418333	2.16932	0.904917	1.63655	5e-05	0.000598816	1.80851	0.706179	0.913344	0.0848	0.453554	1.29336
ENST00000403490	ENSG00000177971	IMP3	6.113	13.27	5e-05	0.000627959	2.17079	5.16732	9.50639	0.00015	0.00167007	1.83971	7.63433	10.6361	0.05675	0.374074	1.39319
ENST00000510321	ENSG00000164163	ABCE1	0.711252	1.54659	5e-05	0.000627959	2.17446	1.31028	2.02024	0.0001	0.0011461	1.54184	1.09076	1.75345	0.00755	0.102623	1.60754
ENST00000527200	ENSG00000141279	NPEPPS	0.482685	1.04958	5e-05	0.000627959	2.17448	0.8378	1.45233	5e-05	0.000598816	1.7335	0.667612	0.847791	0.0188	0.192941	1.26989
ENST00000508643	ENSG00000251348	HSPD1P11	1.03806	2.26637	5e-05	0.000627959	2.18327	2.45552	3.55343	5e-05	0.000598816	1.44712	2.70466	3.07324	0.2391	0.62018	1.13627
ENST00000527548	ENSG00000149806	FAU	274.925	600.44	5e-05	0.000627959	2.18401	321.067	371.211	5e-05	0.000598816	1.15618	478.446	467.768	0.14105	0.534276	-1.02283
ENST00000488791	ENSG00000159131	GART	2.75448	6.01972	0.0001	0.00119635	2.18543	2.58859	5.34628	0.0001	0.0011461	2.06533	4.42442	5.89489	0.04205	0.317583	1.33235
ENST00000382393	ENSG00000172785	CBWD1	1.07943	2.3633	0.00045	0.00463837	2.18939	1.41119	2.56529	5e-05	0.000598816	1.81782	1.86291	2.29638	0.08645	0.457404	1.23269
ENST00000438552	ENSG00000125835	SNRPB	21.2707	46.6531	5e-05	0.000627959	2.19331	18.0386	22.3931	0.00235	0.0192392	1.2414	32.3887	31.11	0.5081	0.795376	-1.0411
ENST00000514442	ENSG00000070814	TCOF1	0.234429	0.514396	0.0017	0.014694	2.19425	0.260226	0.583439	5e-05	0.000598816	2.24205	0.241972	0.455232	0.00035	0.00876526	1.88134
ENST00000446004	ENSG00000154743	TSEN2	2.4506	5.39513	5e-05	0.000627959	2.20155	1.84452	3.36539	0.00095	0.00878257	1.82453	3.08933	3.41722	0.46285	0.770542	1.10613
ENST00000485331	ENSG00000136895	GARNL3	0.230415	0.507366	0.0064	0.0442148	2.20196	0.217761	0.506934	0.0049	0.035702	2.32793	0.451941	0.361477	0.23995	0.620433	-1.25026
ENST00000527914	ENSG00000161016	RPL8	97.2133	214.167	0.0003	0.00323888	2.20306	95.4643	121.001	0.0001	0.0011461	1.2675	113.818	118.899	0.3787	0.716855	1.04464
ENST00000294189	ENSG00000162244	RPL29	735.09	1628.5	5e-05	0.000627959	2.21537	624.465	738.876	5e-05	0.000598816	1.18321	889.329	907.238	0.0237	0.22589	1.02014
ENST00000490753	ENSG00000101361	NOP56	3.31398	7.34806	0.00015	0.00173405	2.21729	3.3654	5.28621	0.00145	0.0126837	1.57075	4.47617	6.53012	0.011	0.134348	1.45886
ENST00000232424	ENSG00000114315	HES1	8.0643	17.9066	5e-05	0.000627959	2.22048	23.9922	27.5504	5e-05	0.000598816	1.14831	19.7805	20.9113	0.07735	0.43542	1.05717
ENST00000252506	ENSG00000130222	GADD45G	0.537593	1.19465	0.0039	0.0294676	2.22222	1.08875	2.22582	5e-05	0.000598816	2.04438	1.52324	1.15132	0.0867	0.457808	-1.32304
ENST00000552067	ENSG00000135404	CD63	23.3924	52.3616	0.00025	0.00275219	2.2384	12.6004	29.1102	5e-05	0.000598816	2.31027	16.9573	29.4619	0.05415	0.365574	1.73742
ENST00000570116	ENSG00000141002	TCF25	0.741632	1.66193	0.00015	0.00173405	2.24092	1.3372	2.3158	0.00495	0.0359959	1.73182	1.88476	1.82869	0.82175	0.937974	-1.03066
ENST00000477629	ENSG00000136068	FLNB	0.392462	0.879798	0.00165	0.014322	2.24174	0.413846	1.17715	5e-05	0.000598816	2.84441	0.446103	0.750243	0.0135	0.154843	1.68177
ENST00000374231	ENSG00000137288	C6orf125	74.1251	166.198	5e-05	0.000627959	2.24213	63.148	70.8653	0.0002	0.00217362	1.12221	51.6106	55.9237	0.0268	0.244474	1.08357
ENST00000425339	ENSG00000128059	PPAT	1.41627	3.17815	5e-05	0.000627959	2.24404	1.50165	3.17172	5e-05	0.000598816	2.11215	1.71045	2.3527	0.00305	0.0521755	1.37549
ENST00000482171	ENSG00000136699	SMPD4	0.641455	1.44079	5e-05	0.000627959	2.24613	1.05644	1.60713	0.00045	0.00452777	1.52127	1.32015	1.01965	0.00935	0.11982	-1.2947
ENST00000498157	ENSG00000143126	CELSR2	0.31912	0.720268	5e-05	0.000627959	2.25704	0.193208	0.693412	5e-05	0.000598816	3.58895	0.356078	0.326763	1	1	-1.08971
ENST00000421701	ENSG00000107951	MTPAP	2.11339	4.77726	0.00065	0.00639865	2.26048	1.67817	3.85336	0.00035	0.00361112	2.29617	2.16062	2.47704	0.5741	0.829242	1.14645
ENST00000358227	ENSG00000137038	C9orf123	5.96181	13.4806	5e-05	0.000627959	2.26117	5.97642	7.26392	5e-05	0.000598816	1.21543	7.01339	7.25357	0.39055	0.72456	1.03424
ENST00000377401	ENSG00000185130	HIST1H2BL	164.51	372.119	5e-05	0.000627959	2.26199	90.8988	107.569	5e-05	0.000598816	1.1834	180.04	175.572	0.24975	0.628229	-1.02545
ENST00000498005	ENSG00000244541	RP11-167H9.6.1	0.992413	2.25245	0.0029	0.0230348	2.26967	1.98239	4.19193	0.00015	0.00167007	2.11458	2.43265	3.09838	0.13475	0.526142	1.27367
ENST00000337376	ENSG00000183153	GJD3	0.870699	1.97624	0.0004	0.00418333	2.26971	1.24184	2.18324	0.00095	0.00878257	1.75807	1.47377	1.56131	0.69695	0.886383	1.0594
ENST00000510363	ENSG00000145912	NHP2	1.65068	3.76394	0.0051	0.0367022	2.28025	4.18821	7.25328	0.00375	0.0285392	1.73183	3.29005	5.17039	0.01765	0.185268	1.57152
ENST00000341942	ENSG00000188186	C7orf59	73.6766	168.272	5e-05	0.000627959	2.28392	71.5673	92.1707	5e-05	0.000598816	1.28789	66.3131	61.952	0.08385	0.451511	-1.07039
ENST00000520017	ENSG00000254340	RP11-10A14.3.1	1.17509	2.68432	0.0032	0.025058	2.28436	0.898771	3.90171	5e-05	0.000598816	4.34116	1.53056	2.84734	0.0217	0.212553	1.86032
ENST00000558981	ENSG00000054690	PLEKHH1	0.268809	0.6173	0.0063	0.0436353	2.29643	0.486802	1.22966	0.0037	0.0282271	2.52601	0.264364	0.405136	0.1268	0.518002	1.53249
ENST00000284165	ENSG00000125952	MAX	0.6604	1.52274	5e-05	0.000627959	2.30579	0.774722	1.43633	5e-05	0.000598816	1.854	0.859167	1.22598	0.10075	0.486326	1.42694
ENST00000215790	ENSG00000099992	TBC1D10A	1.70513	3.95833	5e-05	0.000627959	2.32142	2.90516	6.27925	0.0008	0.00753477	2.16142	3.18356	2.57345	0.22735	0.613334	-1.23708
ENST00000316939	ENSG00000179271	GADD45GIP1	23.9205	55.8018	5e-05	0.000627959	2.3328	34.2311	43.7127	5e-05	0.000598816	1.27699	35.9236	36.4066	0.70505	0.890115	1.01345
ENST00000415061	ENSG00000160439	RDH13	1.54505	3.60683	0.00035	0.00372477	2.33445	3.23217	5.30572	0.0002	0.00217362	1.64153	2.54027	2.2581	0.6928	0.884508	-1.12496
ENST00000348462	ENSG00000136942	RPL35	1667.55	3894.1	5e-05	0.000627959	2.33522	1431.9	1620.72	5e-05	0.000598816	1.13187	1995.06	1978.57	0.3096	0.67028	-1.00833
ENST00000258424	ENSG00000135940	COX5B	104.773	244.921	5e-05	0.000627959	2.33762	106.631	156.769	5e-05	0.000598816	1.4702	132.011	128.557	0.3072	0.668326	-1.02686
ENST00000459693	ENSG00000108021	FAM208B	1.23835	2.90077	5e-05	0.000627959	2.34245	1.80239	2.89332	0.0015	0.0130617	1.60527	1.27397	1.86654	0.0075	0.102087	1.46513
ENST00000464432	ENSG00000136718	IMP4	2.17196	5.09043	0.0001	0.00119635	2.3437	2.99269	5.97635	5e-05	0.000598816	1.99698	3.36874	3.71834	0.5262	0.80491	1.10378
ENST00000229281	ENSG00000111678	C12orf57	37.9857	89.2803	5e-05	0.000627959	2.35037	41.1741	50.2471	5e-05	0.000598816	1.22036	54.5162	52.0574	0.22855	0.614222	-1.04723
ENST00000318059	ENSG00000217930	PAM16	18.4108	43.375	5e-05	0.000627959	2.35595	15.3293	18.9488	0.00025	0.00266509	1.23611	17.1052	20.1487	0.00425	0.0672696	1.17793
ENST00000510895	ENSG00000131844	MCCC2	1.27809	3.0138	5e-05	0.000627959	2.35806	3.16478	6.08511	5e-05	0.000598816	1.92276	1.63672	1.9808	0.20065	0.592907	1.21023
ENST00000308961	ENSG00000174886	NDUFA11	29.5397	69.8695	5e-05	0.000627959	2.36528	36.4044	41.9248	5e-05	0.000598816	1.15164	41.9836	39.8339	0.1045	0.492225	-1.05397
ENST00000323601	ENSG00000178430	AC006111.1	0.633791	1.49969	0.0003	0.00323888	2.36623	0.615034	1.20713	0.0009	0.00837744	1.96271	0.805683	1.14529	0.0506	0.352644	1.42151
ENST00000296370	ENSG00000163993	S100P	5.34593	12.6532	5e-05	0.000627959	2.36689	3.06753	4.10176	0.0034	0.0263153	1.33715	22.6133	23.7991	0.1438	0.538089	1.05244
ENST00000481939	ENSG00000091127	PUS7	0.947019	2.244	5e-05	0.000627959	2.36954	0.343615	1.51972	0.001	0.00919211	4.42274	0.675542	1.05577	0.11775	0.508451	1.56285
ENST00000447574	ENSG00000106211	HSPB1	1.91901	4.55856	5e-05	0.000627959	2.37547	3.41075	4.78504	0.0029	0.0230463	1.40293	2.30213	2.66716	0.26005	0.633928	1.15856
ENST00000565162	ENSG00000260924	AC004463.6.1	0.746083	1.77744	5e-05	0.000627959	2.38236	1.08955	1.69257	0.0012	0.0107603	1.55345	0.938929	1.13157	0.18385	0.57922	1.20517
ENST00000543754	ENSG00000177192	PUS1	2.07763	4.95728	5e-05	0.000627959	2.38603	3.37408	5.78574	5e-05	0.000598816	1.71476	2.1364	3.8166	0.0139	0.157871	1.78646
ENST00000567815	ENSG00000167526	RPL13	432.269	1035.66	5e-05	0.000627959	2.39587	487.402	538.733	5e-05	0.000598816	1.10532	746.664	754.808	0.65285	0.867613	1.01091
ENST00000392568	ENSG00000183828	NUDT14	7.12002	17.0846	5e-05	0.000627959	2.39951	12.523	15.5604	0.00175	0.0149421	1.24254	11.26	10.4752	0.36265	0.707715	-1.07492
ENST00000487777	ENSG00000118246	FASTKD2	0.889928	2.14446	5e-05	0.000627959	2.40971	1.52647	2.08238	5e-05	0.000598816	1.36419	1.19721	1.64742	0.0257	0.237994	1.37605
ENST00000563270	ENSG00000167526	RPL13	788.748	1904.85	5e-05	0.000627959	2.41503	852.301	951.441	5e-05	0.000598816	1.11632	1312.9	1326.67	0.5993	0.842331	1.01049
ENST00000526780	ENSG00000172893	DHCR7	1.07549	2.59948	0.00735	0.0495343	2.41702	1.73785	3.61352	0.0014	0.0123041	2.0793	1.45187	1.73257	0.4678	0.773261	1.19334
ENST00000478048	ENSG00000196873	CBWD3	1.02307	2.47977	5e-05	0.000627959	2.42385	1.63288	2.41055	0.00525	0.0377724	1.47626	1.69492	1.99596	0.11625	0.506421	1.17761
ENST00000551952	ENSG00000015475	BID	6.06595	14.8666	5e-05	0.000627959	2.45083	10.6461	15.3592	5e-05	0.000598816	1.44271	8.14566	8.97883	0.4575	0.767185	1.10228
ENST00000366581	ENSG00000119285	HEATR1	2.64764	6.49443	5e-05	0.000627959	2.45292	0.953201	4.42045	5e-05	0.000598816	4.63748	0.477616	5.69708	0.0355	0.289274	11.9282
ENST00000312579	ENSG00000175602	CCDC85B	2.67482	6.59876	5e-05	0.000627959	2.46699	2.9515	4.48468	5e-05	0.000598816	1.51946	3.0164	3.23838	0.41665	0.741089	1.07359
ENST00000371443	ENSG00000182154	MRPL41	27.1339	66.9974	5e-05	0.000627959	2.46914	32.2115	40.9347	5e-05	0.000598816	1.27081	31.4276	31.4375	0.9945	0.995392	1.00031
ENST00000304921	ENSG00000171863	RPS7	1284.93	3175.43	5e-05	0.000627959	2.47128	1305.41	1425.16	5e-05	0.000598816	1.09173	1692.08	1692.82	0.96155	0.984749	1.00043
ENST00000339093	ENSG00000142546	NOSIP	18.9657	46.8994	5e-05	0.000627959	2.47286	28.2666	31.2984	0.0023	0.0189025	1.10726	30.097	30.4011	0.7945	0.928087	1.0101
ENST00000534355	ENSG00000211450	C11orf31	9.5858	23.7667	5e-05	0.000627959	2.47936	4.06635	6.91211	0.00185	0.0156748	1.69983	14.7235	17.2113	0.03635	0.293562	1.16897
ENST00000519481	ENSG00000249859	PVT1	4.12645	10.2451	5e-05	0.000627959	2.48279	2.73493	5.66084	0.0008	0.00753477	2.06983	5.3714	6.42251	0.37005	0.711908	1.19569
ENST00000561563	ENSG00000223509	RP11-632K20.7.1	1.8645	4.6462	5e-05	0.000627959	2.49192	2.10418	2.69678	0.0064	0.0445321	1.28163	2.82521	2.83698	0.95465	0.98339	1.00417
ENST00000528920	ENSG00000104522	TSTA3	0.810902	2.02176	0.0028	0.0223717	2.49322	1.52801	3.22085	5e-05	0.000598816	2.10788	1.16321	1.41918	0.5193	0.80113	1.22005
ENST00000486848	ENSG00000241258	CRCP	10.6575	26.8124	5e-05	0.000627959	2.51582	8.97618	13.694	0.00225	0.0185554	1.52559	8.63196	6.46746	0.27915	0.649061	-1.33467
ENST00000557815	ENSG00000140332	TLE3	0.325711	0.821534	5e-05	0.000627959	2.52228	0.83037	1.64351	5e-05	0.000598816	1.97925	0.744869	0.659429	0.17475	0.570948	-1.12957
ENST00000529964	ENSG00000175376	EIF1AD	1.85872	4.69206	0.00015	0.00173405	2.52436	2.89563	5.25775	0.0003	0.00314639	1.81575	2.85629	3.37337	0.6142	0.849755	1.18103
ENST00000404589	ENSG00000168301	KCTD6	2.80375	7.09431	5e-05	0.000627959	2.5303	3.81074	6.26956	5e-05	0.000598816	1.64523	2.2898	3.01631	0.0261	0.24047	1.31728
ENST00000262306	ENSG00000103363	TCEB2	99.8686	252.717	5e-05	0.000627959	2.5305	100.725	125.866	5e-05	0.000598816	1.2496	141.79	141.61	0.9599	0.984258	-1.00127
ENST00000359193	ENSG00000196787	HIST1H2AG	38.2465	97.1166	5e-05	0.000627959	2.53923	30.2426	34.0814	5e-05	0.000598816	1.12693	44.9293	43.7621	0.10945	0.499307	-1.02667
ENST00000274065	ENSG00000145425	RPS3A	1482.39	3773.56	5e-05	0.000627959	2.54559	1565.99	1689.47	5e-05	0.000598816	1.07885	2106.95	2142.75	0.0125	0.146946	1.01699
ENST00000326199	ENSG00000124614	RPS10	1180.72	3015.99	5e-05	0.000627959	2.55437	1188.15	1322.91	5e-05	0.000598816	1.11341	1623.03	1646.86	0.06605	0.403986	1.01468
ENST00000331442	ENSG00000184357	HIST1H1B	346.217	893.819	5e-05	0.000627959	2.58168	243.452	278.739	5e-05	0.000598816	1.14494	416.121	405.091	0.00925	0.118932	-1.02723
ENST00000543304	ENSG00000214530	STARD10	2.24347	5.79295	5e-05	0.000627959	2.58214	3.92297	10.1016	5e-05	0.000598816	2.57498	6.02827	6.43129	0.5787	0.831426	1.06686
ENST00000525782	ENSG00000149100	EIF3M	1.00064	2.58424	5e-05	0.000627959	2.58259	1.17472	2.03459	0.00035	0.00361112	1.73198	0.991056	1.45549	0.1013	0.487634	1.46862
ENST00000567312	ENSG00000167515	TRAPPC2L	14.2113	36.7238	5e-05	0.000627959	2.58411	9.14195	15.2427	0.00115	0.0103618	1.66734	12.9168	13.04	0.9529	0.982899	1.00954
ENST00000331569	ENSG00000183779	ZNF703	0.468113	1.2221	5e-05	0.000627959	2.61071	0.829589	1.86563	5e-05	0.000598816	2.24887	1.33558	1.61566	0.0114	0.137898	1.20971
ENST00000372014	ENSG00000180992	MRPL14	41.6551	109.39	5e-05	0.000627959	2.6261	31.3427	37.1919	5e-05	0.000598816	1.18662	36.474	38.2523	0.1112	0.500465	1.04875
ENST00000325455	ENSG00000082175	PGR	4.70369	12.3624	5e-05	0.000627959	2.62823	0.251867	0.775915	5e-05	0.000598816	3.08066	0.0616854	0.182947	1	1	2.96582
ENST00000543124	ENSG00000198040	ZNF84	2.14087	5.65436	5e-05	0.000627959	2.64116	2.24383	3.23613	0.0043	0.0319706	1.44223	2.66025	2.61209	0.86865	0.95622	-1.01843
ENST00000461023	ENSG00000103126	AXIN1	0.244157	0.649496	5e-05	0.000627959	2.66015	0.293603	0.717338	5e-05	0.000598816	2.44323	0.429688	0.569675	0.03085	0.266028	1.32579
ENST00000492149	ENSG00000108179	PPIF	0.812007	2.16217	0.0046	0.0337554	2.66276	1.31183	3.49423	0.0001	0.0011461	2.66362	0.989407	1.47724	0.1661	0.562481	1.49306
ENST00000464641	ENSG00000167106	FAM102A	1.95662	5.22359	5e-05	0.000627959	2.6697	0.916666	2.3034	5e-05	0.000598816	2.51281	1.21037	1.93615	0.12755	0.518947	1.59963
ENST00000430524	ENSG00000099901	RANBP1	0.593127	1.59429	5e-05	0.000627959	2.68794	0.605424	1.31363	0.0054	0.0386744	2.16977	0.569264	0.67715	0.62295	0.853964	1.18952
ENST00000392359	ENSG00000169689	STRA13	27.6442	74.8781	5e-05	0.000627959	2.70864	25.2621	30.1937	0.00655	0.0454169	1.19521	29.9541	29.0524	0.6353	0.859219	-1.03103
ENST00000469221	ENSG00000168906	MAT2A	7.3995	20.0428	5e-05	0.000627959	2.70866	9.48556	13.0813	0.0034	0.0263153	1.37908	6.82101	9.69646	0.00685	0.0957087	1.42156
ENST00000380332	ENSG00000178372	CALML5	5.67863	15.3848	5e-05	0.000627959	2.70924	4.62963	16.5554	5e-05	0.000598816	3.57596	4.13727	4.55298	0.29145	0.65818	1.10048
ENST00000539241	ENSG00000110092	CCND1	1.47924	4.01683	0.0015	0.0132184	2.71547	3.21513	9.20285	0.0001	0.0011461	2.86235	4.784	5.60926	0.35365	0.701953	1.1725
ENST00000359651	ENSG00000163435	ELF3	0.193248	0.534661	0.00035	0.00372477	2.76671	0.417277	0.914435	5e-05	0.000598816	2.19143	0.755936	0.765948	0.9128	0.971285	1.01325
ENST00000305978	ENSG00000171222	SCAND1	3.72096	10.3065	5e-05	0.000627959	2.76983	4.83272	8.34889	5e-05	0.000598816	1.72758	5.97653	5.8898	0.88825	0.963035	-1.01472
ENST00000399614	ENSG00000205531	NAP1L4	3.7557	10.4749	0.00045	0.00463837	2.78906	2.66994	6.75695	0.00285	0.0227094	2.53074	2.58278	6.54055	0.0047	0.0724939	2.53237
ENST00000564161	ENSG00000158545	ZC3H18	0.189919	0.53592	5e-05	0.000627959	2.82183	0.396377	0.677669	5e-05	0.000598816	1.70966	0.336081	0.450815	0.13085	0.522913	1.34139
ENST00000474112	ENSG00000163635	ATXN7	2.5788	7.28702	5e-05	0.000627959	2.82574	2.54438	3.31836	0.0047	0.0344721	1.30419	2.56607	2.99428	0.2517	0.629505	1.16687
ENST00000543089	ENSG00000214530	STARD10	11.0386	31.3245	5e-05	0.000627959	2.83774	20.0764	42.2726	0.00015	0.00167007	2.10558	36.1052	35.0304	0.68855	0.882703	-1.03068
ENST00000488403	ENSG00000055044	NOP58	1.41974	4.05477	5e-05	0.000627959	2.85601	1.85781	3.66641	5e-05	0.000598816	1.97351	2.254	3.31343	0.01135	0.137465	1.47002
ENST00000522875	ENSG00000249859	PVT1	3.70084	10.5815	5e-05	0.000627959	2.85924	3.22692	6.38105	5e-05	0.000598816	1.97744	5.02285	6.40512	0.0059	0.0857814	1.2752
ENST00000306388	ENSG00000171530	TBCA	0.598629	1.72681	5e-05	0.000627959	2.88462	1.13497	2.16723	5e-05	0.000598816	1.9095	1.25278	1.7223	0.00725	0.0997601	1.37478
ENST00000295082	ENSG00000162975	KCNF1	0.357243	1.03244	5e-05	0.000627959	2.89	0.331735	0.552093	0.0041	0.0307479	1.66426	0.206179	0.372872	1	1	1.80849
ENST00000252576	ENSG00000186010	NDUFA13	116.398	336.641	5e-05	0.000627959	2.89217	167.017	191.677	5e-05	0.000598816	1.14764	170.201	161.938	0.0138	0.157012	-1.05103
ENST00000465325	ENSG00000188846	RPL14	1.93308	5.5981	5e-05	0.000627959	2.89594	2.60551	4.59526	0.00735	0.0499539	1.76367	1.76766	2.8376	0.0182	0.188922	1.60528
ENST00000369295	ENSG00000043591	ADRB1	0.185421	0.545875	0.0001	0.00119635	2.94398	0.0989056	0.803868	5e-05	0.000598816	8.1276	0.124446	0.216159	1	1	1.73697
ENST00000526429	ENSG00000197261	C6orf141	0.771695	2.27837	0.0008	0.00766841	2.95242	5.58927	14.7445	5e-05	0.000598816	2.63799	1.67116	2.93487	0.00455	0.0707445	1.75619
ENST00000411846	ENSG00000188740	RP11-483I13.4.1	1.77656	5.25869	5e-05	0.000627959	2.96005	2.02889	3.62435	5e-05	0.000598816	1.78637	2.33739	3.37869	0.00895	0.116156	1.4455
ENST00000549786	ENSG00000123066	MED13L	2.20821	6.54168	5e-05	0.000627959	2.96245	3.55553	5.81732	5e-05	0.000598816	1.63613	3.60842	3.95545	0.52735	0.805509	1.09617
ENST00000447140	ENSG00000205534	RP11-345J4.8.1	0.547265	1.62215	0.0025	0.020396	2.96409	0.784416	1.35188	0.00485	0.0353895	1.72343	0.645266	0.972874	0.09265	0.470804	1.50771
ENST00000232165	ENSG00000114062	UBE3A	5.42844	16.1756	5e-05	0.000627959	2.97979	4.34588	6.92326	5e-05	0.000598816	1.59306	6.90119	7.03456	0.84425	0.94693	1.01933
ENST00000473212	ENSG00000182871	COL18A1	0.170479	0.509913	0.00085	0.00808293	2.99107	0.22334	1.37256	5e-05	0.000598816	6.14563	0.169412	0.380552	1	1	2.24631
ENST00000334512	ENSG00000108175	ZMIZ1	0.595034	1.78267	5e-05	0.000627959	2.99592	0.545286	1.92748	5e-05	0.000598816	3.5348	0.83793	1.21815	0.07795	0.437271	1.45376
ENST00000247665	ENSG00000054148	PHPT1	27.4736	82.3676	5e-05	0.000627959	2.99806	44.3997	53.0021	5e-05	0.000598816	1.19375	44.4584	44.2682	0.92255	0.973854	-1.0043
ENST00000450548	ENSG00000143164	DCAF6	4.85618	14.6785	5e-05	0.000627959	3.02264	5.47577	7.8076	0.0017	0.0145569	1.42585	5.15863	4.70137	0.4023	0.732194	-1.09726
ENST00000329967	ENSG00000184990	SIVA1	29.7893	90.0686	5e-05	0.000627959	3.02352	33.3364	44.4669	5e-05	0.000598816	1.33389	42.2534	40.7691	0.4073	0.734705	-1.03641
ENST00000378670	ENSG00000164405	UQCRQ	19.1341	58.0689	5e-05	0.000627959	3.03484	23.8513	31.757	5e-05	0.000598816	1.33146	31.8923	26.7841	0.04995	0.349668	-1.19072
ENST00000391753	ENSG00000170889	RPS9	246.219	754.12	5e-05	0.000627959	3.0628	259.279	284.666	0.0068	0.0468293	1.09791	391.641	394.907	0.7778	0.921456	1.00834
ENST00000491547	ENSG00000189337	KAZN	0.165268	0.506509	5e-05	0.000627959	3.06477	0.303218	1.01483	5e-05	0.000598816	3.34686	0.22614	0.423871	0.00025	0.00657295	1.87438
ENST00000262946	ENSG00000127540	UQCR11	17.2204	52.931	5e-05	0.000627959	3.07373	20.9477	26.0523	5e-05	0.000598816	1.24369	20.6182	21.5711	0.1609	0.557496	1.04622
ENST00000330180	ENSG00000184348	HIST1H2AK	21.6508	66.9468	5e-05	0.000627959	3.09211	11.2209	14.0845	0.00645	0.0448329	1.2552	23.8406	22.8918	0.4998	0.790897	-1.04145
ENST00000561090	ENSG00000196497	IPO4	0.585514	1.82367	5e-05	0.000627959	3.11465	1.19384	2.05531	0.0062	0.0433579	1.72159	0.439551	0.877295	0.34155	0.693449	1.99589
ENST00000509475	ENSG00000163697	APBB2	2.5046	7.83277	0.00335	0.026066	3.12735	7.07263	12.1636	5e-05	0.000598816	1.71981	3.20744	4.15328	0.31785	0.676686	1.29489
ENST00000377745	ENSG00000198327	HIST1H4F	43.2641	135.785	5e-05	0.000627959	3.13851	31.793	37.0522	0.00435	0.0323061	1.16542	85.2218	82.1412	0.2785	0.648407	-1.0375
ENST00000295955	ENSG00000163682	RPL9	910.707	2860.26	5e-05	0.000627959	3.14071	857.597	922.37	5e-05	0.000598816	1.07553	1216.32	1222.44	0.6636	0.872296	1.00503
ENST00000481062	ENSG00000130826	DKC1	1.53843	4.87727	5e-05	0.000627959	3.1703	2.19777	4.60035	5e-05	0.000598816	2.09319	1.52921	3.21645	0.00325	0.0548211	2.10334
ENST00000469350	ENSG00000152952	PLOD2	6.14382	19.6274	5e-05	0.000627959	3.19465	4.98553	10.7089	0.00555	0.0395729	2.14799	7.37041	11.9231	0.0811	0.445551	1.6177
ENST00000304218	ENSG00000168298	HIST1H1E	208.45	668.349	5e-05	0.000627959	3.20628	138.846	195.889	5e-05	0.000598816	1.41083	260.149	256.174	0.21815	0.606041	-1.01552
ENST00000540152	ENSG00000002330	BAD	1.29975	4.21383	0.0002	0.00224156	3.24204	1.58203	4.96184	0.00165	0.0141939	3.13638	4.28669	3.46977	0.37805	0.716442	-1.23544
ENST00000301246	ENSG00000167644	C19orf33	57.222	186.353	5e-05	0.000627959	3.25668	95.0309	131.538	5e-05	0.000598816	1.38416	89.5559	93.8483	0.12135	0.512106	1.04793
ENST00000463722	ENSG00000166508	MCM7	3.2418	10.6733	5e-05	0.000627959	3.2924	3.58435	6.60065	0.0001	0.0011461	1.84152	3.54958	3.86961	0.67195	0.875681	1.09016
ENST00000377791	ENSG00000180573	HIST1H2AC	64.0588	210.975	5e-05	0.000627959	3.29345	37.2059	48.6961	5e-05	0.000598816	1.30883	83.9848	84.3561	0.9382	0.97831	1.00442
ENST00000515035	ENSG00000070814	TCOF1	0.361542	1.19612	5e-05	0.000627959	3.30839	0.468633	0.797482	5e-05	0.000598816	1.70172	0.454528	0.626794	0.0736	0.424778	1.379
ENST00000485806	ENSG00000136856	SLC2A8	0.553482	1.8313	0.00025	0.00275219	3.30869	0.606727	1.73319	0.00015	0.00167007	2.85662	0.809224	0.983842	0.4938	0.787826	1.21578
ENST00000215754	ENSG00000240972	MIF	10.355	34.4444	5e-05	0.000627959	3.32635	12.258	17.4037	5e-05	0.000598816	1.41978	14.3715	13.5625	0.43425	0.753252	-1.05966
ENST00000403160	ENSG00000172428	MYEOV2	28.2344	93.9409	5e-05	0.000627959	3.32718	24.4354	36.0541	5e-05	0.000598816	1.47549	31.8948	32.0435	0.91915	0.972957	1.00466
ENST00000410569	ENSG00000222501	U4	4.2522	14.2405	0.0008	0.00766841	3.34895	9.26233	22.5085	5e-05	0.000598816	2.43011	10.4732	15.2828	0.0669	0.405679	1.45923
ENST00000566037	ENSG00000102893	PHKB	1.28848	4.35764	5e-05	0.000627959	3.38201	1.35875	2.48322	0.0067	0.0462848	1.82758	2.98255	2.52828	0.37225	0.71342	-1.17967
ENST00000481352	ENSG00000171453	POLR1C	0.403707	1.38573	0.0012	0.0109073	3.43252	0.756839	1.94926	5e-05	0.000598816	2.57553	0.777261	1.39366	0.10265	0.489149	1.79304
ENST00000536367	ENSG00000127603	MACF1	0.507439	1.7463	0.0019	0.0161487	3.44139	0.315026	1.3986	0.00025	0.00266509	4.43963	0.419967	1.29898	0.0066	0.0933849	3.09305
ENST00000485756	ENSG00000122026	RPL21	13.4548	46.5254	0.00095	0.00890225	3.45791	11.7751	15.9652	0.0071	0.0485256	1.35584	15.0539	18.6952	0.0695	0.413113	1.24188
ENST00000504719	ENSG00000249859	PVT1	4.26422	14.7496	5e-05	0.000627959	3.45892	2.72277	6.30141	0.0003	0.00314639	2.31434	3.40964	4.19989	0.3759	0.715499	1.23177
ENST00000481421	ENSG00000174912	METTL15P1	0.417932	1.46603	0.0033	0.0257236	3.50783	1.111	2.79816	0.00025	0.00266509	2.5186	0.970227	1.3381	0.1006	0.486046	1.37917
ENST00000542897	ENSG00000110092	CCND1	1.9549	6.93275	5e-05	0.000627959	3.54634	4.89172	12.5077	5e-05	0.000598816	2.55691	5.59768	7.55029	0.1933	0.586173	1.34883
ENST00000463593	ENSG00000198000	NOL8	3.30125	11.7155	5e-05	0.000627959	3.54882	2.4495	4.26236	0.00025	0.00266509	1.74009	2.85914	3.15615	0.4796	0.77999	1.10388
ENST00000426713	ENSG00000175701	LINC00116	17.3164	61.6907	5e-05	0.000627959	3.56255	24.6772	29.5564	0.0012	0.0107603	1.19772	21.4566	23.4096	0.14715	0.542163	1.09102
ENST00000520913	ENSG00000249859	PVT1	9.30431	33.1963	5e-05	0.000627959	3.56784	6.27246	19.8541	5e-05	0.000598816	3.16527	12.6975	17.0731	0.00915	0.117934	1.3446
ENST00000510295	ENSG00000170571	EMB	2.39063	8.81548	5e-05	0.000627959	3.68752	2.02609	4.40939	0.00015	0.00167007	2.1763	3.3208	2.9411	0.48825	0.78519	-1.1291
ENST00000379775	ENSG00000170525	PFKFB3	1.32483	4.91609	5e-05	0.000627959	3.71075	1.74339	11.3656	5e-05	0.000598816	6.51922	4.25351	5.66792	0.1175	0.508306	1.33253
ENST00000426877	ENSG00000181029	TRAPPC5	7.38965	27.5804	5e-05	0.000627959	3.73229	9.90422	15.86	0.0017	0.0145569	1.60134	11.3575	11.2362	0.88315	0.961132	-1.01079
ENST00000261623	ENSG00000051523	CYBA	10.1933	39.3442	5e-05	0.000627959	3.85984	24.9606	38.1744	5e-05	0.000598816	1.52938	21.0251	19.5003	0.30075	0.664656	-1.0782
ENST00000436990	ENSG00000186716	BCR	0.354807	1.37789	5e-05	0.000627959	3.88351	0.283789	0.609727	0.0004	0.00407555	2.14853	0.308524	0.334239	1	1	1.08335
ENST00000477395	ENSG00000132341	RAN	4.46854	17.6977	5e-05	0.000627959	3.96052	8.39679	13.6101	0.0008	0.00753478	1.62087	6.1936	7.94494	0.1536	0.549088	1.28277
ENST00000309451	ENSG00000173272	MZT2A	5.22156	20.764	5e-05	0.000627959	3.97658	5.44743	8.49359	0.0051	0.0368755	1.55919	9.60387	9.53902	0.96	0.984274	-1.0068
ENST00000366695	ENSG00000181218	HIST3H2A	6.24031	24.911	5e-05	0.000627959	3.99194	5.28842	9.22315	5e-05	0.000598816	1.74403	7.19228	7.0351	0.82605	0.939703	-1.02234
ENST00000493205	ENSG00000148334	PTGES2	3.78112	15.1748	5e-05	0.000627959	4.0133	5.2011	8.05174	0.00095	0.00878257	1.54808	6.74046	6.81927	0.87495	0.958392	1.01169
ENST00000529246	ENSG00000197261	C6orf141	0.408812	1.67271	5e-05	0.000627959	4.09164	3.75331	11.5255	5e-05	0.000598816	3.07077	0.740707	1.78931	0.00355	0.0586706	2.41568
ENST00000367098	ENSG00000162891	IL20	5.25402	21.6392	5e-05	0.000627959	4.11862	0.569363	3.68482	5e-05	0.000598816	6.47181	0.998894	1.09389	0.552	0.818793	1.0951
ENST00000567093	ENSG00000260417	CTD-2542L18.1.1	0.133469	0.565548	5e-05	0.000627959	4.23731	0.453828	1.37859	5e-05	0.000598816	3.03768	0.396548	0.354814	1	1	-1.11762
ENST00000520751	ENSG00000136997	MYC	0.488616	2.08372	0.00735	0.0495343	4.26454	0.385124	2.48229	0.0037	0.0282271	6.44545	0.691004	2.52868	0.0043	0.0678574	3.65943
ENST00000538444	ENSG00000177169	ULK1	0.242549	1.03763	0.0001	0.00119635	4.27801	0.479435	1.15702	5e-05	0.000598816	2.4133	0.64578	0.839747	0.3137	0.673278	1.30036
ENST00000369163	ENSG00000203813	HIST1H3H	120.064	531.302	5e-05	0.000627959	4.42516	88.6951	110.575	5e-05	0.000598816	1.24668	166.563	157.689	0.01545	0.169599	-1.05627
ENST00000474340	ENSG00000196305	IARS	1.22795	5.45053	5e-05	0.000627959	4.43874	1.44921	2.29493	0.00065	0.00628878	1.58358	1.56575	2.14251	0.0169	0.180198	1.36836
ENST00000527096	ENSG00000178209	PLEC	0.22027	1.01116	5e-05	0.000627959	4.59056	0.739798	1.89294	5e-05	0.000598816	2.55872	0.946509	0.73409	0.2361	0.618535	-1.28936
ENST00000422783	ENSG00000235935	AC111170.3.1	0.134062	0.628489	0.00065	0.00639865	4.68806	0.626877	2.2541	5e-05	0.000598816	3.59577	0.333004	0.492537	0.1369	0.52902	1.47907
ENST00000488977	ENSG00000172794	RAB37	0.733553	3.43996	5e-05	0.000627959	4.68945	0.241422	6.48065	0.0001	0.0011461	26.8437	0.246901	1.39947	0.03735	0.297498	5.66812
ENST00000525002	ENSG00000118513	MYB	0.304029	1.52357	5e-05	0.000627959	5.01125	0.289559	1.03212	0.0045	0.0332298	3.56445	0.142819	0.865463	0.04505	0.329976	6.05988
ENST00000366365	ENSG00000234912	LINC00338	5.43871	27.3182	5e-05	0.000627959	5.02293	4.95863	6.67066	0.00125	0.0111384	1.34526	5.23841	6.6519	0.0048	0.0737228	1.26983
ENST00000540578	ENSG00000101745	ANKRD12	3.18506	16.1008	5e-05	0.000627959	5.0551	6.40155	8.66385	0.00105	0.00957501	1.3534	6.35337	5.62548	0.27465	0.645007	-1.12939
ENST00000465752	ENSG00000240972	MIF	10.4618	53.2997	5e-05	0.000627959	5.09467	12.4314	19.1025	0.00015	0.00167007	1.53664	11.3778	16.3888	0.00835	0.110343	1.44043
ENST00000443902	ENSG00000115109	EPB41L5	8.35119	44.5166	5e-05	0.000627959	5.33057	6.43322	10.127	5e-05	0.000598816	1.57418	17.2356	17.9534	0.35635	0.703127	1.04165
ENST00000363946	ENSG00000200816	SNORA38	1346.01	7212.15	5e-05	0.000627959	5.35817	1246.92	1479.05	0.00325	0.0253616	1.18616	1322.8	1222.33	0.26095	0.634534	-1.0822
ENST00000363312	ENSG00000200182	TERC	138.544	781.458	5e-05	0.000627959	5.64049	119.036	155.37	5e-05	0.000598816	1.30524	133.424	132.355	0.76115	0.914269	-1.00808
ENST00000381759	ENSG00000127663	KDM4B	0.630994	3.68015	5e-05	0.000627959	5.83232	0.851598	2.35775	5e-05	0.000598816	2.76863	1.63295	1.59529	0.92115	0.973617	-1.02361
ENST00000394920	ENSG00000161016	RPL8	9.98365	59.2345	0.0018	0.0154545	5.93316	17.912	48.9145	5e-05	0.000598816	2.73083	37.1101	26.7502	0.00645	0.0917998	-1.38728
ENST00000281871	ENSG00000152082	MZT2B	5.83662	35.5099	5e-05	0.000627959	6.084	5.86743	9.1577	0.00025	0.00266509	1.56077	11.3903	8.72723	0.2913	0.65818	-1.30514
ENST00000357549	ENSG00000197914	HIST1H4K	14.4328	91.4411	5e-05	0.000627959	6.33568	8.50093	11.9092	0.00405	0.0304725	1.40092	17.2839	14.9084	0.1001	0.484923	-1.15934
ENST00000317216	ENSG00000179388	EGR3	0.373777	2.41582	5e-05	0.000627959	6.46325	0.224597	1.59006	5e-05	0.000598816	7.07961	0.112484	0.459105	5e-05	0.00155566	4.0815
ENST00000533872	ENSG00000140988	RPS2	6.33331	40.9881	0.00015	0.00173405	6.47181	6.17691	9.66326	0.00045	0.00452777	1.56442	6.69285	9.95274	0.0126	0.147762	1.48707
ENST00000399534	ENSG00000172262	ZNF131	0.859885	5.92234	5e-05	0.000627959	6.88735	5.82449	8.33543	0.0021	0.0174925	1.4311	6.47314	9.00833	0.1002	0.485164	1.39165
ENST00000566480	ENSG00000140497	SCAMP2	0.0850688	0.624697	0.00295	0.023367	7.34346	0.234345	0.702593	0.0047	0.0344721	2.9981	0.530362	0.296671	0.2687	0.639944	-1.78771
ENST00000305910	ENSG00000256018	HIST1H3G	130.738	977.106	5e-05	0.000627959	7.47379	104.596	119.545	5e-05	0.000598816	1.14291	172.438	174.658	0.5547	0.820072	1.01288
ENST00000458748	ENSG00000238881	SCARNA2	879.529	7451.32	5e-05	0.000627959	8.47193	581.121	814.878	5e-05	0.000598816	1.40225	815.515	797.421	0.0401	0.309544	-1.02269
ENST00000363442	ENSG00000200312	7SK	127.753	1086.05	5e-05	0.000627959	8.50116	149.773	255.939	5e-05	0.000598816	1.70885	141.627	139.191	0.7035	0.889547	-1.0175
ENST00000459255	ENSG00000239002	SCARNA10	1146.68	10532.3	5e-05	0.000627959	9.185	1131.73	1270.87	5e-05	0.000598816	1.12294	1527.38	1504.87	0.2224	0.609646	-1.01496
ENST00000521939	ENSG00000113643	RARS	10.7437	167.158	5e-05	0.000627959	15.5587	11.8614	17.0358	0.00055	0.00542239	1.43624	10.9589	11.5453	0.74065	0.905293	1.05351
ENST00000457016	ENSG00000134982	APC	1.08442	0.502406	0.37745	0.603946	-2.15844	1.96192	2.3036	0.6539	0.815146	1.17416	3.50944	0.0282423	0.0011	0.0229187	-124.262
ENST00000558376	ENSG00000100949	RABGGTA	0.337915	0.196636	1	1	-1.71849	0.450877	2.49506	0.22805	0.485092	5.5338	1.54999	0.0940107	0.00255	0.0454024	-16.4874
ENST00000336916	ENSG00000115414	FN1	0.31252	0.00811237	1	1	-38.5239	0.478447	0.182605	0.0924	0.316738	-2.62011	0.573511	0.0469174	5e-05	0.00155566	-12.2239
ENST00000513027	ENSG00000204628	GNB2L1	1.5866	0	0.13865	0.373873	-1.5866	2.74467	1.30794	0.1462	0.39329	-2.09847	5.83709	1.22228	0.00025	0.00657295	-4.77556
ENST00000445822	ENSG00000224861	YBX1P1	0.295795	0.278518	1	1	-1.06203	0.592557	0.28104	0.0395	0.183281	-2.10843	1.17374	0.260735	0.00045	0.0107944	-4.50167
ENST00000406078	ENSG00000214223	HNRNPA1P10	0.847473	0.0829204	0.0572	0.230209	-10.2203	0.656798	0.498473	0.33725	0.583358	-1.31762	0.960671	0.229702	0.00105	0.0220432	-4.18225
ENST00000463369	ENSG00000144736	SHQ1	0.923287	1.57002	0.22655	0.469138	1.70047	0.708061	0.849611	0.6819	0.832608	1.19991	1.87176	0.472229	5e-05	0.00155566	-3.96368
ENST00000367689	ENSG00000152061	RABGAP1L	1.11929	1.12069	0.992	0.993525	1.00125	1.79182	1.62025	0.68445	0.834025	-1.10589	1.71133	0.437424	0.001	0.0211311	-3.91228
ENST00000467930	ENSG00000244313	RP11-425L10.1.1	3.64295	3.01073	0.4991	0.70081	-1.20999	3.89222	2.09794	0.0327	0.160662	-1.85526	7.81965	2.01277	5e-05	0.00155566	-3.88501
ENST00000451899	ENSG00000164823	OSGIN2	5.21718	2.7085	0.16595	0.40714	-1.92622	1.37269	3.91759	0.087	0.306341	2.85395	6.03496	1.66311	5e-05	0.00155566	-3.62872
ENST00000477931	ENSG00000087460	GNAS	0	0	1	1	1	1.9827	1.25807	0.419	0.651162	-1.57599	2.39494	0.672174	0.00045	0.0107944	-3.56297
ENST00000511829	ENSG00000039319	ZFYVE16	0.290178	0.464743	1	1	1.60158	0.668713	0.487954	0.1169	0.353538	-1.37044	0.759826	0.213332	0.0001	0.00290711	-3.56171
ENST00000529920	ENSG00000161016	RPL8	6.01808	2.76003	0.43505	0.650249	-2.18044	4.10761	2.79381	0.2489	0.502601	-1.47025	9.21651	2.60173	5e-05	0.00155566	-3.54246
ENST00000369285	ENSG00000165813	C10orf118	0.0930295	0.492531	0.25745	0.495385	5.29437	0.601734	0.375578	0.20525	0.463301	-1.60216	0.702389	0.205649	0.0011	0.0229187	-3.41548
ENST00000512880	ENSG00000134056	MRPS36	1.36932	0.573128	0.0702	0.261557	-2.3892	0.514372	1.10944	0.00945	0.0613607	2.15689	1.23326	0.365643	0.0027	0.047404	-3.37285
ENST00000468504	ENSG00000148218	ALAD	1.65496	1.09141	0.2523	0.49065	-1.51635	1.62918	0.466841	0.0359	0.171402	-3.48979	2.94713	0.89115	0.0012	0.0246395	-3.30711
ENST00000398259	ENSG00000214389	RPS3AP26	2.13265	1.91143	0.6437	0.802811	-1.11574	1.76199	1.07367	0.06655	0.26043	-1.64109	2.76823	0.843514	0.00015	0.00420072	-3.28178
ENST00000280969	ENSG00000038274	MAT2B	0.746833	1.5008	0.03775	0.173741	2.00956	0.861083	0.312327	0.01965	0.109645	-2.757	1.96344	0.603368	5e-05	0.00155566	-3.25413
ENST00000548440	ENSG00000123636	BAZ2B	0.41311	0.384527	1	1	-1.07433	0.99431	0.219677	0.0088	0.0580498	-4.52623	1.15761	0.363224	0.00225	0.0411337	-3.18702
ENST00000511181	ENSG00000049860	HEXB	0.855478	0.639483	0.4669	0.6756	-1.33776	3.72466	2.20022	0.0354	0.169653	-1.69286	2.32786	0.768539	0.0001	0.00290711	-3.02895
ENST00000378615	ENSG00000149179	C11orf49	0.44377	0.134439	1	1	-3.3009	0.531558	0.532514	0.98575	0.989565	1.0018	1.20092	0.397493	0.0027	0.047404	-3.02124
ENST00000566963	ENSG00000103111	MON1B	0.610746	1.7474	0.00965	0.0614379	2.86108	1.43743	1.63368	0.579	0.767481	1.13652	2.1772	0.744604	0.00105	0.0220432	-2.92397
ENST00000391984	ENSG00000142330	CAPN10	0.454005	0.360505	1	1	-1.25936	1.5603	1.9435	0.2241	0.481809	1.24559	0.680466	0.24086	0.00265	0.0466957	-2.82515
ENST00000536291	ENSG00000144320	KIAA1715	0.248103	0.42438	1	1	1.7105	0.212957	0.235821	1	1	1.10736	0.68325	0.243457	0.0003	0.00770257	-2.80644
ENST00000395776	ENSG00000108557	RAI1	0.149259	0.353847	1	1	2.37069	0.394419	0.763337	0.0076	0.0513256	1.93535	0.679832	0.244475	5e-05	0.00155566	-2.78078
ENST00000449755	ENSG00000155254	MARVELD1	1.16297	0.625726	0.01865	0.103142	-1.85859	0.667005	0.385365	0.27585	0.52665	-1.73084	1.48628	0.544763	0.00075	0.0166295	-2.7283
ENST00000438154	ENSG00000227964	RP5-1112F19.2.1	0.259543	0.156927	1	1	-1.6539	0.116601	0.0875479	1	1	-1.33185	0.512961	0.189318	0.0001	0.00290711	-2.70953
ENST00000545369	ENSG00000159128	IFNGR2	3.75712	4.35009	0.5416	0.732367	1.15782	3.83566	3.15285	0.4513	0.676718	-1.21657	3.93973	1.4703	0.0016	0.0313336	-2.67953
ENST00000368407	ENSG00000169242	EFNA1	1.41046	2.17812	0.1488	0.386588	1.54426	1.56462	0.258163	0.22735	0.484415	-6.0606	4.54805	1.70693	5e-05	0.00155566	-2.66445
ENST00000368373	ENSG00000177628	GBA	1.17128	0.000435056	0.2211	0.465038	-2692.26	2.74929	1.57333	0.2216	0.479614	-1.74743	3.31097	1.24275	0.00035	0.00876526	-2.66421
ENST00000435080	ENSG00000204463	BAG6	1.02645	0.699117	0.31305	0.547109	-1.46821	0.55324	1.2599	0.13035	0.371576	2.27731	1.47026	0.560292	0.00245	0.0439455	-2.6241
ENST00000357758	ENSG00000100523	DDHD1	0.588766	0.56165	0.9161	0.957829	-1.04828	0.687289	2.28997	0.07485	0.280898	3.33189	1.75215	0.685237	0.00045	0.0107944	-2.557
ENST00000521273	ENSG00000215492	HNRNPA1P7	2.16686	0.911364	0.0593	0.236039	-2.37761	2.03619	1.24754	0.07415	0.279149	-1.63217	4.98594	1.96608	5e-05	0.00155566	-2.53599
ENST00000541122	ENSG00000127616	SMARCA4	0.621285	1.25229	0.2228	0.466421	2.01564	1.09358	1.29143	0.54925	0.747901	1.18091	1.52271	0.604193	0.0008	0.017557	-2.52024
ENST00000489405	ENSG00000106415	GLCCI1	0.538422	0.924681	0.3604	0.589159	1.71739	1.21095	1.00641	0.5711	0.762344	-1.20323	1.94935	0.78464	0.0009	0.0193134	-2.48439
ENST00000534964	ENSG00000047346	FAM214A	0.623036	0.162801	0.2288	0.471255	-3.82696	1.14536	0.651661	0.18495	0.440898	-1.75759	2.10603	0.856227	5e-05	0.00155566	-2.45966
ENST00000358768	ENSG00000116117	PARD3B	0.601083	0.669474	0.8146	0.904203	1.11378	0.747673	0.828455	0.6448	0.809269	1.10804	1.06239	0.4333	0.0006	0.0137611	-2.45185
ENST00000523347	ENSG00000104413	ESRP1	0.682384	0.463011	0.33365	0.565796	-1.4738	0.860417	0.771876	0.6504	0.813048	-1.11471	1.33798	0.551749	0.0004	0.00980997	-2.42499
ENST00000259335	ENSG00000136813	KIAA0368	0.628597	0.383273	0.305	0.540243	-1.64008	0.623056	0.57042	0.61685	0.791675	-1.09228	1.1008	0.454482	5e-05	0.00155566	-2.4221
ENST00000376258	ENSG00000165119	HNRNPK	2.98337	1.23255	0.32575	0.55866	-2.42047	2.07094	4.80167	0.045	0.2007	2.31859	7.39105	3.05261	0.00035	0.00876526	-2.42123
ENST00000419585	ENSG00000144554	FANCD2	1.64399	1.2951	0.50105	0.701997	-1.26939	1.25925	1.12578	0.72835	0.859851	-1.11855	2.96327	1.22592	0.0006	0.0137611	-2.41719
ENST00000515463	ENSG00000153037	SRP19	8.94074	8.15601	0.6865	0.829004	-1.09621	13.2652	11.3033	0.30225	0.551365	-1.17357	12.5125	5.24174	0.0001	0.00290711	-2.3871
ENST00000545648	ENSG00000133872	TMEM66	1.10311	0.573222	0.25385	0.492161	-1.92441	1.36101	0.738552	0.1292	0.369889	-1.84281	1.95899	0.838244	0.00165	0.0320639	-2.337
ENST00000477522	ENSG00000138496	PARP9	11.3411	10.447	0.67825	0.824245	-1.08559	3.27913	2.86773	0.51085	0.720696	-1.14346	8.06621	3.49989	5e-05	0.00155566	-2.3047
ENST00000514365	ENSG00000189157	FAM47E	1.64385	0.866708	0.14325	0.380455	-1.89666	1.6482	1.60759	0.92955	0.967139	-1.02526	2.50864	1.10713	0.00015	0.00420072	-2.26591
ENST00000543593	ENSG00000163346	PBXIP1	0.824329	0.915723	0.8775	0.938024	1.11087	0.868504	1.21866	0.67695	0.829893	1.40317	1.86774	0.825114	0.00265	0.0466957	-2.26362
ENST00000462422	ENSG00000185420	SMYD3	0.780182	1.17449	0.2212	0.465059	1.50541	1.38982	1.48713	0.81825	0.909987	1.07002	1.56346	0.692783	0.0007	0.0156888	-2.25679
ENST00000421002	ENSG00000226968	LINC00423	0.110779	0.0598668	1	1	-1.85043	0.425037	0.385018	1	1	-1.10394	2.95088	1.32112	5e-05	0.00155566	-2.23361
ENST00000485744	ENSG00000143341	HMCN1	0.4355	0.220288	1	1	-1.97696	0.0252742	0.0969729	1	1	3.83682	1.05433	0.472053	0.00075	0.0166295	-2.23351
ENST00000382275	ENSG00000145526	CDH18	0.180472	0.0889144	1	1	-2.02972	0.156155	0.255362	1	1	1.63531	0.656553	0.29437	0.0028	0.0487906	-2.23037
ENST00000437003	ENSG00000198270	TMEM116	2.14779	0.805952	0.04525	0.1967	-2.66492	0.918911	1.61349	0.19015	0.446773	1.75587	1.45656	0.65523	0.00195	0.0366183	-2.22297
ENST00000453244	ENSG00000234835	PHBP13	0.460149	0.331968	1	1	-1.38613	1.09096	0.641052	0.0874	0.307205	-1.70182	3.47391	1.56504	0.00065	0.0147447	-2.21969
ENST00000401406	ENSG00000184076	UQCR10	4.44934	5.97116	0.2816	0.518416	1.34203	3.00127	7.94645	0.0951	0.321468	2.6477	9.84841	4.4391	0.0003	0.00770257	-2.21855
ENST00000339865	ENSG00000170242	USP47	0.57287	0.459287	0.4029	0.625225	-1.2473	1.46604	0.64055	0.01615	0.0941205	-2.28872	1.05632	0.478696	5e-05	0.00155566	-2.20665
ENST00000398110	ENSG00000128294	TPST2	1.2971	1.26242	0.96065	0.979442	-1.02747	3.13524	1.24891	0.04605	0.204011	-2.51039	1.81333	0.823212	0.00035	0.00876526	-2.20276
ENST00000464233	ENSG00000169855	ROBO1	0.654293	0.730979	0.77335	0.881207	1.1172	1.15836	0.588113	0.19145	0.448104	-1.96962	2.11359	0.970389	5e-05	0.00155566	-2.17808
ENST00000379735	ENSG00000150961	SEC24D	0.401286	0.323889	1	1	-1.23896	1.44575	1.49661	0.8754	0.939857	1.03518	1.27688	0.588213	0.0015	0.0297366	-2.17077
ENST00000528933	ENSG00000254893	RP11-466P24.2.1	1.64719	1.17786	0.01345	0.0801471	-1.39847	1.75529	1.41573	0.0603	0.244204	-1.23985	2.68179	1.23644	5e-05	0.00155566	-2.16895
ENST00000444998	ENSG00000215424	MCM3AP-AS1	0.0670498	0.342986	1	1	5.11537	1.15732	1.80842	0.52405	0.730441	1.5626	1.82534	0.849116	5e-05	0.00155566	-2.14969
ENST00000334877	ENSG00000005483	MLL5	1.3874	1.88396	0.1481	0.385808	1.35791	1.26713	1.04368	0.38545	0.625004	-1.2141	1.52357	0.711011	5e-05	0.00155566	-2.14282
ENST00000461949	ENSG00000112031	MTRF1L	1.05293	1.21571	0.6972	0.835844	1.15459	1.20846	1.02702	0.5794	0.767789	-1.17667	1.50507	0.703794	5e-05	0.00155566	-2.13852
ENST00000544823	ENSG00000112531	QKI	10.7884	11.0875	0.8989	0.948992	1.02773	10.1043	9.55684	0.77155	0.883985	-1.05729	16.5592	7.76383	0.0007	0.0156888	-2.13286
ENST00000372862	ENSG00000090621	PABPC4	1.31953	1.32636	0.99285	0.994028	1.00517	1.06319	3.83904	0.1542	0.40323	3.61085	6.42403	3.01579	5e-05	0.00155566	-2.13013
ENST00000311380	ENSG00000165322	ARHGAP12	2.24178	0	0.10505	0.329394	-2.24178	0.596167	3.09031	0.03695	0.175015	5.18362	4.63361	2.18007	0.0001	0.00290711	-2.12544
ENST00000511543	ENSG00000248019	FAM13A-AS1	0.0748327	0.147212	1	1	1.96721	0.575434	0.352341	0.0633	0.251858	-1.63317	1.05365	0.496419	0.00015	0.00420072	-2.12251
ENST00000529487	ENSG00000197816	C9orf174	0.264957	0.381077	1	1	1.43826	0.428786	0.302217	0.12185	0.360183	-1.4188	0.558405	0.265245	0.0016	0.0313336	-2.10525
ENST00000476665	ENSG00000106012	IQCE	0.170355	0.379333	1	1	2.22672	0.915725	1.4502	0.0173	0.0994146	1.58366	1.11799	0.532604	0.00105	0.0220432	-2.0991
ENST00000397573	ENSG00000104081	BMF	3.92096	1.90853	0.01005	0.0635364	-2.05445	1.05078	2.38837	0.14355	0.389888	2.27294	4.81074	2.2928	5e-05	0.00155566	-2.0982
ENST00000418039	ENSG00000167202	TBC1D2B	0.525322	0.373737	0.4108	0.631372	-1.40559	0.545141	0.47373	0.4003	0.636796	-1.15074	0.915805	0.439835	5e-05	0.00155566	-2.08216
ENST00000483434	ENSG00000124222	STX16	3.59937	8.05511	0.0605	0.239022	2.23792	5.86611	4.73641	0.41535	0.648411	-1.23852	6.19599	2.97771	0.00075	0.0166295	-2.08079
ENST00000541046	ENSG00000150991	UBC	4.43186	1.85988	0.35325	0.58271	-2.38287	4.10158	4.74364	0.46645	0.688261	1.15654	6.71071	3.23961	0.0002	0.00540531	-2.07146
ENST00000310300	ENSG00000077454	LRCH4	1.13974	0.301516	0.0351	0.164998	-3.78004	3.91543	3.62986	0.51315	0.722642	-1.07867	2.39393	1.16313	5e-05	0.00155566	-2.05818
ENST00000261837	ENSG00000069966	GNB5	4.46596	4.63507	0.8747	0.936529	1.03787	6.53281	8.67493	0.15525	0.404469	1.3279	5.94786	2.92182	5e-05	0.00155566	-2.03566
ENST00000528037	ENSG00000149503	INCENP	0.648548	1.24338	0.2904	0.52672	1.91717	0.450806	0.996092	0.1133	0.349814	2.20958	2.36906	1.17079	0.0018	0.0343349	-2.02347
ENST00000304926	ENSG00000140987	ZNF434	1.43358	0.49304	0.0111	0.0687636	-2.90762	0.879794	0.695823	0.2344	0.490555	-1.26439	1.4364	0.710853	5e-05	0.00155566	-2.02066
ENST00000484979	ENSG00000118946	PCDH17	0.0567481	0.0223167	1	1	-2.54286	0.0845046	0.146173	1	1	1.72976	1.40058	0.696715	0.0001	0.00290711	-2.01026
ENST00000282391	ENSG00000152520	PAN3	1.82289	1.63835	0.7431	0.862672	-1.11264	1.97998	2.32403	0.12975	0.37061	1.17376	3.37949	1.68186	0.0016	0.0313336	-2.00938
ENST00000267229	ENSG00000139746	RBM26	0.937785	0.832141	0.67285	0.820881	-1.12695	1.20491	0.240193	0.04605	0.204011	-5.01643	1.54326	0.771419	0.0001	0.00290711	-2.00054
ENST00000532069	ENSG00000074201	CLNS1A	2.71608	2.39785	0.59895	0.772773	-1.13271	1.43365	3.19693	0.138	0.382332	2.22992	9.27868	4.68611	0.00045	0.0107944	-1.98004
ENST00000439749	ENSG00000143384	MCL1	5.53659	6.75795	0.4454	0.659361	1.2206	11.375	13.3968	0.11115	0.346729	1.17774	11.3655	5.74213	5e-05	0.00155566	-1.97932
ENST00000540613	ENSG00000151491	EPS8	0.354563	0.114733	1	1	-3.09033	0.985069	1.12084	0.4966	0.710828	1.13783	1.16941	0.591185	0.0024	0.0432895	-1.97808
ENST00000530983	ENSG00000160948	VPS28	0.380561	0.378754	1	1	-1.00477	0.751706	0.870547	0.58305	0.770282	1.15809	0.989139	0.503884	0.00215	0.0396806	-1.96303
ENST00000462994	ENSG00000198408	MGEA5	1.92466	1.66706	0.51535	0.712927	-1.15452	2.95367	2.36594	0.1919	0.448482	-1.24842	3.76438	1.93316	5e-05	0.00155566	-1.94726
ENST00000366686	ENSG00000154429	C1orf96	1.77528	1.80462	0.9479	0.973848	1.01652	2.3243	2.24466	0.81435	0.907442	-1.03548	1.65849	0.861144	0.0018	0.0343349	-1.92591
ENST00000403999	ENSG00000186575	NF2	0.223105	0.315769	1	1	1.41533	0.613782	0.484514	0.34925	0.593482	-1.2668	0.772899	0.403409	0.00245	0.0439455	-1.91592
ENST00000490809	ENSG00000136867	SLC31A2	0.501461	0.290021	1	1	-1.72905	1.39447	1.11773	0.33655	0.582637	-1.2476	2.68141	1.40044	0.00045	0.0107944	-1.91469
ENST00000544040	ENSG00000111642	CHD4	4.75072	5.81535	0.601	0.773982	1.2241	11.1307	12.6609	0.1473	0.394718	1.13747	15.7561	8.24444	0.00175	0.0336021	-1.91111
ENST00000558883	ENSG00000140548	ZNF710	1.43659	1.01867	0.1641	0.405035	-1.41026	1.25725	2.05833	0.15235	0.40094	1.63717	5.38849	2.84024	0.0001	0.00290711	-1.8972
ENST00000394943	ENSG00000050405	LIMA1	1.4886	0.999466	0.29995	0.535677	-1.4894	1.77419	2.10296	0.5803	0.768385	1.18531	5.43743	2.87475	5e-05	0.00155566	-1.89144
ENST00000484951	ENSG00000134318	ROCK2	1.17	1.94721	0.02085	0.11221	1.66429	2.52585	1.61534	0.0186	0.104984	-1.56367	2.4703	1.3074	0.0018	0.0343349	-1.88948
ENST00000412547	ENSG00000198964	SGMS1	0.667877	0	0.14355	0.380819	1.49728	0.310193	0	1	1	inf	7.56809	4.02493	5e-05	0.00155566	-1.88031
ENST00000522083	ENSG00000153140	CETN3	6.02396	6.06468	0.9553	0.97719	1.00676	8.38833	7.00048	0.20905	0.46737	-1.19825	6.86947	3.65965	0.0001	0.00290711	-1.87708
ENST00000438658	ENSG00000023191	RNH1	0.684882	0.809549	0.49495	0.697585	1.18203	0.559011	1.36638	0.0634	0.252155	2.44428	1.93047	1.03634	0.0017	0.0328158	-1.86278
ENST00000548783	ENSG00000175183	CSRP2	0.237235	0.145668	1	1	-1.6286	0.307933	0.182499	1	1	-1.68732	0.680608	0.366205	5e-05	0.00155566	-1.85855
ENST00000493683	ENSG00000103549	RNF40	0.175922	0.174561	1	1	-1.0078	0.566915	0.941334	0.05045	0.217386	1.66045	0.670231	0.364065	0.00155	0.0304986	-1.84096
ENST00000506437	ENSG00000005884	ITGA3	0.434489	0.559405	0.32545	0.558331	1.2875	1.38668	1.34826	0.83345	0.917943	-1.0285	0.898202	0.487901	0.00035	0.00876526	-1.84095
ENST00000559386	ENSG00000140374	ETFA	3.5121	3.73289	0.90395	0.951584	1.06287	2.40064	2.10604	0.64475	0.809223	-1.13988	6.77969	3.68336	0.0002	0.00540531	-1.84063
ENST00000541600	ENSG00000116106	EPHA4	3.73322	2.66286	0.42185	0.640134	-1.40195	3.24618	2.00785	0.25755	0.509633	-1.61674	18.069	9.84095	5e-05	0.00155566	-1.83611
ENST00000394168	ENSG00000112624	KIAA0240	0.151542	0.519918	0.0262	0.133345	3.43084	0.199675	0.227455	1	1	1.13913	0.726327	0.397508	0.0013	0.0263478	-1.8272
ENST00000243896	ENSG00000080189	SLC35C2	1.49528	1.27773	0.4722	0.679733	-1.17027	1.99391	2.81436	0.0121	0.0750165	1.41148	2.07147	1.1393	0.00155	0.0304986	-1.8182
ENST00000366929	ENSG00000092969	TGFB2	3.12671	2.38643	0.1756	0.418117	-1.3102	2.97683	2.29394	0.2426	0.4972	-1.2977	8.4142	4.62804	5e-05	0.00155566	-1.81809
ENST00000389858	ENSG00000205213	LGR4	0.803875	1.71293	0.0345	0.163072	2.13084	1.61	1.50681	0.73715	0.865003	-1.06849	2.69685	1.48394	0.0002	0.00540531	-1.81736
ENST00000484975	ENSG00000101473	ACOT8	0.85671	0.768423	0.6711	0.819796	-1.11489	1.86558	1.42778	0.1455	0.392497	-1.30663	1.78141	0.985288	5e-05	0.00155566	-1.80801
ENST00000455596	ENSG00000029993	HMGB3	5.64938	4.56547	0.57595	0.756394	-1.23741	8.37087	7.13397	0.3743	0.615301	-1.17338	9.21457	5.10755	0.00085	0.0184451	-1.80411
ENST00000491388	ENSG00000170017	ALCAM	0.910128	0.83913	0.7905	0.890301	-1.08461	1.47543	0.718046	0.0628	0.250788	-2.05477	2.54203	1.4136	5e-05	0.00155566	-1.79826
ENST00000445961	ENSG00000170889	RPS9	1.00285	0	0.12125	0.35135	-1.00285	0.552917	4.29842	0.18815	0.444336	7.77407	10.6894	5.94493	0.0009	0.0193134	-1.79807
ENST00000391952	ENSG00000104859	CLASRP	1.76349	0.63577	0.0337	0.160321	-2.77379	2.52545	2.04916	0.2119	0.469962	-1.23243	3.07622	1.71096	5e-05	0.00155566	-1.79795
ENST00000432268	ENSG00000224959	AC017002.2.1	1.86545	2.34258	0.1641	0.405035	1.25577	4.22914	4.06421	0.6739	0.827906	-1.04058	3.25615	1.81916	5e-05	0.00155566	-1.78991
ENST00000433865	ENSG00000055130	CUL1	3.33596	3.28119	0.94815	0.973969	-1.01669	2.34394	1.81134	0.51225	0.721937	-1.29404	3.3608	1.8777	0.00035	0.00876526	-1.78985
ENST00000433557	ENSG00000152818	UTRN	0.200773	0.213816	1	1	1.06496	4.12094	4.64964	0.60525	0.784431	1.12829	6.55279	3.68246	0.0028	0.0487906	-1.77946
ENST00000495250	ENSG00000248405	PRR5-ARHGAP8	1.26928	1.5252	0.43305	0.64873	1.20162	1.90962	1.7142	0.57985	0.76813	-1.114	1.80541	1.02036	0.00235	0.0425862	-1.76939
ENST00000518850	ENSG00000156482	RPL30	32.1616	32.6258	0.97435	0.984773	1.01443	21.1667	12.8754	0.014	0.0844444	-1.64396	30.4975	17.2606	0.0002	0.00540531	-1.76689
ENST00000382554	ENSG00000205978	NYNRIN	0.4372	0.322232	1	1	-1.35679	0.163549	0.155407	1	1	-1.05239	0.503175	0.285467	5e-05	0.00155566	-1.76264
ENST00000311083	ENSG00000175183	CSRP2	1.64116	0.915498	0.06545	0.251192	-1.79264	1.68878	1.73187	0.8738	0.938933	1.02551	2.82128	1.60532	0.0004	0.00980997	-1.75746
ENST00000252015	ENSG00000100991	TRPC4AP	3.2878	2.71996	0.50045	0.70171	-1.20877	4.45711	5.3516	0.1824	0.438074	1.20069	4.69012	2.67441	5e-05	0.00155566	-1.7537
ENST00000426744	ENSG00000205189	ZBTB10	3.47681	2.26612	0.03	0.147534	-1.53426	2.90546	2.64792	0.4237	0.654714	-1.09726	4.61495	2.64848	5e-05	0.00155566	-1.74249
ENST00000456105	ENSG00000234996	RP11-480I12.7.1	0.87894	0.550287	0.03245	0.156063	-1.59724	0.929385	0.757426	0.15935	0.409871	-1.22703	0.819929	0.471561	0.0026	0.0460243	-1.73875
ENST00000514985	ENSG00000250722	SEPP1	0.211356	0.158743	1	1	-1.33143	0.0108236	0.0200004	1	1	1.84785	1.34106	0.77229	0.00185	0.035104	-1.73648
ENST00000522965	ENSG00000104312	RIPK2	2.66395	1.45753	0.34905	0.579105	-1.82772	1.30996	2.68826	0.1877	0.443713	2.05217	3.20523	1.85531	0.00155	0.0304986	-1.7276
ENST00000388968	ENSG00000144381	HSPD1	9.65679	7.44065	0.3956	0.619088	-1.29784	10.2761	8.47677	0.53855	0.740736	-1.21227	15.9203	9.21822	5e-05	0.00155566	-1.72705
ENST00000462997	ENSG00000132664	POLR3F	4.36914	5.12578	0.09645	0.316064	1.17318	4.79022	3.81106	0.1473	0.394718	-1.25693	4.81169	2.7876	0.0001	0.00290711	-1.72611
ENST00000477651	ENSG00000145014	TMEM44	0.785274	0.739923	0.7785	0.88367	-1.06129	1.41887	0.880287	0.1809	0.436404	-1.61182	2.59366	1.50399	0.0002	0.00540531	-1.72452
ENST00000487834	ENSG00000163507	KIAA1524	1.87031	1.07936	0.0484	0.205956	-1.7328	1.05585	0.522135	0.09155	0.315037	-2.02218	1.60159	0.93233	0.0026	0.0460243	-1.71783
ENST00000546625	ENSG00000166046	TCP11L2	0.302062	0.171984	1	1	-1.75634	0.296466	0.217476	1	1	-1.36321	0.609904	0.356641	0.00145	0.0288934	-1.71014
ENST00000536010	ENSG00000107789	MINPP1	1.83189	1.53457	0.52285	0.718608	-1.19375	1.76542	1.41441	0.215	0.472911	-1.24816	1.42751	0.838398	0.00085	0.0184451	-1.70266
ENST00000476370	ENSG00000114423	CBLB	0.195024	0.162549	1	1	-1.19979	0.438474	0.287859	0.02785	0.143065	-1.52323	0.655219	0.386257	0.0015	0.0297366	-1.69633
ENST00000340600	ENSG00000120833	SOCS2	1.84656	0.756112	0.03245	0.156063	-2.44218	1.75873	1.21872	0.0378	0.177827	-1.4431	4.56217	2.69287	5e-05	0.00155566	-1.69417
ENST00000535285	ENSG00000154654	NCAM2	0.797902	1.13595	0.32465	0.557647	1.42367	1.9227	0.55462	0.03715	0.175683	-3.46669	6.09392	3.60333	0.0024	0.0432895	-1.69119
ENST00000309334	ENSG00000150347	ARID5B	0.501334	0.551726	0.69565	0.834744	1.10052	0.923626	1.03596	0.6617	0.820146	1.12162	1.4462	0.857652	0.0022	0.0404362	-1.68623
ENST00000394466	ENSG00000113580	NR3C1	1.58014	1.65824	0.85485	0.925852	1.04943	3.41393	3.21759	0.55995	0.754653	-1.06102	2.45492	1.45934	0.00035	0.00876526	-1.68222
ENST00000567321	ENSG00000140950	KIAA1609	0.38285	0.264584	1	1	-1.44699	0.775572	0.566335	0.07755	0.286852	-1.36946	0.855965	0.509088	0.0028	0.0487906	-1.68137
ENST00000391679	ENSG00000212997	AC023632.1	1.14975	0.943564	0.24675	0.485917	-1.21852	1.12575	1.00851	0.4379	0.666269	-1.11625	1.40562	0.837996	0.00015	0.00420072	-1.67735
ENST00000559290	ENSG00000137831	UACA	1.14473	0.938598	0.38075	0.606548	-1.21961	1.36629	1.27824	0.69605	0.841039	-1.06889	3.09235	1.85119	0.00275	0.0481362	-1.67047
ENST00000527564	ENSG00000254531	AP001816.1.1	3.14613	4.1582	0.0802	0.284149	1.32169	2.87379	2.36448	0.4128	0.646172	-1.2154	8.89179	5.38556	5e-05	0.00155566	-1.65104
ENST00000501164	ENSG00000245080	RP11-320N21.1.1	1.24421	0.908268	0.05055	0.211864	-1.36987	1.15398	1.22674	0.5994	0.780034	1.06305	1.78947	1.08515	5e-05	0.00155566	-1.64905
ENST00000407637	ENSG00000138641	HERC3	0.243852	0.20876	1	1	-1.1681	1.76592	1.09449	0.0176	0.100692	-1.61346	3.03215	1.84857	5e-05	0.00155566	-1.64027
ENST00000527183	ENSG00000109929	SC5DL	1.52419	0.774473	0.05005	0.210454	-1.96803	1.07612	1.47072	0.2679	0.518742	1.36669	2.21088	1.3542	0.0012	0.0246395	-1.63261
ENST00000528880	ENSG00000255398	HCAR3	0.163109	0.0685067	1	1	-2.38092	0.356656	0.255546	1	1	-1.39566	1.15762	0.70953	0.00075	0.0166295	-1.63153
ENST00000562803	ENSG00000169957	ZNF768	6.14872	4.61351	0.0678	0.256424	-1.33277	10.6521	11.8042	0.25385	0.506747	1.10816	7.65551	4.69484	5e-05	0.00155566	-1.63062
ENST00000567518	ENSG00000005194	CIAPIN1	3.07722	4.1004	0.2834	0.520129	1.3325	4.84488	5.22722	0.71955	0.854824	1.07892	6.68245	4.09888	0.0002	0.00540531	-1.63031
ENST00000462906	ENSG00000184203	PPP1R2	0.615541	0.458795	0.21725	0.461506	-1.34165	1.06022	0.984416	0.69955	0.843075	-1.07701	1.26506	0.779763	0.00175	0.0336021	-1.62237
ENST00000383834	ENSG00000206573	RP11-58B17.1.1	1.13421	1.48087	0.32155	0.554228	1.30563	2.82267	1.85225	0.03075	0.153817	-1.52392	2.70928	1.67689	0.0005	0.0118131	-1.61566
ENST00000527246	ENSG00000254440	PBOV1	0.40428	0.550761	0.0769	0.276919	1.36233	1.02641	0.705943	0.0414	0.189343	-1.45395	0.998681	0.618993	0.0009	0.0193134	-1.6134
ENST00000508917	ENSG00000145734	BDP1	3.19944	2.36685	0.0769	0.276919	-1.35177	4.60671	5.19428	0.23185	0.488404	1.12755	4.94115	3.06743	5e-05	0.00155566	-1.61084
ENST00000556510	ENSG00000100441	KHNYN	4.41087	3.36414	0.07695	0.276963	-1.31115	4.97499	4.14342	0.15725	0.407367	-1.2007	7.9592	4.94996	0.00035	0.00876526	-1.60793
ENST00000535612	ENSG00000105676	ARMC6	1.27119	1.43817	0.62575	0.790891	1.13136	1.45517	1.11071	0.53075	0.73516	-1.31012	1.8688	1.16539	0.0014	0.0280706	-1.60359
ENST00000467148	ENSG00000130589	RP4-697K14.7.1	0.653767	0.732826	0.34785	0.578196	1.12093	1.33131	1.09863	0.0185	0.104608	-1.21179	0.904708	0.564485	5e-05	0.00155566	-1.60272
ENST00000528823	ENSG00000019144	PHLDB1	0.16963	0.0735969	1	1	-2.30486	0.250317	0.131256	1	1	-1.90709	1.04985	0.655506	5e-05	0.00155566	-1.60158
ENST00000513559	ENSG00000164073	MFSD8	3.54027	4.11868	0.194	0.438107	1.16338	3.29008	3.22017	0.88065	0.94239	-1.02171	4.58669	2.88329	0.00155	0.0304986	-1.59078
ENST00000391770	ENSG00000179820	MYADM	0.133047	0.281864	1	1	2.11852	1.29854	0.714086	0.0168	0.0971872	-1.81846	1.6896	1.06253	5e-05	0.00155566	-1.59017
ENST00000375107	ENSG00000204310	AGPAT1	1.29436	0.83709	0.16025	0.400411	-1.54627	2.59891	2.94741	0.5039	0.715986	1.13409	2.41652	1.52664	5e-05	0.00155566	-1.5829
ENST00000545712	ENSG00000139428	MMAB	0.693321	0.383278	0.0105	0.0658955	-1.80892	0.696777	0.576602	0.385	0.624613	-1.20842	0.875917	0.554347	0.00245	0.0439455	-1.58009
ENST00000358293	ENSG00000196227	C20orf177	2.00493	1.42346	0.18485	0.428058	-1.40849	5.20522	3.72994	0.0339	0.16466	-1.39552	3.49027	2.2116	0.0012	0.0246395	-1.57817
ENST00000263511	ENSG00000080947	CROCCP3	0.353717	0.469888	0.02925	0.144829	1.32843	0.862781	0.843019	0.78455	0.8914	-1.02344	0.565147	0.358791	0.00025	0.00657295	-1.57514
ENST00000376918	ENSG00000161671	C19orf63	0.799744	1.05273	0.3553	0.584413	1.31633	2.78908	2.86481	0.84925	0.926621	1.02715	2.52418	1.60885	0.0015	0.0297366	-1.56894
ENST00000239223	ENSG00000120129	DUSP1	8.05952	5.62092	0.01855	0.102777	-1.43384	13.2792	16.2674	0.0434	0.195848	1.22503	10.8961	6.94909	0.0016	0.0313336	-1.56798
ENST00000368873	ENSG00000143393	PI4KB	1.27089	1.60915	0.57135	0.753024	1.26616	5.00073	4.47542	0.7128	0.850547	-1.11738	7.43081	4.75922	0.0001	0.00290711	-1.56135
ENST00000430012	ENSG00000105204	DYRK1B	1.16939	0.878215	0.13965	0.375249	-1.33156	1.27977	1.08499	0.325	0.57207	-1.17952	2.19689	1.4137	0.0002	0.00540531	-1.55401
ENST00000377893	ENSG00000158292	GPR153	1.15312	0.963611	0.04055	0.182323	-1.19667	2.09821	1.84328	0.02645	0.137507	-1.1383	1.11934	0.720418	5e-05	0.00155566	-1.55374
ENST00000484822	ENSG00000186350	RXRA	0.848095	0.659575	0.02525	0.129742	-1.28582	1.63511	1.63368	0.9926	0.993632	-1.00087	1.50627	0.969959	5e-05	0.00155566	-1.55293
ENST00000548657	ENSG00000135480	KRT7	7.77208	6.84351	0.29105	0.527267	-1.13569	10.5481	8.90341	0.0832	0.299085	-1.18473	8.17876	5.26892	0.0002	0.00540531	-1.55227
ENST00000432307	ENSG00000225031	EIF4BP7	0.534356	0.273102	0.01015	0.0640741	-1.95662	0.434297	0.319854	0.1459	0.392961	-1.3578	0.999387	0.644527	0.00265	0.0466957	-1.55057
ENST00000433898	ENSG00000119013	NDUFB3	20.8634	31.04	0.02965	0.146316	1.48777	30.1893	22.6722	0.0565	0.234415	-1.33155	28.2141	18.2219	5e-05	0.00155566	-1.54836
ENST00000342697	ENSG00000164938	TP53INP1	5.57769	4.94088	0.27745	0.513902	-1.12889	6.59404	6.00913	0.37605	0.616717	-1.09734	10.834	7.00018	5e-05	0.00155566	-1.54767
ENST00000262975	ENSG00000101040	ZMYND8	1.02084	1.39672	0.12875	0.361066	1.36821	2.17738	1.39934	0.0095	0.061625	-1.556	2.46534	1.59357	5e-05	0.00155566	-1.54706
ENST00000543378	ENSG00000185158	LRRC37B	0.935013	0.607223	0.40065	0.623501	-1.53982	0.630792	0.607909	0.88305	0.943774	-1.03764	1.33069	0.860409	0.00055	0.0127964	-1.54658
ENST00000342784	ENSG00000105137	SYDE1	0.360518	0.198332	1	1	-1.81774	0.492092	0.290284	0.0012	0.0107603	-1.69521	0.665344	0.430506	0.001	0.0211311	-1.54549
ENST00000358064	ENSG00000197837	HIST4H4	2.52765	1.69278	0.01865	0.103142	-1.49319	1.11008	1.1764	0.69395	0.839999	1.05974	3.33227	2.15862	5e-05	0.00155566	-1.54371
ENST00000543439	ENSG00000134759	ELP2	32.8352	31.8678	0.76235	0.874425	-1.03035	25.9391	20.7172	0.08525	0.30295	-1.25206	18.9835	12.3566	0.00025	0.00657295	-1.5363
ENST00000313766	ENSG00000177706	FAM20C	0.648466	0.50479	0.2706	0.507221	-1.28463	1.86073	1.8141	0.8013	0.900417	-1.02571	1.60952	1.05167	0.00105	0.0220432	-1.53044
ENST00000302078	ENSG00000171566	PLRG1	4.5304	5.88791	0.37295	0.600086	1.29965	6.03061	5.37376	0.58245	0.769882	-1.12223	6.31364	4.13692	0.00235	0.0425862	-1.52617
ENST00000436083	ENSG00000196917	HCAR1	0.463473	0.187017	1	1	-2.47823	1.48	1.12856	0.05635	0.234037	-1.31141	6.12527	4.01619	5e-05	0.00155566	-1.52514
ENST00000501937	ENSG00000245060	CTC-205M6.2.1	3.51792	3.45036	0.82655	0.910534	-1.01958	4.52751	4.46105	0.8618	0.932877	-1.0149	4.12088	2.70584	0.00125	0.0254679	-1.52296
ENST00000355992	ENSG00000157349	DDX19B	4.38253	3.63232	0.1967	0.440896	-1.20654	4.70951	4.55892	0.86285	0.93337	-1.03303	6.1932	4.07479	5e-05	0.00155566	-1.51988
ENST00000321949	ENSG00000105662	CRTC1	0.194377	0.290785	1	1	1.49598	0.145779	0.398027	0.00015	0.00167007	2.73034	0.511961	0.338244	0.00035	0.00876526	-1.51358
ENST00000311015	ENSG00000172687	ZNF738	0.782147	0.381904	0.04805	0.204823	-2.04802	1.4	1.07893	0.08865	0.309556	-1.29759	1.30243	0.864276	0.0026	0.0460243	-1.50696
ENST00000531862	ENSG00000019144	PHLDB1	0.232358	0.195714	1	1	-1.18723	0.318249	0.236812	1	1	-1.34389	1.26619	0.841089	0.0006	0.0137611	-1.50542
ENST00000537637	ENSG00000178719	GRINA	17.9066	11.5027	0.01365	0.081104	-1.55672	19.4874	15.5419	0.16855	0.421311	-1.25386	17.6602	11.7331	5e-05	0.00155566	-1.50516
ENST00000380834	ENSG00000138092	CENPO	2.54836	2.13751	0.4869	0.691492	-1.19221	2.14765	2.10877	0.9287	0.96671	-1.01843	2.78086	1.85018	5e-05	0.00155566	-1.50303
ENST00000309446	ENSG00000118263	KLF7	0.160448	0.135035	1	1	-1.1882	0.280477	0.218043	1	1	-1.28633	0.870156	0.579237	5e-05	0.00155566	-1.50224
ENST00000379433	ENSG00000111859	NEDD9	0.258319	0.145814	1	1	-1.77157	0.717458	0.722443	0.94845	0.975224	1.00695	1.09918	0.73334	0.0023	0.04185	-1.49887
ENST00000450419	ENSG00000213047	DENND1B	1.14291	0.386891	0.32365	0.556486	-2.9541	1.68472	1.85844	0.78285	0.890553	1.10312	3.27324	2.19121	0.0025	0.0446629	-1.4938
ENST00000402203	ENSG00000100354	TNRC6B	0.811527	0.784144	0.87315	0.935648	-1.03492	0.583841	0.915381	0.02195	0.119039	1.56786	1.33979	0.897988	0.0016	0.0313336	-1.492
ENST00000393457	ENSG00000158636	C11orf30	0.77457	0.815068	0.8129	0.903466	1.05228	1.41701	1.08917	0.13505	0.378287	-1.301	1.5149	1.01772	0.0011	0.0229187	-1.48852
ENST00000255476	ENSG00000133111	RFXAP	1.58088	1.5415	0.8093	0.901429	-1.02554	1.41459	1.19466	0.0832	0.299085	-1.18409	1.80171	1.21051	5e-05	0.00155566	-1.48838
ENST00000552861	ENSG00000120798	NR2C1	2.22348	2.2429	0.94865	0.974132	1.00874	1.83223	1.91749	0.7851	0.891651	1.04653	3.1603	2.12383	0.00075	0.0166295	-1.48802
ENST00000224950	ENSG00000107960	OBFC1	4.25326	5.30953	0.2929	0.528999	1.24834	7.36413	6.22731	0.1462	0.39329	-1.18255	8.88676	5.9842	0.0005	0.0118131	-1.48504
ENST00000367651	ENSG00000164442	CITED2	22.7001	23.7312	0.1395	0.375123	1.04542	27.2129	28.5132	0.26105	0.512815	1.04779	44.9121	30.2937	5e-05	0.00155566	-1.48256
ENST00000537494	ENSG00000204323	C17orf109	0.500557	0.334244	0.1201	0.350187	-1.49758	1.919	1.66888	0.06875	0.265883	-1.14987	0.947952	0.641998	0.0011	0.0229187	-1.47657
ENST00000240101	ENSG00000120875	DUSP4	0.649573	0.69512	0.6958	0.834866	1.07012	2.19776	1.74939	0.0336	0.163615	-1.2563	2.18001	1.47983	5e-05	0.00155566	-1.47315
ENST00000388890	ENSG00000028310	BRD9	1.956	0.395195	0.05885	0.234684	-4.94946	2.64757	3.60541	0.4359	0.664548	1.36178	3.84874	2.61463	0.0001	0.00290711	-1.472
ENST00000370371	ENSG00000101191	DIDO1	3.06892	1.4169	0.13825	0.373342	-2.16594	10.9063	13.6972	0.3023	0.551396	1.2559	8.26065	5.64264	5e-05	0.00155566	-1.46397
ENST00000398594	ENSG00000254122	PCDHGB7	0.349336	0.396644	1	1	1.13542	0.685692	0.541667	0.10255	0.334102	-1.26589	0.791305	0.541649	0.00135	0.027266	-1.46092
ENST00000505001	ENSG00000215156	RP11-1023L17.2.1	0.770259	0.685556	0.4664	0.675218	-1.12355	1.43653	1.24267	0.2225	0.480255	-1.156	1.68655	1.15532	5e-05	0.00155566	-1.45981
ENST00000476180	ENSG00000092203	TOX4	1.29731	1.07627	0.2854	0.521864	-1.20537	1.47686	1.33889	0.38225	0.622097	-1.10304	1.86079	1.27539	5e-05	0.00155566	-1.45899
ENST00000339464	ENSG00000188064	WNT7B	0.714037	0.8008	0.30615	0.541152	1.12151	1.35754	1.17509	0.06595	0.258931	-1.15526	1.06866	0.733135	5e-05	0.00155566	-1.45765
ENST00000546964	ENSG00000152556	PFKM	1.11968	1.03546	0.6922	0.832896	-1.08134	0.686912	0.651338	0.8195	0.910664	-1.05462	1.78338	1.22362	0.0011	0.0229187	-1.45747
ENST00000523288	ENSG00000153310	FAM49B	3.53179	3.12674	0.1336	0.366869	-1.12954	5.16195	4.62206	0.11525	0.351757	-1.11681	4.46182	3.06471	5e-05	0.00155566	-1.45587
ENST00000418908	ENSG00000128641	MYO1B	23.5265	18.6214	0.57055	0.752606	-1.26341	28.524	20.0143	0.0365	0.173572	-1.42518	37.5128	25.8052	0.0026	0.0460243	-1.45369
ENST00000480319	ENSG00000183506	PI4KAP2	0.475197	0.441183	0.61935	0.78657	-1.0771	0.782746	0.754376	0.73965	0.86625	-1.03761	0.951478	0.654571	0.00045	0.0107944	-1.45359
ENST00000380087	ENSG00000102054	RBBP7	5.44705	6.93382	0.40955	0.63043	1.27295	5.50617	6.39433	0.471	0.691384	1.1613	11.134	7.67282	0.0007	0.0156888	-1.4511
ENST00000381227	ENSG00000047315	POLR2B	7.88568	7.77345	0.9195	0.959576	-1.01444	6.86676	8.14189	0.3655	0.607514	1.1857	9.92484	6.84933	5e-05	0.00155566	-1.44902
ENST00000557255	ENSG00000073712	FERMT2	0.756256	0.617165	0.1218	0.351874	-1.22537	0.763336	0.603293	0.0324	0.159622	-1.26528	1.4957	1.03398	5e-05	0.00155566	-1.44655
ENST00000303061	ENSG00000168597	C17orf65	1.35953	1.10776	0.07325	0.268396	-1.22728	1.39993	1.43659	0.7893	0.893479	1.02619	1.56498	1.08437	0.0007	0.0156888	-1.44321
ENST00000376406	ENSG00000137337	MDC1	0.565013	0.474931	0.14475	0.381753	-1.18967	0.904642	0.711591	0.0114	0.0714563	-1.27129	1.07465	0.745074	0.00225	0.0411337	-1.44234
ENST00000264868	ENSG00000091490	SEL1L3	3.38753	2.85999	0.1198	0.349867	-1.18446	1.60333	0.789241	0.02525	0.132725	-2.03148	1.90753	1.32969	5e-05	0.00155566	-1.43457
ENST00000322563	ENSG00000085741	WNT11	0.928102	0.753618	0.1562	0.395671	-1.23153	0.587076	0.490447	0.31665	0.564302	-1.19702	2.74241	1.91248	5e-05	0.00155566	-1.43396
ENST00000377918	ENSG00000118946	PCDH17	0.238036	0.215973	1	1	-1.10215	0.349921	0.246506	1	1	-1.41952	3.96813	2.76877	5e-05	0.00155566	-1.43317
ENST00000534234	ENSG00000129083	COPB1	5.25038	5.62706	0.558	0.744024	1.07175	5.55402	4.76444	0.28295	0.533682	-1.16572	6.58292	4.59596	0.00015	0.00420072	-1.43233
ENST00000548573	ENSG00000066117	SMARCD1	3.36276	2.48556	0.21565	0.459968	-1.35292	4.09749	3.6483	0.277	0.527798	-1.12312	4.81216	3.3743	0.00025	0.00657295	-1.42612
ENST00000435064	ENSG00000127054	CPSF3L	3.17748	3.79779	0.3142	0.547984	1.19522	5.24213	6.13066	0.1267	0.366548	1.1695	9.86339	6.92469	5e-05	0.00155566	-1.42438
ENST00000319592	ENSG00000163694	RBM47	5.47771	4.63261	0.1267	0.358167	-1.18242	4.01329	4.97593	0.0469	0.206733	1.23986	6.13376	4.31151	0.0001	0.00290711	-1.42265
ENST00000368848	ENSG00000143367	TUFT1	5.92487	3.0678	0.0802	0.284149	-1.93131	11.2982	13.3901	0.09825	0.326657	1.18515	9.69291	6.81944	5e-05	0.00155566	-1.42136
ENST00000402693	ENSG00000181588	MEX3D	4.27361	4.45968	0.6666	0.816898	1.04354	4.88509	4.54557	0.3746	0.615557	-1.07469	4.59139	3.23393	0.00125	0.0254679	-1.41976
ENST00000561024	ENSG00000073417	PDE8A	0.654674	0.495316	0.28795	0.524235	-1.32173	1.63055	0.936381	0.0206	0.113597	-1.74133	2.42982	1.71332	0.002	0.0374361	-1.4182
ENST00000570148	ENSG00000260495	RP11-55K13.1.1	0.834758	0.653628	0.06135	0.241214	-1.27711	0.972779	0.754033	0.0245	0.129399	-1.2901	1.23624	0.872943	0.0005	0.0118131	-1.41617
ENST00000378181	ENSG00000105388	CEACAM5	0.600749	0.402848	0.23105	0.47273	-1.49125	0.222692	0.258704	1	1	1.16171	2.31755	1.63658	0.0017	0.0328158	-1.4161
ENST00000310771	ENSG00000121716	PILRB	2.90165	2.83887	0.80185	0.89688	-1.02212	5.53041	6.74237	0.0379	0.178143	1.21914	3.46838	2.4587	5e-05	0.00155566	-1.41065
ENST00000481831	ENSG00000132716	DCAF8	2.93713	2.71595	0.42205	0.640229	-1.08144	2.92184	2.30872	0.04005	0.18507	-1.26557	3.7454	2.65542	0.0014	0.0280706	-1.41047
ENST00000507981	ENSG00000249626	RP11-496H1.1.1	1.05498	0.958117	0.52765	0.721927	-1.1011	1.90374	1.43023	0.0104	0.066402	-1.33107	2.15192	1.526	0.00115	0.0238406	-1.41017
ENST00000526537	ENSG00000019144	PHLDB1	0.402415	0.188445	1	1	-2.13545	0.481901	0.344412	0.2094	0.467732	-1.3992	2.76912	1.96868	0.00015	0.00420072	-1.40659
ENST00000334801	ENSG00000186174	BCL9L	0.442042	0.53088	0.1079	0.333253	1.20097	0.956296	1.03015	0.25805	0.510183	1.07723	1.23645	0.880225	5e-05	0.00155566	-1.4047
ENST00000476030	ENSG00000198408	MGEA5	3.92539	3.0789	0.015	0.0874193	-1.27493	5.26576	4.57364	0.07115	0.271643	-1.15133	4.51596	3.21536	0.00085	0.0184451	-1.4045
ENST00000426128	ENSG00000135241	PNPLA8	0.780207	0.555864	0.0516	0.214656	-1.40359	1.74166	1.48127	0.2438	0.49829	-1.17578	1.16471	0.830716	0.00205	0.0381505	-1.40206
ENST00000482151	ENSG00000168280	KIF5C	0.428193	0.518218	0.45535	0.667123	1.21024	1.03329	0.74754	0.3645	0.606934	-1.38226	4.89337	3.49507	0.0003	0.00770257	-1.40008
ENST00000522525	ENSG00000206573	RP11-58B17.1.1	7.95516	7.60855	0.60085	0.773886	-1.04556	10.296	11.8271	0.1891	0.445645	1.14871	10.4593	7.47224	0.00195	0.0366183	-1.39975
ENST00000345122	ENSG00000100852	ARHGAP5	1.43468	1.36845	0.9118	0.955669	-1.04839	2.31729	1.96513	0.2283	0.485347	-1.17921	4.35229	3.11257	0.0004	0.00980997	-1.3983
ENST00000555053	ENSG00000100813	ACIN1	4.37123	5.24886	0.23175	0.473202	1.20078	5.08399	5.68124	0.5354	0.738412	1.11748	6.89367	4.93821	5e-05	0.00155566	-1.39599
ENST00000563030	ENSG00000067836	ROGDI	1.50455	1.06763	0.01085	0.0675401	-1.40924	3.27107	2.36235	0.0144	0.0862814	-1.38467	3.16123	2.26749	0.001	0.0211311	-1.39415
ENST00000370094	ENSG00000198408	MGEA5	4.36792	4.8685	0.28545	0.521918	1.1146	7.02649	6.70729	0.55665	0.752602	-1.04759	6.13004	4.39881	5e-05	0.00155566	-1.39357
ENST00000264501	ENSG00000138688	KIAA1109	2.57317	2.69932	0.3929	0.616569	1.04903	3.1264	2.70276	0.02685	0.139053	-1.15674	3.60522	2.5939	5e-05	0.00155566	-1.38989
ENST00000426808	ENSG00000156976	EIF4A2	21.0494	5.66943	0.13965	0.375249	-3.71278	26.8342	26.416	0.8437	0.92347	-1.01583	27.3799	19.7005	5e-05	0.00155566	-1.38981
ENST00000534230	ENSG00000109929	SC5DL	2.82285	3.22104	0.6425	0.802151	1.14106	3.36904	2.73958	0.2521	0.505552	-1.22977	5.76508	4.15276	0.0026	0.0460243	-1.38825
ENST00000445369	ENSG00000213937	CLDN9	0.302601	0.383111	1	1	1.26606	0.281144	0.239791	1	1	-1.17245	5.71529	4.12068	5e-05	0.00155566	-1.38698
ENST00000482325	ENSG00000135968	GCC2	2.35418	2.52899	0.6881	0.830137	1.07426	3.4583	3.24375	0.6508	0.813173	-1.06615	4.56706	3.2933	0.0006	0.0137611	-1.38677
ENST00000518287	ENSG00000140396	NCOA2	0.977207	1.69464	0.0777	0.278532	1.73416	1.28412	1.01496	0.01685	0.097382	-1.2652	1.15345	0.833181	0.00095	0.0202515	-1.3844
ENST00000493260	ENSG00000105443	CYTH2	0.896724	0.713499	0.074	0.270354	-1.2568	1.70581	1.42704	0.0164	0.0953261	-1.19535	1.33559	0.964909	0.00205	0.0381505	-1.38417
ENST00000357409	ENSG00000197969	VPS13A	2.97768	2.66307	0.07515	0.272812	-1.11814	2.93725	2.95981	0.91425	0.959891	1.00768	3.45933	2.50633	5e-05	0.00155566	-1.38024
ENST00000530689	ENSG00000149273	RPS3	141.309	203.298	0.1397	0.375249	1.43868	169.097	137.187	0.0591	0.241227	-1.2326	251.562	182.289	0.0001	0.00290711	-1.38001
ENST00000533402	ENSG00000159176	CSRP1	2.00226	1.49722	0.01205	0.0734897	-1.33731	1.94659	2.28349	0.0139	0.0840111	1.17307	1.79733	1.30246	5e-05	0.00155566	-1.37995
ENST00000532881	ENSG00000172830	SSH3	2.09196	1.39197	0.0145	0.0851224	-1.50288	4.25023	2.81474	0.01365	0.0827768	-1.50999	2.34903	1.70892	0.0027	0.047404	-1.37457
ENST00000497374	ENSG00000196542	SPTSSB	35.2957	31.4952	0.81675	0.905203	-1.12067	44.9272	28.4468	0.0246	0.129869	-1.57934	41.0327	29.8742	0.0003	0.00770257	-1.37352
ENST00000307968	ENSG00000217128	FNIP1	7.06098	6.9358	0.8129	0.903466	-1.01805	7.67043	7.62563	0.91645	0.960831	-1.00588	9.76711	7.11368	5e-05	0.00155566	-1.373
ENST00000319921	ENSG00000173821	RNF213	1.67722	0.912123	0.04995	0.210136	-1.83881	1.63613	1.55685	0.60625	0.785011	-1.05092	1.33397	0.972623	0.0021	0.0388691	-1.37152
ENST00000530028	ENSG00000255302	EID1	6.25612	8.73592	0.031	0.151166	1.39638	9.1503	10.7849	0.01735	0.0996156	1.17864	9.64881	7.06647	5e-05	0.00155566	-1.36544
ENST00000361157	ENSG00000126709	IFI6	210.093	202.546	0.18	0.422686	-1.03726	28.32	30.3602	0.22245	0.480199	1.07204	38.1606	28.0318	5e-05	0.00155566	-1.36133
ENST00000279247	ENSG00000014216	CAPN1	6.99867	5.82589	0.15735	0.39706	-1.2013	12.3741	15.5176	0.0582	0.238861	1.25404	18.519	13.6406	5e-05	0.00155566	-1.35764
ENST00000539997	ENSG00000013392	RWDD2A	2.93594	2.30263	0.10365	0.327257	-1.27504	2.50078	2.30013	0.36895	0.61051	-1.08723	3.4865	2.5725	0.0005	0.0118131	-1.3553
ENST00000560311	ENSG00000213928	IRF9	38.2186	33.0061	0.0652	0.250513	-1.15793	12.8937	13.253	0.74335	0.868333	1.02787	19.3835	14.307	0.0005	0.0118131	-1.35482
ENST00000483859	ENSG00000112701	SENP6	8.92357	9.87617	0.43515	0.650286	1.10675	10.2372	9.53637	0.5343	0.737594	-1.07349	10.6167	7.84002	0.0009	0.0193134	-1.35417
ENST00000533173	ENSG00000187954	CYHR1	1.58282	1.53815	0.73395	0.857428	-1.02904	1.77301	1.55707	0.03985	0.184417	-1.13868	1.81997	1.34538	0.0001	0.00290711	-1.35275
ENST00000452142	ENSG00000110934	BIN2	0.153625	2.86337e-05	1	1	-5365.14	0.0405945	3.81792e-05	1	1	-1063.28	1.66437	1.23126	0.0022	0.0404362	-1.35176
ENST00000419004	ENSG00000089006	SNX5	13.6634	7.3016	0.3453	0.576041	-1.8713	13.3286	12.8215	0.7785	0.888315	-1.03955	17.4803	12.941	0.001	0.0211311	-1.35076
ENST00000569046	ENSG00000259781	RP11-673C5.1.1	24.3464	23.048	0.36435	0.592529	-1.05633	19.8161	18.9862	0.49435	0.709002	-1.04371	28.4442	21.0694	5e-05	0.00155566	-1.35003
ENST00000559471	ENSG00000138593	SECISBP2L	4.31944	4.20317	0.73735	0.859312	-1.02766	5.13012	4.19392	0.09665	0.323973	-1.22323	4.22602	3.13138	5e-05	0.00155566	-1.34957
ENST00000369850	ENSG00000196924	FLNA	12.6583	12.5838	0.94595	0.972984	-1.00592	34.2322	35.1766	0.6789	0.83102	1.02759	44.1268	32.7177	0.00045	0.0107944	-1.34871
ENST00000358290	ENSG00000198189	HSD17B11	2.93988	3.22229	0.32935	0.561837	1.09606	3.83095	3.5185	0.3068	0.555285	-1.0888	4.10547	3.04847	0.0011	0.0229187	-1.34673
ENST00000415414	ENSG00000230124	RP5-1180C10.2.1	1.53856	1.3041	0.1963	0.440383	-1.17979	2.51991	2.51338	0.968	0.982608	-1.0026	1.98342	1.47451	0.00065	0.0147447	-1.34514
ENST00000456758	ENSG00000164828	SUN1	6.56528	7.26139	0.5962	0.771256	1.10603	6.55286	5.96759	0.523	0.729693	-1.09808	7.28994	5.42214	5e-05	0.00155566	-1.34448
ENST00000565250	ENSG00000167965	MLST8	6.55502	5.47791	0.15545	0.394802	-1.19663	3.67285	4.42669	0.2882	0.538731	1.20525	8.4989	6.33859	0.0018	0.0343349	-1.34082
ENST00000295101	ENSG00000162989	KCNJ3	0.713035	0.640191	0.28815	0.524377	-1.11379	1.39069	1.42117	0.778	0.887965	1.02192	8.94667	6.69563	5e-05	0.00155566	-1.33619
ENST00000374385	ENSG00000101019	UQCC	5.1032	4.80254	0.7687	0.878322	-1.06261	1.95465	4.76891	0.02275	0.122333	2.43976	5.9128	4.43342	0.00195	0.0366183	-1.33369
ENST00000448494	ENSG00000232931	LINC00342	1.22808	1.50854	0.0472	0.202575	1.22838	1.17008	1.11664	0.65985	0.818822	-1.04786	1.89906	1.42656	0.0005	0.0118131	-1.33121
ENST00000344686	ENSG00000006062	MAP3K14	1.41441	1.16172	0.0132	0.0789132	-1.21751	2.72451	2.46054	0.03775	0.177675	-1.10728	2.3979	1.80224	5e-05	0.00155566	-1.33051
ENST00000293443	ENSG00000161682	FAM171A2	1.10008	1.08407	0.8723	0.935126	-1.01477	0.907306	1.13534	0.01735	0.0996156	1.25133	1.32025	0.995971	0.00175	0.0336021	-1.32559
ENST00000271651	ENSG00000143387	CTSK	3.80403	3.29665	0.0625	0.243983	-1.15391	3.46113	2.69756	0.00855	0.0566135	-1.28306	3.24967	2.45173	0.0005	0.0118131	-1.32546
ENST00000267569	ENSG00000140044	JDP2	5.61474	4.98967	0.2768	0.513271	-1.12527	5.41168	5.37295	0.92975	0.967212	-1.00721	9.6761	7.30687	5e-05	0.00155566	-1.32425
ENST00000329713	ENSG00000183496	MEX3B	1.12328	0.708963	0.01315	0.0786966	-1.5844	0.930032	0.851138	0.6164	0.791251	-1.09269	2.24558	1.6965	0.0026	0.0460243	-1.32366
ENST00000558952	ENSG00000245694	CRNDE	8.48569	5.98494	0.0151	0.0878727	-1.41784	9.57383	6.8483	0.02335	0.124816	-1.39799	9.76119	7.37725	0.00275	0.0481362	-1.32315
ENST00000439189	ENSG00000236552	RPL13AP5	8.39517	9.16898	0.3185	0.551545	1.09217	11.4952	10.6101	0.27505	0.525711	-1.08343	19.203	14.5201	5e-05	0.00155566	-1.32252
ENST00000393017	ENSG00000068097	HEATR6	4.17432	3.16404	0.09585	0.314819	-1.3193	5.36902	5.57517	0.7101	0.848871	1.0384	5.28558	4.00132	0.00145	0.0288934	-1.32096
ENST00000528268	ENSG00000174501	ANKRD36C	3.72263	3.30044	0.34985	0.579853	-1.12792	2.6491	3.18547	0.10715	0.340971	1.20247	4.96669	3.76278	0.002	0.0374361	-1.31995
ENST00000296135	ENSG00000163818	LZTFL1	1.37983	1.04694	0.0145	0.0851224	-1.31796	1.66954	1.95888	0.03335	0.16281	1.17331	1.68798	1.28118	0.0004	0.00980997	-1.31752
ENST00000435644	ENSG00000023287	RB1CC1	7.38644	7.60939	0.7918	0.891199	1.03018	7.37627	8.2879	0.4002	0.636722	1.12359	13.0595	9.91319	0.0001	0.00290711	-1.31739
ENST00000352966	ENSG00000171033	PKIA	4.48866	3.54941	0.09095	0.305074	-1.26462	2.13622	1.98988	0.63415	0.802162	-1.07354	14.8345	11.2734	5e-05	0.00155566	-1.31588
ENST00000424649	ENSG00000089159	PXN	5.32589	5.1003	0.68025	0.825584	-1.04423	9.67099	9.09234	0.20885	0.467221	-1.06364	12.0346	9.19719	0.0003	0.00770257	-1.30851
ENST00000539577	ENSG00000211455	STK38L	6.91923	4.77752	0.03475	0.163937	-1.44829	4.9256	3.99561	0.08905	0.310245	-1.23275	10.3262	7.90135	0.0006	0.0137611	-1.30689
ENST00000541767	ENSG00000083123	BCKDHB	6.00153	5.5102	0.4489	0.662123	-1.08917	6.84526	6.84477	0.9931	0.993983	-1.00007	8.52903	6.54579	0.00065	0.0147447	-1.30298
ENST00000470268	ENSG00000115524	SF3B1	10.06	6.83063	0.1542	0.393706	-1.47279	12.9483	12.9852	0.97385	0.984609	1.00285	11.4802	8.83598	0.0001	0.00290711	-1.29926
ENST00000424337	ENSG00000006704	GTF2IRD1	4.57762	4.4866	0.79745	0.894428	-1.02029	4.29257	4.4059	0.66575	0.822436	1.0264	3.12916	2.40899	0.001	0.0211311	-1.29895
ENST00000409134	ENSG00000164904	ALDH7A1	0.55992	0.576498	0.8204	0.907041	1.02961	1.15602	1.02605	0.1944	0.451624	-1.12667	1.55483	1.19888	0.0024	0.0432895	-1.2969
ENST00000337080	ENSG00000167685	ZNF444	2.3382	2.28232	0.78275	0.885994	-1.02448	2.99691	3.55843	0.0109	0.069011	1.18737	2.97293	2.29381	0.00085	0.0184451	-1.29607
ENST00000395839	ENSG00000170315	UBB	145.512	168.384	0.14855	0.386218	1.15718	165.423	151.142	0.236	0.491833	-1.09448	161.025	124.289	5e-05	0.00155566	-1.29557
ENST00000297261	ENSG00000164690	SHH	0.199344	0.127277	1	1	-1.56623	0.422446	0.496979	0.16645	0.418888	1.17643	0.970989	1.26165	0.0005	0.0118131	1.29934
ENST00000449606	ENSG00000103356	EARS2	7.31691	7.80824	0.4717	0.679317	1.06715	10.669	11.4346	0.08925	0.310597	1.07176	7.28987	9.47774	5e-05	0.00155566	1.30012
ENST00000497322	ENSG00000197958	RPL12	7.64586	11.827	0.29985	0.535629	1.54685	14.3256	15.6387	0.27435	0.525097	1.09166	6.70704	8.75033	0.00085	0.0184451	1.30465
ENST00000514842	ENSG00000163682	RPL9	3.37953	5.63071	0.2823	0.518943	1.66612	4.49375	5.15561	0.19565	0.452864	1.14729	4.00169	5.22332	0.0018	0.0343349	1.30528
ENST00000375208	ENSG00000127463	KIAA0090	2.70098	1.92258	0.01285	0.0773782	-1.40487	4.12469	4.14264	0.95765	0.978712	1.00435	3.16543	4.13469	0.00285	0.049528	1.3062
ENST00000473909	ENSG00000169251	NMD3	50.2324	77.0597	0.07105	0.26324	1.53406	86.2892	75.8827	0.04975	0.215178	-1.13714	52.4783	68.5647	5e-05	0.00155566	1.30654
ENST00000496484	ENSG00000131368	MRPS25	8.50771	9.85504	0.1905	0.434282	1.15837	10.4816	10.4323	0.9576	0.978711	-1.00472	7.22506	9.44078	0.001	0.0211311	1.30667
ENST00000388778	ENSG00000164934	DCAF13	79.7295	82.8304	0.69365	0.833608	1.03889	78.0743	73.7847	0.42685	0.657403	-1.05814	64.9579	85.0314	0.00025	0.00657295	1.30902
ENST00000451813	ENSG00000100991	TRPC4AP	4.32101	3.78777	0.4952	0.697771	-1.14078	8.18791	8.30363	0.8331	0.917744	1.01413	5.19493	6.8086	0.0001	0.00290711	1.31062
ENST00000291576	ENSG00000241945	PWP2	7.86801	8.72856	0.8854	0.941617	1.10937	13.3419	17.2694	0.5947	0.776866	1.29437	9.17236	12.0348	0.0006	0.0137611	1.31208
ENST00000504696	ENSG00000153037	SRP19	38.7312	33.9505	0.23055	0.47242	-1.14081	66.1359	55.636	0.02035	0.11251	-1.18872	39.9941	52.487	5e-05	0.00155566	1.31237
ENST00000429205	ENSG00000161956	SENP3	12.7645	12.8249	0.9499	0.974599	1.00473	12.1231	13.3992	0.0198	0.110214	1.10526	9.71712	12.7742	5e-05	0.00155566	1.31461
ENST00000482299	ENSG00000189043	NDUFA4	35.9086	49.2982	0.01295	0.0777801	1.37288	35.2013	37.7422	0.4209	0.652534	1.07218	22.8901	30.1845	0.0004	0.00980997	1.31867
ENST00000494484	ENSG00000196262	PPIA	9.2264	12.0521	0.29255	0.528756	1.30627	12.62	13.78	0.2031	0.461012	1.09192	6.48147	8.56064	5e-05	0.00155566	1.32079
ENST00000305364	ENSG00000104228	TRIM35	2.80904	2.90183	0.66475	0.815972	1.03303	3.74385	4.21837	0.01095	0.0692247	1.12675	2.53407	3.35257	5e-05	0.00155566	1.323
ENST00000553412	ENSG00000258890	CEP95	8.92927	8.10413	0.72825	0.854162	-1.10182	13.2553	12.6314	0.59125	0.775279	-1.04939	8.62469	11.418	5e-05	0.00155566	1.32388
ENST00000285896	ENSG00000155508	CNOT8	18.1235	15.5498	0.0274	0.137884	-1.16551	17.8893	19.4006	0.01355	0.082321	1.08448	21.3749	28.3832	5e-05	0.00155566	1.32787
ENST00000552314	ENSG00000229117	RPL41	19.2814	22.6336	0.7443	0.863383	1.17386	24.513	24.7981	0.9042	0.954411	1.01163	19.9517	26.5265	0.00185	0.035104	1.32953
ENST00000409920	ENSG00000196975	ANXA4	13.6025	14.1688	0.6651	0.816226	1.04163	10.2097	10.767	0.66035	0.819187	1.05459	11.7703	15.7177	0.0003	0.00770257	1.33537
ENST00000476217	ENSG00000114850	SSR3	21.8646	14.8226	0.12955	0.362105	-1.47508	10.0931	14.9753	0.1856	0.441688	1.48372	14.0331	18.7463	0.00125	0.0254679	1.33586
ENST00000371725	ENSG00000165689	SDCCAG3	5.88405	6.03903	0.84395	0.91966	1.02634	4.75393	7.31531	0.1135	0.349952	1.53879	4.24052	5.67613	0.0004	0.00980997	1.33855
ENST00000442067	ENSG00000234741	GAS5	20.7008	27.2034	0.1081	0.33359	1.31413	31.7346	31.9699	0.90105	0.953008	1.00742	21.6088	28.936	5e-05	0.00155566	1.33908
ENST00000564190	ENSG00000174197	MGA	2.54013	2.11865	0.0697	0.260451	-1.19894	3.30809	2.6383	0.0393	0.182651	-1.25387	2.394	3.21049	0.0026	0.0460243	1.34106
ENST00000548149	ENSG00000258017	RP11-386G11.10.1	16.3381	20.1978	0.55545	0.742066	1.23624	13.5227	13.1249	0.76295	0.879	-1.0303	17.4772	23.4403	0.0005	0.0118131	1.34119
ENST00000563630	ENSG00000167962	ZNF598	1.97743	1.83066	0.6002	0.773513	-1.08017	1.91369	2.33516	0.1027	0.334281	1.22024	2.06459	2.77106	0.0006	0.0137611	1.34218
ENST00000349311	ENSG00000109332	UBE2D3	35.3357	26.4737	0.0397	0.179663	-1.33475	28.4048	26.8263	0.4976	0.711525	-1.05884	21.9669	29.5422	0.00055	0.0127964	1.34485
ENST00000368881	ENSG00000159352	PSMD4	28.5398	28.1141	0.9147	0.957285	-1.01514	25.486	23.3109	0.2255	0.483008	-1.09331	20.035	26.9685	5e-05	0.00155566	1.34607
ENST00000464433	ENSG00000163386	NBPF10	5.3132	6.21518	0.1755	0.417994	1.16976	6.37352	7.05531	0.0983	0.326678	1.10697	6.26275	8.43844	5e-05	0.00155566	1.3474
ENST00000372621	ENSG00000171793	CTPS	6.93163	6.25506	0.14365	0.380986	-1.10816	10.615	11.453	0.1301	0.371201	1.07895	7.46686	10.0643	5e-05	0.00155566	1.34786
ENST00000438724	ENSG00000139746	RBM26	3.73422	3.0104	0.03035	0.148843	-1.24044	5.19286	4.85027	0.3828	0.62267	-1.07063	3.92981	5.30738	5e-05	0.00155566	1.35054
ENST00000356093	ENSG00000159023	EPB41	2.94745	2.09887	0.17225	0.41432	-1.4043	4.12508	3.89064	0.5928	0.776015	-1.06026	2.26383	3.05819	0.00285	0.049528	1.35089
ENST00000310773	ENSG00000133657	ATP13A3	4.63648	5.19381	0.3919	0.615735	1.12021	4.79042	5.46603	0.2041	0.461946	1.14103	4.5877	6.19887	0.0001	0.00290711	1.35119
ENST00000563749	ENSG00000167526	RPL13	3.61543	9.25866	0.0245	0.126775	2.56088	5.75645	7.16813	0.00945	0.0613607	1.24523	4.63378	6.26147	0.00085	0.0184451	1.35126
ENST00000336470	ENSG00000130119	GNL3L	5.05213	4.06729	0.1285	0.360777	-1.24214	9.08496	7.98505	0.118	0.355011	-1.13775	6.02183	8.14955	5e-05	0.00155566	1.35333
ENST00000548785	ENSG00000134294	SLC38A2	15.7691	22.4334	0.39195	0.615735	1.42262	11.977	13.8059	0.1965	0.453659	1.1527	20.7562	28.0934	0.0005	0.0118131	1.35349
ENST00000541612	ENSG00000139644	TMBIM6	29.5888	27.4394	0.6962	0.835132	-1.07833	33.8188	36.8118	0.43485	0.663795	1.0885	30.6408	41.5064	5e-05	0.00155566	1.35461
ENST00000355836	ENSG00000197451	HNRNPAB	43.2245	41.454	0.5296	0.723364	-1.04271	57.9131	62.2156	0.06345	0.25232	1.07429	39.0105	52.9692	5e-05	0.00155566	1.35782
ENST00000257408	ENSG00000134962	KLB	0.561891	0.708042	0.0129	0.0775976	1.26011	0.882367	1.00176	0.06375	0.253007	1.13531	0.619424	0.84404	0.0001	0.00290711	1.36262
ENST00000370368	ENSG00000101191	DIDO1	6.67484	6.70141	0.97525	0.985013	1.00398	20.6543	26.1238	0.05335	0.225902	1.26481	11.6868	15.9607	5e-05	0.00155566	1.36571
ENST00000336097	ENSG00000239672	NME1	9.49618	12.6767	0.23465	0.475752	1.33492	11.3237	9.34672	0.2106	0.468903	-1.21151	10.7352	14.6714	0.0004	0.00980997	1.36666
ENST00000373497	ENSG00000119487	MAPKAP1	11.2281	12.1444	0.3922	0.615865	1.08161	14.289	13.7328	0.72895	0.860202	-1.0405	10.9646	14.9887	0.0014	0.0280706	1.36701
ENST00000544688	ENSG00000138385	SSB	28.2071	30.6393	0.4385	0.653319	1.08622	28.3187	27.3969	0.75295	0.87401	-1.03365	23.1739	31.8287	0.0026	0.0460243	1.37348
ENST00000421276	ENSG00000093167	LRRFIP2	6.46902	5.05132	0.08215	0.288161	-1.28066	5.78662	5.69437	0.8434	0.923243	-1.0162	5.14559	7.07579	0.00015	0.00420072	1.37512
ENST00000490103	ENSG00000100296	THOC5	1.23611	1.40945	0.2732	0.509551	1.14023	1.63735	1.90618	0.14845	0.396234	1.16418	1.58095	2.17429	0.0002	0.00540531	1.37531
ENST00000332858	ENSG00000123416	TUBA1B	1.90721	2.92134	0.30615	0.541152	1.53174	1.97859	2.65583	0.0461	0.204157	1.34228	2.41622	3.32371	0.0007	0.0156888	1.37558
ENST00000522941	ENSG00000153310	FAM49B	4.81161	4.25852	0.49645	0.698653	-1.12988	6.82372	5.017	0.0093	0.0605779	-1.36012	3.01267	4.17028	0.00185	0.035104	1.38424
ENST00000347739	ENSG00000120889	TNFRSF10B	4.47105	3.86592	0.3693	0.596882	-1.15653	4.61995	4.87905	0.58555	0.771703	1.05608	3.58951	4.9917	0.00085	0.0184451	1.39063
ENST00000464847	ENSG00000187607	ZNF286A	1.89231	2.12449	0.30435	0.539509	1.12269	2.94653	2.14294	0.02475	0.130546	-1.37499	2.86992	3.9957	0.0024	0.0432895	1.39227
ENST00000509597	ENSG00000145725	PPIP5K2	3.99891	4.44453	0.3203	0.553111	1.11143	5.13884	4.35482	0.11395	0.350352	-1.18004	4.06792	5.68575	5e-05	0.00155566	1.39771
ENST00000546583	ENSG00000170421	KRT8	8.53136	17.4208	0.13915	0.374593	2.04198	12.5683	20.3329	0.3579	0.601263	1.61779	11.0701	15.4852	5e-05	0.00155566	1.39883
ENST00000555883	ENSG00000092199	HNRNPC	12.7633	14.6226	0.6746	0.822003	1.14568	9.10764	9.65413	0.6513	0.813457	1.06	8.83454	12.414	5e-05	0.00155566	1.40516
ENST00000551374	ENSG00000134294	SLC38A2	17.5982	16.2162	0.70315	0.839262	-1.08522	12.1278	12.6905	0.7341	0.863223	1.0464	19.7921	27.8176	5e-05	0.00155566	1.40549
ENST00000490191	ENSG00000231500	RPS18	9.02996	19.9814	0.13005	0.362695	2.21278	14.5682	18.2433	0.03755	0.177027	1.25227	9.36067	13.1809	0.0018	0.0343349	1.40811
ENST00000461097	ENSG00000144381	HSPD1	8.33415	14.5313	0.25835	0.496115	1.74359	14.3165	16.1276	0.34205	0.587421	1.12651	10.1244	14.2568	0.00215	0.0396806	1.40816
ENST00000349693	ENSG00000104356	POP1	3.95652	4.85331	0.0189	0.104301	1.22666	3.98117	3.9722	0.9802	0.987017	-1.00226	3.87853	5.46271	0.0018	0.0343349	1.40845
ENST00000543084	ENSG00000153827	TRIP12	5.64523	5.20832	0.5199	0.716256	-1.08389	7.7433	6.56905	0.4297	0.659859	-1.17875	4.55454	6.42798	0.0007	0.0156888	1.41133
ENST00000514379	ENSG00000142731	PLK4	5.895	4.45219	0.0689	0.258853	-1.32407	3.60166	4.41162	0.0571	0.235806	1.22488	4.07329	5.75811	0.00135	0.027266	1.41363
ENST00000296498	ENSG00000164099	PRSS12	1.344	1.45902	0.237	0.477704	1.08559	1.59876	1.40778	0.0383	0.179387	-1.13566	1.33983	1.89961	5e-05	0.00155566	1.4178
ENST00000558800	ENSG00000100664	EIF5	17.8781	21.4118	0.1775	0.420133	1.19766	25.516	22.0643	0.2461	0.500249	-1.15644	18.7795	26.6529	0.00085	0.0184451	1.41925
ENST00000530831	ENSG00000172890	NADSYN1	0.546646	0.763944	0.0973	0.317253	1.39751	0.792119	1.15444	0.0276	0.14216	1.45741	0.891571	1.26716	0.0022	0.0404362	1.42126
ENST00000431556	ENSG00000174851	YIF1A	19.1632	15.553	0.0499	0.210081	-1.23212	20.0756	15.9994	0.15935	0.409871	-1.25477	14.3365	20.4804	0.0011	0.0229187	1.42855
ENST00000520998	ENSG00000156482	RPL30	16.2945	23.5361	0.49285	0.695845	1.44442	15.383	19.2928	0.0379	0.178143	1.25416	17.3275	24.8202	0.00015	0.00420072	1.43241
ENST00000453527	ENSG00000164733	CTSB	4.11862	2.61767	0.0531	0.219124	-1.57339	4.16443	5.88826	0.1674	0.420144	1.41394	4.49335	6.44912	5e-05	0.00155566	1.43526
ENST00000378235	ENSG00000110048	OSBP	3.04157	2.84383	0.5157	0.713239	-1.06953	2.40489	1.78124	0.192	0.448558	-1.35012	2.64574	3.79816	0.0001	0.00290711	1.43558
ENST00000529794	ENSG00000166012	TAF1D	4.08856	9.04391	0.00955	0.060952	2.21201	6.1285	7.17826	0.1346	0.377612	1.17129	4.97572	7.14323	0.00055	0.0127964	1.43562
ENST00000373626	ENSG00000198034	RPS4X	66.4265	78.3908	0.4936	0.696318	1.18011	73.9358	69.7499	0.5876	0.773058	-1.06001	77.7525	112.292	5e-05	0.00155566	1.44423
ENST00000466051	ENSG00000101166	SLMO2	11.7886	12.4905	0.7535	0.868865	1.05954	18.4621	23.2485	0.0332	0.16225	1.25926	14.774	21.3578	5e-05	0.00155566	1.44563
ENST00000393470	ENSG00000105974	CAV1	9.16964	11.7752	0.23745	0.478031	1.28415	3.30735	4.57893	0.1198	0.357524	1.38447	14.9568	21.698	5e-05	0.00155566	1.45072
ENST00000395816	ENSG00000124225	PMEPA1	3.47832	1.85412	0.02395	0.124656	-1.876	4.31584	6.00089	0.24235	0.496977	1.39043	8.25596	11.98	5e-05	0.00155566	1.45107
ENST00000350777	ENSG00000172273	HINFP	3.34015	3.17717	0.6822	0.826508	-1.0513	2.07499	2.69582	0.1432	0.38954	1.2992	2.95297	4.28875	0.0004	0.00980997	1.45235
ENST00000552377	ENSG00000133773	CCDC59	9.618	10.0269	0.7923	0.89145	1.04251	8.65227	14.5126	0.03765	0.177345	1.67731	9.8607	14.3257	0.00095	0.0202515	1.4528
ENST00000469585	ENSG00000132300	PTCD3	7.73243	5.89281	0.02825	0.141127	-1.31218	5.98176	7.97223	0.0586	0.239892	1.33276	7.2068	10.4776	0.0003	0.00770257	1.45384
ENST00000437902	ENSG00000162636	FAM102B	11.5155	13.4771	0.1455	0.382365	1.17034	12.0276	12.9675	0.3279	0.574733	1.07815	13.1553	19.1617	0.00205	0.0381505	1.45658
ENST00000232607	ENSG00000114491	UMPS	14.6084	15.4255	0.24845	0.487139	1.05593	12.3457	12.4277	0.9133	0.959282	1.00665	10.1773	14.9519	5e-05	0.00155566	1.46914
ENST00000545344	ENSG00000064115	TM7SF3	5.87812	4.39762	0.374	0.600817	-1.33666	5.75254	6.06112	0.8017	0.900613	1.05364	9.74572	14.3362	0.00105	0.0220432	1.47103
ENST00000011473	ENSG00000008282	SYPL1	9.87782	12.2453	0.2612	0.498873	1.23968	10.9999	10.5734	0.54375	0.744353	-1.04034	7.02653	10.3465	0.001	0.0211311	1.47249
ENST00000377205	ENSG00000173614	NMNAT1	1.46748	1.55133	0.5963	0.771269	1.05714	3.65004	3.58687	0.77335	0.885011	-1.01761	2.28267	3.36658	5e-05	0.00155566	1.47484
ENST00000502949	ENSG00000091490	SEL1L3	2.78758	1.77476	0.0443	0.194062	-1.57069	1.27913	1.3373	0.8449	0.924122	1.04548	0.837569	1.2384	0.00285	0.049528	1.47856
ENST00000396568	ENSG00000181284	TMEM102	1.17006	1.6265	0.02485	0.128225	1.3901	2.04851	2.5308	0.0197	0.109822	1.23543	1.79014	2.65604	5e-05	0.00155566	1.48371
ENST00000358334	ENSG00000138119	MYOF	9.9297	10.2817	0.6052	0.776941	1.03545	14.5262	15.6136	0.4035	0.638973	1.07486	14.8393	22.0224	5e-05	0.00155566	1.48406
ENST00000530455	ENSG00000182307	C8orf33	25.3249	27.1272	0.6542	0.808829	1.07117	21.2771	17.9637	0.19375	0.450781	-1.18445	18.3245	27.2967	5e-05	0.00155566	1.48963
ENST00000522971	ENSG00000160932	LY6E	31.3423	31.8234	0.91495	0.957391	1.01535	25.3169	30.3369	0.04285	0.193894	1.19829	19.2501	28.8	0.0003	0.00770257	1.4961
ENST00000524552	ENSG00000109971	HSPA8	11.1144	18.5923	0.3272	0.560064	1.67281	14.9861	10.4197	0.08855	0.309461	-1.43825	10.3297	15.4727	0.00045	0.0107944	1.49788
ENST00000323441	ENSG00000100644	HIF1A	5.2734	3.59379	0.05185	0.215365	-1.46737	5.87813	4.49049	0.12815	0.368706	-1.30902	5.05342	7.57064	5e-05	0.00155566	1.49812
ENST00000447325	ENSG00000114503	NCBP2	6.60197	4.7775	0.14345	0.38075	-1.38189	4.62685	7.6895	0.01685	0.097382	1.66193	9.55935	14.3297	0.00075	0.0166295	1.49903
ENST00000440945	ENSG00000204120	GIGYF2	5.66522	5.74611	0.90225	0.950656	1.01428	5.8224	4.96384	0.21095	0.469017	-1.17296	4.17751	6.27906	5e-05	0.00155566	1.50306
ENST00000402569	ENSG00000064961	HMG20B	10.5921	7.96175	0.16485	0.406029	-1.33037	9.16976	8.83269	0.78835	0.893217	-1.03816	8.29623	12.4751	0.0001	0.00290711	1.50371
ENST00000546165	ENSG00000130713	EXOSC2	4.69393	7.08257	0.1041	0.327913	1.50888	6.5426	5.72334	0.4209	0.652534	-1.14314	4.48201	6.76178	0.00105	0.0220432	1.50865
ENST00000549176	ENSG00000170421	KRT8	499.77	377.255	0.0923	0.307736	-1.32475	549.675	538.355	0.9117	0.958479	-1.02103	270.851	409.584	5e-05	0.00155566	1.51221
ENST00000553385	ENSG00000198604	BAZ1A	2.94656	3.59358	0.21245	0.456855	1.21959	4.30309	5.63344	0.07535	0.281888	1.30916	3.78308	5.73045	0.0028	0.0487906	1.51476
ENST00000314084	ENSG00000187534	AC007842.1	1.5262	1.61337	0.72165	0.850337	1.05712	2.56616	2.14114	0.1233	0.362262	-1.19851	1.5887	2.40746	0.00185	0.035104	1.51537
ENST00000483191	ENSG00000143222	UFC1	12.1057	12.4778	0.8063	0.899511	1.03074	8.52177	7.63789	0.4156	0.648564	-1.11572	8.26127	12.5362	0.00055	0.0127964	1.51747
ENST00000349015	ENSG00000132746	ALDH3B2	2.41095	3.01852	0.25135	0.489635	1.25201	2.5232	2.64774	0.72875	0.860102	1.04936	2.87435	4.36658	5e-05	0.00155566	1.51915
ENST00000543284	ENSG00000071994	PDCD2	4.16754	5.21644	0.11745	0.346584	1.25168	5.75865	6.92904	0.02685	0.139053	1.20324	3.27798	4.99263	5e-05	0.00155566	1.52308
ENST00000409321	ENSG00000187514	PTMA	17.0198	20.6343	0.71615	0.847232	1.21237	13.9642	20.7767	0.02555	0.133995	1.48786	12.7477	19.5224	0.00075	0.0166295	1.53144
ENST00000518442	ENSG00000104408	EIF3E	2.72111	3.6271	0.65645	0.810346	1.33295	3.93077	4.28258	0.61225	0.788706	1.0895	3.35774	5.15018	0.0012	0.0246395	1.53383
ENST00000265643	ENSG00000069482	GAL	2.80533	3.29924	0.19695	0.441129	1.17606	2.05353	1.89138	0.56475	0.758022	-1.08573	1.85032	2.84395	0.00185	0.035104	1.53701
ENST00000560738	ENSG00000140575	IQGAP1	2.79965	0.577369	0.0409	0.183447	-4.84898	1.59247	2.12358	0.49255	0.707406	1.33351	3.44466	5.29986	0.00045	0.0107944	1.53857
ENST00000374814	ENSG00000099250	NRP1	12.8201	5.80824	0.11075	0.337058	-2.20723	18.8581	17.3505	0.51655	0.724983	-1.08689	10.0423	15.461	0.00045	0.0107944	1.53959
ENST00000397161	ENSG00000118705	RPN2	16.5128	14.8817	0.3677	0.59553	-1.10961	16.847	20.799	0.12675	0.366568	1.23459	13.5774	21.0247	5e-05	0.00155566	1.5485
ENST00000480353	ENSG00000136807	CDK9	8.60502	7.84223	0.5216	0.717618	-1.09727	9.38512	7.60926	0.08885	0.309965	-1.23338	6.31668	9.79063	0.00165	0.0320639	1.54996
ENST00000379097	ENSG00000076554	TPD52	0.370577	0.927283	0.1121	0.339201	2.50227	0.940621	3.21733	0.0557	0.232243	3.42044	4.93308	7.65501	5e-05	0.00155566	1.55177
ENST00000552703	ENSG00000134294	SLC38A2	10.6611	18.1808	0.30525	0.54036	1.70535	7.82823	10.5895	0.07775	0.287229	1.35273	15.8904	24.7315	0.0014	0.0280706	1.55637
ENST00000402466	ENSG00000168137	SETD5	0.545607	0.733507	0.4826	0.688006	1.34439	0.973917	0.986917	0.9632	0.980956	1.01335	0.921276	1.43401	0.00125	0.0254679	1.55654
ENST00000519607	ENSG00000120526	NUDCD1	11.6763	12.3215	0.41535	0.634952	1.05526	13.6211	11.8214	0.02385	0.126796	-1.15224	8.55667	13.3294	5e-05	0.00155566	1.55778
ENST00000432735	ENSG00000215424	MCM3AP-AS1	2.855	3.24598	0.2356	0.476413	1.13695	3.50085	3.71404	0.8041	0.901916	1.0609	1.89988	2.96002	0.0003	0.00770257	1.558
ENST00000355640	ENSG00000101966	XIAP	2.61537	2.4928	0.75485	0.869817	-1.04917	2.65814	1.8994	0.45405	0.678896	-1.39946	1.81897	2.83583	0.0011	0.0229187	1.55903
ENST00000360674	ENSG00000143537	ADAM15	7.82546	4.42747	0.07835	0.280043	-1.76748	6.60543	6.59062	0.98715	0.990337	-1.00225	5.70789	8.91301	5e-05	0.00155566	1.56153
ENST00000414439	ENSG00000138380	ALS2CR8	1.90835	2.42111	0.17155	0.413564	1.26869	1.28268	1.62967	0.26875	0.519528	1.27052	1.09776	1.71523	0.0017	0.0328158	1.56247
ENST00000367634	ENSG00000116191	RALGPS2	3.36186	4.67039	0.10395	0.327742	1.38923	2.83614	3.10407	0.5501	0.748546	1.09447	2.31693	3.62093	0.0005	0.0118131	1.56281
ENST00000543723	ENSG00000141424	SLC39A6	26.5897	24.3326	0.7659	0.87666	-1.09276	24.0923	24.9452	0.7298	0.860626	1.0354	5.27042	8.25594	0.0006	0.0137611	1.56647
ENST00000492561	ENSG00000100216	TOMM22	11.1606	14.0057	0.07045	0.261884	1.25493	7.71357	10.6185	0.09455	0.320608	1.37661	9.80809	15.3916	0.00245	0.0439455	1.56927
ENST00000430082	ENSG00000122882	ECD	5.64392	6.02939	0.66815	0.818037	1.0683	7.10795	5.86681	0.20825	0.466859	-1.21155	4.15769	6.53034	5e-05	0.00155566	1.57067
ENST00000421832	ENSG00000142544	CTU1	0.507502	0.674129	0.08965	0.302825	1.32833	0.826867	1.09425	0.0218	0.118441	1.32337	0.517957	0.821647	0.0018	0.0343349	1.58632
ENST00000394335	ENSG00000134602	MST4.1	5.22064	5.66957	0.54395	0.733954	1.08599	7.38937	6.75424	0.5577	0.753202	-1.09403	3.57395	5.67269	0.00015	0.00420072	1.58723
ENST00000490490	ENSG00000168028	RPSA	7.72617	11.3472	0.46035	0.670554	1.46867	7.85789	10.6473	0.05785	0.237817	1.35498	7.13596	11.3364	0.0017	0.0328158	1.58863
ENST00000420199	ENSG00000203875	SNHG5	2.44691	3.09885	0.2216	0.465348	1.26644	3.18455	3.92513	0.26485	0.516271	1.23255	3.25599	5.19004	0.00275	0.0481362	1.594
ENST00000394904	ENSG00000110911	SLC11A2	2.59399	4.55393	0.0565	0.228339	1.75557	1.44854	2.6879	0.03215	0.158783	1.85559	2.16392	3.45213	0.00025	0.00657295	1.59531
ENST00000402580	ENSG00000196419	XRCC6	9.64064	15.4505	0.0551	0.224515	1.60264	8.12184	14.9163	0.00885	0.0583216	1.83656	7.3108	11.6722	0.00045	0.0107944	1.59657
ENST00000415377	ENSG00000102241	HTATSF1	1.6303	1.56639	0.84285	0.919377	-1.0408	2.11684	2.48485	0.36	0.60311	1.17385	1.62016	2.58824	0.001	0.0211311	1.59752
ENST00000548236	ENSG00000134294	SLC38A2	14.8479	16.3059	0.7947	0.892628	1.09819	9.64043	12.7491	0.098	0.326153	1.32247	16.6562	26.7442	5e-05	0.00155566	1.60567
ENST00000509601	ENSG00000143549	TPM3	7.91371	11.3636	0.06265	0.244272	1.43593	5.16876	8.04817	0.12515	0.364698	1.55708	5.74496	9.22624	0.00185	0.035104	1.60597
ENST00000417743	ENSG00000116984	MTR	0.955681	1.5807	0.10645	0.33146	1.654	1.59598	1.55699	0.8778	0.941147	-1.02504	0.942795	1.51462	0.00115	0.0238406	1.60652
ENST00000406043	ENSG00000165506	DNAAF2	3.96588	4.36365	0.2061	0.450428	1.1003	2.4606	4.05336	0.0089	0.0586058	1.64731	2.9442	4.73814	0.0001	0.00290711	1.60931
ENST00000343470	ENSG00000145220	LYAR	5.55735	6.9735	0.35415	0.583447	1.25482	4.76323	8.55105	0.04695	0.206862	1.79522	6.41008	10.3182	0.0001	0.00290711	1.60968
ENST00000316077	ENSG00000129680	MAP7D3	2.31009	2.75551	0.36355	0.591808	1.19281	4.10957	3.00919	0.0145	0.0866978	-1.36567	2.26319	3.66064	0.0002	0.00540531	1.61747
ENST00000373383	ENSG00000094841	UPRT	2.21164	2.20406	0.9906	0.99249	-1.00344	3.52801	1.3204	0.05445	0.22887	-2.67194	2.33591	3.79234	0.0002	0.00540531	1.6235
ENST00000441499	ENSG00000105576	TNPO2	3.76788	3.66653	0.90955	0.954647	-1.02764	3.38602	5.22967	0.0125	0.0770719	1.54449	3.798	6.18068	5e-05	0.00155566	1.62735
ENST00000454214	ENSG00000119013	NDUFB3	19.4346	27.2252	0.062	0.242805	1.40086	16.0116	28.616	0.05155	0.220644	1.7872	13.6664	22.2616	0.0002	0.00540531	1.62893
ENST00000394799	ENSG00000163938	GNL3	3.84425	4.34616	0.51555	0.713127	1.13056	7.49527	7.33568	0.862	0.933008	-1.02176	4.34758	7.08961	0.00015	0.00420072	1.6307
ENST00000544359	ENSG00000169299	PGM2	1.95419	1.34922	0.17505	0.417483	-1.44838	2.46669	1.73435	0.02015	0.111735	-1.42225	1.68474	2.74732	0.00165	0.0320639	1.63072
ENST00000448299	ENSG00000188295	ZNF669	6.46788	6.28349	0.7067	0.841138	-1.02935	8.21936	9.63279	0.1434	0.389729	1.17196	4.2535	6.94452	0.00135	0.027266	1.63266
ENST00000545127	ENSG00000181924	CHCHD8	6.98072	6.29576	0.50085	0.701908	-1.1088	7.70137	9.34	0.11065	0.345946	1.21277	5.46932	8.93697	0.00205	0.0381505	1.63402
ENST00000525843	ENSG00000134644	PUM1	0.783139	0.784107	0.9915	0.993199	1.00124	1.81721	1.34823	0.01405	0.0846348	-1.34785	0.677263	1.10945	0.00165	0.0320639	1.63814
ENST00000369635	ENSG00000135317	SNX14	1.29411	3.28719	0.1121	0.339201	2.54013	1.01799	2.70792	0.10525	0.338208	2.66006	1.93689	3.1911	5e-05	0.00155566	1.64754
ENST00000426499	ENSG00000214706	IFRD2	4.51567	3.4671	0.1547	0.394191	-1.30243	6.49742	5.56659	0.20025	0.457686	-1.16722	3.29799	5.45279	0.00105	0.0220432	1.65337
ENST00000368069	ENSG00000122218	COPA	2.79302	2.35544	0.28475	0.521287	-1.18578	2.51397	3.24815	0.2893	0.539992	1.29204	3.33506	5.52503	5e-05	0.00155566	1.65665
ENST00000563481	ENSG00000189091	SF3B3	2.53055	2.82907	0.64565	0.803918	1.11797	3.74938	3.66963	0.88055	0.942351	-1.02173	3.04271	5.04557	5e-05	0.00155566	1.65825
ENST00000475074	ENSG00000136718	IMP4	8.77197	11.3765	0.30345	0.538767	1.29692	10.887	11.7088	0.6324	0.801155	1.07548	8.65818	14.4091	0.0001	0.00290711	1.66422
ENST00000445950	ENSG00000078140	UBE2K	2.40075	3.61667	0.0587	0.234195	1.50647	2.99791	2.48669	0.52515	0.731342	-1.20558	2.32256	3.87297	0.00085	0.0184451	1.66754
ENST00000371978	ENSG00000196562	SULF2	27.8376	20.2763	0.24465	0.48419	-1.37291	35.1935	39.8474	0.1166	0.353258	1.13224	21.6217	36.1168	0.00035	0.00876526	1.67039
ENST00000398511	ENSG00000173276	ZNF295	1.93779	2.25406	0.8944	0.946455	1.16321	4.45166	8.98149	0.2276	0.48467	2.01756	2.53611	4.24774	5e-05	0.00155566	1.6749
ENST00000414384	ENSG00000164307	ERAP1	3.84337	2.97034	0.0401	0.181075	-1.29391	1.92775	2.30016	0.34535	0.590048	1.19319	2.46334	4.13282	0.0006	0.0137611	1.67773
ENST00000442186	ENSG00000164062	APEH	12.1859	10.1747	0.2704	0.506957	-1.19766	13.2824	10.8313	0.0233	0.124616	-1.2263	7.65693	12.8508	5e-05	0.00155566	1.67832
ENST00000524792	ENSG00000149311	ATM	1.42935	1.23703	0.2716	0.508299	-1.15547	0.470166	1.28724	0.0884	0.3091	2.73784	1.28141	2.15773	5e-05	0.00155566	1.68387
ENST00000523234	ENSG00000155189	AGPAT5	5.23334	4.99135	0.71085	0.843716	-1.04848	3.24551	4.49555	0.12205	0.360417	1.38516	2.62434	4.4198	5e-05	0.00155566	1.68416
ENST00000332149	ENSG00000184012	TMPRSS2	1.64912	3.14801	0.66815	0.818037	1.9089	3.1993	14.8481	0.09535	0.321803	4.64105	6.23198	10.559	0.00015	0.00420072	1.69433
ENST00000381995	ENSG00000159128	IFNGR2	5.74597	3.92004	0.13265	0.365685	-1.46579	8.17814	6.65733	0.26645	0.517627	-1.22844	3.69818	6.28504	0.0014	0.0280706	1.6995
ENST00000278780	ENSG00000125850	OVOL2	1.01864	2.07595	0.33415	0.566308	2.03795	0.764526	2.00127	0.0788	0.289174	2.61765	1.55125	2.64129	0.00095	0.0202515	1.70269
ENST00000545430	ENSG00000170540	ARL6IP1	21.5615	15.8709	0.4197	0.63849	-1.35856	16.0524	19.2797	0.06595	0.258931	1.20105	14.0232	23.9678	5e-05	0.00155566	1.70915
ENST00000394391	ENSG00000005194	CIAPIN1	6.96237	5.06769	0.2542	0.49252	-1.37387	6.65831	6.51163	0.89325	0.9492	-1.02253	4.48636	7.73334	5e-05	0.00155566	1.72374
ENST00000378322	ENSG00000116213	WRAP73	2.03063	1.84023	0.52315	0.718867	-1.10347	3.97929	4.79418	0.24235	0.496977	1.20478	2.31104	3.98543	0.00195	0.0366183	1.72452
ENST00000568351	ENSG00000186187	ZNRF1	6.54101	5.36886	0.13745	0.37206	-1.21832	5.30731	7.02426	0.0458	0.203266	1.32351	6.68785	11.624	5e-05	0.00155566	1.73807
ENST00000492245	ENSG00000150459	SAP18	28.1716	35.7388	0.01145	0.0704821	1.26861	18.8301	19.2321	0.84485	0.924122	1.02135	15.5072	27.0638	5e-05	0.00155566	1.74525
ENST00000268957	ENSG00000141232	TOB1	3.35735	1.63876	0.0418	0.186057	-2.04872	2.60972	4.63408	0.0318	0.157668	1.7757	3.72685	6.51627	5e-05	0.00155566	1.74847
ENST00000412806	ENSG00000131370	SH3BP5	3.06575	3.51759	0.42865	0.645333	1.14738	7.31996	8.02668	0.50035	0.713457	1.09655	4.69416	8.25291	5e-05	0.00155566	1.75812
ENST00000272369	ENSG00000143995	MEIS1	0.384416	8.84422e-05	1	1	-4346.38	0.371793	0.333945	1	1	-1.11334	0.791101	1.39284	0.00195	0.0366183	1.76063
ENST00000555709	ENSG00000100714	MTHFD1	3.57896	2.32001	0.0125	0.0757047	-1.54265	1.97483	2.68683	0.0571	0.235806	1.36054	2.16988	3.83859	5e-05	0.00155566	1.76904
ENST00000396871	ENSG00000010539	ZNF200	1.27833	1.50624	0.4032	0.625314	1.17829	1.80911	1.80567	0.99395	0.9946	-1.00191	1.01373	1.799	0.0025	0.0446629	1.77462
ENST00000397111	ENSG00000110619	CARS	1.24751	0.667275	0.47565	0.682503	-1.86956	3.23299	1.60501	0.0373	0.176225	-2.01432	1.63945	2.91276	5e-05	0.00155566	1.77666
ENST00000526963	ENSG00000254559	RP11-304M2.5.1	1.36765	1.78759	0.25035	0.488617	1.30705	2.6327	3.47253	0.1835	0.439443	1.319	2.12129	3.76958	0.00275	0.0481362	1.77702
ENST00000009041	ENSG00000010270	STARD3NL	2.92463	2.44823	0.46385	0.673193	-1.19459	3.31146	4.35351	0.3864	0.625932	1.31468	2.53387	4.53454	0.0026	0.0460243	1.78957
ENST00000494030	ENSG00000125850	OVOL2	2.20599	3.13095	0.5099	0.708665	1.41929	1.44731	6.02342	0.01895	0.106456	4.16181	4.59613	8.2414	5e-05	0.00155566	1.79312
ENST00000399762	ENSG00000127870	RNF6	2.34649	2.09109	0.6039	0.775988	-1.12214	3.98609	3.05261	0.3217	0.569166	-1.3058	2.00357	3.61179	0.00075	0.0166295	1.80268
ENST00000397628	ENSG00000160310	PRMT2	9.34003	6.54807	0.00915	0.0588958	-1.42638	12.4943	12.8151	0.887	0.946064	1.02567	6.08045	11.0136	0.0001	0.00290711	1.81131
ENST00000562125	ENSG00000167515	TRAPPC2L	2.14072	3.79508	0.1208	0.350836	1.77281	3.02206	3.49579	0.59265	0.775921	1.15676	2.30688	4.18411	0.0019	0.0359236	1.81375
ENST00000392818	ENSG00000164897	TMUB1	1.36055	1.02188	0.1545	0.394022	-1.33142	3.08085	3.60207	0.2604	0.512198	1.16918	1.13261	2.06209	0.0003	0.00770257	1.82066
ENST00000542002	ENSG00000060138	CSDA	1.24763	2.39019	0.08	0.283851	1.91578	1.84929	2.66466	0.11025	0.34542	1.44091	2.43135	4.42891	5e-05	0.00155566	1.82158
ENST00000416526	ENSG00000064961	HMG20B	11.1383	7.54956	0.06695	0.254707	-1.47536	7.8222	4.14903	0.05085	0.218573	-1.88531	5.19183	9.46215	0.0005	0.0118131	1.82251
ENST00000256413	ENSG00000134030	CTIF	0.371558	0.253349	1	1	-1.46658	0.355662	0.591931	0.0555	0.231619	1.66431	0.470649	0.864349	0.0006	0.0137611	1.83651
ENST00000233505	ENSG00000115163	CENPA	0.702167	0.311082	0.28755	0.523804	-2.25718	0.4201	0	0.1558	0.405318	inf	0.978583	1.79829	0.0022	0.0404362	1.83765
ENST00000463743	ENSG00000138119	MYOF	0.728046	0.43455	0.19515	0.439354	-1.6754	1.55487	1.0496	0.0539	0.227472	-1.4814	0.900647	1.66327	0.0002	0.00540531	1.84675
ENST00000490989	ENSG00000136603	SKIL	1.31106	2.00653	0.33755	0.569362	1.53046	1.52465	2.73193	0.09175	0.315525	1.79184	4.38219	8.10952	0.0007	0.0156888	1.85056
ENST00000540119	ENSG00000256632	RP13-672B3.2.1	4.76979	7.5552	0.32235	0.555104	1.58397	5.35057	5.96991	0.54065	0.742341	1.11575	3.32609	6.16419	0.001	0.0211311	1.85328
ENST00000488254	ENSG00000166197	NOLC1	8.29699	8.16959	0.9356	0.968092	-1.01559	5.58791	7.16653	0.12635	0.365943	1.28251	4.74316	8.79922	5e-05	0.00155566	1.85514
ENST00000477718	ENSG00000227057	WDR46	4.36073	6.50375	0.03155	0.153007	1.49144	5.10886	7.27532	0.0223	0.120597	1.42406	3.97413	7.38894	0.0025	0.0446629	1.85926
ENST00000427144	ENSG00000198682	PAPSS2	3.11791	2.56054	0.23245	0.473654	-1.21768	1.71	0.82182	0.0082	0.0546722	-2.08074	2.52445	4.69528	5e-05	0.00155566	1.85992
ENST00000372295	ENSG00000101843	PSMD10	1.63398	0.182443	0.156	0.395574	-8.95616	2.89562	4.1898	0.1794	0.434966	1.44694	1.89208	3.54504	0.0025	0.0446629	1.87362
ENST00000375060	ENSG00000102316	MAGED2	4.83726	5.15296	0.7121	0.844557	1.06526	4.19439	5.63488	0.1853	0.441256	1.34343	3.48504	6.53594	5e-05	0.00155566	1.87543
ENST00000558126	ENSG00000140280	LYSMD2	6.47454	6.42009	0.9441	0.972098	-1.00848	3.81234	5.60505	0.019	0.106697	1.47024	3.08527	5.79038	0.0008	0.017557	1.87678
ENST00000451951	ENSG00000145734	BDP1	3.6805	4.25145	0.33735	0.569182	1.15513	3.31971	2.21137	0.0093	0.0605779	-1.5012	2.49826	4.70731	5e-05	0.00155566	1.88423
ENST00000422240	ENSG00000143801	PSEN2	1.36166	1.24082	0.77435	0.88186	-1.09739	2.64256	1.85768	0.0119	0.0739918	-1.42251	1.04582	1.97921	0.0002	0.00540531	1.89249
ENST00000496429	ENSG00000164405	UQCRQ	18.4321	23.65	0.1412	0.377387	1.28309	24.8828	21.8607	0.3974	0.634687	-1.13824	15.2508	28.8869	0.0002	0.00540531	1.89412
ENST00000547042	ENSG00000258092	RP4-816N1.7.1	17.1581	16.6793	0.83865	0.916992	-1.02871	26.6285	27.2938	0.83365	0.918061	1.02499	15.2537	29.047	5e-05	0.00155566	1.90426
ENST00000397012	ENSG00000132170	PPARG	0.000172771	0	1	1	5788.01	0.268317	0.256644	1	1	-1.04548	0.976903	1.86771	0.0027	0.047404	1.91187
ENST00000370409	ENSG00000197021	CXorf40B	1.22668	2.38986	0.14585	0.382874	1.94823	1.90981	2.38349	0.3892	0.627978	1.24802	1.37902	2.64274	0.0024	0.0432895	1.91639
ENST00000525297	ENSG00000149806	FAU	73.2278	91.025	0.0272	0.137254	1.24304	52.696	49.4125	0.6418	0.80727	-1.06645	42.5712	81.8826	5e-05	0.00155566	1.92343
ENST00000510960	ENSG00000113460	BRIX1	1.25538	2.19532	0.0152	0.0883048	1.74874	1.69069	2.57435	0.02295	0.123175	1.52266	1.64632	3.18226	0.00045	0.0107944	1.93295
ENST00000397802	ENSG00000168495	POLR3D	1.3412	1.19119	0.55155	0.739197	-1.12593	1.68721	2.26301	0.0217	0.118134	1.34128	1.13383	2.19264	0.00045	0.0107944	1.93384
ENST00000526268	ENSG00000175634	RPS6KB2	3.15908	3.77802	0.4191	0.637955	1.19593	4.47564	5.09389	0.3221	0.569553	1.13814	2.61084	5.05212	0.0004	0.00980997	1.93506
ENST00000436764	ENSG00000196756	RP4-564F22.2.1	0.912725	0.907903	0.97495	0.984961	-1.00531	1.30662	2.12071	0.024	0.127344	1.62305	0.889578	1.7391	0.00185	0.035104	1.95498
ENST00000547252	ENSG00000134294	SLC38A2	16.0148	7.12577	0.1867	0.430251	-2.24745	11.8138	14.4633	0.143	0.389191	1.22427	17.0411	33.3362	5e-05	0.00155566	1.95622
ENST00000493023	ENSG00000133466	C1QTNF6	0.275598	0.606254	0.0505	0.211758	2.19978	0.323693	1.13724	0.20765	0.466056	3.51333	0.726044	1.42584	5e-05	0.00155566	1.96384
ENST00000233121	ENSG00000084764	MAPRE3	0.683788	0.761872	0.80695	0.899963	1.11419	2.07027	2.06034	0.966	0.981914	-1.00482	0.851349	1.67385	0.0007	0.0156888	1.96611
ENST00000449061	ENSG00000183666	RP11-823P9.1.1	3.28565	5.14365	0.02	0.108738	1.56549	5.60319	3.7399	0.083	0.298762	-1.49822	3.09963	6.09952	0.0019	0.0359236	1.96782
ENST00000401042	ENSG00000198160	MIER1	1.05611	2.35525	0.05785	0.231774	2.23013	1.50407	2.27674	0.29975	0.549155	1.51372	1.92846	3.80495	0.00135	0.027266	1.97305
ENST00000544861	ENSG00000139372	TDG	1.9581	2.38971	0.3242	0.557134	1.22043	1.8041	2.36412	0.0818	0.296014	1.31041	1.34437	2.65561	0.00125	0.0254679	1.97536
ENST00000527517	ENSG00000177600	RPLP2	1.89013	3.17171	0.08695	0.298029	1.67803	2.59999	3.48248	0.1147	0.351165	1.33942	1.71132	3.38103	0.0027	0.047404	1.97569
ENST00000414212	ENSG00000118965	WDR35	0.844506	1.24671	0.0571	0.229951	1.47626	1.18383	1.45508	0.2576	0.509682	1.22912	0.821601	1.63874	0.00015	0.00420072	1.99457
ENST00000509982	ENSG00000008128	CDK11A	0.192657	0.270229	1	1	1.40264	0.185787	0.570917	0.3512	0.595084	3.07296	0.444206	0.886142	0.0019	0.0359236	1.99489
ENST00000547211	ENSG00000089157	RPLP0	146.773	161.092	0.6513	0.807125	1.09756	125.96	150.287	0.12585	0.365346	1.19314	128.117	256.011	5e-05	0.00155566	1.99826
ENST00000373836	ENSG00000204138	PHACTR4	0.249404	0.476483	0.4165	0.635916	1.91048	0.546568	0.270087	0.1	0.329701	-2.02368	0.3974	0.79476	0.00155	0.0304986	1.9999
ENST00000372068	ENSG00000157600	TMEM164	2.74921	4.80051	0.01655	0.0942952	1.74614	0.693581	5.126	0.0358	0.171116	7.39064	4.92896	9.86222	5e-05	0.00155566	2.00087
ENST00000358053	ENSG00000130703	OSBPL2	0.721071	0.752196	0.8666	0.932221	1.04316	1.02372	1.48321	0.0662	0.259571	1.44883	0.648694	1.29991	5e-05	0.00155566	2.00389
ENST00000361717	ENSG00000145365	TIFA	2.73096	3.16469	0.41205	0.632181	1.15882	2.21626	2.93331	0.0459	0.203588	1.32354	1.80259	3.61489	5e-05	0.00155566	2.00539
ENST00000419367	ENSG00000157181	C1orf27	0.897357	1.20117	0.3667	0.594678	1.33856	2.4682	1.49271	0.0781	0.288022	-1.6535	1.51932	3.07325	0.00095	0.0202515	2.02278
ENST00000414115	ENSG00000160691	SHC1	2.89926	2.95916	0.9376	0.96905	1.02066	3.73514	4.68804	0.1453	0.392319	1.25512	3.01961	6.12485	5e-05	0.00155566	2.02835
ENST00000483888	ENSG00000111799	COL12A1	0.24553	0.807508	0.00755	0.0506038	3.28884	1.3275	2.08539	0.01815	0.103137	1.57092	1.98037	4.01854	5e-05	0.00155566	2.02918
ENST00000518389	ENSG00000198042	MAK16	3.75334	4.34483	0.46755	0.676255	1.15759	4.8126	6.92078	0.065	0.256314	1.43805	2.82083	5.73177	0.00025	0.00657295	2.03194
ENST00000403362	ENSG00000099992	TBC1D10A	2.50504	1.4781	0.0532	0.219326	-1.69477	2.54633	5.85483	0.0227	0.122152	2.29932	3.08746	6.33782	0.0001	0.00290711	2.05275
ENST00000542247	ENSG00000089737	DDX24	5.29647	4.52588	0.1589	0.398936	-1.17026	4.35143	3.73783	0.19185	0.448459	-1.16416	2.36257	4.85896	0.00145	0.0288934	2.05664
ENST00000509593	ENSG00000164163	ABCE1	1.53443	3.31087	0.02845	0.14196	2.15772	2.15019	4.16593	0.0159	0.0929723	1.93747	1.91391	3.96962	0.00075	0.0166295	2.07409
ENST00000566846	ENSG00000149925	ALDOA	3.97723	2.58463	0.2061	0.450428	-1.5388	4.6199	6.23329	0.47655	0.695629	1.34923	4.01654	8.37611	0.0008	0.017557	2.08541
ENST00000492566	ENSG00000136682	CBWD2	1.39941	3.41024	0.0089	0.057611	2.43692	2.90238	3.1398	0.76445	0.879838	1.0818	1.43602	3.00054	0.0001	0.00290711	2.08949
ENST00000468475	ENSG00000125630	POLR1B	5.31017	7.09392	0.2306	0.472448	1.33591	5.42185	6.56015	0.26065	0.512471	1.20995	4.48609	9.40356	5e-05	0.00155566	2.09616
ENST00000473706	ENSG00000138092	CENPO	1.32819	1.4898	0.73025	0.855183	1.12168	1.10247	1.08497	0.95205	0.976451	-1.01614	1.08537	2.28656	5e-05	0.00155566	2.10671
ENST00000522650	ENSG00000112249	ASCC3	0.708598	1.89869	0.0503	0.211246	2.67951	0.775052	0.888167	0.69005	0.837316	1.14595	0.489645	1.03334	0.00045	0.0107944	2.11038
ENST00000345714	ENSG00000104205	SGK3	1.14199	2.74956	0.06995	0.261006	2.40769	0.90191	2.79702	0.0561	0.233324	3.10121	1.60973	3.40885	5e-05	0.00155566	2.11764
ENST00000434650	ENSG00000178927	C17orf62	0.670865	0.388852	0.2862	0.522436	-1.72524	1.24007	0.988386	0.5202	0.727522	-1.25464	0.485979	1.04139	0.00245	0.0439455	2.14288
ENST00000503811	ENSG00000015479	MATR3	2.01445	1.87437	0.90065	0.949806	-1.07474	2.35914	1.52285	0.02835	0.14481	-1.54916	1.42905	3.06666	0.0002	0.00540531	2.14594
ENST00000552908	ENSG00000139116	KIF21A	2.45007	3.15838	0.375	0.601803	1.2891	3.20728	6.70189	0.02175	0.118266	2.08959	3.45676	7.43009	5e-05	0.00155566	2.14944
ENST00000448333	ENSG00000136636	KCTD3	4.56756	6.04131	0.1462	0.383206	1.32266	3.0889	2.35407	0.2009	0.458443	-1.31215	2.02578	4.37967	0.0015	0.0297366	2.16196
ENST00000359729	ENSG00000144824	PHLDB2	0.0520281	0.127541	1	1	2.45139	0.160213	0	1	1	inf	0.596864	1.29651	5e-05	0.00155566	2.1722
ENST00000447595	ENSG00000186283	TOR3A	2.36046	3.08668	0.32235	0.555104	1.30766	2.3646	2.96675	0.2634	0.515127	1.25466	1.93906	4.21963	0.0006	0.0137611	2.17612
ENST00000342788	ENSG00000178568	ERBB4	0.153151	0.00164838	1	1	-92.9099	2.29767	2.98421	0.19305	0.450153	1.2988	0.468725	1.04218	5e-05	0.00155566	2.22343
ENST00000375629	ENSG00000196305	IARS	2.09862	1.79374	0.7022	0.838712	-1.16997	1.36085	2.5174	0.1646	0.416533	1.84988	1.57457	3.51886	5e-05	0.00155566	2.23481
ENST00000476524	ENSG00000159131	GART	1.28779	3.05075	0.02155	0.115278	2.36897	2.09322	2.18686	0.84615	0.924744	1.04474	1.78298	4.0035	0.00025	0.00657295	2.2454
ENST00000444450	ENSG00000067829	IDH3G	8.47482	6.66215	0.46725	0.675935	-1.27209	6.27886	7.7247	0.5207	0.727931	1.23027	5.22207	11.7895	5e-05	0.00155566	2.25763
ENST00000422090	ENSG00000213024	NUP62	2.78259	2.81095	0.9665	0.981563	1.01019	3.6136	3.43424	0.55805	0.753351	-1.05223	2.64606	5.98767	5e-05	0.00155566	2.26286
ENST00000359282	ENSG00000197111	PCBP2	2.515	2.81236	0.4216	0.639943	1.11823	2.45489	2.15276	0.56715	0.759603	-1.14035	1.97817	4.48917	0.0018	0.0343349	2.26935
ENST00000367853	ENSG00000197965	MPZL1	3.87231	3.69542	0.8425	0.919299	-1.04787	2.3098	2.61617	0.78185	0.890027	1.13264	2.4596	5.58819	0.00185	0.035104	2.272
ENST00000477693	ENSG00000155438	MKI67IP	1.43556	1.58737	0.60075	0.773796	1.10575	1.92665	2.75077	0.01295	0.0792487	1.42774	1.10599	2.52996	5e-05	0.00155566	2.28751
ENST00000436757	ENSG00000110697	PITPNM1	0.526304	0.98568	0.33535	0.567352	1.87283	1.04638	0.938558	0.83185	0.917179	-1.11488	0.870446	1.99588	5e-05	0.00155566	2.29294
ENST00000374769	ENSG00000167302	C17orf56	0.826291	0.4043	0.18105	0.423721	-2.04375	1.3281	1.89844	0.07745	0.286671	1.42944	0.663585	1.52489	0.0006	0.0137611	2.29795
ENST00000454637	ENSG00000075275	CELSR1	0.710636	0.551809	0.53015	0.723731	-1.28783	1.82144	2.2677	0.1749	0.429466	1.245	0.575332	1.33708	0.001	0.0211311	2.32402
ENST00000399455	ENSG00000170242	USP47	0.875022	0.46561	0.167	0.408257	-1.8793	1.20683	1.3334	0.73755	0.865234	1.10488	0.693521	1.62268	0.0011	0.0229187	2.33978
ENST00000436114	ENSG00000168288	MMADHC	1.00624	3.10532	0.10795	0.333327	3.08607	2.19622	1.45934	0.3962	0.633635	-1.50494	1.79375	4.22775	0.0006	0.0137611	2.35693
ENST00000370308	ENSG00000135297	MTO1	2.26202	3.32631	0.096	0.315011	1.4705	3.95587	3.97911	0.96215	0.98074	1.00587	1.21545	2.89435	0.0003	0.00770257	2.38132
ENST00000503570	ENSG00000138772	ANXA3	1.29216	0.547256	0.13485	0.368688	-2.36117	2.07467	1.79676	0.59935	0.780003	-1.15467	1.77321	4.22343	0.00075	0.0166295	2.3818
ENST00000320362	ENSG00000125454	SLC25A19	1.97386	2.34286	0.4344	0.649863	1.18694	1.86849	2.98509	0.0239	0.127005	1.5976	1.42662	3.40045	5e-05	0.00155566	2.38358
ENST00000319822	ENSG00000163714	U2SURP	0.79099	0.8182	0.9249	0.962576	1.0344	1.11772	1.34854	0.64765	0.811225	1.20651	0.776501	1.86437	0.00055	0.0127964	2.40099
ENST00000305344	ENSG00000168830	HTR1E	1.84738	2.77524	0.05735	0.230633	1.50225	1.44143	1.42365	0.95965	0.979564	-1.01249	1.25276	3.01804	5e-05	0.00155566	2.40911
ENST00000475593	ENSG00000072274	TFRC	1.68345	4.11873	0.28855	0.524826	2.4466	2.93555	3.86794	0.1762	0.43122	1.31762	2.25007	5.42533	5e-05	0.00155566	2.41118
ENST00000246635	ENSG00000171401	KRT13	0.150196	0.423733	1	1	2.8212	0.0215923	0.238359	1	1	11.0391	0.779261	1.89891	5e-05	0.00155566	2.43682
ENST00000495728	ENSG00000136942	RPL35	1.33801	2.59658	0.3733	0.600405	1.94063	2.33737	3.18035	0.21735	0.475103	1.36065	1.37568	3.35373	0.0023	0.04185	2.43787
ENST00000267974	ENSG00000140396	NCOA2	1.77937	0.0724408	0.09795	0.318424	-24.5631	0.785897	2.30749	0.0184	0.104161	2.93612	1.09623	2.75028	0.00065	0.0147447	2.50886
ENST00000563333	ENSG00000092531	SNAP23	2.42186	2.35482	0.92925	0.964606	-1.02847	3.054	3.11721	0.92395	0.964407	1.0207	1.40904	3.5468	0.0008	0.017557	2.51717
ENST00000407464	ENSG00000169635	HIC2	0.45353	0.346335	1	1	-1.30951	0.551475	0.521903	0.699	0.842829	-1.05666	0.330218	0.833025	0.00035	0.00876526	2.52265
ENST00000539097	ENSG00000100644	HIF1A	0.818975	1.29333	0.1214	0.351494	1.57921	1.87945	1.58842	0.54435	0.744696	-1.18322	1.04602	2.64216	5e-05	0.00155566	2.52592
ENST00000370841	ENSG00000117054	ACADM	1.11267	1.13687	0.91045	0.955104	1.02175	1.38517	1.15297	0.65625	0.816648	-1.20139	0.550653	1.3932	0.0002	0.00540531	2.53009
ENST00000258281	ENSG00000135801	TAF5L	0.647275	1.5336	0.3726	0.59986	2.36933	0.00954118	1.01288	0.15275	0.401356	106.158	0.602294	1.52895	5e-05	0.00155566	2.53854
ENST00000469568	ENSG00000141741	MIEN1	2.84102	4.80534	0.09935	0.320565	1.69141	5.24304	5.69837	0.771	0.883695	1.08685	2.60876	6.67257	0.00225	0.0411337	2.55776
ENST00000453074	ENSG00000089195	TRMT6	0.962285	0.19925	0.21525	0.459534	-4.82952	0.673129	0.690612	0.9555	0.977703	1.02597	0.671033	1.71726	0.0023	0.04185	2.55914
ENST00000567867	ENSG00000118894	FAM86A	1.85513	3.39015	0.0253	0.129908	1.82745	2.71514	2.01008	0.0658	0.258597	-1.35076	0.971336	2.49998	0.0004	0.00980997	2.57375
ENST00000449804	ENSG00000168269	FOXI1	0.261322	0.212636	1	1	-1.22896	0.158106	0.0541953	1	1	-2.91733	0.297934	0.766812	0.00095	0.0202515	2.57376
ENST00000435900	ENSG00000241878	PISD	1.30283	1.26262	0.90445	0.951707	-1.03185	1.15507	1.45868	0.1858	0.441882	1.26285	0.612509	1.58812	0.0005	0.0118131	2.5928
ENST00000483209	ENSG00000121578	B4GALT4	1.03026	0.288222	0.28795	0.524235	-3.57455	2.71595	0.277559	0.2138	0.47182	-9.78512	0.924896	2.40808	5e-05	0.00155566	2.60362
ENST00000464177	ENSG00000157600	TMEM164	0.722767	1.2733	0.20255	0.44696	1.7617	0.703036	1.89107	0.00895	0.0588442	2.68986	1.12933	2.96178	0.0021	0.0388691	2.62259
ENST00000349820	ENSG00000173226	IQCB1	2.31125	1.42884	0.0538	0.220967	-1.61757	3.5119	3.31801	0.6852	0.834333	-1.05844	1.41534	3.74932	5e-05	0.00155566	2.64906
ENST00000383797	ENSG00000154743	TSEN2	1.65944	1.382	0.55825	0.744165	-1.20076	1.99014	1.19186	0.1167	0.353327	-1.66978	0.924256	2.49237	0.0006	0.0137611	2.69662
ENST00000523799	ENSG00000112237	CCNC	11.6019	6.87812	0.20225	0.446681	-1.68678	9.158	10.0031	0.57545	0.764848	1.09228	4.25055	11.9869	5e-05	0.00155566	2.82009
ENST00000551688	ENSG00000120805	ARL1	2.27039	4.05527	0.1842	0.427245	1.78616	3.81704	3.24665	0.70055	0.843479	-1.17569	2.4216	6.9803	0.0018	0.0343349	2.88252
ENST00000389993	ENSG00000068878	PSME4	1.73714	0.826365	0.24845	0.487139	-2.10214	0.858857	2.06409	0.10695	0.340698	2.40331	0.850524	2.46282	5e-05	0.00155566	2.89566
ENST00000543408	ENSG00000156787	WDR67	5.67356	11.0326	0.0223	0.118233	1.94456	3.67737	4.29687	0.58885	0.773918	1.16846	2.1879	6.53955	5e-05	0.00155566	2.98897
ENST00000538750	ENSG00000130684	ZNF337	0.534461	0.504713	0.8295	0.912202	-1.05894	0.821062	1.06303	0.41045	0.644251	1.2947	0.465906	1.39318	5e-05	0.00155566	2.99026
ENST00000377469	ENSG00000204792	AC104135.3.1	0.0667383	0.352178	1	1	5.27701	0.131661	0.164096	1	1	1.24635	0.281953	0.843519	5e-05	0.00155566	2.99171
ENST00000566454	ENSG00000103064	SLC7A6	0.588737	0.605854	0.91155	0.955505	1.02908	0.381996	1.99845	0.20835	0.466925	5.23159	0.698348	2.09833	5e-05	0.00155566	3.00472
ENST00000512659	ENSG00000197894	ADH5	3.80371	5.01477	0.62905	0.793036	1.31839	1.98367	2.59097	0.54915	0.747817	1.30615	2.25612	6.80977	0.00065	0.0147447	3.01835
ENST00000550170	ENSG00000170421	KRT8	1.6409	8.37821	0.1984	0.442643	5.10585	3.97013	5.02347	0.8475	0.925643	1.26532	1.78655	5.41137	5e-05	0.00155566	3.02895
ENST00000432729	ENSG00000172667	ZMAT3	0.312984	0.145637	1	1	-2.14907	0.34706	0.302304	1	1	-1.14805	0.197011	0.597943	0.00125	0.0254679	3.03507
ENST00000545952	ENSG00000141380	SS18	0.382104	1.15297	0.13885	0.374216	3.01743	0.870681	0.781363	0.79925	0.899339	-1.11431	0.404242	1.26811	0.00235	0.0425862	3.13701
ENST00000450656	ENSG00000047315	POLR2B	2.07926	1.89743	0.822	0.908127	-1.09583	1.43728	2.96275	0.2925	0.542621	2.06135	1.0045	3.22671	0.00265	0.0466957	3.21226
ENST00000544656	ENSG00000150991	UBC	9.00947	13.9095	0.55025	0.738436	1.54387	9.86546	16.6806	0.0154	0.0907781	1.69081	7.48801	24.384	5e-05	0.00155566	3.2564
ENST00000529593	ENSG00000182307	C8orf33	5.84532	5.11393	0.61585	0.784118	-1.14302	5.38033	6.07898	0.60715	0.785631	1.12985	2.08528	6.86698	0.0012	0.0246395	3.29306
ENST00000564973	ENSG00000185883	ATP6V0C	0.615964	0.574112	0.92075	0.960238	-1.0729	1.13543	1.03994	0.8979	0.951397	-1.09183	0.479746	1.61946	0.00155	0.0304986	3.37566
ENST00000394750	ENSG00000163935	SFMBT1	0.322133	5.03279e-05	1	1	-6400.64	0.333311	1.00142	0.0797	0.291259	3.00447	0.431047	1.47017	5e-05	0.00155566	3.41068
ENST00000419835	ENSG00000112118	MCM3	0.943044	0.162414	0.22605	0.468875	-5.80642	0.244821	0.279581	1	1	1.14198	0.368539	1.26785	0.00025	0.00657295	3.44022
ENST00000259038	ENSG00000136522	MRPL47	1.67957	1.21643	0.2843	0.521019	-1.38074	1.05468	1.25873	0.7214	0.855573	1.19347	0.550705	1.89861	0.0003	0.00770257	3.44762
ENST00000475069	ENSG00000099282	TSPAN15	13.0005	10.8188	0.52475	0.719816	-1.20166	10.4117	11.6002	0.46095	0.683832	1.11415	3.57323	12.4651	5e-05	0.00155566	3.48846
ENST00000296530	ENSG00000164125	FAM198B	1.49342	1.75902	0.23225	0.473528	1.17784	1.62467	1.76573	0.7466	0.870238	1.08683	0.25201	0.886458	0.0012	0.0246395	3.51755
ENST00000224356	ENSG00000095596	CYP26A1	0.0953729	0.230963	1	1	2.42168	0.0203371	1.11722	0.2376	0.492981	54.9352	0.157901	0.566739	5e-05	0.00155566	3.58919
ENST00000470492	ENSG00000182004	SNRPE	3.06051	5.77491	0.1413	0.377458	1.88691	1.56533	7.60025	0.0817	0.295814	4.85537	1.46006	5.90195	0.0002	0.00540531	4.04228
ENST00000267085	ENSG00000139631	CSAD	0.818766	0.746219	0.7313	0.85577	-1.09722	0.446578	0.883787	0.01755	0.100483	1.97902	0.522964	2.1765	5e-05	0.00155566	4.16186
ENST00000539054	ENSG00000239264	TXNDC5	1.2179	1.16625	0.9258	0.963052	-1.04429	1.02944	1.77163	0.22235	0.48014	1.72096	0.634182	2.71182	0.0001	0.00290711	4.27608
ENST00000497544	ENSG00000117984	CTSD	0.51003	1.07652	0.0361	0.16833	2.1107	0.276452	1.25176	0.0088	0.0580498	4.52796	0.498117	2.17329	0.00015	0.00420072	4.36303
ENST00000405557	ENSG00000100142	POLR2F	7.02027	7.64358	0.82865	0.911657	1.08879	6.90044	10.3582	0.12405	0.363338	1.50109	1.86499	8.47812	5e-05	0.00155566	4.54591
ENST00000237305	ENSG00000118515	SGK1	0.0128002	3.71799	0.11925	0.349351	290.465	0.000902776	3.19451	0.22025	0.478048	3538.45	0.416054	2.37461	5e-05	0.00155566	5.70746
