# Supplementary material for: Estrogen receptor beta impacts hormone-induced alternative mRNA splicing in breast cancer cells
Source: BMC Genomics. 2015 May 9;16(1):367. doi: 10.1186/s12864-015-1541-1 (PMC4424892; doi:10.1186/s12864-015-1541-1)
Supplement: Additional file 5: Tables S4. — A: Differential Promoter Usage Ct-ERβ. Gene list with differential promoter usage (DPU) in the Ct-ERβ BC cell line (FDR ≤0.05). B: Differential Promoter Usage Nt-ERβ. Gene list with DPU in the Nt-ERβ BC cell line (FDR ≤0.05). C: Differential Promoter Usage MCF-7 wt. Gene list with DPU in the wt MCF-7 BC cell line (FDR ≤0.05). D: Differential Spliced Gene Ct-ERβ. Gene list differentially spliced (DSGs) in the Ct-ERβ BC cell line (FDR ≤0.05). E: Differential Spliced Gene Nt-ERβ. Gene list differentially spliced (DSGs) in the Nt-ERβ BC cell line (FDR ≤0.05). F: Differential Spliced Gene MCF-7 wt. Gene list differentially spliced (DSGs) in the wt MCF-7 BC cell line (FDR ≤0.05). [file 12864_2015_1541_MOESM5_ESM.xlsx]

## Sheet: S4 - A
Additional Table S4 - A: Differential Promoter Usage Ct-ERβ
gene_ID	gene_name	locus	sqrt(JS)	p_value	FDR_value
ENSG00000103591	AAGAB	15:67493370-67819628	0.249009	5e-05	0.00105528
ENSG00000143322	ABL2	1:179068461-179198819	0.501153	5e-05	0.00105528
ENSG00000189343	AC004448.3.1	17:19342455-19364048	0.197908	5e-05	0.00105528
ENSG00000218739	AC007390.5.1	2:37394962-37551951	0.139051	0.00025	0.0043819
ENSG00000187446	AC012652.1.1	15:41523036-41574043	0.195045	0.0009	0.0125292
ENSG00000236859	AC018737.1.1	2:122407225-122494499	0.295494	0.00015	0.00280549
ENSG00000163597	AC090699.1.1	17:74553851-74561430	0.0503207	5e-05	0.00105528
ENSG00000229980	AC091062.2.1	17:48939583-48987098	0.28717	0.00115	0.0154036
ENSG00000114331	ACAP2	3:194995464-195163807	0.375861	5e-05	0.00105528
ENSG00000107897	ACBD5	10:27484143-27531068	0.174826	5e-05	0.00105528
ENSG00000087008	ACOX3	4:8368438-8514337	0.302351	5e-05	0.00105528
ENSG00000138071	ACTR2	2:65454886-65498387	0.0839584	0.0034	0.0358794
ENSG00000115091	ACTR3	2:114647536-114720173	0.134621	5e-05	0.00105528
ENSG00000115170	ACVR1	2:158592957-158732374	0.205022	0.00215	0.0250752
ENSG00000121989	ACVR2A	2:148602085-148688393	0.363482	5e-05	0.00105528
ENSG00000145808	ADAMTS19	5:128795251-129522327	0.132822	0.0037	0.038127
ENSG00000197381	ADARB1	21:46491647-46646478	0.239003	5e-05	0.00105528
ENSG00000182551	ADI1	2:3501692-3526968	0.0182412	0.00155	0.0197277
ENSG00000035687	ADSS	1:244515936-244615436	0.0870378	0.00235	0.0270309
ENSG00000181026	AEN	15:89164526-89175513	0.038232	0.00295	0.0322398
ENSG00000196526	AFAP1	4:7760440-7942023	0.155709	0.0001	0.00198319
ENSG00000141385	AFG3L2	18:12328942-12377253	0.0571236	5e-05	0.00105528
ENSG00000135049	AGTPBP1	9:88161454-88356944	0.336293	5e-05	0.00105528
ENSG00000168710	AHCYL1	1:110527307-110566357	0.0666002	0.0018	0.0219385
ENSG00000059573	ALDH18A1	10:97365695-97416463	0.205179	0.0002	0.00360863
ENSG00000149925	ALDOA	16:30064410-30081778	0.0946621	5e-05	0.00105528
ENSG00000073331	ALPK1	4:113196782-113363776	0.306372	0.00085	0.0120149
ENSG00000003393	ALS2	2:202565276-202645912	0.153199	0.0005	0.00770687
ENSG00000176248	ANAPC2	9:140069235-140082989	0.157613	0.0023	0.0264889
ENSG00000151687	ANKAR	2:190539015-190630282	0.316811	0.00045	0.00705434
ENSG00000254996	ANKHD1-EIF4EBP3	5:139781398-139929163	0.372555	0.0019	0.0228546
ENSG00000001629	ANKIB1	7:91875547-92030698	0.163811	5e-05	0.00105528
ENSG00000101745	ANKRD12	18:9136757-9285206	0.199522	5e-05	0.00105528
ENSG00000118454	ANKRD13C	1:70726270-70820417	0.209719	0.0031	0.0334422
ENSG00000172932	ANKRD13D	11:67056017-67069956	0.202987	0.0027	0.0301888
ENSG00000133302	ANKRD32	5:93488670-94620279	0.156629	5e-05	0.00105528
ENSG00000135976	ANKRD36	2:97779232-97930258	0.0646684	0.0004	0.00643496
ENSG00000139645	ANKRD52	12:56623832-56652175	0.221346	0.00075	0.0107836
ENSG00000064999	ANKS1A	6:34857037-35085317	0.176743	5e-05	0.00105528
ENSG00000138660	AP1AR	4:113152892-113191203	0.151928	0.00245	0.0277305
ENSG00000177879	AP3S1	5:115163892-115249778	0.170384	0.00435	0.0429492
ENSG00000081014	AP4E1	15:51200868-51298097	0.315765	0.00055	0.00833789
ENSG00000184831	APOO	X:23851469-23957624	0.103238	0.0012	0.0159342
ENSG00000155008	APOOL	X:84258831-84344972	0.101658	0.00015	0.00280549
ENSG00000157500	APPL1	3:57261764-57326710	0.150061	0.00035	0.005741
ENSG00000047365	ARAP2	4:35949842-36275842	0.243584	5e-05	0.00105528
ENSG00000095139	ARCN1	11:118307204-118473730	0.103129	0.0024	0.0273327
ENSG00000124198	ARFGEF2	20:47538274-47653230	0.059337	0.0007	0.0102407
ENSG00000165322	ARHGAP12	10:32094364-32217742	0.188959	5e-05	0.00105528
ENSG00000134909	ARHGAP32	11:128834988-129149219	0.325062	5e-05	0.00105528
ENSG00000196914	ARHGEF12	11:120207786-120360645	0.131854	5e-05	0.00105528
ENSG00000131089	ARHGEF9	X:62854846-63005426	0.175708	0.0003	0.00502842
ENSG00000169379	ARL13B	3:93698982-93847389	0.309883	0.0029	0.031959
ENSG00000134108	ARL8B	3:5163904-5229014	0.174357	5e-05	0.00105528
ENSG00000006756	ARSD	X:2822010-2847392	0.175299	5e-05	0.00105528
ENSG00000112249	ASCC3	6:100956069-101329248	0.14135	5e-05	0.00105528
ENSG00000198363	ASPH	8:61969716-62627199	0.459419	5e-05	0.00105528
ENSG00000171456	ASXL1	20:30946146-31027122	0.256135	5e-05	0.00105528
ENSG00000119778	ATAD2B	2:23971533-24149984	0.132925	0.0005	0.00770687
ENSG00000197785	ATAD3A	1:1447530-1470067	0.362175	0.0007	0.0102407
ENSG00000145782	ATG12	5:115163892-115249778	0.137781	0.0003	0.00502842
ENSG00000125703	ATG4C	1:63249805-63339980	0.21639	0.00515	0.0485556
ENSG00000101974	ATP11C	X:138808504-139027435	0.196362	5e-05	0.00105528
ENSG00000174437	ATP2A2	12:110718560-110788898	0.145547	5e-05	0.00105528
ENSG00000167283	ATP5L	11:118230299-118302211	0.075736	5e-05	0.00105528
ENSG00000081923	ATP8B1	18:55313657-55470327	0.161632	5e-05	0.00105528
ENSG00000054793	ATP9A	20:50213052-50385173	0.199853	0.00025	0.0043819
ENSG00000166377	ATP9B	18:76829393-77138278	0.220295	5e-05	0.00105528
ENSG00000130638	ATXN10	22:46067677-46241187	0.199676	5e-05	0.00105528
ENSG00000204842	ATXN2	12:111890017-112038060	0.244515	5e-05	0.00105528
ENSG00000163635	ATXN7	3:63850232-63989138	0.170959	5e-05	0.00105528
ENSG00000162885	B3GALNT2	1:235530674-235667781	0.156513	5e-05	0.00105528
ENSG00000198604	BAZ1A	14:35221936-35345665	0.430143	5e-05	0.00105528
ENSG00000076108	BAZ2A	12:56989379-57030600	0.272537	5e-05	0.00105528
ENSG00000214413	BBIP1	10:112629500-112679032	0.0994516	0.00035	0.005741
ENSG00000122507	BBS9	7:33168855-33645680	0.327712	0.00425	0.0422795
ENSG00000114439	BBX	3:107241782-107530171	0.221688	0.0021	0.0247429
ENSG00000083123	BCKDHB	6:80816363-81055987	0.209703	5e-05	0.00105528
ENSG00000258643	BCL2L2-PABPN1	14:23743249-23795394	0.139455	0.0033	0.0349443
ENSG00000177951	BET1L	11:127114-207428	0.260719	0.0006	0.00896299
ENSG00000125864	BFSP1	20:17474549-17549865	0.450236	5e-05	0.00105528
ENSG00000147439	BIN3	8:22462144-22526661	0.193644	0.00365	0.0379089
ENSG00000166619	BLCAP	20:36120873-36156333	0.252528	0.0028	0.031231
ENSG00000107779	BMPR1A	10:88516395-88684945	0.0871331	5e-05	0.00105528
ENSG00000204217	BMPR2	2:203241658-203432474	0.312251	5e-05	0.00105528
ENSG00000171634	BPTF	17:65821636-66042969	0.0876298	5e-05	0.00105528
ENSG00000166164	BRD7	16:50280047-50405391	0.214227	0.0005	0.00770687
ENSG00000185024	BRF1	14:105675622-105864484	0.336283	5e-05	0.00105528
ENSG00000113460	BRIX1	5:34905368-34926101	0.0651492	0.00405	0.0408641
ENSG00000060762	BRP44L	6:166778406-166796486	0.107195	0.0022	0.0255289
ENSG00000134717	BTF3L4	1:52485802-52556388	0.0942059	0.0011	0.0148856
ENSG00000180592	C10orf140	10:21802406-21814611	0.419744	0.0005	0.00770687
ENSG00000166272	C10orf26	10:104503726-104576021	0.0772464	0.00025	0.0043819
ENSG00000151893	C10orf46	10:120433678-120514761	0.21596	0.00415	0.041464
ENSG00000111412	C12orf49	12:117153592-117175875	0.0794949	0.00445	0.0437021
ENSG00000119720	C14orf102	14:90742579-90798481	0.237744	0.0043	0.0426386
ENSG00000186665	C17orf58	17:65821636-66042969	0.0977144	0.00395	0.0402524
ENSG00000175061	C17orf76-AS1	17:16342288-16395467	0.11134	5e-05	0.00105528
ENSG00000171155	C1GALT1C1	X:119759647-119764005	0.120009	0.0001	0.00198319
ENSG00000119280	C1orf198	1:230972864-231005335	0.224698	5e-05	0.00105528
ENSG00000157181	C1orf27	1:186344889-186390507	0.152465	5e-05	0.00105528
ENSG00000117616	C1orf63	1:25568727-25756683	0.269842	0.0038	0.0390263
ENSG00000138085	C2orf28	2:27422454-27440046	0.0603061	0.005	0.047433
ENSG00000114405	C3orf14	3:61547242-62355005	0.0979862	0.0001	0.00198319
ENSG00000179152	C3orf23	3:44379610-44450943	0.217632	5e-05	0.00105528
ENSG00000181744	C3orf58	3:143690639-143767561	0.370659	5e-05	0.00105528
ENSG00000249673	C4orf10	4:2936625-2965112	0.117757	0.0005	0.00770687
ENSG00000138658	C4orf21	4:113434671-113578748	0.172137	0.0035	0.0366405
ENSG00000205765	C5orf51	5:41904289-41921738	0.231992	0.00035	0.005741
ENSG00000146826	C7orf43	7:99746529-99756338	0.241885	0.00375	0.0385559
ENSG00000146540	C7orf50	7:1036622-1177896	0.129704	5e-05	0.00105528
ENSG00000130193	C8orf55	8:143808620-143818345	0.18564	5e-05	0.00105528
ENSG00000205133	C8orf83	8:93895211-94029901	0.130004	0.0002	0.00360863
ENSG00000156017	C9orf41	9:77567883-77643339	0.241563	5e-05	0.00105528
ENSG00000157388	CACNA1D	3:53528682-53846490	0.263228	5e-05	0.00105528
ENSG00000110931	CAMKK2	12:121675496-121736111	0.155566	0.0048	0.0458191
ENSG00000130559	CAMSAP1	9:138700332-138799074	0.218365	5e-05	0.00105528
ENSG00000112186	CAP2	6:17393446-17558023	0.201883	5e-05	0.00105528
ENSG00000162909	CAPN2	1:223889294-223963720	0.0928828	0.00535	0.0496277
ENSG00000116489	CAPZA1	1:113066139-113214241	0.113817	5e-05	0.00105528
ENSG00000118412	CASP8AP2	6:90539612-90584155	0.165407	0.00195	0.0233645
ENSG00000153113	CAST	5:95220801-96143803	0.197174	0.0051	0.0482325
ENSG00000141570	CBX8	17:77765930-77775482	0.105941	0.0011	0.0148856
ENSG00000169193	CCDC126	7:23636997-23684327	0.392028	0.0002	0.00360863
ENSG00000004766	CCDC132	7:92861652-92988338	0.247815	0.0016	0.0201137
ENSG00000160124	CCDC58	3:122078437-122102078	0.140434	0.00195	0.0233645
ENSG00000123106	CCDC91	12:28286181-28732883	0.405411	5e-05	0.00105528
ENSG00000204536	CCHCR1	6:31110215-31126015	0.258706	0.00535	0.0496277
ENSG00000136280	CCM2	7:45039073-45116068	0.189756	0.00065	0.00961624
ENSG00000105173	CCNE1	19:30302900-30315216	0.136118	5e-05	0.00105528
ENSG00000118816	CCNI	4:77968310-77997158	0.103171	0.0052	0.0488768
ENSG00000163249	CCNYL1	2:208576263-208626563	0.209883	0.0007	0.0102407
ENSG00000173992	CCS	11:66357639-66373490	0.232372	0.0029	0.031959
ENSG00000150753	CCT5	5:10250032-10266524	0.0883912	5e-05	0.00105528
ENSG00000156261	CCT8	21:30428125-30446118	0.207319	0.00145	0.0185834
ENSG00000122674	CCZ1	7:5938355-6010314	0.238852	5e-05	0.00105528
ENSG00000169217	CD2BP2	16:30362086-30366682	0.0916112	5e-05	0.00105528
ENSG00000026508	CD44	11:35160416-35253949	0.27771	0.0053	0.049363
ENSG00000110651	CD81	11:2349978-2418627	0.136564	0.00285	0.0316736
ENSG00000010278	CD9	12:6308880-6347427	0.0728876	0.00025	0.0043819
ENSG00000002586	CD99	X:2609219-2659350	0.140301	0.0003	0.00502842
ENSG00000140326	CDAN1	15:43015756-43029417	0.181139	5e-05	0.00105528
ENSG00000081377	CDC14B	9:99212482-99382112	0.418714	5e-05	0.00105528
ENSG00000146670	CDCA5	11:64833771-64851636	0.138872	0.0003	0.00502842
ENSG00000144354	CDCA7	2:174202946-174233725	0.279709	5e-05	0.00105528
ENSG00000059758	CDK17	12:96672038-96794338	0.151141	0.0045	0.0439586
ENSG00000101391	CDK5RAP1	20:31946644-31989367	0.234217	0.00495	0.0470557
ENSG00000006837	CDKL3	5:133492081-133706738	0.411671	5e-05	0.00105528
ENSG00000240498	CDKN2B-AS	9:21802634-22121096	0.28604	5e-05	0.00105528
ENSG00000166446	CDYL2	16:80637608-80838226	0.0989195	0.0008	0.0114311
ENSG00000125817	CENPB	20:3764497-3767337	0.030886	0.0006	0.00896299
ENSG00000182504	CEP97	3:101442768-101489406	0.204493	0.0012	0.0159342
ENSG00000172757	CFL1	11:65590492-65641063	0.0478919	0.00015	0.00280549
ENSG00000003402	CFLAR	2:201980826-202029033	0.337773	0.0002	0.00360863
ENSG00000173575	CHD2	15:93425936-93571237	0.157157	5e-05	0.00105528
ENSG00000171316	CHD7	8:61591336-61779465	0.315868	5e-05	0.00105528
ENSG00000085872	CHERP	19:16589874-16739015	0.451502	0.0004	0.00643496
ENSG00000128656	CHN1	2:175664090-175870097	0.2882	0.0003	0.00502842
ENSG00000169105	CHST14	15:40763159-40765353	0.384431	5e-05	0.00105528
ENSG00000131873	CHSY1	15:101715927-101792137	0.104147	0.00315	0.0337836
ENSG00000258289	CHURC1	14:65381078-65569413	0.103384	0.00135	0.0174722
ENSG00000145354	CISD2	4:103790134-103940896	0.116687	5e-05	0.00105528
ENSG00000164442	CITED2	6:139693392-139695757	0.283232	5e-05	0.00105528
ENSG00000169607	CKAP2L	2:113479062-113522254	0.259574	0.0037	0.038127
ENSG00000175216	CKAP5	11:46764597-46867847	0.141718	0.00085	0.0120149
ENSG00000074054	CLASP1	2:122095353-122407163	0.232387	0.0017	0.0208857
ENSG00000011021	CLCN6	1:11821843-11908402	0.338311	0.0003	0.00502842
ENSG00000181885	CLDN7	17:7155371-7166512	0.0451927	5e-05	0.00105528
ENSG00000013441	CLK1	2:201717731-201729467	0.179556	0.00115	0.0154036
ENSG00000074201	CLNS1A	11:77225980-77348850	0.11875	0.00075	0.0107836
ENSG00000134852	CLOCK	4:56294069-56413305	0.255253	0.00535	0.0496277
ENSG00000104853	CLPTM1	19:45457847-45496598	0.262352	0.0009	0.0125292
ENSG00000120885	CLU	8:27454433-27472548	0.151837	0.0018	0.0219385
ENSG00000169714	CNBP	3:128888326-128902765	0.0716717	0.00125	0.0164557
ENSG00000158158	CNNM4	2:97426638-97477628	0.195913	0.00295	0.0322398
ENSG00000138767	CNOT6L	4:78634540-78740769	0.276026	0.0001	0.00198319
ENSG00000173786	CNP	17:40118758-40127194	0.257689	5e-05	0.00105528
ENSG00000115649	CNPPD1	2:220036618-220050201	0.0833515	0.00425	0.0422795
ENSG00000135775	COG2	1:230778234-230829728	0.148958	0.00015	0.00280549
ENSG00000140365	COMMD4	15:75628231-75634268	0.246691	0.00315	0.0337836
ENSG00000170619	COMMD5	8:146052848-146127553	0.124292	0.00015	0.00280549
ENSG00000110880	CORO1C	12:109038884-109125372	0.222978	0.0002	0.00360863
ENSG00000164919	COX6C	8:100025493-100906290	0.0711616	0.0032	0.03424
ENSG00000127184	COX7C	5:85913720-85916779	0.036774	0.0021	0.0247429
ENSG00000110090	CPT1A	11:68522087-68611878	0.110862	5e-05	0.00105528
ENSG00000007545,ENSG00000261732	CRAMP1L,LA16c-431H6.6.1	16:1662325-1752281	0.292289	0.00245	0.0277305
ENSG00000150938	CRIM1	2:36583068-36873230	0.147493	5e-05	0.00105528
ENSG00000215908	CROCCP2	1:16944750-16971178	0.0917179	0.00495	0.0470557
ENSG00000116791	CRYZ	1:75018087-75232362	0.148116	0.0037	0.038127
ENSG00000124207	CSE1L	20:47662837-47713489	0.0696773	0.00415	0.041464
ENSG00000151292	CSNK1G3	5:122847792-122952739	0.385288	5e-05	0.00105528
ENSG00000150527	CTAGE5	14:39699434-39856306	0.504361	5e-05	0.00105528
ENSG00000175029	CTBP2	10:126605711-126849739	0.374221	5e-05	0.00105528
ENSG00000250802	CTC-564N23.3.1	5:76367896-76462734	0.256819	0.00165	0.020518
ENSG00000102974	CTCF	16:67596309-67673086	0.0871322	5e-05	0.00105528
ENSG00000064601	CTSA	20:44517263-44540794	0.105366	0.00085	0.0120149
ENSG00000174080	CTSF	11:66330933-66336312	0.318783	0.0001	0.00198319
ENSG00000036257	CUL3	2:225334866-225450110	0.217313	5e-05	0.00105528
ENSG00000158290	CUL4B	X:119658463-119709649	0.0777961	0.0011	0.0148856
ENSG00000166266	CUL5	11:107879458-108018503	0.200959	0.0012	0.0159342
ENSG00000102390	CXorf26	X:75392770-75398039	0.076332	0.00055	0.00833789
ENSG00000100592	DAAM1	14:59655363-59838123	0.182841	0.0033	0.0349443
ENSG00000143164	DCAF6	1:167885966-168045081	0.185274	5e-05	0.00105528
ENSG00000172795	DCP2	5:112312398-112356667	0.142427	0.00015	0.00280549
ENSG00000137100	DCTN3	9:34613547-34620515	0.0675255	0.00015	0.00280549
ENSG00000132912	DCTN4	5:150088001-150138671	0.174994	0.0016	0.0201137
ENSG00000179958	DCTPP1	16:30418617-30441396	0.108936	5e-05	0.00105528
ENSG00000043093	DCUN1D1	3:182655861-182703741	0.136182	0.00075	0.0107836
ENSG00000109184	DCUN1D4	4:52709165-52783003	0.268857	5e-05	0.00105528
ENSG00000167986	DDB1	11:61066922-61136683	0.124562	0.00405	0.0408641
ENSG00000213782	DDX47	12:12878850-12982915	0.106643	0.00125	0.0164557
ENSG00000119522	DENND1A	9:126118448-126692431	0.169993	5e-05	0.00105528
ENSG00000213047	DENND1B	1:197473877-197744826	0.200973	5e-05	0.00105528
ENSG00000100150	DEPDC5	22:32149943-32303001	0.329385	0.00165	0.020518
ENSG00000136986	DERL1	8:124014799-124164393	0.0566101	0.0033	0.0349443
ENSG00000169598	DFFB	1:3773844-3801993	0.25932	0.0003	0.00502842
ENSG00000070413	DGCR2	22:19023794-19112016	0.0732271	0.0024	0.0273327
ENSG00000077044	DGKD	2:234263152-234380750	0.175208	0.0009	0.0125292
ENSG00000149091	DGKZ	11:46354454-46402104	0.176866	0.00105	0.0143996
ENSG00000157379	DHRS1	14:24759803-24769039	0.238253	0.00405	0.0408641
ENSG00000134815	DHX34	19:47852537-47889887	0.13611	5e-05	0.00105528
ENSG00000108406	DHX40	17:57642885-57685712	0.0973238	5e-05	0.00105528
ENSG00000135829	DHX9	1:182808438-182856886	0.111724	5e-05	0.00105528
ENSG00000107984	DKK1	10:54074055-54077802	0.0743858	0.0017	0.0208857
ENSG00000144355	DLX1	2:172949467-172954405	0.218375	5e-05	0.00105528
ENSG00000178028	DMAP1	1:44679126-44686353	0.351121	0.0044	0.0432573
ENSG00000138346	DNA2	10:70173820-70231879	0.35394	5e-05	0.00105528
ENSG00000135924	DNAJB2	2:220143988-220151622	0.333642	5e-05	0.00105528
ENSG00000138246	DNAJC13	3:132136369-132257876	0.190018	5e-05	0.00105528
ENSG00000101152	DNAJC5	20:62526517-62567384	0.11226	5e-05	0.00105528
ENSG00000116675	DNAJC6	1:65713901-65881689	0.384025	0.00045	0.00705434
ENSG00000125170	DOK4	16:57462080-57521239	0.34822	0.00465	0.0449467
ENSG00000112679	DUSP22	6:292096-351355	0.0970837	5e-05	0.00105528
ENSG00000205250	E2F4	16:67226071-67232821	0.166792	0.00085	0.0120149
ENSG00000169016	E2F6	2:11584500-11606297	0.0902435	0.0025	0.0281924
ENSG00000117395	EBNA1BP2	1:43629845-43727589	0.0778836	0.00175	0.0214142
ENSG00000196205	EEF1A1P5	9:135894815-135896553	0.147284	5e-05	0.00105528
ENSG00000132394	EEFSEC	3:127770483-128127485	0.268028	5e-05	0.00105528
ENSG00000115380	EFEMP1	2:56093101-56151274	0.107313	0.00325	0.034614
ENSG00000135766	EGLN1	1:231499496-231560790	0.0707114	0.00035	0.005741
ENSG00000173812	EIF1	17:39775688-39943183	0.110848	5e-05	0.00105528
ENSG00000173674	EIF1AX	X:20142635-20159962	0.0388183	0.0053	0.049363
ENSG00000119718	EIF2B2	14:75469613-75476292	0.0772986	5e-05	0.00105528
ENSG00000123908	EIF2C2	8:141541263-141645718	0.139831	0.0002	0.00360863
ENSG00000107581	EIF3A	10:120794355-120840396	0.0961461	5e-05	0.00105528
ENSG00000106263	EIF3B	7:2291404-2420380	0.0971683	0.00365	0.0379089
ENSG00000149100	EIF3M	11:32605343-32816204	0.0692281	0.0024	0.0273327
ENSG00000109381	ELF2	4:139936942-140098372	0.201809	5e-05	0.00105528
ENSG00000012660	ELOVL5	6:53132195-53213947	0.117223	5e-05	0.00105528
ENSG00000170571	EMB	5:49692025-49739082	0.217534	5e-05	0.00105528
ENSG00000066629	EML1	14:100204029-100408397	0.289617	5e-05	0.00105528
ENSG00000167280	ENGASE	17:77071018-77084681	0.300266	0.0003	0.00502842
ENSG00000143420	ENSA	1:150573326-150602088	0.0650948	0.0003	0.00502842
ENSG00000116016	EPAS1	2:46520805-46613836	0.325178	0.0001	0.00198319
ENSG00000115109	EPB41L5	2:120770580-120974855	0.308547	5e-05	0.00105528
ENSG00000119888	EPCAM	2:47572296-47614740	0.0806013	5e-05	0.00105528
ENSG00000136628	EPRS	1:220141942-220220000	0.0986338	5e-05	0.00105528
ENSG00000138018	EPT1	2:26531040-26618759	0.294037	5e-05	0.00105528
ENSG00000112851	ERBB2IP	5:65222302-65378377	0.27863	5e-05	0.00105528
ENSG00000117868	ESYT2	7:158523685-158622944	0.406542	5e-05	0.00105528
ENSG00000139163	ETNK1	12:22778008-22838646	0.316845	5e-05	0.00105528
ENSG00000067208	EVI5	1:92974252-93257961	0.117191	5e-05	0.00105528
ENSG00000081177	EXD2	14:69649736-69821183	0.306818	0.0045	0.0439586
ENSG00000138190	EXOC6	10:94590934-94819250	0.309682	5e-05	0.00105528
ENSG00000144036	EXOC6B	2:72403112-73053177	0.297519	5e-05	0.00105528
ENSG00000171824	EXOSC10	1:11126674-11162157	0.0917941	0.0048	0.0458191
ENSG00000075914	EXOSC7	3:44956748-45077563	0.214219	0.0024	0.0273327
ENSG00000158161	EYA3	1:28296854-28415207	0.0861165	0.00095	0.0131063
ENSG00000100376	FAM118A	22:45704848-45737836	0.17836	0.0006	0.00896299
ENSG00000048828	FAM120A	9:96208775-96328397	0.114144	5e-05	0.00105528
ENSG00000031003	FAM13B	5:137150021-137387650	0.303207	5e-05	0.00105528
ENSG00000205670	FAM165B	21:35747778-35780164	0.101056	0.00045	0.00705434
ENSG00000198780	FAM169A	5:74073398-74162776	0.438327	5e-05	0.00105528
ENSG00000222011	FAM185A	7:102389417-102715286	0.31251	5e-05	0.00105528
ENSG00000148481	FAM188A	10:15820168-15902519	0.134388	0.0003	0.00502842
ENSG00000107771	FAM190B	10:86088341-86278273	0.304012	5e-05	0.00105528
ENSG00000163946	FAM208A	3:56591188-56717265	0.239463	0.00295	0.0322398
ENSG00000108021	FAM208B	10:5726800-5805703	0.150487	0.00015	0.00280549
ENSG00000116199	FAM20B	1:178694299-179067158	0.117335	0.00345	0.0362408
ENSG00000157870	FAM213B	1:2517929-2706280	0.475308	5e-05	0.00105528
ENSG00000143093	FAM40A	1:110574198-110617263	0.148309	0.0004	0.00643496
ENSG00000102710	FAM48A	13:37523911-37633850	0.192275	0.00415	0.041464
ENSG00000189319	FAM53B	10:126150402-126480446	0.141136	5e-05	0.00105528
ENSG00000180488	FAM73A	1:78245308-78344106	0.209535	5e-05	0.00105528
ENSG00000148343	FAM73B	9:131798899-131834361	0.22038	0.00265	0.0297382
ENSG00000009780	FAM76A	1:28052489-28088475	0.208543	0.0011	0.0148856
ENSG00000137824	FAM82A2	15:41028081-41048049	0.207236	5e-05	0.00105528
ENSG00000115392	FANCL	2:58134785-58468507	0.315047	5e-05	0.00105528
ENSG00000187790	FANCM	14:45605142-45670093	0.214426	0.0002	0.00360863
ENSG00000116120	FARSB	2:223435254-223521056	0.0373118	0.0009	0.0125292
ENSG00000149806	FAU	11:64888099-64902004	0.0861972	5e-05	0.00105528
ENSG00000165140	FBP1	9:97365414-97402531	0.188722	5e-05	0.00105528
ENSG00000153558	FBXL2	3:33318516-33482863	0.349026	0.0018	0.0219385
ENSG00000147364	FBXO25	8:356427-421225	0.141805	0.00195	0.0233645
ENSG00000037637	FBXO42	1:16573333-16678949	0.333099	5e-05	0.00105528
ENSG00000072803	FBXW11	5:171288552-171433877	0.237286	0.00435	0.0429492
ENSG00000132004	FBXW9	19:12799120-12807457	0.174803	0.0009	0.0125292
ENSG00000119616	FCF1	14:75179846-75203394	0.134615	0.0003	0.00502842
ENSG00000157107	FCHO2	5:72251807-72386349	0.269125	5e-05	0.00105528
ENSG00000137478	FCHSD2	11:72525352-72853306	0.29966	0.00215	0.0250752
ENSG00000139132	FGD4	12:32552462-32798984	0.351936	0.0039	0.0398753
ENSG00000111790	FGFR1OP2	12:27091315-27119583	0.0809114	0.00035	0.005741
ENSG00000137460	FHDC1	4:153857503-153900848	0.361874	5e-05	0.00105528
ENSG00000172500	FIBP	11:65647279-65656010	0.217583	5e-05	0.00105528
ENSG00000198855	FICD	12:108908961-108955176	0.254604	0.0006	0.00896299
ENSG00000112367	FIG4	6:110012498-110146631	0.199485	0.0005	0.00770687
ENSG00000004478	FKBP4	12:2904118-3050306	0.107461	0.0007	0.0102407
ENSG00000075420	FNDC3B	3:171757417-172119455	0.247954	0.0017	0.0208857
ENSG00000217128	FNIP1	5:130759613-131132756	0.166916	5e-05	0.00105528
ENSG00000198815	FOXJ3	1:42642209-42804047	0.418958	5e-05	0.00105528
ENSG00000164916	FOXK1	7:4683387-4811074	0.197399	0.0011	0.0148856
ENSG00000170802	FOXN2	2:48541775-48606434	0.268853	0.0003	0.00502842
ENSG00000126391	FRMD8	11:65154069-65180996	0.303635	0.00185	0.0224291
ENSG00000075539	FRYL	4:48492268-48782339	0.202594	0.00385	0.0394518
ENSG00000140718	FTO	16:53737874-54155853	0.155573	0.0043	0.0426386
ENSG00000069509	FUNDC1	X:44382884-44402247	0.3459	5e-05	0.00105528
ENSG00000089280	FUS	16:31191430-31203127	0.237959	5e-05	0.00105528
ENSG00000033170	FUT8	14:65877309-66210839	0.356359	5e-05	0.00105528
ENSG00000132286	FXC1	11:6502676-6593257	0.148422	0.00145	0.0185834
ENSG00000156958	GALK2	15:49398267-50149346	0.336325	5e-05	0.00105528
ENSG00000141013	GAS8	16:90071272-90114181	0.225981	0.0045	0.0439586
ENSG00000179562	GCC1	7:127220671-127242198	0.0922388	5e-05	0.00105528
ENSG00000001084	GCLC	6:53362138-53481969	0.183097	5e-05	0.00105528
ENSG00000089154	GCN1L1	12:120565006-120632513	0.3899	5e-05	0.00105528
ENSG00000057608	GDI2	10:5807185-5884095	0.101443	0.0047	0.0453348
ENSG00000082516	GEMIN5	5:154266975-154317769	0.142527	0.00245	0.0277305
ENSG00000178295	GEN1	2:17845078-17981509	0.156461	5e-05	0.00105528
ENSG00000151892	GFRA1	10:117816443-118033126	0.149561	5e-05	0.00105528
ENSG00000165678	GHITM	10:85899195-85913311	0.0645597	0.00055	0.00833789
ENSG00000101003	GINS1	20:25388362-25433264	0.100765	0.0008	0.0114311
ENSG00000182512	GLRX5	14:95998633-96011061	0.064685	5e-05	0.00105528
ENSG00000224051	GLTPD1	1:1260135-1264277	0.302043	5e-05	0.00105528
ENSG00000105373	GLTSCR2	19:48248792-48260323	0.102559	0.00055	0.00833789
ENSG00000135821	GLUL	1:182350838-182361341	0.131092	5e-05	0.00105528
ENSG00000100938	GMPR2	14:24641061-24708448	0.204327	0.00135	0.0174722
ENSG00000163938	GNL3	3:52529353-52742182	0.132525	0.002	0.0238085
ENSG00000113552	GNPDA1	5:141371313-141392606	0.204119	5e-05	0.00105528
ENSG00000100522	GNPNAT1	14:53241911-53258386	0.121209	0.00325	0.034614
ENSG00000147533	GOLGA7	8:41347914-41368499	0.131336	0.0019	0.0228546
ENSG00000143457	GOLPH3L	1:150618700-150669672	0.218668	5e-05	0.00105528
ENSG00000116580	GON4L	1:155579338-155829191	0.268689	5e-05	0.00105528
ENSG00000108587	GOSR1	17:28804425-28853837	0.0904964	0.0006	0.00896299
ENSG00000108433	GOSR2	17:45000485-45105003	0.143431	0.0004	0.00643496
ENSG00000197858	GPAA1	8:145137492-145141119	0.279951	0.00045	0.00705434
ENSG00000159592	GPBP1L1	1:46092975-46216322	0.145254	0.00175	0.0214142
ENSG00000101850	GPR143	X:9693385-9754337	0.229328	5e-05	0.00105528
ENSG00000117262	GPR89A	1:145764410-145827103	0.141993	5e-05	0.00105528
ENSG00000013588	GPRC5A	12:13043715-13070871	0.125783	5e-05	0.00105528
ENSG00000106070	GRB10	7:50657759-50861159	0.380157	0.00045	0.00705434
ENSG00000115290	GRB14	2:165349321-165478358	0.313545	5e-05	0.00105528
ENSG00000196208	GREB1	2:11674241-11782914	0.135558	0.00015	0.00280549
ENSG00000158055	GRHL3	1:24620476-24799466	0.413344	0.00035	0.005741
ENSG00000137106	GRHPR	9:37422662-37436987	0.108749	0.00055	0.00833789
ENSG00000082701	GSK3B	3:119540169-119813264	0.0576791	0.00065	0.00961624
ENSG00000111358	GTF2H3	12:124118374-124146479	0.202088	0.0027	0.0301888
ENSG00000152402	GUCY1A2	11:106555147-106889250	0.151283	0.00015	0.00280549
ENSG00000246705	H2AFJ	12:14927269-14930936	0.0604538	5e-05	0.00105528
ENSG00000188486	H2AFX	11:118964563-118966177	0.101927	5e-05	0.00105528
ENSG00000099284	H2AFY2	10:71812551-71892690	0.186581	0.00465	0.0449467
ENSG00000085382	HACE1	6:105175967-105307794	0.343236	5e-05	0.00105528
ENSG00000214367	HAUS3	4:2073644-2243891	0.0643019	0.0009	0.0125292
ENSG00000092036	HAUS4	14:23398817-23451851	0.196556	0.00155	0.0197277
ENSG00000111906	HDDC2	6:125596495-125623282	0.108958	0.00055	0.00833789
ENSG00000119431	HDHD3	9:116135698-116139279	0.191711	5e-05	0.00105528
ENSG00000144485	HES6	2:239140324-239198743	0.14359	0.00095	0.0131063
ENSG00000049860	HEXB	5:73923233-74072737	0.164268	5e-05	0.00105528
ENSG00000054392	HHAT	1:210501595-210849638	0.657495	5e-05	0.00105528
ENSG00000106049	HIBADH	7:27565060-27702614	0.125196	0.0052	0.0488768
ENSG00000110422	HIPK3	11:33278217-33378569	0.159452	5e-05	0.00105528
ENSG00000180573	HIST1H2AC	6:26124372-26139336	0.158018	5e-05	0.00105528
ENSG00000158373	HIST1H2BD	6:26158348-26171577	0.0509422	5e-05	0.00105528
ENSG00000197903	HIST1H2BK	6:27106072-27114619	0.0443726	0.0019	0.0228546
ENSG00000197409	HIST1H3D	6:26197067-26199521	0.21502	5e-05	0.00105528
ENSG00000158406	HIST1H4H	6:26281282-26285762	0.0288484	5e-05	0.00105528
ENSG00000197837	HIST4H4	12:14920932-14924065	0.0686625	0.00165	0.020518
ENSG00000234745	HLA-B	6:31321648-31324965	0.195948	0.0029	0.031959
ENSG00000189159	HN1	17:73131342-73150778	0.0586882	0.00325	0.034614
ENSG00000197451	HNRNPAB	5:177631507-177659792	0.255804	5e-05	0.00105528
ENSG00000096746	HNRNPH3	10:70042416-70167051	0.206787	5e-05	0.00105528
ENSG00000153187	HNRNPU	1:244998623-245027844	0.113219	0.0015	0.0191442
ENSG00000152795	HNRPDL	4:83343716-83351294	0.0399511	5e-05	0.00105528
ENSG00000152413	HOMER1	5:78668458-78810040	0.0648631	5e-05	0.00105528
ENSG00000110756	HPS5	11:18300222-18343745	0.177043	0.00055	0.00833789
ENSG00000153936	HS2ST1	1:87380330-87634887	0.0649562	0.0014	0.0180684
ENSG00000230989	HSBP1	16:83841447-83853342	0.0557255	0.00405	0.0408641
ENSG00000119471	HSDL2	9:115142216-115431677	0.225349	5e-05	0.00105528
ENSG00000185122	HSF1	8:145515279-145538801	0.324834	5e-05	0.00105528
ENSG00000106211	HSPB1	7:75931860-75933612	0.118246	5e-05	0.00105528
ENSG00000196305	IARS	9:94972488-95056038	0.136788	0.00225	0.0260434
ENSG00000005700	IBTK	6:82879699-82957471	0.054968	0.0007	0.0102407
ENSG00000117318	ID3	1:23884408-23886285	0.060457	0.00535	0.0496277
ENSG00000119912	IDE	10:94211440-94333833	0.100831	0.0045	0.0439586
ENSG00000137331	IER3	6:30710975-30712331	0.0797941	0.0001	0.00198319
ENSG00000119650	IFT43	14:76041230-76550928	0.177212	5e-05	0.00105528
ENSG00000163702	IL17RC	3:9958757-9975314	0.344902	5e-05	0.00105528
ENSG00000115594	IL1R1	2:102681003-102798568	0.218857	0.00105	0.0143996
ENSG00000128908	INO80	15:41267888-41408552	0.286328	0.00025	0.0043819
ENSG00000165458	INPPL1	11:71934744-71956708	0.229554	0.00145	0.0185834
ENSG00000171105	INSR	19:7112265-7294011	0.228125	0.0004	0.00643496
ENSG00000102786	INTS6	13:51909908-52124128	0.448137	5e-05	0.00105528
ENSG00000086200	IPO11	5:61601988-61924409	0.253698	5e-05	0.00105528
ENSG00000196497	IPO4	14:24641061-24708448	0.174883	5e-05	0.00105528
ENSG00000133704	IPO8	12:30781921-30848920	0.151187	0.0009	0.0125292
ENSG00000176842	IRX5	16:54964773-54968397	0.150178	0.0048	0.0458191
ENSG00000066583	ISOC1	5:128430385-128449721	0.142646	5e-05	0.00105528
ENSG00000142856	ITGB3BP	1:63906440-64125916	0.242497	0.0001	0.00198319
ENSG00000205726	ITSN1	21:34870939-35288284	0.448778	5e-05	0.00105528
ENSG00000116679	IVNS1ABP	1:185265519-185286461	0.10757	5e-05	0.00105528
ENSG00000065427	KARS	16:75661621-75795051	0.117954	0.0004	0.00643496
ENSG00000083168	KAT6A	8:41786996-41909508	0.186074	0.00035	0.005741
ENSG00000136504	KAT7	17:47778304-47906458	0.208961	0.00095	0.0131063
ENSG00000103510	KAT8	16:31127074-31142714	0.190688	5e-05	0.00105528
ENSG00000186625	KATNA1	6:149916008-149970108	0.31528	5e-05	0.00105528
ENSG00000182359	KBTBD3	11:105921824-105972702	0.324392	0.00115	0.0154036
ENSG00000082482	KCNK2	1:215179117-215410436	0.50413	5e-05	0.00105528
ENSG00000156113	KCNMA1	10:78637354-79398353	0.170329	0.00405	0.0408641
ENSG00000104783	KCNN4	19:44270684-44285409	0.418712	0.0002	0.00360863
ENSG00000165097	KDM1B	6:18155559-18224084	0.113053	0.00305	0.0330578
ENSG00000107077	KDM4C	9:6716547-7175648	0.507679	5e-05	0.00105528
ENSG00000147050	KDM6A	X:44732422-44971847	0.257076	0.0037	0.038127
ENSG00000100441	KHNYN	14:24895737-24912111	0.125158	5e-05	0.00105528
ENSG00000164808	KIAA0146	8:48173166-48648868	0.262575	0.00045	0.00705434
ENSG00000136813	KIAA0368	9:114122971-114247025	0.176579	5e-05	0.00105528
ENSG00000102763	KIAA0564	13:42140960-42535256	0.325519	5e-05	0.00105528
ENSG00000132680	KIAA0907	1:155882833-155904191	0.17626	0.00515	0.0485556
ENSG00000164151	KIAA0947	5:5420776-5490347	0.150671	0.00335	0.035433
ENSG00000135315	KIAA1009	6:84833959-84937353	0.286948	0.0002	0.00360863
ENSG00000116299	KIAA1324	1:109648572-109749401	0.107659	5e-05	0.00105528
ENSG00000213213	KIAA1984	9:139685806-139735639	0.232852	0.00025	0.0043819
ENSG00000176542	KIAA2018	3:113367231-113415493	0.269985	5e-05	0.00105528
ENSG00000137807	KIF23	15:69591285-69740764	0.139952	0.00125	0.0164557
ENSG00000068796	KIF2A	5:61601988-61924409	0.163331	0.00025	0.0043819
ENSG00000075945	KIFAP3	1:169890466-170054349	0.110177	0.00135	0.0174722
ENSG00000167702	KIFC2	8:145691425-145701718	0.192	0.00295	0.0322398
ENSG00000128607	KLHDC10	7:129710349-129773596	0.160883	5e-05	0.00105528
ENSG00000104731	KLHDC4	16:87635440-87799598	0.210623	0.0016	0.0201137
ENSG00000109466	KLHL2	4:165997255-166244308	0.294588	5e-05	0.00105528
ENSG00000182481	KPNA2	17:65821636-66042969	0.0341176	5e-05	0.00105528
ENSG00000108424	KPNB1	17:45726841-45760998	0.0862764	0.00085	0.0120149
ENSG00000087299	L2HGDH	14:50704280-50883179	0.23778	0.00095	0.0131063
ENSG00000147592	LACTB2	8:71520811-71581409	0.124502	5e-05	0.00105528
ENSG00000130702	LAMA5	20:60877148-60942368	0.175097	0.0017	0.0208857
ENSG00000161813	LARP4	12:50720012-50873787	0.29638	5e-05	0.00105528
ENSG00000178177	LCORL	4:17812524-18023499	0.316384	5e-05	0.00105528
ENSG00000213625	LEPROT	1:65886247-66107242	0.128594	0.0036	0.0374742
ENSG00000119862	LGALSL	2:64681102-64688515	0.169406	0.0046	0.0446982
ENSG00000113594	LIFR	5:38475064-38671318	0.131098	0.00175	0.0214142
ENSG00000174405	LIG4	13:108859793-108870716	0.328979	5e-05	0.00105528
ENSG00000106683	LIMK1	7:73497262-73536855	0.139571	0.0035	0.0366405
ENSG00000234912	LINC00338	17:75082797-75213183	0.209622	5e-05	0.00105528
ENSG00000140471	LINS	15:101093556-101191910	0.278077	5e-05	0.00105528
ENSG00000163898	LIPH	3:185224049-185270401	0.342531	5e-05	0.00105528
ENSG00000189067	LITAF	16:11641581-11680806	0.14571	0.00075	0.0107836
ENSG00000105983	LMBR1	7:156473570-156685924	0.183157	5e-05	0.00105528
ENSG00000103227	LMF1	16:903633-1031596	0.34086	0.00185	0.0224291
ENSG00000087253	LPCAT2	16:55542909-55620578	0.281947	0.002	0.0238085
ENSG00000123684	LPGAT1	1:211916798-212027045	0.0842469	0.0001	0.00198319
ENSG00000077454	LRCH4	7:100169854-100205798	0.316126	0.00145	0.0185834
ENSG00000100068	LRP5L	22:25747384-25801344	0.426487	5e-05	0.00105528
ENSG00000138095	LRPPRC	2:44113362-44223144	0.122369	0.0042	0.0418726
ENSG00000171492	LRRC8D	1:89990394-90402170	0.181609	0.0025	0.0281924
ENSG00000041802	LSG1	3:194304739-194393206	0.186226	0.0002	0.00360863
ENSG00000049323	LTBP1	2:33172038-33624576	0.218879	0.0002	0.00360863
ENSG00000120992	LYPLA1	8:54958937-55014577	0.102853	0.0012	0.0159342
ENSG00000143353	LYPLAL1	1:219259943-219386207	0.0863471	0.00515	0.0485556
ENSG00000205707	LYRM5	12:25348149-25403870	0.25366	5e-05	0.00105528
ENSG00000163155	LYSMD1	1:151129104-151138424	0.176661	0.0003	0.00502842
ENSG00000127603	MACF1	1:39546987-39952849	0.225714	0.00025	0.0043819
ENSG00000164109	MAD2L1	4:120980576-121337921	0.168659	5e-05	0.00105528
ENSG00000188681	MAFIPL.1	21:9907189-9968585	0.145873	5e-05	0.00105528
ENSG00000102158	MAGT1	X:77081860-77151090	0.112609	5e-05	0.00105528
ENSG00000147676	MAL2	8:120177272-120259088	0.0735002	5e-05	0.00105528
ENSG00000251562	MALAT1	11:65265232-65273940	0.235095	5e-05	0.00105528
ENSG00000196782	MAML3	4:140586921-141075338	0.328429	5e-05	0.00105528
ENSG00000198162	MAN1A2	1:117910070-118071494	0.075872	0.0001	0.00198319
ENSG00000065559	MAP2K4	17:11924134-12047050	0.274363	5e-05	0.00105528
ENSG00000197442	MAP3K5	6:136878184-137113656	0.114958	0.00015	0.00280549
ENSG00000006432	MAP3K9	14:71189242-71276251	0.25696	0.00025	0.0043819
ENSG00000047849	MAP4	3:47892181-48130769	0.126241	0.0003	0.00502842
ENSG00000050748	MAPK9	5:179660142-179719099	0.0816626	0.00015	0.00280549
ENSG00000162889	MAPKAPK2	1:206858288-206907628	0.0707168	0.0003	0.00502842
ENSG00000075413	MARK3	14:103851700-103970168	0.1873	0.00095	0.0131063
ENSG00000069020	MAST4	5:65892175-66465423	0.240353	0.00205	0.0243094
ENSG00000168906	MAT2A	2:85766287-85772403	0.0962067	5e-05	0.00105528
ENSG00000143797	MBOAT2	2:8992819-9143942	0.432002	5e-05	0.00105528
ENSG00000140943	MBTPS1	16:84087367-84150511	0.162706	5e-05	0.00105528
ENSG00000131844	MCCC2	5:70883114-70954531	0.162387	5e-05	0.00105528
ENSG00000126217	MCF2L	13:113548691-113754053	0.375376	0.0053	0.049363
ENSG00000073111	MCM2	3:127291911-127341276	0.118616	0.002	0.0238085
ENSG00000215424	MCM3AP-AS1	21:47649144-47706211	0.202454	5e-05	0.00105528
ENSG00000166508	MCM7	7:99690350-99726118	0.186304	5e-05	0.00105528
ENSG00000065833	ME1	6:83920107-84140797	0.364526	5e-05	0.00105528
ENSG00000144893	MED12L	3:150803483-151176497	0.369676	5e-05	0.00105528
ENSG00000123066	MED13L	12:116395710-116715143	0.267302	5e-05	0.00105528
ENSG00000162959	MEMO1	2:32092877-32264881	0.343097	5e-05	0.00105528
ENSG00000106484	MEST	7:130126045-130148500	0.0836824	0.0017	0.0208857
ENSG00000100483	METTL21D	14:50575349-50583318	0.288296	0.0041	0.0412781
ENSG00000123600	METTL8	2:172179760-172341562	0.26767	0.00075	0.0107836
ENSG00000131446	MGAT1	5:180217540-180242652	0.207989	0.0054	0.0498403
ENSG00000102858	MGRN1	16:4666493-4740975	0.42105	0.0003	0.00502842
ENSG00000240972	MIF	22:24198889-24241117	0.0882513	5e-05	0.00105528
ENSG00000027001	MIPEP	13:24304327-24476794	0.183908	0.00435	0.0429492
ENSG00000196588	MKL1	22:40806284-41032706	0.368836	5e-05	0.00105528
ENSG00000186260	MKL2	16:14173144-14360629	0.0840506	0.00245	0.0277305
ENSG00000128585	MKLN1	7:130626518-131181395	0.404499	5e-05	0.00105528
ENSG00000075975	MKRN2	3:12525930-12705725	0.217967	5e-05	0.00105528
ENSG00000055609	MLL3	7:151832009-152133090	0.231981	5e-05	0.00105528
ENSG00000005483	MLL5	7:104653871-105039755	0.19309	0.0008	0.0114311
ENSG00000078403	MLLT10	10:21823093-22032559	0.182165	0.0015	0.0191442
ENSG00000175727	MLXIP	12:122516627-122629266	0.216069	5e-05	0.00105528
ENSG00000146263	MMS22L	6:97590036-97731093	0.255516	0.0048	0.0458191
ENSG00000173542	MOB1B	4:71768042-71896631	0.163806	0.0007	0.0102407
ENSG00000105926	MPP6	7:24612886-24729159	0.187923	0.0054	0.0498403
ENSG00000154889	MPPE1	18:11689183-11908779	0.115568	0.00035	0.005741
ENSG00000120333	MRPS14	1:174968299-174992561	0.0931603	5e-05	0.00105528
ENSG00000187145	MRPS21	1:150266288-150281414	0.0592751	5e-05	0.00105528
ENSG00000224287	MSL3P1	2:234774082-234777090	0.0672842	0.00205	0.0243094
ENSG00000177000	MTHFR	1:11821843-11908402	0.27789	0.0053	0.049363
ENSG00000100330	MTMR3	22:30279143-31530682	0.39485	5e-05	0.00105528
ENSG00000107951	MTPAP	10:30598729-30663377	0.101291	0.00015	0.00280549
ENSG00000128654	MTX2	2:177134122-177202753	0.210393	5e-05	0.00105528
ENSG00000160953	MUM1	19:1285889-1378430	0.389917	5e-05	0.00105528
ENSG00000213347	MXD3	5:176728198-176739758	0.102093	0.00115	0.0154036
ENSG00000185697	MYBL1	8:67474413-67526482	0.17786	0.00035	0.005741
ENSG00000101608	MYL12A	18:3247527-3256234	0.0294015	0.0012	0.0159342
ENSG00000128833	MYO5C	15:52408770-52587995	0.104758	0.0017	0.0208857
ENSG00000066933	MYO9A	15:72110736-72447800	0.183205	0.00465	0.0449467
ENSG00000138119	MYOF	10:95066185-95242074	0.11126	5e-05	0.00105528
ENSG00000173272	MZT2A	2:132222472-132250316	0.13488	5e-05	0.00105528
ENSG00000139597	N4BP2L1	13:32974860-33112970	0.219926	0.00215	0.0250752
ENSG00000244754	N4BP2L2	13:32974860-33112970	0.282182	5e-05	0.00105528
ENSG00000172766	NAA16	13:41885340-41951166	0.271038	0.00165	0.020518
ENSG00000121579	NAA50	3:113437840-113465147	0.12984	5e-05	0.00105528
ENSG00000159593	NAE1	16:66836777-66907159	0.159766	0.0052	0.0488768
ENSG00000095380	NANS	9:100819020-100881494	0.0813552	0.0048	0.0458191
ENSG00000125814	NAPB	20:23355158-23402125	0.173722	0.0004	0.00643496
ENSG00000122497	NBPF14	1:148003641-148025863	0.277624	5e-05	0.00105528
ENSG00000084676	NCOA1	2:24714782-24993571	0.377216	5e-05	0.00105528
ENSG00000165264	NDUFB6	9:32540541-32573160	0.0479129	0.00475	0.0455782
ENSG00000245532	NEAT1	11:65190244-65213011	0.213565	5e-05	0.00105528
ENSG00000151414	NEK7	1:198126092-198291550	0.190036	5e-05	0.00105528
ENSG00000165802	NELF	9:140342021-140353786	0.168712	0.00065	0.00961624
ENSG00000204386	NEU1	6:31825435-31830683	0.0812241	0.0001	0.00198319
ENSG00000102908	NFAT5	16:69598996-69738569	0.217012	5e-05	0.00105528
ENSG00000109320	NFKB1	4:103422485-103538459	0.275578	0.00095	0.0131063
ENSG00000166681	NGFRAP1	X:102631267-102633005	0.0630628	0.0049	0.0467252
ENSG00000187736	NHEJ1	2:219940038-220035549	0.249312	0.0001	0.00198319
ENSG00000136448	NMT1	17:43138679-43221539	0.0851527	0.00415	0.041464
ENSG00000115761	NOL10	2:10710891-10830101	0.122433	0.0001	0.00198319
ENSG00000165271	NOL6	9:33461438-33473941	0.131521	0.0013	0.0169442
ENSG00000225921	NOL7	6:13615558-13711953	0.17715	0.00315	0.0337836
ENSG00000198000	NOL8	9:95059639-95432547	0.242071	5e-05	0.00105528
ENSG00000146909	NOM1	7:156742416-156765876	0.201458	5e-05	0.00105528
ENSG00000185164	NOMO2	16:18511181-18573533	0.227054	0.0036	0.0374742
ENSG00000055044	NOP58	2:203130438-203168389	0.130374	5e-05	0.00105528
ENSG00000134250	NOTCH2	1:120454175-120612240	0.177033	5e-05	0.00105528
ENSG00000113971	NPHP3	3:132276981-132593067	0.240284	0.00205	0.0243094
ENSG00000184162	NR2C2AP	19:19256375-19314220	0.183808	5e-05	0.00105528
ENSG00000123358	NR4A1	12:52416615-52453291	0.486949	0.0021	0.0247429
ENSG00000165671	NSD1	5:176560025-176727216	0.100006	0.00015	0.00280549
ENSG00000122643	NT5C3	7:32535037-33102409	0.240976	5e-05	0.00105528
ENSG00000170917	NUDT6	4:123747862-123844123	0.252117	0.0004	0.00643497
ENSG00000138750	NUP54	4:77035811-77069668	0.247702	5e-05	0.00105528
ENSG00000065154	OAT	10:126085871-126107545	0.150604	5e-05	0.00105528
ENSG00000105953	OGDH	7:44646170-44748665	0.210274	0.0011	0.0148856
ENSG00000247556	OIP5-AS1	15:41576187-41624819	0.136395	0.0042	0.0418726
ENSG00000162600	OMA1	1:57394882-59012474	0.31752	5e-05	0.00105528
ENSG00000115947	ORC4	2:148691731-149275805	0.268489	5e-05	0.00105528
ENSG00000144645	OSBPL10	3:31699381-32119072	0.1838	0.00035	0.005741
ENSG00000130703	OSBPL2	20:60813579-60871268	0.0696917	5e-05	0.00105528
ENSG00000155100	OTUD6B	8:92082423-92099323	0.0847521	0.0053	0.049363
ENSG00000170515	PA2G4	12:56473640-56509935	0.189302	0.00325	0.034614
ENSG00000100836	PABPN1	14:23743249-23795394	0.130054	0.00085	0.0120149
ENSG00000168092	PAFAH1B2	11:117014982-117047610	0.161795	5e-05	0.00105528
ENSG00000180370	PAK2	3:196466727-196559518	0.135135	5e-05	0.00105528
ENSG00000138801	PAPSS1	4:108511432-108641608	0.137371	0.00145	0.0185834
ENSG00000198682	PAPSS2	10:89367741-89507462	0.194599	0.0007	0.0102407
ENSG00000178685	PARP10	8:145051320-145101933	0.443216	5e-05	0.00105528
ENSG00000151883	PARP8	5:49961732-50142356	0.275459	0.0011	0.0148856
ENSG00000188677	PARVB	22:44319618-44565106	0.204583	0.002	0.0238085
ENSG00000115687	PASK	2:242045513-242123067	0.325905	0.0002	0.00360863
ENSG00000090097	PCBP4	3:51989329-52023213	0.450023	5e-05	0.00105528
ENSG00000175198	PCCA	13:100741268-101182686	0.333724	5e-05	0.00105528
ENSG00000114054	PCCB	3:135969147-136471220	0.147327	0.00045	0.00705434
ENSG00000168300	PCMTD1	8:52730139-52811735	0.199344	5e-05	0.00105528
ENSG00000148843	PDCD11	10:105156404-105206049	0.168477	0.00345	0.0362408
ENSG00000105185	PDCD5	19:33072095-33078322	0.0303368	0.00525	0.0492462
ENSG00000090470	PDCD7	15:65409716-65426174	0.174269	0.0003	0.00502842
ENSG00000168291	PDHB	3:58413356-58419584	0.136725	0.00405	0.0408641
ENSG00000152256	PDK1	2:173292081-173489823	0.28595	0.0044	0.0432573
ENSG00000148459	PDSS1	10:26986587-27150016	0.148232	0.003	0.0326312
ENSG00000179889	PDXDC1	16:15068447-15248421	0.120038	0.00285	0.0316736
ENSG00000174516	PELI3	11:66234215-66313709	0.20952	0.00075	0.0107836
ENSG00000132326	PER2	2:239140324-239198743	0.317039	0.00015	0.00280549
ENSG00000112378	PERP	6:138411922-138428648	0.0516681	5e-05	0.00105528
ENSG00000215193	PEX26	22:18560688-18614498	0.142525	0.00475	0.0455782
ENSG00000139197	PEX5	12:7319269-7371170	0.182244	0.0034	0.0358794
ENSG00000123349	PFDN5	12:53689074-53700961	0.0660542	0.0002	0.00360863
ENSG00000171314	PGAM1	10:99185916-99205774	0.0465306	0.003	0.0326312
ENSG00000197121	PGAP1	2:197697727-197792520	0.332512	5e-05	0.00105528
ENSG00000102144	PGK1	X:77320684-77384793	0.0225814	0.0022	0.0255289
ENSG00000129292	PHF20L1	8:133787617-133861052	0.154462	5e-05	0.00105528
ENSG00000107537	PHYH	10:13319795-13344412	0.0934745	5e-05	0.00105528
ENSG00000073921	PICALM	11:85668726-85780924	0.234534	5e-05	0.00105528
ENSG00000103335	PIEZO1	16:88772870-88851619	0.147153	0.0001	0.00198319
ENSG00000087111	PIGS	17:26880404-26898546	0.237239	0.00265	0.0297382
ENSG00000145675	PIK3R1	5:67511547-67597649	0.207724	0.0023	0.0264889
ENSG00000180957	PITPNB	22:28202412-29075853	0.343455	5e-05	0.00105528
ENSG00000103066	PLA2G15	16:68050053-68294961	0.280386	5e-05	0.00105528
ENSG00000052126	PLEKHA5	12:19282647-19529334	0.222111	5e-05	0.00105528
ENSG00000143850	PLEKHA6	1:204190348-204346793	0.1467	0.00125	0.0164557
ENSG00000090924	PLEKHG2	19:39903224-39919054	0.420345	5e-05	0.00105528
ENSG00000088970	PLK1S1	20:21106623-21227260	0.29554	0.0012	0.0159342
ENSG00000152952	PLOD2	3:145781828-145881440	0.13494	5e-05	0.00105528
ENSG00000100941	PNN	14:39644088-39652422	0.159952	5e-05	0.00105528
ENSG00000139323	POC1B	12:89813494-89920039	0.333956	0.0009	0.0125292
ENSG00000128567	PODXL	7:131185020-131242976	0.177597	5e-05	0.00105528
ENSG00000124429	POF1B	X:84532401-84634748	0.126448	0.00415	0.041464
ENSG00000101868	POLA1	X:24712035-25015103	0.240658	5e-05	0.00105528
ENSG00000137054	POLR1E	9:37485931-37506561	0.0577204	0.00295	0.0322398
ENSG00000148606	POLR3A	10:79729007-79789303	0.0857873	0.0043	0.0426386
ENSG00000138777	PPA2	4:106290233-106395238	0.184165	5e-05	0.00105528
ENSG00000138398	PPIG	2:170440849-170550943	0.166221	5e-05	0.00105528
ENSG00000138032	PPM1B	2:44395107-44471523	0.170348	5e-05	0.00105528
ENSG00000170836	PPM1D	17:58677553-58742036	0.198466	5e-05	0.00105528
ENSG00000115241	PPM1G	2:27604060-27632554	0.0948749	5e-05	0.00105528
ENSG00000172531	PPP1CA	11:67159175-67193078	0.0630209	0.00215	0.0250752
ENSG00000088808	PPP1R13B	14:104200088-104313927	0.283538	5e-05	0.00105528
ENSG00000104695	PPP2CB	8:30631972-30671830	0.251208	5e-05	0.00105528
ENSG00000167393	PPP2R3B	X:294697-347690	0.222994	0.00015	0.00280549
ENSG00000120910	PPP3CC	8:22298331-22433301	0.243541	0.0023	0.0264889
ENSG00000124224	PPP4R1L	20:56806187-56884495	0.437147	5e-05	0.00105528
ENSG00000116731	PRDM2	1:14026692-14151560	0.471073	0.0051	0.0482325
ENSG00000138738	PRDM5	4:121606073-121844025	0.236183	0.0003	0.00502842
ENSG00000126432	PRDX5	11:64085559-64089283	0.0831629	5e-05	0.00105528
ENSG00000163558	PRKCI	3:169940152-170023769	0.154865	0.0024	0.0273327
ENSG00000115825	PRKD3	2:37394962-37551951	0.547371	5e-05	0.00105528
ENSG00000253729	PRKDC	8:48685668-48872743	0.172327	0.0026	0.0292484
ENSG00000137492	PRKRIR	11:76060999-76092015	0.100778	0.00215	0.0250752
ENSG00000134186	PRPF38B	1:109234944-109244425	0.070389	5e-05	0.00105528
ENSG00000136875	PRPF4	9:115983841-116055466	0.0893942	0.00015	0.00280549
ENSG00000156858	PRR14	16:30662037-30667761	0.323967	0.0037	0.038127
ENSG00000111215	PRR4	12:10977558-11324212	0.24873	0.0005	0.00770687
ENSG00000186654	PRR5	22:45064592-45258665	0.274465	0.003	0.0326312
ENSG00000117523	PRRC2C	1:171454650-171562650	0.193649	5e-05	0.00105528
ENSG00000156011	PSD3	8:18384810-18942240	0.3218	5e-05	0.00105528
ENSG00000080815	PSEN1	14:73603125-73690399	0.369102	5e-05	0.00105528
ENSG00000041357	PSMA4	15:78832746-78841604	0.126866	0.0003	0.00502842
ENSG00000008018	PSMB1	6:170844204-170862429	0.115072	5e-05	0.00105528
ENSG00000197170	PSMD12	17:65334031-65362743	0.0210439	0.00135	0.0174722
ENSG00000103035	PSMD7	16:74330672-74403724	0.0695971	0.005	0.047433
ENSG00000131467	PSME3	17:40976442-40995775	0.168293	0.00015	0.00280549
ENSG00000121390	PSPC1	13:20248763-20357142	0.0862287	0.00015	0.00280549
ENSG00000132300	PTCD3	2:86333304-86369280	0.133519	0.00395	0.0402524
ENSG00000171862	PTEN	10:89622869-89731687	0.10044	0.00215	0.0250752
ENSG00000148334	PTGES2	9:130882971-130891481	0.245913	5e-05	0.00105528
ENSG00000169398	PTK2	8:141667998-142012315	0.3213	5e-05	0.00105528
ENSG00000127947	PTPN12	7:77166591-77269388	0.480231	5e-05	0.00105528
ENSG00000070159	PTPN3	9:112137745-112260593	0.0946251	0.00295	0.0322398
ENSG00000132670	PTPRA	20:2815959-3019722	0.215175	5e-05	0.00105528
ENSG00000134644	PUM1	1:31404352-31538838	0.191015	5e-05	0.00105528
ENSG00000177192	PUS1	12:132409280-132428406	0.267865	0.00015	0.00280549
ENSG00000100504	PYGL	14:51314839-51411454	0.117563	5e-05	0.00105528
ENSG00000198218	QRICH1	3:49067139-49131796	0.236636	5e-05	0.00105528
ENSG00000130348	QRSL1	6:107077452-107116292	0.168536	0.0031	0.0334422
ENSG00000048991	R3HDM1	2:136289024-136482840	0.328021	5e-05	0.00105528
ENSG00000168461	RAB31	18:9708227-9862553	0.0964173	0.001	0.0137549
ENSG00000127328	RAB3IP	12:70132460-70748773	0.343122	5e-05	0.00105528
ENSG00000175582	RAB6A	11:73386937-73472182	0.293114	5e-05	0.00105528
ENSG00000152061	RABGAP1L	1:174084437-174964445	0.215868	0.0017	0.0208857
ENSG00000070950	RAD18	3:8661085-9005457	0.0946827	0.0026	0.0292484
ENSG00000006451	RALA	7:39663081-39747723	0.149561	0.0046	0.0446982
ENSG00000144118	RALB	2:120997639-121052285	0.131111	0.0002	0.00360863
ENSG00000099901	RANBP1	22:20067754-20114878	0.267368	5e-05	0.00105528
ENSG00000204764	RANBP17	5:170288873-170727019	0.306315	5e-05	0.00105528
ENSG00000010017	RANBP9	6:13615558-13711953	0.117541	5e-05	0.00105528
ENSG00000136237	RAPGEF5	7:22157908-22396763	0.259245	5e-05	0.00105528
ENSG00000173166	RAPH1	2:204192941-204400133	0.325434	5e-05	0.00105528
ENSG00000113643	RARS	5:167913449-167946304	0.411574	5e-05	0.00105528
ENSG00000155903	RASA2	3:141205888-141334184	0.464181	5e-05	0.00105528
ENSG00000080839	RBL1	20:35624751-35724398	0.133197	5e-05	0.00105528
ENSG00000100461	RBM23	14:23369853-23388396	0.246515	0.0003	0.00502842
ENSG00000112183	RBM24	6:17281576-17294106	0.357754	0.00115	0.0154036
ENSG00000139746	RBM26	13:79885961-79997090	0.1719	5e-05	0.00105528
ENSG00000120158	RCL1	9:4792868-4885917	0.186884	5e-05	0.00105528
ENSG00000204356	RDBP	6:31919863-31937532	0.2702	0.0001	0.00198319
ENSG00000165731	RET	10:43572474-43625799	0.0823135	5e-05	0.00105528
ENSG00000009413	REV3L	6:111620233-111927481	0.308368	5e-05	0.00105528
ENSG00000143207	RFWD2	1:175911247-176176629	0.310379	5e-05	0.00105528
ENSG00000171700	RGS19	20:62704533-62711323	0.2058	5e-05	0.00105528
ENSG00000144468	RHBDD1	2:227700296-227863931	0.309777	0.0019	0.0228546
ENSG00000129667	RHBDF2	17:74466975-74497508	0.203797	5e-05	0.00105528
ENSG00000164292	RHOBTB3	5:95036952-95160087	0.220647	5e-05	0.00105528
ENSG00000139725	RHOF	12:122150657-122241812	0.174943	0.0008	0.0114311
ENSG00000158423	RIBC1	X:53401069-53458059	0.367168	0.00075	0.0107836
ENSG00000164327	RICTOR	5:38845959-39074510	0.287315	5e-05	0.00105528
ENSG00000117000	RLF	1:40627044-40706593	0.155716	0.0001	0.00198319
ENSG00000172922	RNASEH2C	11:65479466-65488418	0.164795	0.00135	0.0174722
ENSG00000135828	RNASEL	1:182542768-182558391	0.305064	0.00045	0.00705434
ENSG00000124226	RNF114	20:48552944-48570429	0.256557	5e-05	0.00105528
ENSG00000082996	RNF13	3:149478891-149942977	0.179873	5e-05	0.00105528
ENSG00000134758	RNF138	18:29671827-29711524	0.328858	5e-05	0.00105528
ENSG00000196204	RNF216P1	7:5013618-5112854	0.177237	0.0039	0.0398753
ENSG00000101236	RNF24	20:3912067-3996229	0.406272	5e-05	0.00105528
ENSG00000105982	RNF32	7:156264889-156469824	0.321118	0.00285	0.0316736
ENSG00000101654	RNMT	18:13726659-13764557	0.0739591	5e-05	0.00105528
ENSG00000224271	RP11-191L9.4.1	22:48027422-48251349	0.197586	0.0044	0.0432573
ENSG00000214837	RP11-261C10.3.1	1:243218159-243265046	0.171448	0.002	0.0238085
ENSG00000256591	RP11-286N22.8.1	11:61170120-61258403	0.159401	0.00165	0.020518
ENSG00000257621	RP11-349A22.5.1	14:58466452-58764857	0.186412	0.00075	0.0107836
ENSG00000244313	RP11-425L10.1.1	11:46417963-46615675	0.547203	5e-05	0.00105528
ENSG00000188002	RP11-43F13.1.1	5:1599034-1634120	0.172431	5e-05	0.00105528
ENSG00000214796	RP11-480I12.5.1	1:202820955-202830748	0.0930876	0.00075	0.0107836
ENSG00000162825	RP3-377D14.1.1	1:144146807-144224481	0.0837783	0.0035	0.0366405
ENSG00000213742	RP4-694B14.5.1	20:25593570-25677477	0.127347	5e-05	0.00105528
ENSG00000143674	RP5-862P8.2.1	1:233463513-233520894	0.174269	5e-05	0.00105528
ENSG00000174748	RPL15	3:23933150-24021237	0.100665	5e-05	0.00105528
ENSG00000063177	RPL18	19:49118584-49140639	0.0779214	0.0001	0.00198319
ENSG00000213442	RPL18AP3	12:104609556-104744061	0.293183	0.00025	0.0043819
ENSG00000166441	RPL27A	11:8703957-8932498	0.0424146	5e-05	0.00105528
ENSG00000141425	RPRD1A	18:33569786-33647539	0.0733904	5e-05	0.00105528
ENSG00000101413	RPRD1B	20:36661947-36720768	0.285054	5e-05	0.00105528
ENSG00000171858	RPS21	20:60962104-60963576	0.0382665	5e-05	0.00105528
ENSG00000197728	RPS26	12:56435636-56438116	0.037332	5e-05	0.00105528
ENSG00000100784	RPS6KA5	14:91336798-91691703	0.36235	5e-05	0.00105528
ENSG00000168028	RPSA	3:39448179-39453929	0.128292	5e-05	0.00105528
ENSG00000205246	RPSAP58	19:23945745-24016116	0.109732	5e-05	0.00105528
ENSG00000187257	RSBN1L	7:77325759-77409008	0.148473	0.00125	0.0164557
ENSG00000048649	RSF1	11:77371040-77532063	0.138573	0.0001	0.00198319
ENSG00000174891	RSRC1	3:157813742-158288855	0.175624	5e-05	0.00105528
ENSG00000148484	RSU1	10:16632609-16859527	0.124047	0.0001	0.00198319
ENSG00000133318	RTN3	11:63448917-63527363	0.142278	0.00295	0.0322398
ENSG00000115310	RTN4	2:55199324-55339757	0.270551	5e-05	0.00105528
ENSG00000163785	RYK	3:133784146-133969689	0.174992	5e-05	0.00105528
ENSG00000211456	SACM1L	3:45596885-45786901	0.160931	0.0013	0.0169442
ENSG00000141858	SAMD1	19:14198651-14201848	0.104924	0.00455	0.0443529
ENSG00000156671	SAMD8	10:76854189-76941881	0.117531	0.0001	0.00198319
ENSG00000205413	SAMD9	7:92728828-92747336	0.0589654	0.00415	0.041464
ENSG00000161526	SAP30BP	17:73663398-73704139	0.0700707	0.00055	0.00833789
ENSG00000079332	SAR1A	10:71909959-71930279	0.225917	5e-05	0.00105528
ENSG00000156304	SCAF4	21:33043312-33104431	0.199742	0.00215	0.0250752
ENSG00000213079	SCAF8	6:155054458-155635627	0.463833	5e-05	0.00105528
ENSG00000171222	SCAND1	20:34541538-34547394	0.086907	0.0054	0.0498403
ENSG00000232040	SCAND3	6:28539406-28583989	0.0686789	0.0002	0.00360863
ENSG00000184178	SCFD2	4:53739148-54232242	0.173212	5e-05	0.00105528
ENSG00000151466	SCLT1	4:129730778-130034487	0.36701	5e-05	0.00105528
ENSG00000136021	SCYL2	12:100660917-100735502	0.418488	5e-05	0.00105528
ENSG00000078808	SDF4	1:1152287-1167411	0.172533	0.0016	0.0201137
ENSG00000100445	SDR39U1	14:24895737-24912111	0.230979	0.0009	0.0125292
ENSG00000112701	SENP6	6:76311224-76427997	0.103711	5e-05	0.00105528
ENSG00000184640	SEPT9	17:75277491-75496674	0.162165	0.0005	0.00770687
ENSG00000140264	SERF2	15:43803155-44095241	0.0523352	0.0001	0.00198319
ENSG00000183576	SETD3	14:99864082-99947216	0.324004	5e-05	0.00105528
ENSG00000136169	SETDB2	13:49882785-50069138	0.111421	5e-05	0.00105528
ENSG00000183431	SF3A3	1:38422646-38456593	0.111952	5e-05	0.00105528
ENSG00000198879	SFMBT2	10:7200585-7453450	0.506395	5e-05	0.00105528
ENSG00000118515	SGK1	6:134490383-134639250	0.506357	5e-05	0.00105528
ENSG00000129810	SGOL1	3:20202084-20227919	0.141903	0.00045	0.00705434
ENSG00000163535	SGOL2	2:201353674-201448505	0.0965352	0.0053	0.049363
ENSG00000131370	SH3BP5	3:15295690-15382875	0.11253	0.0022	0.0255289
ENSG00000097033	SH3GLB1	1:87170258-87213867	0.139467	5e-05	0.00105528
ENSG00000154447	SH3RF1	4:170015406-170192256	0.0991415	0.0016	0.0201137
ENSG00000162105	SHANK2	11:70313960-70963623	0.233969	5e-05	0.00105528
ENSG00000237515	SHISA9	16:12995454-13334272	0.0763747	5e-05	0.00105528
ENSG00000108061	SHOC2	10:112679300-112773425	0.214836	5e-05	0.00105528
ENSG00000144736	SHQ1	3:72798427-72911065	0.26362	5e-05	0.00105528
ENSG00000149577	SIDT2	11:117049448-117068160	0.210984	0.0031	0.0334422
ENSG00000052723	SIKE1	1:115312099-115323306	0.11793	0.00015	0.00280549
ENSG00000169375	SIN3A	15:75648132-75748183	0.176686	5e-05	0.00105528
ENSG00000197555	SIPA1L1	14:71759434-72207946	0.267841	5e-05	0.00105528
ENSG00000184990	SIVA1	14:105219436-105234831	0.0809756	0.0014	0.0180684
ENSG00000113558	SKP1	5:133492081-133706738	0.0780741	5e-05	0.00105528
ENSG00000139370	SLC15A4	12:129277738-129308528	0.172683	5e-05	0.00105528
ENSG00000119899	SLC17A5	6:74303101-74363878	0.255437	5e-05	0.00105528
ENSG00000144136	SLC20A1	2:113403433-113421404	0.115624	0.00305	0.0330578
ENSG00000197375	SLC22A5	5:131520568-131731306	0.123603	0.00225	0.0260434
ENSG00000100075	SLC25A1	22:19163094-19166343	0.0915079	5e-05	0.00105528
ENSG00000004864	SLC25A13	7:95749531-95951459	0.273227	0.0003	0.00502842
ENSG00000122912	SLC25A16	10:70242520-70287231	0.368588	5e-05	0.00105528
ENSG00000174032	SLC25A30	13:45967450-45994506	0.150747	0.00345	0.0362408
ENSG00000164933	SLC25A32	8:104410862-104455681	0.0896574	0.0016	0.0201137
ENSG00000133460	SLC2A11	22:24198889-24241117	0.478683	0.00015	0.00280549
ENSG00000152683	SLC30A6	2:32390932-32449448	0.226438	0.00025	0.0043819
ENSG00000102100	SLC35A2	X:48760458-48769235	0.128948	0.0023	0.0264889
ENSG00000181830	SLC35C1	11:45825622-45834566	0.130235	0.00015	0.00280549
ENSG00000189339	SLC35E2B	1:1592938-1624167	0.142871	0.00045	0.00705434
ENSG00000110660	SLC35F2	11:107661716-107799019	0.103233	0.0016	0.0201137
ENSG00000111371	SLC38A1	12:46581583-46663800	0.172382	5e-05	0.00105528
ENSG00000138821	SLC39A8	4:103172197-103371167	0.298121	5e-05	0.00105528
ENSG00000022567	SLC45A4	8:142217264-142318404	0.0700353	5e-05	0.00105528
ENSG00000164889	SLC4A2	7:150750898-150773617	0.253947	5e-05	0.00105528
ENSG00000033867	SLC4A7	3:27414213-27525911	0.110419	0.0013	0.0169442
ENSG00000103257	SLC7A5	16:87863628-87903094	0.129127	0.00045	0.00705434
ENSG00000065054	SLC9A3R2	16:2075356-2089027	0.13925	0.0001	0.00198319
ENSG00000137776	SLTM	15:59063390-59389618	0.22641	0.00025	0.0043819
ENSG00000113658	SMAD5	5:135465195-135524435	0.100476	0.0017	0.0208857
ENSG00000080503	SMARCA2	9:2015341-2193624	0.283992	5e-05	0.00105528
ENSG00000173473	SMARCC1	3:47626761-47823596	0.223189	5e-05	0.00105528
ENSG00000157106	SMG1	16:18814404-18937776	0.135999	5e-05	0.00105528
ENSG00000172062	SMN1	5:70220767-70249769	0.113451	0.0004	0.00643496
ENSG00000099940	SNAP29	22:21061978-21245502	0.0797123	0.00185	0.0224291
ENSG00000197157	SND1	7:127292233-127732661	0.211647	5e-05	0.00105528
ENSG00000255717	SNHG1	11:62619459-62623386	0.130226	0.00025	0.0043819
ENSG00000226950	SNHG13	4:53578596-53586998	0.135916	5e-05	0.00105528
ENSG00000203875	SNHG5	6:86386724-86388451	0.0624744	0.0002	0.00360863
ENSG00000245910	SNHG6	8:67782983-67838633	0.0434447	0.00075	0.0107836
ENSG00000144028	SNRNP200	2:96940073-96971297	0.204153	0.003	0.0326312
ENSG00000168566	SNRNP48	6:7590431-7612091	0.0728536	0.0024	0.0273327
ENSG00000125835	SNRPB	20:2442279-2505348	0.0451427	5e-05	0.00105528
ENSG00000028528	SNX1	15:64386321-64438289	0.109204	0.0006	0.00896299
ENSG00000071189	SNX13	7:17832465-17980130	0.295105	5e-05	0.00105528
ENSG00000135317	SNX14	6:86215213-86353510	0.213652	0.0024	0.0273327
ENSG00000143376	SNX27	1:151584513-151671567	0.154956	5e-05	0.00105528
ENSG00000129515	SNX6	14:35025979-35099389	0.205283	0.0013	0.0169442
ENSG00000142168	SOD1	21:33031934-33041244	0.156358	5e-05	0.00105528
ENSG00000100485	SOS2	14:50583846-50698276	0.117246	0.0033	0.0349443
ENSG00000143842	SOX13	1:204042242-204096863	0.159418	0.00045	0.00705434
ENSG00000128487	SPECC1	17:19912613-20222339	0.148453	5e-05	0.00105528
ENSG00000163611	SPICE1	3:113161564-113234034	0.147218	0.0001	0.00198319
ENSG00000161011	SQSTM1	5:179224596-179334859	0.0776805	0.0029	0.031959
ENSG00000068784	SRBD1	2:45615818-45839304	0.387744	5e-05	0.00105528
ENSG00000153914	SREK1	5:65435798-65479443	0.106212	0.00025	0.0043819
ENSG00000196935	SRGAP1	12:64238072-64541637	0.119048	0.0016	0.0201137
ENSG00000112081	SRSF3	6:36555310-36932613	0.0362901	0.0003	0.00502842
ENSG00000149136	SSRP1	11:57093076-57103351	0.0597097	5e-05	0.00105528
ENSG00000110080	ST3GAL4	11:126225534-126875953	0.200851	0.0025	0.0281924
ENSG00000115525	ST3GAL5	2:86066266-86116137	0.335049	5e-05	0.00105528
ENSG00000160828	STAG3L2	7:74071993-74306729	0.190147	0.0017	0.0208857
ENSG00000214530	STARD10	11:72396113-72505213	0.15063	0.0013	0.0169442
ENSG00000118046	STK11	19:1205797-1228434	0.0861976	0.0001	0.00198319
ENSG00000081320	STK17B	2:196998289-197041227	0.115399	0.00015	0.00280549
ENSG00000125834	STK35	20:2082256-2157684	0.253168	0.0002	0.00360863
ENSG00000211455	STK38L	12:27396900-27478892	0.226551	0.00395	0.0402524
ENSG00000163527	STT3B	3:31574129-31679112	0.186916	5e-05	0.00105528
ENSG00000198252	STYX	14:53196897-53241716	0.132022	0.0022	0.0255289
ENSG00000184900	SUMO3	21:46188954-46238694	0.110977	0.004	0.0406718
ENSG00000092201	SUPT16H	14:21819630-21852425	0.0905965	5e-05	0.00105528
ENSG00000152455	SUV39H2	10:14920818-14996431	0.114786	0.00035	0.005741
ENSG00000097096	SYDE2	1:85622555-85666729	0.0504587	0.00305	0.0330578
ENSG00000166012	TAF1D	11:93394804-93547861	0.198953	5e-05	0.00105528
ENSG00000064313	TAF2	8:120743014-120845103	0.108427	0.0019	0.0228546
ENSG00000144559	TAMM41	3:11831915-11888393	0.194286	0.0011	0.0148856
ENSG00000115183	TANC1	2:159825145-160089170	0.112456	5e-05	0.00105528
ENSG00000089123	TASP1	20:13202417-13619587	0.205833	5e-05	0.00105528
ENSG00000106052	TAX1BP1	7:27773013-28281515	0.129145	5e-05	0.00105528
ENSG00000131374	TBC1D5	3:17199898-18568819	0.241566	5e-05	0.00105528
ENSG00000183751	TBL3	16:2022037-2034193	0.216577	0.0003	0.00502842
ENSG00000187735	TCEA1	8:54879111-54935089	0.0665174	0.0046	0.0446982
ENSG00000171703	TCEA2	20:62681188-62703700	0.196215	5e-05	0.00105528
ENSG00000083544	TDRD3	13:60970590-61148012	0.39609	5e-05	0.00105528
ENSG00000187079	TEAD1	11:12695968-12966298	0.165633	0.0029	0.031959
ENSG00000136891	TEX10	9:103064358-103115221	0.127495	0.00385	0.0394518
ENSG00000135966	TGFBRAP1	2:105880870-105946986	0.191614	5e-05	0.00105528
ENSG00000115970	THADA	2:43393799-43823185	0.178155	0.0021	0.0247429
ENSG00000126768	TIMM17B	X:48750729-48760420	0.0661055	0.00465	0.0449467
ENSG00000166548	TK2	16:66461199-66586447	0.317461	0.00165	0.020518
ENSG00000141524	TMC6	17:76108998-76139049	0.33852	0.00245	0.0277305
ENSG00000162542	TMCO4	1:20008705-20126438	0.212592	0.0037	0.038127
ENSG00000184840	TMED9	5:177019158-177023125	0.0923493	0.0013	0.0169442
ENSG00000198270	TMEM116	12:112369101-112450935	0.311928	5e-05	0.00105528
ENSG00000188735	TMEM120B	12:122150657-122241812	0.18219	0.0009	0.0125292
ENSG00000134851	TMEM165	4:56262123-56292339	0.176477	5e-05	0.00105528
ENSG00000168701	TMEM208	16:67261005-67263181	0.101082	0.0028	0.031231
ENSG00000160055	TMEM234	1:32674694-32697205	0.245872	5e-05	0.00105528
ENSG00000095209	TMEM38B	9:108456824-108538893	0.112604	5e-05	0.00105528
ENSG00000166471	TMEM41B	11:9302200-9336327	0.243413	0.001	0.0137549
ENSG00000170876	TMEM43	3:14166439-14185179	0.055779	0.0016	0.0201137
ENSG00000145014	TMEM44	3:194304739-194393206	0.169775	0.00125	0.0164557
ENSG00000155099	TMEM55A	8:92006023-92053292	0.371453	0.0001	0.00198319
ENSG00000152078	TMEM56	1:95582893-95699538	0.23622	5e-05	0.00105528
ENSG00000137216	TMEM63B	6:44081193-44123256	0.177442	0.0029	0.031959
ENSG00000128872	TMOD2	15:52015207-52108565	0.237924	0.0044	0.0432573
ENSG00000006327	TNFRSF12A	16:3070312-3072384	0.0579311	5e-05	0.00105528
ENSG00000105048	TNNT1	19:55644161-55660606	0.0580412	0.00065	0.00961624
ENSG00000182095	TNRC18	7:5346420-5465045	0.151009	0.00315	0.0337836
ENSG00000141232	TOB1	17:48939583-48987098	0.135653	5e-05	0.00105528
ENSG00000173726	TOMM20	1:235272650-235292251	0.14921	5e-05	0.00105528
ENSG00000154174	TOMM70A	3:100082274-100175163	0.0522331	0.00115	0.0154036
ENSG00000143514	TP53BP2	1:223967600-224033674	0.236015	0.00065	0.00961624
ENSG00000182165	TP53TG1	7:86954540-86974831	0.141014	5e-05	0.00105528
ENSG00000186815	TPCN1	12:113633245-113736390	0.440306	0.00495	0.0470557
ENSG00000111907	TPD52L1	6:125440194-125585553	0.129485	0.00115	0.0154036
ENSG00000167632	TRAPPC9	8:140742585-141468678	0.243077	5e-05	0.00105528
ENSG00000122779	TRIM24	7:138144952-138274738	0.144583	0.0029	0.031959
ENSG00000204713	TRIM27	6:28870778-28891766	0.115245	0.0032	0.03424
ENSG00000108395	TRIM37	17:56833231-57232800	0.0658316	0.0004	0.00643496
ENSG00000146063	TRIM41	5:180649498-180662809	0.0906461	0.00465	0.0449467
ENSG00000171103	TRMT61B	2:28974505-29093167	0.264827	0.0001	0.00198319
ENSG00000144935	TRPC1	3:142442915-142526730	0.242135	0.0001	0.00198319
ENSG00000211460	TSN	2:122494678-122525429	0.221349	5e-05	0.00105528
ENSG00000117472	TSPAN1	1:46505811-46651630	0.29675	0.00435	0.0429492
ENSG00000184281	TSSC4	11:2421717-2425106	0.30774	0.00165	0.020518
ENSG00000113312	TTC1	5:159436119-159546430	0.0879724	5e-05	0.00105528
ENSG00000085831	TTC39A	1:51752929-51810788	0.154656	0.00375	0.0385559
ENSG00000155158	TTC39B	9:15170842-15307358	0.164057	0.00015	0.00280549
ENSG00000243725	TTC4	1:55107458-55208330	0.365971	5e-05	0.00105528
ENSG00000139865	TTC6	14:38059188-38672128	0.12216	0.00055	0.00833789
ENSG00000101407	TTI1	20:36611408-36661870	0.155901	5e-05	0.00105528
ENSG00000175764	TTLL11	9:124584206-124855885	0.231814	0.0013	0.0169442
ENSG00000078246	TULP3	12:2904118-3050306	0.130104	0.0031	0.0334422
ENSG00000114383	TUSC2	3:50355220-50365682	0.156889	5e-05	0.00105528
ENSG00000113621	TXNDC15	5:134209459-134237323	0.185915	0.00015	0.00280549
ENSG00000115514	TXNDC9	2:99613723-100016728	0.121684	0.00475	0.0455782
ENSG00000140830	TXNL4B	16:72078187-72210777	0.20899	0.00345	0.0362408
ENSG00000137073	UBAP2	9:33921690-34048947	0.189665	5e-05	0.00105528
ENSG00000131508	UBE2D2	5:138906015-139008018	0.23862	5e-05	0.00105528
ENSG00000160714	UBE2Q1	1:154521052-154531504	0.100773	5e-05	0.00105528
ENSG00000140367	UBE2Q2	15:76135621-76193419	0.165792	0.0036	0.0374742
ENSG00000114062	UBE3A	15:25068793-25684128	0.441702	5e-05	0.00105528
ENSG00000024048	UBR2	6:42531799-42661242	0.0859129	0.0006	0.00896299
ENSG00000144357	UBR3	2:170683967-170940641	0.160815	5e-05	0.00105528
ENSG00000173960	UBXN2A	2:24150154-24227779	0.212044	5e-05	0.00105528
ENSG00000118939	UCHL3	13:76123618-76434004	0.128977	0.00165	0.020518
ENSG00000102595	UGGT2	13:96453833-96705736	0.245875	5e-05	0.00105528
ENSG00000169764	UGP2	2:64068073-64118696	0.303618	5e-05	0.00105528
ENSG00000147854	UHRF2	9:6413150-6507054	0.305415	5e-05	0.00105528
ENSG00000087206	UIMC1	5:176332005-176449634	0.369484	5e-05	0.00105528
ENSG00000177169	ULK1	12:132379195-132407695	0.111906	0.0041	0.0412781
ENSG00000109103	UNC119	17:26873724-26879659	0.129267	0.00475	0.0455782
ENSG00000198722	UNC13B	9:35161998-35405335	0.36603	5e-05	0.00105528
ENSG00000151461	UPF2	10:11962020-12085169	0.184037	0.0027	0.0301888
ENSG00000140740	UQCRC2	16:21963980-21994981	0.0888463	0.0024	0.0273327
ENSG00000164405	UQCRQ	5:132196872-132203723	0.0651374	5e-05	0.00105528
ENSG00000105176	URI1	19:30414550-30506611	0.0691347	5e-05	0.00105528
ENSG00000162607	USP1	1:62901967-62917475	0.0484161	0.00355	0.0370796
ENSG00000101557	USP14	18:158482-213739	0.0795038	0.00035	0.005741
ENSG00000156256	USP16	21:30396949-30426809	0.0457387	0.0006	0.00896299
ENSG00000140455	USP3	15:63796792-63894627	0.215399	5e-05	0.00105528
ENSG00000170832	USP32	17:58254690-58469586	0.109401	5e-05	0.00105528
ENSG00000170185	USP38	4:144106069-144144983	0.138948	5e-05	0.00105528
ENSG00000106346	USP42	7:6144514-6201195	0.353509	5e-05	0.00105528
ENSG00000109189	USP46	4:53460339-53525502	0.216067	0.00455	0.0443529
ENSG00000187555	USP7	16:8985950-9060847	0.194643	0.00025	0.0043819
ENSG00000138592	USP8	15:50716576-50838905	0.1991	0.0033	0.0349443
ENSG00000120800	UTP20	12:101673886-101780394	0.149707	0.0005	0.00770687
ENSG00000152818	UTRN	6:144606836-145174170	0.079536	5e-05	0.00105528
ENSG00000049245	VAMP3	1:7831328-7841492	0.285601	5e-05	0.00105528
ENSG00000117533	VAMP4	1:171669299-171711387	0.177594	0.00055	0.00833789
ENSG00000124164	VAPB	20:56964177-57026157	0.183569	5e-05	0.00105528
ENSG00000204394	VARS	6:31745294-31763730	0.229507	0.0021	0.0247429
ENSG00000160293	VAV2	9:136627015-136857726	0.163506	5e-05	0.00105528
ENSG00000035403	VCL	10:75757871-75879918	0.134638	0.0053	0.049363
ENSG00000144560	VGLL4	3:11313994-11770134	0.224582	0.0011	0.0148856
ENSG00000160131	VMA21	X:150564986-150577836	0.208343	5e-05	0.00105528
ENSG00000062716	VMP1	17:57774666-57917950	0.135735	5e-05	0.00105528
ENSG00000112290	WASF1	6:110421021-110501207	0.357037	5e-05	0.00105528
ENSG00000227232	WASH7P	1:11868-31109	0.578548	5e-05	0.00105528
ENSG00000134987	WDR36	5:110405759-110466200	0.141676	0.00045	0.00705434
ENSG00000163811	WDR43	2:29117508-29171088	0.127171	0.0004	0.00643496
ENSG00000156787	WDR67	8:124014799-124164393	0.387988	5e-05	0.00105528
ENSG00000123154	WDR83	19:12777613-12792682	0.163559	0.0045	0.0439586
ENSG00000105875	WDR91	7:134868589-134896316	0.206198	0.0006	0.00896299
ENSG00000070540	WIPI1	17:66255322-66453653	0.148108	5e-05	0.00105528
ENSG00000116213	WRAP73	1:3547330-3663900	0.125941	0.00475	0.0455782
ENSG00000047644	WWC3	X:9983601-10112518	0.182645	5e-05	0.00105528
ENSG00000186153	WWOX	16:78133309-79246564	0.150154	0.00355	0.0370796
ENSG00000198373	WWP2	16:69796208-69975644	0.387249	0.00315	0.0337836
ENSG00000082898	XPO1	2:61704983-61765761	0.203882	5e-05	0.00105528
ENSG00000114127	XRN1	3:142025448-142166904	0.20958	0.00215	0.0250752
ENSG00000166435	XRRA1	11:74459912-74660245	0.240263	0.0037	0.038127
ENSG00000015153	YAF2	12:42550905-42632151	0.399929	0.00505	0.047858
ENSG00000047188	YTHDC2	5:112849379-112930982	0.195197	0.0047	0.0453348
ENSG00000198492	YTHDF2	1:29063132-29096287	0.173802	0.0054	0.0498403
ENSG00000185728	YTHDF3	8:64081111-64125346	0.134056	0.0054	0.0498403
ENSG00000163374	YY1AP1	1:155579338-155829191	0.311959	0.0015	0.0191442
ENSG00000126804	ZBTB1	14:64854748-65009955	0.142838	0.00075	0.0107836
ENSG00000100722	ZC3H14	14:89029252-89259096	0.130887	0.0002	0.00360863
ENSG00000065548	ZC3H15	2:187350882-187374090	0.0972829	0.00405	0.0408641
ENSG00000091732	ZC3HC1	7:129648693-129691291	0.289361	0.0003	0.00502842
ENSG00000180776	ZDHHC20	13:21946716-22033509	0.0961897	0.00415	0.041464
ENSG00000156599	ZDHHC5	11:57435218-57468659	0.243102	0.00045	0.00705434
ENSG00000153786	ZDHHC7	16:85007786-85045141	0.127445	5e-05	0.00105528
ENSG00000172671	ZFAND4	10:46111042-46168228	0.461518	5e-05	0.00105528
ENSG00000086666	ZFAND6	15:80351909-80430735	0.303349	0.00015	0.00280549
ENSG00000005889	ZFX	X:24164341-24234372	0.317241	5e-05	0.00105528
ENSG00000166140	ZFYVE19	15:41060066-41106767	0.395977	5e-05	0.00105528
ENSG00000131381	ZFYVE20	3:15111579-15140670	0.118595	0.0001	0.00198319
ENSG00000165156	ZHX1	8:124232195-124287781	0.168873	5e-05	0.00105528
ENSG00000106261	ZKSCAN1	7:99613203-99639312	0.173445	5e-05	0.00105528
ENSG00000015171	ZMYND11	10:180404-300577	0.161999	5e-05	0.00105528
ENSG00000196418	ZNF124	1:247285276-247335310	0.130723	5e-05	0.00105528
ENSG00000163848	ZNF148	3:124801479-125094198	0.242783	5e-05	0.00105528
ENSG00000175787	ZNF169	9:97021592-97063736	0.230051	0.0005	0.00770687
ENSG00000147118	ZNF182	X:47696300-47931025	0.15711	0.0019	0.0228546
ENSG00000167380	ZNF226	19:44645709-44681836	0.140193	5e-05	0.00105528
ENSG00000172466	ZNF24	18:32912175-32924420	0.0457167	0.00085	0.0120149
ENSG00000188994	ZNF292	6:87862550-87973914	0.397018	5e-05	0.00105528
ENSG00000175213	ZNF408	11:46722367-46727462	0.268328	5e-05	0.00105528
ENSG00000125945	ZNF436	1:23685940-23698332	0.0697807	0.00185	0.0224291
ENSG00000203326	ZNF525	19:53868945-53889846	0.227876	5e-05	0.00105528
ENSG00000186017	ZNF566	19:36936020-36980804	0.209735	0.00065	0.00961624
ENSG00000083828	ZNF586	19:58280996-58326281	0.198892	0.00525	0.0492462
ENSG00000167962	ZNF598	16:2047654-2059824	0.304339	5e-05	0.00105528
ENSG00000176024	ZNF613	19:52430687-52449045	0.27721	5e-05	0.00105528
ENSG00000197472	ZNF695	1:247108848-247242113	0.193194	0.00015	0.00280549
ENSG00000197302	ZNF720	16:31724549-31806190	0.20562	0.00045	0.00705434
ENSG00000173875	ZNF791	19:12688774-12750912	0.193478	0.004	0.0406718

## Sheet: S4 - B
Additional Table S4 - B: Differential Promoter Usage Nt-ERβ
gene_ID	gene_name	locus	sqrt(JS)	p_value	FDR_value
ENSG00000081760	AACS	12:125549924-125627873	0.164936	5e-05	0.00256719
ENSG00000149313	AASDHPPT	11:105921824-105972702	0.0829123	0.0003	0.0115523
ENSG00000159842	ABR	17:906757-1090616	0.151852	5e-05	0.00256719
ENSG00000189343	AC004448.3.1	17:19342455-19364048	0.205651	5e-05	0.00256719
ENSG00000196295	AC005154.6.1	7:30555924-30604233	0.238947	0.00055	0.0185048
ENSG00000163597	AC090699.1.1	17:74553851-74561430	0.0195009	0.00055	0.0185048
ENSG00000112304	ACOT13	6:24667262-24721064	0.0435173	0.0009	0.0275534
ENSG00000106526	ACTR3C	7:149941004-150035239	0.110796	5e-05	0.00256719
ENSG00000140470	ADAMTS17	15:100510419-100882210	0.200091	5e-05	0.00256719
ENSG00000163050	ADCK3	1:227085236-227175246	0.177381	0.0005	0.0172343
ENSG00000101126	ADNP	20:49505584-49575092	0.111587	0.0001	0.00473942
ENSG00000173020	ADRBK1	11:67033880-67054027	0.131113	0.0017	0.0435288
ENSG00000127914	AKAP9	7:91570180-91739987	0.09094	0.0008	0.0252769
ENSG00000155085	AKD1	6:109809108-110012420	0.323083	5e-05	0.00256719
ENSG00000112294	ALDH5A1	6:24403152-24537435	0.0826598	5e-05	0.00256719
ENSG00000119711	ALDH6A1	14:74318546-74551196	0.197035	0.0005	0.0172343
ENSG00000187689	AMTN	4:71384256-71398459	0.322032	5e-05	0.00256719
ENSG00000196510	ANAPC7	12:110810704-110888227	0.121962	0.001	0.0296928
ENSG00000151150	ANK3	10:61788158-62493248	0.18195	5e-05	0.00256719
ENSG00000140350	ANP32A	15:69039579-69355083	0.165352	5e-05	0.00256719
ENSG00000138772	ANXA3	4:79472672-79531597	0.117327	0.0004	0.0146044
ENSG00000164144	ARFIP1	4:153701088-153839615	0.102528	0.00115	0.03286
ENSG00000165322	ARHGAP12	10:32094364-32217742	0.141859	5e-05	0.00256719
ENSG00000150347	ARID5B	10:63661058-63856703	0.0987895	0.0017	0.0435288
ENSG00000064102	ASUN	12:27058113-27091259	0.169065	0.00105	0.030624
ENSG00000144848	ATG3	3:112251355-112304424	0.111103	5e-05	0.00256719
ENSG00000163399	ATP1A1	1:116915289-116961197	0.0635536	0.0014	0.0378115
ENSG00000054793	ATP9A	20:50213052-50385173	0.0833873	0.00105	0.030624
ENSG00000124788	ATXN1	6:16299342-16762883	0.12623	5e-05	0.00256719
ENSG00000107262	BAG1	9:33218362-33264761	0.0822543	0.00025	0.009858
ENSG00000187172	BAGE2	21:10906200-11098980	0.0345233	0.00015	0.00648553
ENSG00000198604	BAZ1A	14:35221936-35345665	0.127651	0.00035	0.013119
ENSG00000064787	BCAS1	20:52553315-52687304	0.0862643	0.00075	0.024241
ENSG00000015475	BID	22:18216905-18257536	0.0911326	0.00035	0.013119
ENSG00000101144	BMP7	20:55743803-55841685	0.0788749	5e-05	0.00256719
ENSG00000148671	C10orf116	10:88695296-88784489	0.345376	0.0011	0.0316146
ENSG00000166275	C10orf32	10:104613979-104661656	0.0984742	0.0015	0.0399649
ENSG00000234608	C12orf47	12:112277570-112334343	0.288786	5e-05	0.00256719
ENSG00000094975	C1orf9	1:172501488-172580971	0.0758972	0.0008	0.0252769
ENSG00000101474	C20orf3	20:24943560-24973615	0.0889391	5e-05	0.00256719
ENSG00000144445	C2orf67	2:210867288-211036107	0.0882348	0.0011	0.0316146
ENSG00000114405	C3orf14	3:61547242-62355005	0.0447043	0.00045	0.0160148
ENSG00000113583	C5orf15	5:133291200-133304478	0.0789584	0.001	0.0296928
ENSG00000181904	C5orf24	5:134094468-134195427	0.235972	0.00025	0.009858
ENSG00000172244	C5orf34	5:43484060-43525412	0.304415	0.00025	0.009858
ENSG00000130193	C8orf55	8:143808620-143818345	0.148181	5e-05	0.00256719
ENSG00000120159	C9orf82	9:26840682-26892802	0.163994	5e-05	0.00256719
ENSG00000102547	CAB39L	13:49882785-50069138	0.314633	0.0004	0.0146044
ENSG00000012822	CALCOCO1	12:54104901-54121529	0.198497	5e-05	0.00256719
ENSG00000160014	CALM3	19:47104565-47114039	0.073836	0.0003	0.0115523
ENSG00000213995	CARKD	13:111267880-111373421	0.137392	0.0016	0.041727
ENSG00000164305	CASP3	4:185548849-185570663	0.282807	5e-05	0.00256719
ENSG00000153113	CAST	5:95220801-96143803	0.174646	0.00015	0.00648553
ENSG00000122565	CBX3	7:26229546-26252976	0.0441017	0.00075	0.024241
ENSG00000136710	CCDC115	2:131095813-131105383	0.135288	5e-05	0.00256719
ENSG00000163006	CCDC138	2:109403212-109493034	0.227995	5e-05	0.00256719
ENSG00000135404	CD63	12:56119106-56124467	0.0711816	0.00195	0.0485432
ENSG00000010278	CD9	12:6308880-6347427	0.0843816	5e-05	0.00256719
ENSG00000039068	CDH1	16:68771127-68869445	0.100457	0.00075	0.024241
ENSG00000008086	CDKL5	X:18443702-18690229	0.228452	5e-05	0.00256719
ENSG00000182022	CHST15	10:125767183-125853206	0.082647	0.00145	0.0389485
ENSG00000099622	CIRBP	19:1269266-1274806	0.0466995	5e-05	0.00256719
ENSG00000189143	CLDN4	7:73213871-73247017	0.0369969	5e-05	0.00256719
ENSG00000181885	CLDN7	17:7155371-7166512	0.0404976	0.00065	0.021359
ENSG00000113282	CLINT1	5:157212750-157286183	0.119346	0.0005	0.0172343
ENSG00000113240	CLK4	5:178029664-178057616	0.152704	0.00165	0.0428045
ENSG00000082438	COBLL1	2:165510133-165705844	0.182634	5e-05	0.00256719
ENSG00000136152	COG3	13:46039059-46189874	0.175485	5e-05	0.00256719
ENSG00000111481	COPZ1	12:54624723-54745633	0.111276	0.0016	0.041727
ENSG00000172725	CORO1B	11:67202980-67211292	0.184544	0.00035	0.013119
ENSG00000135940	COX5B	2:98262502-98264846	0.176836	5e-05	0.00256719
ENSG00000165934	CPSF2	14:92588280-92630755	0.109136	0.00175	0.0443483
ENSG00000110090	CPT1A	11:68522087-68611878	0.143941	5e-05	0.00256719
ENSG00000169372	CRADD	12:94071150-94288616	0.176819	0.0001	0.00473942
ENSG00000230551	CTB-89H12.4.1	5:148871759-148931007	0.0423785	5e-05	0.00256719
ENSG00000166266	CUL5	11:107879458-108018503	0.168932	0.0002	0.00811358
ENSG00000108669	CYTH1	17:76670129-76778379	0.152531	0.0005	0.0172343
ENSG00000105443	CYTH2	19:48972288-48985571	0.0843915	5e-05	0.00256719
ENSG00000035664	DAPK2	15:64199234-64364232	0.274007	5e-05	0.00256719
ENSG00000164934	DCAF13	8:104410862-104455681	0.0520326	0.00015	0.00648553
ENSG00000118655	DCLRE1B	1:114304453-114456708	0.0785106	5e-05	0.00256719
ENSG00000132912	DCTN4	5:150088001-150138671	0.160358	0.001	0.0296928
ENSG00000178105	DDX10	11:108535751-108811657	0.048915	5e-05	0.00256719
ENSG00000100201	DDX17	22:38864066-38903665	0.117997	5e-05	0.00256719
ENSG00000147202	DIAPH2	X:95939661-96897588	0.0798684	0.00125	0.0347113
ENSG00000132002	DNAJB1	19:14625581-14640049	0.0307253	0.002	0.0490448
ENSG00000101152	DNAJC5	20:62526517-62567384	0.0631353	0.0001	0.00473942
ENSG00000146094	DOK3	5:176910394-176938275	0.832555	5e-05	0.00256719
ENSG00000125170	DOK4	16:57462080-57521239	0.158725	0.00095	0.0288157
ENSG00000136908	DPM2	9:130697377-130700763	0.123173	5e-05	0.00256719
ENSG00000175550	DRAP1	11:65686727-65689032	0.184818	5e-05	0.00256719
ENSG00000125868	DSTN	20:17550507-17588887	0.0437967	5e-05	0.00256719
ENSG00000196205	EEF1A1P5	9:135894815-135896553	0.158717	5e-05	0.00256719
ENSG00000161960	EIF4A1	17:7476023-7482324	0.0252561	5e-05	0.00256719
ENSG00000106682	EIF4H	7:73588574-73611431	0.0650273	5e-05	0.00256719
ENSG00000242372	EIF6	20:33703159-33872788	0.0906258	5e-05	0.00256719
ENSG00000223797	ENTPD3-AS1	3:40355292-40494820	0.167367	0.0007	0.0229256
ENSG00000115109	EPB41L5	2:120770580-120974855	0.0757081	0.00125	0.0347113
ENSG00000143819	EPHX1	1:224102740-226595780	0.273846	0.0018	0.0453821
ENSG00000012061	ERCC1	19:45882891-45982086	0.140742	5e-05	0.00256719
ENSG00000103067	ESRP2	16:68050053-68294961	0.12859	0.002	0.0490448
ENSG00000133193	FAM104A	17:71188770-71258491	0.0951145	0.00015	0.00648553
ENSG00000156504	FAM122B	X:133903595-133988640	0.137719	0.0005	0.0172343
ENSG00000184305	FAM190A	4:91048685-92523064	0.116524	0.00075	0.024241
ENSG00000119328	FAM206A	9:111696460-111775809	0.165073	0.0003	0.0115523
ENSG00000112773	FAM46A	6:82201155-82462491	0.134687	0.0018	0.0453821
ENSG00000148343	FAM73B	9:131798899-131834361	0.20252	0.0001	0.00473942
ENSG00000162981	FAM84A	2:14772809-14790933	0.0955626	0.0001	0.00473942
ENSG00000116120	FARSB	2:223435254-223521056	0.0413669	0.00085	0.02635
ENSG00000124279	FASTKD3	5:7830490-7906138	0.152088	0.0006	0.0197819
ENSG00000141665	FBXO15	18:71740587-71815100	0.497351	5e-05	0.00256719
ENSG00000066926	FECH	18:55215514-55254004	0.0568061	5e-05	0.00256719
ENSG00000172500	FIBP	11:65647279-65656010	0.128158	0.00175	0.0443483
ENSG00000119321	FKBP15	9:115913221-115983641	0.157494	0.00125	0.0347113
ENSG00000100442	FKBP3	14:45553301-45604522	0.0692443	5e-05	0.00256719
ENSG00000160688	FLAD1	1:154955813-154965587	0.182253	0.00055	0.0185048
ENSG00000136068	FLNB	3:57994126-58157982	0.0977544	0.0001	0.00473942
ENSG00000198815	FOXJ3	1:42642209-42804047	0.313725	5e-05	0.00256719
ENSG00000150893	FREM2	13:39261265-39460074	0.131504	0.00015	0.00648553
ENSG00000126391	FRMD8	11:65154069-65180996	0.132474	0.001	0.0296928
ENSG00000053108	FSTL4	5:132496129-132948255	0.129888	0.00125	0.0347113
ENSG00000068438	FTSJ1	X:48334540-48344752	0.170813	5e-05	0.00256719
ENSG00000163820	FYCO1	3:45959395-46037316	0.134423	5e-05	0.00256719
ENSG00000145907	G3BP1	5:151121876-151192346	0.0498002	0.00015	0.00648553
ENSG00000033327	GAB2	11:77926342-78285919	0.178028	5e-05	0.00256719
ENSG00000139112	GABARAPL1	12:10365056-10375727	0.563051	5e-05	0.00256719
ENSG00000104064	GABPB1	15:50569388-50659636	0.112157	5e-05	0.00256719
ENSG00000141012	GALNS	16:88880141-88933068	0.254014	5e-05	0.00256719
ENSG00000185340	GAS2L1	22:29702571-29708774	0.359225	0.00045	0.0160148
ENSG00000167925	GHDC	17:40341105-40346550	0.215792	0.0013	0.0355983
ENSG00000092978	GPATCH2	1:217600333-217804424	0.0967599	0.00045	0.0160148
ENSG00000198746	GPATCH3	1:27216978-27273353	0.185265	0.0002	0.00811358
ENSG00000160360	GPSM1	9:139221931-139268133	0.185799	5e-05	0.00256719
ENSG00000155324	GRAMD3	5:125695823-125832186	0.342061	5e-05	0.00256719
ENSG00000124493	GRM4	6:33989627-34123399	0.129104	0.0013	0.0355983
ENSG00000111358	GTF2H3	12:124118374-124146479	0.185339	5e-05	0.00256719
ENSG00000077809	GTF2I	7:74071993-74306729	0.150287	5e-05	0.00256719
ENSG00000131373	HACL1	3:15602210-15687329	0.123806	0.00085	0.02635
ENSG00000165102	HGSNAT	8:42995555-43057998	0.147136	0.0002	0.00811358
ENSG00000064393	HIPK2	7:139246315-139720125	0.136017	0.0002	0.00811358
ENSG00000147421	HMBOX1	8:28625177-28922281	0.309621	0.00025	0.009858
ENSG00000092199	HNRNPC	14:21677294-21737653	0.12148	5e-05	0.00256719
ENSG00000233429	HOTAIRM1	7:27132611-27142430	0.254324	0.0005	0.0172343
ENSG00000166598	HSP90B1	12:104235228-104359486	0.0684441	0.00055	0.0185048
ENSG00000134470	IL15RA	10:5991037-6020150	0.439524	0.0009	0.0275534
ENSG00000106348	IMPDH1	7:128032330-128050306	0.171869	0.00155	0.0408553
ENSG00000109452	INPP4B	4:142944312-143768585	0.133717	0.00015	0.00648553
ENSG00000204084	INPP5B	1:38326368-38412729	0.104284	0.0009	0.0275534
ENSG00000186480	INSIG1	7:155089485-155101945	0.0596866	5e-05	0.00256719
ENSG00000143624	INTS3	1:153700542-153746555	0.134262	0.00015	0.00648553
ENSG00000105655	ISYNA1	19:18530220-18549111	0.160122	5e-05	0.00256719
ENSG00000100605	ITPK1	14:93403258-93582665	0.151121	5e-05	0.00256719
ENSG00000162434	JAK1	1:65210777-65432187	0.095856	5e-05	0.00256719
ENSG00000100221	JOSD1	22:39081547-39097561	0.126777	0.0011	0.0316146
ENSG00000114166	KAT2B	3:20081514-20195896	0.21578	0.0019	0.0474182
ENSG00000253669	KB-1732A1.1.1	8:103817744-103822199	0.43911	5e-05	0.00256719
ENSG00000131398	KCNC3	19:50815193-50886266	0.218555	5e-05	0.00256719
ENSG00000156113	KCNMA1	10:78637354-79398353	0.246595	0.0013	0.0355983
ENSG00000188997	KCTD21	11:77850816-77925757	0.19465	0.00025	0.009858
ENSG00000173120	KDM2A	11:66886739-67025141	0.172135	5e-05	0.00256719
ENSG00000007202	KIAA0100	17:26904607-26972472	0.0360594	0.0008	0.0252769
ENSG00000132680	KIAA0907	1:155882833-155904191	0.15205	0.00015	0.00648553
ENSG00000165185	KIAA1958	9:115142216-115431677	0.172975	0.0015	0.0399649
ENSG00000176542	KIAA2018	3:113367231-113415493	0.261064	5e-05	0.00256719
ENSG00000109466	KLHL2	4:165997255-166244308	0.318553	0.0006	0.0197819
ENSG00000159166	LAD1	1:201328135-201368736	0.12689	5e-05	0.00256719
ENSG00000107798	LIPA	10:90973325-91180758	0.145451	5e-05	0.00256719
ENSG00000136153	LMO7	13:76123618-76434004	0.177159	0.00105	0.030624
ENSG00000072201	LNX1	4:54243809-55164414	0.167993	0.0005	0.0172343
ENSG00000196365	LONP1	19:5691844-5720463	0.127634	5e-05	0.00256719
ENSG00000198589	LRBA	4:151185593-151936879	0.14564	5e-05	0.00256719
ENSG00000010626	LRRC23	12:6976282-7032861	0.294495	0.002	0.0490448
ENSG00000124831	LRRFIP1	2:238536218-238751451	0.109346	0.0009	0.0275534
ENSG00000007392	LUC7L	16:238967-279462	0.190022	0.00055	0.0185048
ENSG00000146963	LUC7L2	7:139024202-139108198	0.14218	0.0001	0.00473942
ENSG00000183060	LYSMD4	15:100017369-100273766	0.506395	0.0002	0.00811358
ENSG00000147676	MAL2	8:120177272-120259088	0.107675	5e-05	0.00256719
ENSG00000161021	MAML1	5:179159850-179223648	0.186198	0.00015	0.00648553
ENSG00000169032	MAP2K1	15:66679154-66790151	0.114672	5e-05	0.00256719
ENSG00000197442	MAP3K5	6:136878184-137113656	0.217384	5e-05	0.00256719
ENSG00000100030	MAPK1	22:22108788-22221970	0.152824	5e-05	0.00256719
ENSG00000136536	MARCH7	2:160568999-160625359	0.114798	5e-05	0.00256719
ENSG00000198625	MDM4	1:204485510-204542871	0.200144	5e-05	0.00256719
ENSG00000165819	METTL3	14:21927178-21979517	0.177557	0.0004	0.0146044
ENSG00000118855	MFSD1	3:158414680-158547508	0.155271	0.0014	0.0378115
ENSG00000135953	MFSD9	2:103332298-103353347	0.227756	0.0008	0.0252769
ENSG00000071073	MGAT4A	2:99235568-99347589	0.0748664	0.0017	0.0435288
ENSG00000240972	MIF	22:24198889-24241117	0.0508504	0.0011	0.0316146
ENSG00000170854	MINA	3:97595818-97691301	0.136625	5e-05	0.00256719
ENSG00000103150	MLYCD	16:83932730-83999937	0.0523134	0.00015	0.00648553
ENSG00000020426	MNAT1	14:61201459-61550451	0.15596	0.00085	0.02635
ENSG00000164172	MOCS2	5:52391511-52410956	0.0696871	0.00015	0.00648553
ENSG00000115275	MOGS	2:74688183-74692537	0.109461	5e-05	0.00256719
ENSG00000196199	MPHOSPH8	13:20207787-20247596	0.0929561	0.00085	0.02635
ENSG00000161647	MPP3	17:41878166-41910538	0.208548	0.0001	0.00473942
ENSG00000136897	MRPL50	9:104149914-104160896	0.0575747	0.00145	0.0389485
ENSG00000144029	MRPS5	2:95752951-95831158	0.111733	0.0006	0.0197819
ENSG00000052802	MSMO1	4:166248774-166264312	0.0868006	0.00135	0.0367633
ENSG00000172428	MYEOV2	2:241065979-241076224	0.108616	5e-05	0.00256719
ENSG00000100345	MYH9	22:36677322-36784063	0.107149	5e-05	0.00256719
ENSG00000101608	MYL12A	18:3247527-3256234	0.0340638	0.00055	0.0185048
ENSG00000128641	MYO1B	2:192093890-192290115	0.121286	5e-05	0.00256719
ENSG00000196586	MYO6	6:76458908-76629254	0.195983	5e-05	0.00256719
ENSG00000172915	NBEA	13:35516423-36247159	0.0777514	5e-05	0.00256719
ENSG00000122497	NBPF14	1:148003641-148025863	0.252015	5e-05	0.00256719
ENSG00000168614	NBPF9	1:144811743-144830302	0.0998484	5e-05	0.00256719
ENSG00000154654	NCAM2	21:22370632-22915650	0.0731705	0.00125	0.0347113
ENSG00000140396	NCOA2	8:71021996-71316040	0.169513	0.0019	0.0474182
ENSG00000245532	NEAT1	11:65190244-65213011	0.052674	0.00105	0.030624
ENSG00000078114	NEBL	10:21068901-21463977	0.0943427	5e-05	0.00256719
ENSG00000173848	NET1	10:5454513-5500426	0.097352	5e-05	0.00256719
ENSG00000166681	NGFRAP1	X:102631267-102633005	0.0531237	0.0017	0.0435288
ENSG00000164190	NIPBL	5:36876860-37066515	0.16467	5e-05	0.00256719
ENSG00000114857	NKTR	3:42589460-42709072	0.142085	0.0012	0.0338957
ENSG00000239672	NME1	17:49230896-49249108	0.0653396	0.0001	0.00473942
ENSG00000048162	NOP16	5:175792470-175843570	0.0846448	5e-05	0.00256719
ENSG00000144061	NPHP1	2:110879887-110962643	0.230178	0.00015	0.00648553
ENSG00000184162	NR2C2AP	19:19256375-19314220	0.133733	0.001	0.0296928
ENSG00000107960	OBFC1	10:105642299-105677963	0.11048	0.0013	0.0355983
ENSG00000173559	OBFC2A	2:192542793-192553251	0.109396	0.002	0.0490448
ENSG00000060491	OGFR	20:61431978-61445352	0.117812	5e-05	0.00256719
ENSG00000123240	OPTN	10:12938626-13180291	0.175745	5e-05	0.00256719
ENSG00000120137	PANK3	5:167975499-168006605	0.155739	0.0002	0.00811358
ENSG00000115421	PAPOLG	2:60983364-61029220	0.174562	0.002	0.0490448
ENSG00000105185	PDCD5	19:33072095-33078322	0.028558	5e-05	0.00256719
ENSG00000170248	PDCD6IP	3:33839843-33911194	0.129068	0.0006	0.0197819
ENSG00000132326	PER2	2:239140324-239198743	0.214318	0.00015	0.00648553
ENSG00000049246	PER3	1:7844379-7913572	0.316663	5e-05	0.00256719
ENSG00000112378	PERP	6:138411922-138428648	0.0466186	5e-05	0.00256719
ENSG00000109118	PHF12	17:27232267-27278789	0.230069	5e-05	0.00256719
ENSG00000102893	PHKB	16:47178233-47735434	0.184707	5e-05	0.00256719
ENSG00000151665	PIGF	2:46717888-46852881	0.104395	5e-05	0.00256719
ENSG00000145675	PIK3R1	5:67511547-67597649	0.235871	5e-05	0.00256719
ENSG00000143398	PIP5K1A	1:151170424-151222012	0.175672	5e-05	0.00256719
ENSG00000184381	PLA2G6	22:38507501-38588107	0.426059	0.00165	0.0428045
ENSG00000142731	PLK4	4:128802015-128820350	0.281966	0.00035	0.013119
ENSG00000143157	POGK	1:166808680-166825581	0.0534279	0.0012	0.0338957
ENSG00000101751	POLI	18:51795888-51821101	0.0574052	0.00055	0.0185048
ENSG00000214783	POLR2J4	7:43966036-44058774	0.282265	0.0002	0.00811358
ENSG00000127125	PPCS	1:42895999-43120335	0.169972	5e-05	0.00256719
ENSG00000177380	PPFIA3	19:49622662-49654278	0.207433	5e-05	0.00256719
ENSG00000166794	PPIB	15:64443913-64455404	0.0244739	0.0001	0.00473942
ENSG00000115241	PPM1G	2:27604060-27632554	0.0646343	5e-05	0.00256719
ENSG00000111110	PPM1H	12:63038366-63328817	0.16079	5e-05	0.00256719
ENSG00000146112	PPP1R18	6:30644165-30655672	0.351775	5e-05	0.00256719
ENSG00000173281	PPP1R3B	8:8993764-9009084	0.1453	5e-05	0.00256719
ENSG00000253729	PRKDC	8:48685668-48872743	0.133887	0.0011	0.0316146
ENSG00000134186	PRPF38B	1:109234944-109244425	0.0436697	5e-05	0.00256719
ENSG00000147224	PRPS1	X:106871736-106894256	0.0989974	0.0004	0.0146044
ENSG00000156011	PSD3	8:18384810-18942240	0.172243	0.00095	0.0288157
ENSG00000008018	PSMB1	6:170844204-170862429	0.0817201	0.0002	0.00811358
ENSG00000157778	PSMG3	7:1606965-1629262	0.0692897	5e-05	0.00256719
ENSG00000111679	PTPN6	12:7055630-7070479	0.21681	5e-05	0.00256719
ENSG00000132334	PTPRE	10:129705324-129884119	0.181905	5e-05	0.00256719
ENSG00000172780	RAB43	3:128806411-128880136	0.685837	5e-05	0.00256719
ENSG00000144840	RABL3	3:120405527-120501916	0.176101	5e-05	0.00256719
ENSG00000197275	RAD54B	8:95384187-95487337	0.164457	5e-05	0.00256719
ENSG00000132341	RAN	12:131356423-131362223	0.0473361	0.00085	0.02635
ENSG00000113643	RARS	5:167913449-167946304	0.0611845	5e-05	0.00256719
ENSG00000165105	RASEF	9:85594499-85678092	0.0763428	5e-05	0.00256719
ENSG00000089050	RBBP9	20:18467183-18477887	0.240892	0.001	0.0296928
ENSG00000119707	RBM25	14:73525138-73588122	0.119518	0.0001	0.00473942
ENSG00000004534	RBM6	3:49977439-50226508	0.215517	5e-05	0.00256719
ENSG00000214022	REPIN1	7:150060865-150109558	0.17293	0.00105	0.030624
ENSG00000165731	RET	10:43572474-43625799	0.103502	5e-05	0.00256719
ENSG00000009413	REV3L	6:111620233-111927481	0.268126	0.00015	0.00648553
ENSG00000080345	RIF1	2:152266396-152591001	0.0963215	0.00045	0.0160148
ENSG00000167257	RNF214	11:117103340-117283984	0.575954	5e-05	0.00256719
ENSG00000101654	RNMT	18:13726659-13764557	0.095871	5e-05	0.00256719
ENSG00000247317	RP11-273G15.2.1	8:144063154-144105249	0.199961	0.001	0.0296928
ENSG00000231104	RP11-354M20.3.1	10:119764426-119969663	0.458115	0.00105	0.030624
ENSG00000166503	RP11-382A20.3.1	15:83776158-84108197	0.102662	5e-05	0.00256719
ENSG00000244313	RP11-425L10.1.1	11:46417963-46615675	0.521622	5e-05	0.00256719
ENSG00000196756	RP4-564F22.2.1	20:37049234-37063996	0.252618	0.0001	0.00473942
ENSG00000230124	RP5-1180C10.2.1	1:180199420-180472089	0.147577	5e-05	0.00256719
ENSG00000197062	RP5-874C20.3.1	6:28234787-28245974	0.245767	0.0002	0.00811358
ENSG00000147403	RPL10	X:153618314-153650065	0.0290905	0.00015	0.00648553
ENSG00000142541	RPL13A	19:49990810-49995565	0.0318894	5e-05	0.00256719
ENSG00000213442	RPL18AP3	12:104609556-104744061	0.26254	0.00155	0.0408553
ENSG00000144713	RPL32	3:12837970-12913415	0.0414732	0.002	0.0490448
ENSG00000147604	RPL7	8:74202505-74268696	0.0508166	5e-05	0.00256719
ENSG00000161016	RPL8	8:146015149-146017972	0.075247	5e-05	0.00256719
ENSG00000141425	RPRD1A	18:33569786-33647539	0.0787605	5e-05	0.00256719
ENSG00000171858	RPS21	20:60962104-60963576	0.018675	0.00115	0.03286
ENSG00000118181	RPS25	11:118868851-118901616	0.0403014	0.00185	0.0465237
ENSG00000149273	RPS3	11:75110529-75133324	0.0585268	0.0003	0.0115523
ENSG00000168028	RPSA	3:39448179-39453929	0.146685	5e-05	0.00256719
ENSG00000205246	RPSAP58	19:23945745-24016116	0.0875033	5e-05	0.00256719
ENSG00000081019	RSBN1	1:114304453-114456708	0.176103	5e-05	0.00256719
ENSG00000186350	RXRA	9:137208943-137332431	0.0958231	5e-05	0.00256719
ENSG00000213694	S1PR3	9:91605777-91619925	0.0375087	0.00045	0.0160148
ENSG00000151835	SACS	13:23902964-24007841	0.216627	5e-05	0.00256719
ENSG00000136715	SAP130	2:128698790-128785694	0.328447	5e-05	0.00256719
ENSG00000152700	SAR1B	5:133934232-134063513	0.176777	5e-05	0.00256719
ENSG00000232040	SCAND3	6:28539406-28583989	0.0376485	0.00045	0.0160148
ENSG00000073060	SCARB1	12:125261605-125367214	0.234916	5e-05	0.00256719
ENSG00000184178	SCFD2	4:53739148-54232242	0.121674	5e-05	0.00256719
ENSG00000102098	SCML2	X:18257433-18372847	0.126322	5e-05	0.00256719
ENSG00000119231	SENP5	3:196594726-196661585	0.0908032	0.00155	0.0408553
ENSG00000184640	SEPT9	17:75277491-75496674	0.101666	5e-05	0.00256719
ENSG00000122335	SERAC1	6:158530535-158589312	0.338532	0.0005	0.0172343
ENSG00000140264	SERF2	15:43803155-44095241	0.0556573	5e-05	0.00256719
ENSG00000170364	SETMAR	3:3742497-4508965	0.184302	0.00095	0.0288157
ENSG00000115524	SF3B1	2:198256697-198299815	0.0779967	0.00175	0.0443483
ENSG00000144040	SFXN5	2:73169164-73383849	0.313544	0.0003	0.0115523
ENSG00000118515	SGK1	6:134490383-134639250	0.609871	5e-05	0.00256719
ENSG00000147010	SH3KBP1	X:19552082-19905719	0.22295	5e-05	0.00256719
ENSG00000064651	SLC12A2	5:127419457-127525380	0.147579	5e-05	0.00256719
ENSG00000165449	SLC16A9	10:61410522-61495760	0.0853347	0.0016	0.041727
ENSG00000115840	SLC25A12	2:172640879-172947158	0.319579	0.0002	0.00811358
ENSG00000085491	SLC25A24	1:108676657-108744113	0.0596515	5e-05	0.00256719
ENSG00000075415	SLC25A3	12:98987368-98995946	0.197645	5e-05	0.00256719
ENSG00000114120	SLC25A36	3:140660671-140698775	0.0934421	5e-05	0.00256719
ENSG00000003989	SLC7A2	8:17354596-17428082	0.0831767	5e-05	0.00256719
ENSG00000176463	SLCO3A1	15:92396924-92874267	0.243038	5e-05	0.00256719
ENSG00000101187	SLCO4A1	20:61272070-61317137	0.158934	0.0004	0.0146044
ENSG00000138041	SMEK2	2:55774427-55846015	0.0759731	0.0002	0.00811358
ENSG00000157106	SMG1	16:18814404-18937776	0.127152	5e-05	0.00256719
ENSG00000245910	SNHG6	8:67782983-67838633	0.0445941	0.00045	0.0160148
ENSG00000130340	SNX9	6:158244280-158366109	0.092192	5e-05	0.00256719
ENSG00000164056	SPRY1	4:124317949-124324910	0.377249	5e-05	0.00256719
ENSG00000171621	SPSB1	1:9352938-9429591	0.286162	5e-05	0.00256719
ENSG00000104549	SQLE	8:126010738-126034525	0.0903284	5e-05	0.00256719
ENSG00000096063	SRPK1	6:35773069-35889119	0.144399	0.00155	0.0408553
ENSG00000161547	SRSF2	17:74730200-74733493	0.139299	5e-05	0.00256719
ENSG00000100650	SRSF5	14:70193616-70238722	0.286004	5e-05	0.00256719
ENSG00000106028	SSBP1	7:141404137-141487722	0.0959426	0.0002	0.00811358
ENSG00000160075	SSU72	1:1477052-1510249	0.0557516	5e-05	0.00256719
ENSG00000101972	STAG2	X:123093082-124097666	0.186635	5e-05	0.00256719
ENSG00000101109	STK4	20:43595114-43708618	0.165109	0.0003	0.0115523
ENSG00000136874	STX17	9:102668914-102732618	0.163534	5e-05	0.00256719
ENSG00000136143	SUCLA2	13:48510621-48621282	0.195755	0.00015	0.00648553
ENSG00000139531	SUOX	12:56390963-56400425	0.252219	0.0006	0.0197819
ENSG00000116668	SWT1	1:185126211-185260897	0.210234	0.0001	0.00473942
ENSG00000196074	SYCP2	20:58438620-58508710	0.121881	5e-05	0.00256719
ENSG00000097096	SYDE2	1:85622555-85666729	0.0485012	5e-05	0.00256719
ENSG00000110975	SYT10	12:33527172-33592754	0.120873	5e-05	0.00256719
ENSG00000137501	SYTL2	11:85405266-85522184	0.117173	5e-05	0.00256719
ENSG00000157625	TAB3	X:30845558-30993201	0.116346	5e-05	0.00256719
ENSG00000212127	TAS2R14	12:10977558-11324212	0.162408	0.0019	0.0474182
ENSG00000111490	TBC1D30	12:65174588-65274812	0.134532	0.0013	0.0355983
ENSG00000147601	TERF1	8:73921098-73960357	0.245507	5e-05	0.00256719
ENSG00000156299	TIAM1	21:32361859-32932800	0.125332	0.0004	0.0146044
ENSG00000134375	TIMM17A	1:201924618-201939789	0.134785	5e-05	0.00256719
ENSG00000065717	TLE2	19:2997636-3045786	0.233792	0.0002	0.00811358
ENSG00000184277	TM2D3	15:102161846-102192594	0.152074	0.0001	0.00473942
ENSG00000106460	TMEM106B	7:12250866-12276886	0.162878	5e-05	0.00256719
ENSG00000134291	TMEM106C	12:48357351-48362661	0.0989512	0.0008	0.0252769
ENSG00000144120	TMEM177	2:120436742-120444083	0.252268	0.00015	0.00648553
ENSG00000170876	TMEM43	3:14166439-14185179	0.0553767	0.00125	0.0347113
ENSG00000167904	TMEM68	8:56608982-56738007	0.253476	0.0015	0.0399649
ENSG00000118503	TNFAIP3	6:138178422-138204449	0.423053	0.00085	0.02635
ENSG00000006327	TNFRSF12A	16:3070312-3072384	0.0519167	5e-05	0.00256719
ENSG00000111907	TPD52L1	6:125440194-125585553	0.0979507	0.0002	0.00811358
ENSG00000167460	TPM4	19:16178316-16213813	0.118145	5e-05	0.00256719
ENSG00000158109	TPRG1L	1:3541565-3546691	0.135549	5e-05	0.00256719
ENSG00000056972	TRAF3IP2	6:111620233-111927481	0.216143	0.0016	0.041727
ENSG00000167632	TRAPPC9	8:140742585-141468678	0.0191622	0.0001	0.00473942
ENSG00000108448	TRIM16L	17:18601310-18639432	0.243605	5e-05	0.00256719
ENSG00000197323	TRIM33	1:114935398-115053781	0.0731701	0.0001	0.00473942
ENSG00000129696	TTI2	8:33228341-33371119	0.161487	5e-05	0.00256719
ENSG00000100271	TTLL1	22:43414608-43485434	0.347705	5e-05	0.00256719
ENSG00000124120	TTPAL	20:43104525-43123244	0.26383	0.00035	0.013119
ENSG00000178952	TUFM	16:28853731-28857729	0.0939679	0.0012	0.0338957
ENSG00000091164	TXNL1	18:54264438-54318505	0.026544	0.0012	0.0338957
ENSG00000130985	UBA1	X:47050259-47074527	0.0925232	0.0002	0.00811358
ENSG00000184787	UBE2G2	21:46188954-46238694	0.108799	5e-05	0.00256719
ENSG00000110344	UBE4A	11:118230299-118302211	0.0407717	0.0006	0.0197819
ENSG00000109814	UGDH	4:39500374-39640710	0.0612868	5e-05	0.00256719
ENSG00000140474	ULK3	15:75128456-75135687	0.237672	5e-05	0.00256719
ENSG00000182168	UNC5C	4:96083654-96470357	0.0991968	0.00035	0.013119
ENSG00000094841	UPRT	X:74493919-74524435	0.350525	5e-05	0.00256719
ENSG00000101019	UQCC	20:33890368-33999944	0.23568	0.00035	0.013119
ENSG00000140740	UQCRC2	16:21963980-21994981	0.0624262	5e-05	0.00256719
ENSG00000105698	USF2	19:35759895-35770718	0.0838996	5e-05	0.00256719
ENSG00000172046	USP19	3:49145478-49158371	0.330057	0.0004	0.0146044
ENSG00000155313	USP25	21:17102343-17252377	0.194494	5e-05	0.00256719
ENSG00000187555	USP7	16:8985950-9060847	0.148477	5e-05	0.00256719
ENSG00000120800	UTP20	12:101673886-101780394	0.0810988	0.0017	0.0435288
ENSG00000165637	VDAC2	10:76969911-76991206	0.119714	0.00025	0.009858
ENSG00000128564	VGF	7:100805789-100808874	0.316654	0.00015	0.00648553
ENSG00000163159	VPS72	1:151138497-151167797	0.100599	0.00025	0.009858
ENSG00000062650	WAPAL	10:88195012-88281572	0.0951823	5e-05	0.00256719
ENSG00000120688	WBP4	13:41506055-41658137	0.0934043	5e-05	0.00256719
ENSG00000176473	WDR25	14:100800124-100996640	0.390817	5e-05	0.00256719
ENSG00000116455	WDR77	1:111981259-112005395	0.0992738	0.0014	0.0378115
ENSG00000176871	WSB2	12:118451392-118500235	0.151846	5e-05	0.00256719
ENSG00000047644	WWC3	X:9983601-10112518	0.115019	5e-05	0.00256719
ENSG00000156599	ZDHHC5	11:57435218-57468659	0.156964	0.00175	0.0443483
ENSG00000185650	ZFP36L1	14:69254376-69263190	0.153406	0.0008	0.0252769
ENSG00000155256	ZFYVE27	10:99496877-99520663	0.184512	0.00135	0.0367633
ENSG00000108175	ZMIZ1	10:80703084-81076285	0.277998	0.0005	0.0172343
ENSG00000010244	ZNF207	17:30677127-30714780	0.0926931	5e-05	0.00256719
ENSG00000083812	ZNF324	19:58978458-58984781	0.261431	5e-05	0.00256719
ENSG00000138311	ZNF365	10:64133950-64431771	0.190544	5e-05	0.00256719
ENSG00000204604	ZNF468	19:53341785-53360902	0.0828744	0.0008	0.0252769
ENSG00000176024	ZNF613	19:52430687-52449045	0.227882	5e-05	0.00256719
ENSG00000198740	ZNF652	17:47366567-47447360	0.106029	5e-05	0.00256719
ENSG00000147789	ZNF7	8:146052848-146127553	0.12637	5e-05	0.00256719
ENSG00000197782	ZNF780A	19:40570427-40596845	0.057525	0.00015	0.00648553
ENSG00000168612	ZSWIM1	20:44509865-44513905	0.0946909	5e-05	0.00256719
ENSG00000159840	ZYX	7:143078172-143220542	0.210587	5e-05	0.00256719

## Sheet: S4 - C
Additional Table S4 - C: Differential Promoter Usage MCF-7 wt
gene_ID	gene_name	locus	sqrt(JS)	p_value	FDR_value
ENSG00000090861	AARS	16:70286292-70407286	0.0716031	0.00045	0.025304
ENSG00000196656	AC004057.1.1	4:113739264-114309884	0.398496	0.0002	0.0129707
ENSG00000189343	AC004448.3.1	17:19342455-19364048	0.241168	5e-05	0.00412203
ENSG00000213225	AC018804.7.1	2:130986948-130989679	0.218088	5e-05	0.00412203
ENSG00000123983	ACSL3	2:223725651-223809357	0.0765919	0.0001	0.0072597
ENSG00000075624	ACTB	7:5566781-5603415	0.0616288	5e-05	0.00412203
ENSG00000134461	ANKRD16	10:5903688-5987863	0.253447	0.00015	0.0104229
ENSG00000115966	ATF2	2:175936977-176033250	0.173265	5e-05	0.00412203
ENSG00000125703	ATG4C	1:63249805-63339980	0.23655	5e-05	0.00412203
ENSG00000124172	ATP5E	20:57594308-57607437	0.0516107	5e-05	0.00412203
ENSG00000167283	ATP5L	11:118230299-118302211	0.0720289	5e-05	0.00412203
ENSG00000170727	BOP1	8:145486054-145515082	0.133492	0.0007	0.0343919
ENSG00000185347	C14orf80	14:105952653-105965912	0.25694	5e-05	0.00412203
ENSG00000167302	C17orf56	17:79202078-79212891	0.456338	5e-05	0.00412203
ENSG00000203706	C1orf133	1:210404800-210419976	0.417113	0.00015	0.0104229
ENSG00000154429	C1orf96	1:229455149-229479041	0.132272	5e-05	0.00412203
ENSG00000101474	C20orf3	20:24943560-24973615	0.0758875	0.0005	0.0276364
ENSG00000144647	C3orf39	3:43120723-43147568	0.540058	5e-05	0.00412203
ENSG00000113583	C5orf15	5:133291200-133304478	0.0770793	0.00065	0.0327627
ENSG00000182307	C8orf33	8:146277763-146281416	0.29279	5e-05	0.00412203
ENSG00000155621	C9orf85	9:74526425-74600970	0.305096	5e-05	0.00412203
ENSG00000150753	CCT5	5:10250032-10266524	0.0533664	0.0001	0.0072597
ENSG00000134371	CDC73	1:193091146-193223031	0.103946	0.0001	0.0072597
ENSG00000164885	CDK5	7:150750898-150773617	0.115938	0.00055	0.0297244
ENSG00000115163	CENPA	2:26987151-27023935	0.171416	0.0003	0.0181267
ENSG00000153044	CENPH	5:68485374-68506184	0.176823	0.00065	0.0327627
ENSG00000143375	CGN	1:151482985-151511168	0.148716	5e-05	0.00412203
ENSG00000173575	CHD2	15:93425936-93571237	0.155041	5e-05	0.00412203
ENSG00000170004	CHD3	17:7788123-7816078	0.0922759	0.0001	0.0072597
ENSG00000145781	COMMD10	5:115420687-115748459	0.139405	0.00045	0.025304
ENSG00000110090	CPT1A	11:68522087-68611878	0.1038	5e-05	0.00412203
ENSG00000204435	CSNK2B	6:31629005-31641553	0.091508	0.00015	0.0104229
ENSG00000159176	CSRP1	1:201452657-201502736	0.0695829	0.0006	0.0313806
ENSG00000214485	CTB-13H5.1.1	5:149432853-149492935	0.831216	5e-05	0.00412203
ENSG00000230551	CTB-89H12.4.1	5:148871759-148931007	0.0434493	5e-05	0.00412203
ENSG00000137770	CTDSPL2	15:44719431-44829121	0.245543	5e-05	0.00412203
ENSG00000055130	CUL1	7:148395005-148498201	0.0814038	5e-05	0.00412203
ENSG00000156136	DCK	4:71768042-71896631	0.154604	5e-05	0.00412203
ENSG00000043093	DCUN1D1	3:182655861-182703741	0.169603	5e-05	0.00412203
ENSG00000168209	DDIT4	10:74033677-74035794	0.038713	0.0002	0.0129707
ENSG00000123136	DDX39A	19:14519632-14530171	0.0825535	0.00065	0.0327627
ENSG00000107201	DDX58	9:32455299-32526322	0.1657	0.0005	0.0276364
ENSG00000134815	DHX34	19:47852537-47889887	0.205336	5e-05	0.00412203
ENSG00000166938	DIS3L	15:66570835-66626236	0.276304	5e-05	0.00412203
ENSG00000136908	DPM2	9:130697377-130700763	0.115645	0.00045	0.025304
ENSG00000131080	EDA2R	X:65815478-65859108	0.664096	5e-05	0.00412203
ENSG00000196205	EEF1A1P5	9:135894815-135896553	0.108934	5e-05	0.00412203
ENSG00000101210	EEF1A2	20:62119365-62130505	0.176218	5e-05	0.00412203
ENSG00000110321	EIF4G2	11:10804859-10830657	0.111759	5e-05	0.00412203
ENSG00000102890	ELMO3	16:67233013-67237932	0.0907927	0.00025	0.0154904
ENSG00000012061	ERCC1	19:45882891-45982086	0.0718338	5e-05	0.00412203
ENSG00000139163	ETNK1	12:22778008-22838646	0.1857	5e-05	0.00412203
ENSG00000012232	EXTL3	8:28457985-28613116	0.255424	0.00035	0.0206352
ENSG00000158234	FAIM	3:138327447-138352218	0.220809	0.0009	0.0409122
ENSG00000170264	FAM161A	2:62051988-62081278	0.412052	5e-05	0.00412203
ENSG00000054965	FAM168A	11:73111531-73309234	0.107144	5e-05	0.00412203
ENSG00000164125	FAM198B	4:159045625-159176563	0.390041	5e-05	0.00412203
ENSG00000122378	FAM213A	10:82167584-82192753	0.0951193	0.00065	0.0327627
ENSG00000115841	FAM82A1	2:38150329-38408997	0.326607	5e-05	0.00412203
ENSG00000149806	FAU	11:64888099-64902004	0.0707795	5e-05	0.00412203
ENSG00000112146	FBXO9	6:52866076-52965671	0.12653	0.0001	0.0072597
ENSG00000157107	FCHO2	5:72251807-72386349	0.160529	0.0006	0.0313806
ENSG00000118689	FOXO3	6:108881037-109005977	0.249715	5e-05	0.00412203
ENSG00000139926	FRMD6	14:51921229-52197445	0.200325	0.0007	0.0343919
ENSG00000180917	FTSJD1	16:71315291-71323618	0.119022	0.00015	0.0104229
ENSG00000033327	GAB2	11:77926342-78285919	0.438719	5e-05	0.00412203
ENSG00000140905	GCSH	16:81087101-81130008	0.124598	0.0006	0.0313806
ENSG00000105373	GLTSCR2	19:48248792-48260323	0.0660561	5e-05	0.00412203
ENSG00000146535	GNA12	7:2719155-2883958	0.165722	0.00075	0.0362985
ENSG00000204628	GNB2L1	5:180663908-180699308	0.050785	0.00035	0.0206352
ENSG00000069966	GNB5	15:52408770-52587995	0.267388	5e-05	0.00412203
ENSG00000174021	GNG5	1:84964007-85040163	0.0835878	0.00085	0.0390038
ENSG00000106070	GRB10	7:50657759-50861159	0.377427	0.00055	0.0297244
ENSG00000178719	GRINA	8:145051320-145101933	0.193933	5e-05	0.00412203
ENSG00000172432	GTPBP2	6:43543886-43596936	0.151869	0.0001	0.0072597
ENSG00000163312	HELQ	4:84328495-84377009	0.16874	5e-05	0.00412203
ENSG00000103657	HERC1	15:63900816-64126147	0.183033	0.00065	0.0327627
ENSG00000169635	HIC2	22:21771692-21805752	0.445738	5e-05	0.00412203
ENSG00000197903	HIST1H2BK	6:27106072-27114619	0.0488621	5e-05	0.00412203
ENSG00000064961	HMG20B	19:3572774-3579086	0.118601	5e-05	0.00412203
ENSG00000132967	HMGB1P5	3:22423309-22424420	0.35211	5e-05	0.00412203
ENSG00000092199	HNRNPC	14:21677294-21737653	0.131106	5e-05	0.00412203
ENSG00000169813	HNRNPF	10:43881064-43904633	0.096455	5e-05	0.00412203
ENSG00000109971	HSPA8	11:122928196-122933938	0.0557874	5e-05	0.00412203
ENSG00000005700	IBTK	6:82879699-82957471	0.0773377	5e-05	0.00412203
ENSG00000152778	IFIT5	10:90973325-91180758	0.0623601	0.00095	0.042588
ENSG00000118096	IFT46	11:118307204-118473730	0.167188	5e-05	0.00412203
ENSG00000173226	IQCB1	3:121488609-121553926	0.13639	5e-05	0.00412203
ENSG00000185507	IRF7	11:612552-615999	0.3367	0.0008	0.0379629
ENSG00000142945	KIF2C	1:45205489-45244451	0.171533	0.00055	0.0297244
ENSG00000170421	KRT8	12:53290970-53346686	0.0446041	5e-05	0.00412203
ENSG00000109270	LAMTOR3	4:100799492-100815647	0.0546235	0.0005	0.0276364
ENSG00000011376	LARS2	3:45429997-45590913	0.199427	0.0001	0.0072597
ENSG00000100600	LGMN	14:93170151-93215047	0.257686	5e-05	0.00412203
ENSG00000136802	LRRC8A	9:131595220-131680318	0.137334	0.0002	0.0129707
ENSG00000083099	LYRM2	6:90142888-90348472	0.114988	0.0001	0.0072597
ENSG00000205707	LYRM5	12:25348149-25403870	0.147679	0.0001	0.0072597
ENSG00000090316	MAEA	4:1283638-1333935	0.112152	5e-05	0.00412203
ENSG00000111196	MAGOHB	12:10758611-10766222	0.191724	0.00025	0.0154904
ENSG00000114738	MAPKAPK3	3:50643920-50686720	0.11878	0.0002	0.0129707
ENSG00000152601	MBNL1	3:151961616-152214602	0.146673	0.0008	0.0379629
ENSG00000131844	MCCC2	5:70883114-70954531	0.1202	0.0008	0.0379629
ENSG00000143384	MCL1	1:150547031-150552073	0.0429239	0.0001	0.0072597
ENSG00000165304	MELK	9:36572858-36677678	0.174015	0.00085	0.0390038
ENSG00000165055	METTL2B	7:128095893-128146656	0.121581	0.0007	0.0343919
ENSG00000118242	MREG	2:216807556-216967506	0.0489376	0.00075	0.0362985
ENSG00000136522	MRPL47	3:179280667-179322442	0.091833	5e-05	0.00412203
ENSG00000187145	MRPS21	1:150266288-150281414	0.0429756	5e-05	0.00412203
ENSG00000134602	MST4.1	X:131157292-131209971	0.0839867	0.00035	0.0206352
ENSG00000167306	MYO5B	18:47349155-47721451	0.0458836	5e-05	0.00412203
ENSG00000122497	NBPF14	1:148003641-148025863	0.292028	5e-05	0.00412203
ENSG00000168614	NBPF9	1:144811743-144830302	0.115609	0.00035	0.0206352
ENSG00000080986	NDC80	18:2571509-2616634	0.168916	0.0003	0.0181267
ENSG00000119013	NDUFB3	2:201773695-201950473	0.110792	5e-05	0.00412203
ENSG00000069869	NEDD4	15:56119119-56285944	0.145926	0.0002	0.0129707
ENSG00000119638	NEK9	14:75548821-75643334	0.252938	0.00065	0.0327627
ENSG00000151413	NUBPL	14:31959161-32330430	0.26501	0.00025	0.0154904
ENSG00000069275	NUCKS1	1:205681946-205719404	0.118207	5e-05	0.00412203
ENSG00000107960	OBFC1	10:105642299-105677963	0.148179	5e-05	0.00412203
ENSG00000164823	OSGIN2	8:90914086-90940116	0.103325	5e-05	0.00412203
ENSG00000163113	OTUD7B	1:149912230-149982686	0.130837	0.00075	0.0362985
ENSG00000138496	PARP9	3:122246805-122294050	0.353819	5e-05	0.00412203
ENSG00000100731	PCNX	14:71374121-71693933	0.17813	0.0006	0.0313806
ENSG00000137338	PGBD1	6:28249313-28270326	0.599203	5e-05	0.00412203
ENSG00000119403	PHF19	9:123617975-123639606	0.169406	0.0003	0.0181267
ENSG00000241973	PI4KA	22:21061978-21245502	0.23875	5e-05	0.00412203
ENSG00000135845	PIGC	1:171810620-172437971	0.0880083	0.00015	0.0104229
ENSG00000145675	PIK3R1	5:67511547-67597649	0.1658	0.001	0.0444201
ENSG00000168734	PKIG	20:43160425-43280874	0.404943	5e-05	0.00412203
ENSG00000175895	PLEKHF2	8:96146031-96168912	0.133978	5e-05	0.00412203
ENSG00000170734	POLH	6:43543886-43596936	0.244394	5e-05	0.00412203
ENSG00000196262	PPIA	7:44836278-44864163	0.0637699	5e-05	0.00412203
ENSG00000154845	PPP4R1	18:9546788-9614567	0.046868	0.0006	0.0313806
ENSG00000186654	PRR5	22:45064592-45258665	0.316927	0.00025	0.0154904
ENSG00000143801	PSEN2	1:227057884-227083806	0.116446	0.0001	0.0072597
ENSG00000074696	PTPLAD1	15:65822755-65870687	0.0878213	5e-05	0.00412203
ENSG00000075785	RAB7A	3:128444964-128533639	0.147669	0.0004	0.0230249
ENSG00000165105	RASEF	9:85594499-85678092	0.043584	5e-05	0.00412203
ENSG00000139746	RBM26	13:79885961-79997090	0.0910064	5e-05	0.00412203
ENSG00000187456	RDM1	17:34245069-34257780	0.29155	0.0007	0.0343919
ENSG00000165731	RET	10:43572474-43625799	0.0696067	5e-05	0.00412203
ENSG00000067560	RHOA	3:49396577-49453908	0.0747158	0.0001	0.0072597
ENSG00000155827	RNF20	9:104296132-104325622	0.131499	5e-05	0.00412203
ENSG00000137075	RNF38	9:36336392-36487545	0.338518	5e-05	0.00412203
ENSG00000244716	RP11-20O24.4.1	1:109512835-109584850	0.649106	5e-05	0.00412203
ENSG00000240875	RP11-392A22.2.1	3:156465134-156534851	0.23262	0.00065	0.0327627
ENSG00000244313	RP11-425L10.1.1	11:46417963-46615675	0.566963	5e-05	0.00412203
ENSG00000224597	RP11-534G20.3.1	10:29698330-30025710	0.25982	5e-05	0.00412203
ENSG00000230124	RP5-1180C10.2.1	1:180199420-180472089	0.0662613	0.0004	0.0230249
ENSG00000117748	RPA2	1:28218034-28241257	0.106316	0.0002	0.0129707
ENSG00000197498	RPF2	6:111303217-111347303	0.0948564	5e-05	0.00412203
ENSG00000147403	RPL10	X:153618314-153650065	0.0281323	5e-05	0.00412203
ENSG00000142541	RPL13A	19:49990810-49995565	0.0421359	5e-05	0.00412203
ENSG00000213442	RPL18AP3	12:104609556-104744061	0.248867	5e-05	0.00412203
ENSG00000122026	RPL21	13:27825445-27830828	0.050941	5e-05	0.00412203
ENSG00000166441	RPL27A	11:8703957-8932498	0.0330215	0.0001	0.0072597
ENSG00000108107	RPL28	19:55896712-55919325	0.0381827	5e-05	0.00412203
ENSG00000144713	RPL32	3:12837970-12913415	0.0292664	5e-05	0.00412203
ENSG00000174444	RPL4	15:66790354-66858317	0.0329758	5e-05	0.00412203
ENSG00000089009	RPL6	12:112842993-112947717	0.0515338	5e-05	0.00412203
ENSG00000089157	RPLP0	12:120634488-120639038	0.0666254	0.0001	0.0072597
ENSG00000138326	RPS24	10:79793517-79816570	0.0362746	5e-05	0.00412203
ENSG00000149273	RPS3	11:75110529-75133324	0.0403093	0.001	0.0444201
ENSG00000234797	RPS3AP6	15:60060542-60061347	0.544352	5e-05	0.00412203
ENSG00000198034	RPS4X	X:71401202-71527037	0.0373662	5e-05	0.00412203
ENSG00000171863	RPS7	2:3622794-3628509	0.0409667	5e-05	0.00412203
ENSG00000170889	RPS9	19:54704609-54752862	0.0428999	0.0004	0.0230249
ENSG00000168028	RPSA	3:39448179-39453929	0.133472	5e-05	0.00412203
ENSG00000205246	RPSAP58	19:23945745-24016116	0.136753	5e-05	0.00412203
ENSG00000137815	RTF1	15:41700605-41775761	0.213114	0.0009	0.0409121
ENSG00000227500	SCAMP4	19:1905370-1926012	0.283451	0.00085	0.0390038
ENSG00000228451	SDAD1P1	8:26236774-26515694	0.393093	5e-05	0.00412203
ENSG00000146555	SDK1	7:3303663-4308632	0.196209	0.00025	0.0154904
ENSG00000138593	SECISBP2L	15:49280672-49338760	0.194702	0.00025	0.0154904
ENSG00000161956	SENP3	17:7465271-7475287	0.10319	5e-05	0.00412203
ENSG00000119335	SET	9:131445702-131458679	0.0876963	5e-05	0.00412203
ENSG00000163935	SFMBT1	3:52937692-53080766	0.146655	0.00085	0.0390038
ENSG00000085491	SLC25A24	1:108676657-108744113	0.0398994	5e-05	0.00412203
ENSG00000103257	SLC7A5	16:87863628-87903094	0.0831479	5e-05	0.00412203
ENSG00000127616	SMARCA4	19:11071597-11172958	0.126236	5e-05	0.00412203
ENSG00000182004	SNRPE	1:203830730-203839678	0.0537557	0.0001	0.0072597
ENSG00000143977	SNRPG	2:70508493-70520903	0.101006	0.0004	0.0230249
ENSG00000100603	SNW1	14:78174413-78236085	0.215038	5e-05	0.00412203
ENSG00000153037	SRP19	5:112043194-112258236	0.111002	0.0002	0.0129707
ENSG00000100883	SRP54	14:35390063-35498773	0.148896	5e-05	0.00412203
ENSG00000196562	SULF2	20:46130600-46415360	0.110282	5e-05	0.00412203
ENSG00000135090	TAOK3	12:118587605-118810750	0.208097	0.0002	0.0129707
ENSG00000109680	TBC1D19	4:26578058-26756973	0.409764	5e-05	0.00412203
ENSG00000171703	TCEA2	20:62681188-62703700	0.220878	5e-05	0.00412203
ENSG00000099797	TECR	19:14640354-14676791	0.0595168	5e-05	0.00412203
ENSG00000135269	TES	7:115850546-116148595	0.151501	0.0002	0.0129707
ENSG00000105289	TJP3	19:3708381-3761673	0.342482	5e-05	0.00412203
ENSG00000167904	TMEM68	8:56608982-56738007	0.236987	0.00085	0.0390038
ENSG00000105576	TNPO2	19:12810007-12834810	0.275843	0.0011	0.0482018
ENSG00000100216	TOMM22	22:39077952-39080818	0.0722204	0.0011	0.0482018
ENSG00000100038	TOP3B	22:22311396-22337213	0.256245	0.0011	0.0482018
ENSG00000111907	TPD52L1	6:125440194-125585553	0.129028	5e-05	0.00412203
ENSG00000128294	TPST2	22:26921457-26992681	0.383358	5e-05	0.00412203
ENSG00000107614	TRDMT1	10:17184252-17244053	0.520149	0.0003	0.0181267
ENSG00000108448	TRIM16L	17:18601310-18639432	0.126668	0.00085	0.0390038
ENSG00000100991	TRPC4AP	20:33563205-33680674	0.111229	5e-05	0.00412203
ENSG00000128881	TTBK2	15:43030931-43213007	0.322268	0.0007	0.0343919
ENSG00000100271	TTLL1	22:43414608-43485434	0.324688	0.00095	0.042588
ENSG00000167552	TUBA1A	12:49578578-49667116	0.123581	0.00025	0.0154904
ENSG00000143367	TUFT1	1:151512780-151556059	0.143726	5e-05	0.00412203
ENSG00000239264	TXNDC5	6:7726331-8102811	0.0814363	5e-05	0.00412203
ENSG00000150991	UBC	12:125396149-125401914	0.0562496	5e-05	0.00412203
ENSG00000160714	UBE2Q1	1:154521052-154531504	0.127812	0.0008	0.0379629
ENSG00000163960	UBXN7	3:196074532-196159401	0.170971	5e-05	0.00412203
ENSG00000241635	UGT1A1	2:234526290-234681956	0.47139	5e-05	0.00412203
ENSG00000147854	UHRF2	9:6413150-6507054	0.156073	0.0002	0.0129707
ENSG00000164405	UQCRQ	5:132196872-132203723	0.0554003	0.00015	0.0104229
ENSG00000138768	USO1	4:76649761-76735382	0.12774	5e-05	0.00412203
ENSG00000143258	USP21	1:161129239-161135513	0.379689	0.0006	0.0313806
ENSG00000152818	UTRN	6:144606836-145174170	0.139669	0.00085	0.0390038
ENSG00000173218	VANGL1	1:116184573-116240845	0.0914358	0.00045	0.025304
ENSG00000163812	ZDHHC3	3:44956748-45077563	0.186874	0.00095	0.042588
ENSG00000005889	ZFX	X:24164341-24234372	0.178325	5e-05	0.00412203
ENSG00000196652	ZKSCAN5	7:99101606-99132323	0.102657	0.00055	0.0297244
ENSG00000172667	ZMAT3	3:178735010-178790067	0.118104	5e-05	0.00412203
ENSG00000108175	ZMIZ1	10:80703084-81076285	0.231798	0.0001	0.0072597
ENSG00000186918	ZNF395	8:28203101-28347835	0.217248	5e-05	0.00412203

## Sheet: S4 - D
Additional Table S4 - D: Differential Spliced Gene Ct-ERβ
gene_ID	gene_name	locus	sqrt(JS)	p_value	FDR_value
ENSG00000218739	AC007390.5.1	2:37394962-37551951	0.130148	0.00145	0.0207588
ENSG00000215030	AC073621.1.1	17:17286690-17287326	0.646188	5e-05	0.000997638
ENSG00000117054	ACADM	1:76190035-76261100	0.550313	5e-05	0.000997638
ENSG00000100813	ACIN1	14:23527772-23569665	0.252457	5e-05	0.000997638
ENSG00000133627	ACTR3B	7:152456833-152552463	0.276107	5e-05	0.000997638
ENSG00000075089	ACTR6	12:100550134-100660857	0.212984	5e-05	0.000997638
ENSG00000168803	ADAL	15:43622871-43646096	0.359449	5e-05	0.000997638
ENSG00000159346	ADIPOR1	1:202909950-202927700	0.131369	5e-05	0.000997638
ENSG00000188266	AGPHD1	15:78799905-78829714	0.535798	5e-05	0.000997638
ENSG00000196704	AMZ2	17:66244144-66253305	0.068978	0.00175	0.0242322
ENSG00000153107	ANAPC1	2:112523847-112642267	0.148858	5e-05	0.000997638
ENSG00000185722	ANKFY1	17:4066664-4167274	0.162903	5e-05	0.000997638
ENSG00000076513	ANKRD13A	12:110436990-110511491	0.448924	5e-05	0.000997638
ENSG00000122359	ANXA11	10:81910644-81965433	0.132543	5e-05	0.000997638
ENSG00000166747	AP1G1	16:71762912-71843104	0.0563261	5e-05	0.000997638
ENSG00000157823	AP3S2	15:90373830-90456188	0.350923	0.00095	0.0143292
ENSG00000081014	AP4E1	15:51200868-51298097	0.197301	5e-05	0.000997638
ENSG00000163697	APBB2	4:40812043-41218731	0.365191	0.0023	0.030837
ENSG00000149182	ARFGAP2	11:46958239-47198676	0.159659	0.0001	0.00186324
ENSG00000170632	ARMC10	7:102715327-102740205	0.344551	5e-05	0.000997638
ENSG00000143437	ARNT	1:150782180-150849244	0.319446	5e-05	0.000997638
ENSG00000100325	ASCC2	22:30184596-30234271	0.547297	5e-05	0.000997638
ENSG00000197548	ATG7	3:11313994-11770134	0.109321	0.0018	0.0246551
ENSG00000159199	ATP5G1	17:46952221-47006418	0.30566	0.0002	0.00349517
ENSG00000163635	ATXN7	3:63850232-63989138	0.25829	0.0017	0.0236692
ENSG00000105393	BABAM1	19:17378231-17390162	0.186346	0.0012	0.0176791
ENSG00000029363	BCLAF1	6:136578000-136610989	0.118026	0.00395	0.046992
ENSG00000185963	BICD2	9:95473644-95527094	0.0546275	0.0036	0.04344
ENSG00000156983	BRPF1	3:9773412-9789702	0.163243	0.00015	0.002715
ENSG00000120029	C10orf76	10:103605355-103815950	0.16852	0.0028	0.035476
ENSG00000158636	C11orf30	11:76155966-76264069	0.36325	5e-05	0.000997638
ENSG00000089916	C14orf118	14:76618258-76729817	0.563437	5e-05	0.000997638
ENSG00000168675	C18orf1	18:13218785-13652753	0.148619	0.00085	0.0128976
ENSG00000182307	C8orf33	8:146277763-146281416	0.0675921	5e-05	0.000997638
ENSG00000164967	C9orf23	9:34610482-34612101	0.066546	0.0021	0.0283053
ENSG00000100147	CCDC134	22:42196682-42222303	0.390571	5e-05	0.000997638
ENSG00000181982	CCDC149	4:24807738-24981826	0.102126	0.00075	0.0115182
ENSG00000147419	CCDC25	8:27590834-27695612	0.225334	5e-05	0.000997638
ENSG00000162063	CCNF	16:2479394-2509980	0.133502	0.00015	0.002715
ENSG00000107443	CCNJ	10:97454773-97849995	0.475678	5e-05	0.000997638
ENSG00000003402	CFLAR	2:201980826-202029033	0.2603	5e-05	0.000997638
ENSG00000169504	CLIC4	1:25071847-25170815	0.509389	5e-05	0.000997638
ENSG00000138767	CNOT6L	4:78634540-78740769	0.546686	5e-05	0.000997638
ENSG00000137449	CPEB2	4:15004297-15447790	0.366682	5e-05	0.000997638
ENSG00000110090	CPT1A	11:68522087-68611878	0.466918	5e-05	0.000997638
ENSG00000100897	DCAF11	14:24549315-24602058	0.224931	5e-05	0.000997638
ENSG00000164934	DCAF13	8:104410862-104455681	0.0451074	0.0036	0.04344
ENSG00000109184	DCUN1D4	4:52709165-52783003	0.346429	5e-05	0.000997638
ENSG00000109184	DCUN1D4	4:52709165-52783003	0.595539	5e-05	0.000997638
ENSG00000140995	DEF8	16:90014332-90034468	0.0629265	5e-05	0.000997638
ENSG00000075711	DLG1	3:196769430-197030618	0.407112	5e-05	0.000997638
ENSG00000105993	DNAJB6	7:157128074-157210133	0.053855	5e-05	0.000997638
ENSG00000170946	DNAJC24	11:31391386-31453396	0.0774653	0.0041	0.0478774
ENSG00000101152	DNAJC5	20:62526517-62567384	0.0706646	0.0001	0.00186324
ENSG00000087470	DNM1L	12:32832133-32908836	0.56139	0.0002	0.00349517
ENSG00000119772	DNMT3A	2:25455844-25565459	0.0578698	0.00395	0.046992
ENSG00000088387	DOCK9	13:99445740-99738879	0.154031	0.00055	0.00876541
ENSG00000141627	DYM	18:46570171-46987079	0.243081	5e-05	0.000997638
ENSG00000135720	DYNC1LI2	16:66754795-66788643	0.527598	0.0001	0.00186324
ENSG00000149100	EIF3M	11:32605343-32816204	0.0805912	0.00135	0.0194369
ENSG00000143420	ENSA	1:150573326-150602088	0.0704671	5e-05	0.000997638
ENSG00000133216	EPHB2	1:23037331-23241818	0.405811	5e-05	0.000997638
ENSG00000117868	ESYT2	7:158523685-158622944	0.250586	5e-05	0.000997638
ENSG00000107771	FAM190B	10:86088341-86278273	0.0538967	0.002	0.0272473
ENSG00000119979	FAM45A	10:120863597-120897496	0.297716	0.00045	0.00745294
ENSG00000115392	FANCL	2:58134785-58468507	0.125944	0.0031	0.038133
ENSG00000118564	FBXL5	4:15606161-15739936	0.165439	5e-05	0.000997638
ENSG00000174989	FBXW8	12:117348760-117470180	0.162378	5e-05	0.000997638
ENSG00000075539	FRYL	4:48492268-48782339	0.149609	5e-05	0.000997638
ENSG00000234741	GAS5	1:173831289-173866494	0.0981702	5e-05	0.000997638
ENSG00000103365	GGA2	16:23474862-23533316	0.109382	5e-05	0.000997638
ENSG00000204120	GIGYF2	2:233562008-233880595	0.199009	0.0001	0.00186324
ENSG00000108010	GLRX3	10:131934662-131982785	0.0816494	5e-05	0.000997638
ENSG00000092978	GPATCH2	1:217600333-217804424	0.0238131	0.0008	0.012212
ENSG00000148358	GPR107	9:132815704-132902448	0.285676	5e-05	0.000997638
ENSG00000107937	GTPBP4	10:1034337-1095110	0.0981515	5e-05	0.000997638
ENSG00000119285	HEATR1	1:236681299-236767804	0.146315	5e-05	0.000997638
ENSG00000166135	HIF1AN	10:102246398-102309763	0.107029	0.00115	0.0171418
ENSG00000163349	HIPK1	1:114466621-114520426	0.47854	5e-05	0.000997638
ENSG00000180596	HIST1H2BC	6:26115128-26124154	0.063788	5e-05	0.000997638
ENSG00000197837	HIST4H4	12:14920932-14924065	0.0645842	5e-05	0.000997638
ENSG00000133835	HSD17B4	5:118788137-118878028	0.136064	0.00065	0.0102304
ENSG00000166598	HSP90B1	12:104235228-104359486	0.136969	0.0004	0.00666842
ENSG00000086758	HUWE1	X:53559056-53713673	0.411359	5e-05	0.000997638
ENSG00000149428	HYOU1	11:118914898-118927940	0.110194	0.0001	0.00186324
ENSG00000005700	IBTK	6:82879699-82957471	0.171879	5e-05	0.000997638
ENSG00000005700	IBTK	6:82879699-82957471	0.21698	5e-05	0.000997638
ENSG00000196497	IPO4	14:24641061-24708448	0.310796	5e-05	0.000997638
ENSG00000127663	KDM4B	19:4969123-5153606	0.232292	5e-05	0.000997638
ENSG00000088247	KHSRP	19:6413120-6424822	0.291832	5e-05	0.000997638
ENSG00000164808	KIAA0146	8:48173166-48648868	0.192266	5e-05	0.000997638
ENSG00000136051	KIAA1033	12:105501101-105562912	0.0758446	5e-05	0.000997638
ENSG00000184445	KNTC1	12:123011792-123215390	0.0504424	5e-05	0.000997638
ENSG00000196911	KPNA5	6:117002349-117063029	0.302051	5e-05	0.000997638
ENSG00000001631	KRIT1	7:91828282-91875480	0.474192	0.0002	0.00349517
ENSG00000113594	LIFR	5:38475064-38671318	0.370278	5e-05	0.000997638
ENSG00000105983	LMBR1	7:156473570-156685924	0.112994	0.0005	0.0081218
ENSG00000079691	LRRC16A	6:25279305-25620758	0.17898	5e-05	0.000997638
ENSG00000007392	LUC7L	16:238967-279462	0.133377	0.0024	0.031675
ENSG00000065559	MAP2K4	17:11924134-12047050	0.270302	5e-05	0.000997638
ENSG00000168906	MAT2A	2:85766287-85772403	0.129126	0.0028	0.035476
ENSG00000152944	MED21	12:27175478-27219276	0.121505	5e-05	0.000997638
ENSG00000011143	MKS1	17:56282798-56296966	0.256558	0.0005	0.00812179
ENSG00000178053	MLF1	3:158288951-158325041	0.572449	0.0017	0.0236692
ENSG00000130396	MLLT4	6:168227601-168372703	0.251117	5e-05	0.000997638
ENSG00000115648	MLPH	2:238394070-238463961	0.0361196	0.0026	0.0339608
ENSG00000167965	MLST8	16:2254248-2261951	0.612675	5e-05	0.000997638
ENSG00000008382	MPND	19:4343523-4360082	0.117431	0.0015	0.0213539
ENSG00000118242	MREG	2:216807556-216967506	0.206365	0.00165	0.0232283
ENSG00000175110	MRPS22	3:138722803-139108574	0.150458	0.0027	0.0347299
ENSG00000090263	MRPS33	7:140702195-140715028	0.0731977	0.00265	0.0344364
ENSG00000205531	NAP1L4	11:2965660-3013607	0.222045	0.003	0.0374483
ENSG00000168614	NBPF9	1:144811743-144830302	0.204366	0.00165	0.0232283
ENSG00000196712	NF1	17:29421944-29709134	0.216222	5e-05	0.000997638
ENSG00000173614	NMNAT1	1:9982170-10045559	0.150959	0.00295	0.0370064
ENSG00000173145	NOC3L	10:95753745-96122716	0.0607551	0.0003	0.00513649
ENSG00000165271	NOL6	9:33461438-33473941	0.0695355	0.0013	0.018824
ENSG00000134250	NOTCH2	1:120454175-120612240	0.32257	5e-05	0.000997638
ENSG00000181019	NQO1	16:69740898-69760854	0.048615	0.0007	0.0108822
ENSG00000148498	PARD3	10:34398487-35104253	0.143818	5e-05	0.000997638
ENSG00000185630	PBX1	1:164524820-164868533	0.117252	5e-05	0.000997638
ENSG00000163346	PBXIP1	1:154916551-154928599	0.129735	5e-05	0.000997638
ENSG00000120265	PCMT1	6:150045450-150132556	0.0839043	0.0041	0.0478774
ENSG00000121892	PDS5A	4:39824482-39979576	0.0785266	5e-05	0.000997638
ENSG00000123349	PFDN5	12:53689074-53700961	0.171326	0.00315	0.0383755
ENSG00000173889	PHC3	3:169804519-169899537	0.267426	5e-05	0.000997638
ENSG00000040199	PHLPP2	16:71657610-71758604	0.267536	5e-05	0.000997638
ENSG00000073921	PICALM	11:85668726-85780924	0.121033	0.0004	0.00666842
ENSG00000101333	PLCB4	20:9049409-9461889	0.136494	0.0001	0.00186324
ENSG00000122008	POLK	5:74664310-74896969	0.39827	0.0031	0.038133
ENSG00000196313	POM121	7:72349935-72425329	0.373109	5e-05	0.000997638
ENSG00000198618	PPIAP22	21:20230096-20230594	0.352521	0.00115	0.0171418
ENSG00000088808	PPP1R13B	14:104200088-104313927	0.173076	0.00015	0.002715
ENSG00000124224	PPP4R1L	20:56806187-56884495	0.237443	5e-05	0.000997638
ENSG00000105287	PRKD2	19:47150868-47220384	0.159798	0.0027	0.03473
ENSG00000196504	PRPF40A	2:153508106-153617688	0.115999	5e-05	0.000997638
ENSG00000143363	PRUNE	1:150980895-151008189	0.235869	5e-05	0.000997638
ENSG00000169398	PTK2	8:141667998-142012315	0.341259	0.00295	0.0370064
ENSG00000091127	PUS7	7:105080107-105162714	0.0664647	5e-05	0.000997638
ENSG00000029725	RABEP1	17:5185557-5289129	0.254017	5e-05	0.000997638
ENSG00000116191	RALGPS2	1:178694299-179067158	0.0707651	0.00315	0.0383755
ENSG00000132341	RAN	12:131356423-131362223	0.50325	0.0001	0.00186324
ENSG00000099901	RANBP1	22:20067754-20114878	0.291835	0.0007	0.0108822
ENSG00000204764	RANBP17	5:170288873-170727019	0.141701	5e-05	0.000997638
ENSG00000147274	RBMX	X:135923089-135962923	0.134139	0.00305	0.0378858
ENSG00000165275	RG9MTD3	9:37510888-38069210	0.237425	0.0002	0.00349517
ENSG00000126858	RHOT1	17:30468244-30552746	0.362514	5e-05	0.000997638
ENSG00000164327	RICTOR	5:38845959-39074510	0.449832	0.0001	0.00186324
ENSG00000173821	RNF213	17:78234664-78370078	0.121452	0.00405	0.0478774
ENSG00000063978	RNF4	4:2420700-2734292	0.220301	0.00015	0.002715
ENSG00000261822	RP11-265N6.2.1	15:42841007-42862192	0.557184	5e-05	0.000997638
ENSG00000196756	RP4-564F22.2.1	20:37049234-37063996	0.357511	0.0021	0.0283053
ENSG00000142541	RPL13A	19:49990810-49995565	0.109849	5e-05	0.000997638
ENSG00000182010	RTKN2	10:63942793-64028466	0.113755	0.00235	0.0313416
ENSG00000115310	RTN4	2:55199324-55339757	0.179899	5e-05	0.000997638
ENSG00000130254	SAFB2	19:5587010-5622938	0.262116	5e-05	0.000997638
ENSG00000175467	SART1	11:65729159-65747299	0.110817	0.00035	0.00591267
ENSG00000139697	SBNO1	12:123773655-123834988	0.13371	5e-05	0.000997638
ENSG00000119231	SENP5	3:196594726-196661585	0.0810261	5e-05	0.000997638
ENSG00000184640	SEPT9	17:75277491-75496674	0.214224	5e-05	0.000997638
ENSG00000141258	SGSM2	17:2240805-2284344	0.0974605	0.00075	0.0115182
ENSG00000148341	SH3GLB2	9:131683173-131790582	0.416471	5e-05	0.000997638
ENSG00000197555	SIPA1L1	14:71759434-72207946	0.227238	0.0024	0.031675
ENSG00000110911	SLC11A2	12:51373183-51422349	0.360595	0.0041	0.0478774
ENSG00000174032	SLC25A30	13:45967450-45994506	0.239189	5e-05	0.000997638
ENSG00000076351	SLC46A1	17:26684645-26733228	0.229672	0.00055	0.00876541
ENSG00000113658	SMAD5	5:135465195-135524435	0.184826	0.0002	0.00349517
ENSG00000101596	SMCHD1	18:2655885-2805015	0.0752441	5e-05	0.000997638
ENSG00000255717	SNHG1	11:62619459-62623386	0.272786	5e-05	0.000997638
ENSG00000233016	SNHG7	9:139607021-139622636	0.113429	5e-05	0.000997638
ENSG00000182004	SNRPE	1:203830730-203839678	0.0377537	0.0018	0.0246551
ENSG00000185404	SP140L	2:230990025-231268447	0.361844	5e-05	0.000997638
ENSG00000008294	SPAG9	17:49039534-49198226	0.133076	5e-05	0.000997638
ENSG00000167978	SRRM2	16:2802329-2821411	0.275666	5e-05	0.000997638
ENSG00000112081	SRSF3	6:36555310-36932613	0.0266347	0.0001	0.00186324
ENSG00000040341	STAU2	8:74332238-74791145	0.239764	5e-05	0.000997638
ENSG00000169689	STRA13	17:79976578-79980794	0.0622945	5e-05	0.000997638
ENSG00000124222	STX16	20:57226327-57294294	0.257624	0.0005	0.0081218
ENSG00000147041	SYTL5	X:37208527-38548169	0.0826265	5e-05	0.000997638
ENSG00000106290	TAF6	7:99690350-99726118	0.723073	5e-05	0.000997638
ENSG00000089123	TASP1	20:13202417-13619587	0.201764	0.0038	0.045636
ENSG00000152291	TGOLN2	2:85545146-85555548	0.4474	5e-05	0.000997638
ENSG00000125676	THOC2	X:122734411-122866906	0.199863	5e-05	0.000997638
ENSG00000131652	THOC6	16:3072625-3077756	0.200253	5e-05	0.000997638
ENSG00000150779	TIMM8B	11:111895537-112095422	0.0738934	5e-05	0.000997638
ENSG00000104067	TJP1	15:29991570-30261068	0.065912	0.0028	0.035476
ENSG00000065717	TLE2	19:2997636-3045786	0.380874	0.0012	0.0176791
ENSG00000134291	TMEM106C	12:48357351-48362661	0.0655912	5e-05	0.000997638
ENSG00000181264	TMEM136	11:120195837-120204391	0.253847	5e-05	0.000997638
ENSG00000164180	TMEM161B	5:87485449-87794514	0.300856	5e-05	0.000997638
ENSG00000076604	TRAF4	17:27071035-27077974	0.274185	5e-05	0.000997638
ENSG00000167515	TRAPPC2L	16:88880141-88933068	0.0380315	0.00055	0.00876541
ENSG00000197323	TRIM33	1:114935398-115053781	0.0856534	5e-05	0.000997638
ENSG00000154743	TSEN2	3:12525930-12705725	0.308051	5e-05	0.000997638
ENSG00000151239	TWF1	12:44187525-44200178	0.353626	5e-05	0.000997638
ENSG00000117143	UAP1	1:162531320-162569627	0.125479	5e-05	0.000997638
ENSG00000221983	UBA52	19:18682613-18688269	0.060015	5e-05	0.000997638
ENSG00000163960	UBXN7	3:196074532-196159401	0.296647	5e-05	0.000997638
ENSG00000118939	UCHL3	13:76123618-76434004	0.117892	5e-05	0.000997638
ENSG00000087206	UIMC1	5:176332005-176449634	0.103903	0.00125	0.018204
ENSG00000105176	URI1	19:30414550-30506611	0.111393	5e-05	0.000997638
ENSG00000101558	VAPA	18:9913998-9960018	0.0201531	5e-05	0.000997638
ENSG00000163625	WDFY3	4:85590703-85932430	0.204096	5e-05	0.000997638
ENSG00000140153	WDR20	14:102547105-102771537	0.663203	5e-05	0.000997638
ENSG00000156787	WDR67	8:124014799-124164393	0.1641	0.00125	0.018204
ENSG00000151718	WWC2	4:184020445-184241930	0.169143	0.0006	0.0095025
ENSG00000015153	YAF2	12:42550905-42632151	0.0810243	0.0026	0.0339608
ENSG00000123200	ZC3H13	13:46528599-46626894	0.0822989	5e-05	0.000997638
ENSG00000100722	ZC3H14	14:89029252-89259096	0.396702	5e-05	0.000997638
ENSG00000172671	ZFAND4	10:46111042-46168228	0.399252	0.00025	0.00430952
ENSG00000196418	ZNF124	1:247285276-247335310	0.17897	5e-05	0.000997638
ENSG00000172262	ZNF131	5:43014515-43192123	0.489183	0.00035	0.00591267
ENSG00000198298	ZNF485	10:44101854-44113351	0.202984	5e-05	0.000997638
ENSG00000172748	ZNF596	8:182136-197342	0.213874	5e-05	0.000997638
ENSG00000197302	ZNF720	16:31724549-31806190	0.272865	0.00025	0.00430952
ENSG00000022976	ZNF839	14:102783713-102829253	0.524332	5e-05	0.000997638
ENSG00000177410	ZNFX1-AS1	20:47826981-47905797	0.0707186	5e-05	0.000997638

## Sheet: S4 - E
Additional Table S4 - E: Differential Spliced Gene Nt-ERβ
gene_ID	gene_name	locus	sqrt(JS)	p_value	FDR_value
ENSG00000108846	ABCC3	17:48712137-48769063	0.112957	0.00075	0.0135138
ENSG00000215030	AC073621.1.1	17:17286690-17287326	0.595856	5e-05	0.00138538
ENSG00000111271	ACAD10	12:112123856-112247782	0.339751	5e-05	0.00138538
ENSG00000168615	ADAM9	8:38854387-38962663	0.0265981	0.0001	0.00251026
ENSG00000065457	ADAT1	16:75562429-75657198	0.265518	0.00215	0.0305051
ENSG00000157985	AGAP1	2:236402732-237035198	0.248838	5e-05	0.00138538
ENSG00000109107	ALDOC	17:26900132-26903952	0.135618	0.00055	0.0104216
ENSG00000189046	ALKBH2	12:109525992-109531436	0.121688	0.001	0.0170756
ENSG00000166025	AMOTL1	11:94277005-94658686	0.131429	0.0033	0.0423236
ENSG00000151150	ANK3	10:61788158-62493248	0.23569	5e-05	0.00138538
ENSG00000163697	APBB2	4:40812043-41218731	0.0961907	0.00145	0.0226524
ENSG00000142192	APP	21:27252860-27548142	0.0943984	5e-05	0.00138538
ENSG00000165322	ARHGAP12	10:32094364-32217742	0.21867	5e-05	0.00138538
ENSG00000140750	ARHGAP17	16:24930709-25026675	0.364431	0.00045	0.00887013
ENSG00000177981	ASB8	12:48541570-48574996	0.209197	0.0013	0.0207505
ENSG00000119778	ATAD2B	2:23971533-24149984	0.463781	5e-05	0.00138538
ENSG00000163399	ATP1A1	1:116915289-116961197	0.104263	5e-05	0.00138538
ENSG00000070961	ATP2B1	12:89954905-90103077	0.091962	5e-05	0.00138538
ENSG00000033627	ATP6V0A1	17:40610861-40674596	0.0953038	0.0002	0.0046252
ENSG00000069399	BCL3	19:45250961-45263301	0.531766	0.0018	0.0269724
ENSG00000185963	BICD2	9:95473644-95527094	0.0664758	5e-05	0.00138538
ENSG00000138756	BMP2K	4:79697495-79860592	0.183371	0.00025	0.00564808
ENSG00000012048	BRCA1	17:41196311-41322290	0.173073	0.00215	0.0305051
ENSG00000230850	BX571672.1.1	1:143118703-143275032	0.193318	0.00035	0.00729043
ENSG00000107938	C10orf137	10:127371811-127452712	0.155968	5e-05	0.00138538
ENSG00000158636	C11orf30	11:76155966-76264069	0.433917	0.00055	0.0104216
ENSG00000151287	C13orf27	13:103418339-103426161	0.155848	0.00355	0.0447483
ENSG00000089916	C14orf118	14:76618258-76729817	0.399561	0.0001	0.00251026
ENSG00000128944	C15orf23	15:40674921-40686446	0.145481	0.0021	0.0303828
ENSG00000168014	C2CD3	11:73723762-74035750	0.376963	0.00025	0.00564808
ENSG00000118961	C2orf43	2:20883802-21022882	0.396777	5e-05	0.00138538
ENSG00000188732	C7orf46	7:23719748-23742868	0.200948	0.0038	0.0472907
ENSG00000156170	C8orf38	8:95825538-96128683	0.165862	0.00315	0.0409361
ENSG00000165233	C9orf89	9:95858499-95875565	0.130529	0.0011	0.0182525
ENSG00000128595	CALU	7:128379345-128411861	0.236147	0.0009	0.0158281
ENSG00000171302	CANT1	17:76987798-77005899	0.092123	0.00225	0.0310246
ENSG00000127022	CANX	5:179105583-179157926	0.0376016	0.0002	0.0046252
ENSG00000153048	CARHSP1	16:8768421-8962866	0.360816	0.0007	0.0130949
ENSG00000132024	CC2D1A	19:14016955-14041693	0.382048	0.0019	0.0280417
ENSG00000107443	CCNJ	10:97454773-97849995	0.590109	5e-05	0.00138538
ENSG00000135535	CD164	6:109687716-109703762	0.0331657	5e-05	0.00138538
ENSG00000196352	CD55	1:207494852-207534311	0.660933	0.0035	0.0446935
ENSG00000143776	CDC42BPA	1:227177565-227506175	0.113957	0.00045	0.00887013
ENSG00000185324	CDK10	16:89747144-89768113	0.287383	0.0009	0.0158281
ENSG00000131165	CHMP1A	16:89710838-89737680	0.168244	5e-05	0.00138538
ENSG00000074054	CLASP1	2:122095353-122407163	0.158301	0.0003	0.00643139
ENSG00000121940	CLCC1	1:109358519-109506111	0.127414	0.00235	0.0321021
ENSG00000120885	CLU	8:27454433-27472548	0.321785	0.00215	0.0305051
ENSG00000082438	COBLL1	2:165510133-165705844	0.103829	0.00015	0.00361107
ENSG00000137504	CREBZF	11:85370751-85393951	0.165786	5e-05	0.00138538
ENSG00000105662	CRTC1	19:18794424-18893142	0.24357	0.0003	0.00643139
ENSG00000140465	CYP1A1	15:75011882-75017951	0.416453	5e-05	0.00138538
ENSG00000164934	DCAF13	8:104410862-104455681	0.0482653	0.0001	0.00251026
ENSG00000163257	DCAF16	4:17802277-17812381	0.0976191	0.00175	0.0266308
ENSG00000109184	DCUN1D4	4:52709165-52783003	0.144773	5e-05	0.00138538
ENSG00000107201	DDX58	9:32455299-32526322	0.192002	0.0008	0.0143268
ENSG00000105339	DENND3	8:142127376-142205907	0.528384	5e-05	0.00138538
ENSG00000089876	DHX32	10:127512114-127585005	0.0640523	5e-05	0.00138538
ENSG00000176124	DLEU1	13:50601268-51423145	0.170434	0.00155	0.0238343
ENSG00000104093	DMXL2	15:51706293-51915030	0.0608192	0.0022	0.0307686
ENSG00000105993	DNAJB6	7:157128074-157210133	0.108647	5e-05	0.00138538
ENSG00000104129	DNAJC17	15:41060066-41106767	0.0848383	0.00225	0.0310246
ENSG00000169016	E2F6	2:11584500-11606297	0.0932381	0.00105	0.0178257
ENSG00000167658	EEF2	19:3972315-3985461	0.0239754	0.00035	0.00729043
ENSG00000096093	EFHC1	6:52285105-52441713	0.188872	5e-05	0.00138538
ENSG00000149100	EIF3M	11:32605343-32816204	0.0495926	5e-05	0.00138538
ENSG00000158711	ELK4	1:205538012-205601090	0.0505433	0.0005	0.00966118
ENSG00000143420	ENSA	1:150573326-150602088	0.0538049	0.00015	0.00361107
ENSG00000197798	FAM118B	11:126071992-126148026	0.247126	0.0001	0.00251026
ENSG00000107771	FAM190B	10:86088341-86278273	0.0453287	5e-05	0.00138538
ENSG00000237765	FAM200B	4:15606161-15739936	0.320659	0.00075	0.0135138
ENSG00000122376	FAM35A	10:88810242-88951225	0.0668462	0.0011	0.0182525
ENSG00000164896	FASTK	7:150773678-150777953	0.632398	5e-05	0.00138538
ENSG00000099364	FBXL19	16:30844946-30967832	0.411052	5e-05	0.00138538
ENSG00000149531	FRG1B	20:29611856-29634010	0.336703	0.0039	0.0479259
ENSG00000164930	FZD6	8:104133259-104345094	0.0991648	0.0001	0.00251026
ENSG00000171298	GAA	17:78075354-78093678	0.150952	5e-05	0.00138538
ENSG00000164574	GALNT10	5:153369687-153825410	0.0475252	5e-05	0.00138538
ENSG00000165219	GAPVD1	9:128024072-128129486	0.0936706	0.0004	0.00827324
ENSG00000239521	GATS.1	7:99775185-99869855	0.248804	5e-05	0.00138538
ENSG00000181938	GINS3	16:58328983-58440048	0.258952	5e-05	0.00138538
ENSG00000116580	GON4L	1:155579338-155829191	0.177794	0.00045	0.00887013
ENSG00000092978	GPATCH2	1:217600333-217804424	0.0941371	5e-05	0.00138538
ENSG00000170445	HARS	5:140044260-140078889	0.0649227	0.00045	0.00887013
ENSG00000119285	HEATR1	1:236681299-236767804	0.152169	5e-05	0.00138538
ENSG00000163349	HIPK1	1:114466621-114520426	0.285504	5e-05	0.00138538
ENSG00000163349	HIPK1	1:114466621-114520426	0.0656624	5e-05	0.00138538
ENSG00000110422	HIPK3	11:33278217-33378569	0.194728	5e-05	0.00138538
ENSG00000139675	HNRNPA1L2	13:53191604-53217919	0.166661	5e-05	0.00138538
ENSG00000092199	HNRNPC	14:21677294-21737653	0.0559379	0.00115	0.018558
ENSG00000099783	HNRNPM	19:8509650-8553885	0.0221317	0.00265	0.035539
ENSG00000153187	HNRNPU	1:244998623-245027844	0.0391727	0.0019	0.0280417
ENSG00000096384	HSP90AB1	6:44214823-44221620	0.426947	0.0005	0.00966118
ENSG00000166598	HSP90B1	12:104235228-104359486	0.123076	0.00115	0.018558
ENSG00000010404	IDS	X:148558520-148632055	0.0650192	0.001	0.0170756
ENSG00000177663	IL17RA	22:17565843-17596583	0.250423	5e-05	0.00138538
ENSG00000106348	IMPDH1	7:128032330-128050306	0.5723	5e-05	0.00138538
ENSG00000186480	INSIG1	7:155089485-155101945	0.0538295	5e-05	0.00138538
ENSG00000143624	INTS3	1:153700542-153746555	0.123808	0.00075	0.0135138
ENSG00000150995	ITPR1	3:4535031-4928977	0.181324	5e-05	0.00138538
ENSG00000147050	KDM6A	X:44732422-44971847	0.364122	5e-05	0.00138538
ENSG00000007202	KIAA0100	17:26904607-26972472	0.0633938	0.0003	0.00643139
ENSG00000133114	KIAA1704	13:45563686-45607746	0.129171	5e-05	0.00138538
ENSG00000054523	KIF1B	1:10270763-10441661	0.0724006	0.00065	0.0122375
ENSG00000005893	LAMP2	X:119561681-119603220	0.0294579	0.0001	0.00251026
ENSG00000134333	LDHA	11:18415934-18429972	0.16862	5e-05	0.00138538
ENSG00000116678	LEPR	1:65886247-66107242	0.106225	0.00155	0.0238343
ENSG00000198909	MAP3K3	17:61699800-61777519	0.104304	5e-05	0.00138538
ENSG00000108510	MED13	17:60019966-60142643	0.0418108	5e-05	0.00138538
ENSG00000111142	METAP2	12:95867295-95909615	0.230084	0.00035	0.00729043
ENSG00000115648	MLPH	2:238394070-238463961	0.0445093	0.0001	0.00251026
ENSG00000108788	MLX	17:40719077-40729747	0.0983172	0.0033	0.0423236
ENSG00000107186	MPDZ	9:13105702-13279589	0.117955	0.00355	0.0447483
ENSG00000133030	MPRIP	17:16946073-17088887	0.120795	5e-05	0.00138538
ENSG00000143314	MRPL24	1:156707094-156711382	0.0778404	0.0028	0.0367125
ENSG00000175581	MRPL48	11:73498360-73576178	0.368137	0.0011	0.0182525
ENSG00000172590	MRPL52	14:23299087-23304246	0.126292	0.0027	0.036045
ENSG00000143436	MRPL9	1:151732118-151766878	0.58495	0.00075	0.0135138
ENSG00000157502	MUM1L1	X:105412297-105452949	0.13691	5e-05	0.00138538
ENSG00000213347	MXD3	5:176728198-176739758	0.417609	5e-05	0.00138538
ENSG00000118513	MYB	6:135502452-135540311	0.284346	0.0022	0.0307686
ENSG00000103245	NARFL	16:691812-818865	0.293064	0.00055	0.0104216
ENSG00000163386	NBPF10	1:145209118-145370303	0.198404	5e-05	0.00138538
ENSG00000167792	NDUFV1	11:67374322-67380006	0.0769419	0.004	0.0487469
ENSG00000114670	NEK11	3:130569438-131100319	0.13132	5e-05	0.00138538
ENSG00000173848	NET1	10:5454513-5500426	0.380823	5e-05	0.00138538
ENSG00000010322	NISCH	3:52489133-52527087	0.10819	0.0018	0.0269724
ENSG00000172113	NME6	3:48282589-48343175	0.631459	0.00075	0.0135138
ENSG00000173145	NOC3L	10:95753745-96122716	0.11016	5e-05	0.00138538
ENSG00000213240	NOTCH2NL	1:145209118-145370303	0.0468078	5e-05	0.00138538
ENSG00000106459	NRF1	7:129251554-129396922	0.182864	0.00095	0.016608
ENSG00000137804	NUSAP1	15:41624891-41673248	0.100212	0.0002	0.0046252
ENSG00000070756	PABPC1	8:101698043-101735037	0.0391237	5e-05	0.00138538
ENSG00000099864	PALM	19:708952-748328	0.170316	0.0036	0.0451846
ENSG00000185630	PBX1	1:164524820-164868533	0.0530794	0.001	0.0170756
ENSG00000114054	PCCB	3:135969147-136471220	0.165416	0.00155	0.0238343
ENSG00000184226	PCDH9	13:66876966-67804468	0.0836136	0.0013	0.0207505
ENSG00000071994	PDCD2	6:170884382-170893780	0.117961	5e-05	0.00138538
ENSG00000121892	PDS5A	4:39824482-39979576	0.0447084	5e-05	0.00138538
ENSG00000109118	PHF12	17:27232267-27278789	0.254095	0.0002	0.0046252
ENSG00000156531	PHF6	X:133507282-133562820	0.0991984	5e-05	0.00138538
ENSG00000143398	PIP5K1A	1:151170424-151222012	0.318959	5e-05	0.00138538
ENSG00000153246	PLA2R1	2:160788518-160919121	0.13253	5e-05	0.00138538
ENSG00000178385	PLEKHM3	2:208693026-208890284	0.205596	0.00215	0.0305051
ENSG00000132424	PNISR	6:99845926-99879249	0.0384358	0.0033	0.0423236
ENSG00000161980	POLR3K	16:96406-107669	0.0902442	0.00075	0.0135138
ENSG00000138777	PPA2	4:106290233-106395238	0.0468111	0.00275	0.0365464
ENSG00000198618	PPIAP22	21:20230096-20230594	0.419511	5e-05	0.00138538
ENSG00000138032	PPM1B	2:44395107-44471523	0.113838	5e-05	0.00138538
ENSG00000078304	PPP2R5C	14:102228134-102394326	0.10531	0.00135	0.0214322
ENSG00000124224	PPP4R1L	20:56806187-56884495	0.207494	0.00145	0.0226524
ENSG00000110075	PPP6R3	11:68228185-68384179	0.242896	0.00355	0.0447483
ENSG00000155066	PROM2	2:95940200-95957056	0.310841	5e-05	0.00138538
ENSG00000080815	PSEN1	14:73603125-73690399	0.0342202	5e-05	0.00138538
ENSG00000121390	PSPC1	13:20248763-20357142	0.0661352	0.0022	0.0307686
ENSG00000121390	PSPC1	13:20248763-20357142	0.107262	5e-05	0.00138538
ENSG00000117569	PTBP2	1:97187220-97280349	0.307375	0.0003	0.00643139
ENSG00000073008	PVR	19:45147097-45169429	0.103441	0.0026	0.0350284
ENSG00000130202	PVRL2	19:45349392-45392485	0.0313649	0.0031	0.0404653
ENSG00000170234	PWWP2A	5:159436119-159546430	0.0925138	0.0003	0.00643139
ENSG00000183010	PYCR1	17:79890268-79895161	0.087281	5e-05	0.00138538
ENSG00000160271	RALGDS	9:135973106-136039332	0.128703	0.0001	0.00251026
ENSG00000132341	RAN	12:131356423-131362223	0.550899	5e-05	0.00138538
ENSG00000137710	RDX	11:110045604-110167447	0.44682	5e-05	0.00138538
ENSG00000182732	RGS6	14:72399155-73061833	0.51154	5e-05	0.00138538
ENSG00000131263	RLIM	X:73805051-73834452	0.0578158	5e-05	0.00138538
ENSG00000145916	RMND5B	5:177557996-177580968	0.0640133	5e-05	0.00138538
ENSG00000181481	RNF135	17:29298040-29326929	0.411775	5e-05	0.00138538
ENSG00000099999	RNF215	22:30279143-31530682	0.832555	5e-05	0.00138538
ENSG00000133316,ENSG00000222328	RNU2-2,WDR74	11:62599705-62609281	0.00517052	0.001	0.0170756
ENSG00000198755	RPL10A	6:35436184-35438562	0.0122316	0.00035	0.00729043
ENSG00000142541	RPL13A	19:49990810-49995565	0.0615012	5e-05	0.00138538
ENSG00000156482	RPL30	8:98881067-99058697	0.126848	0.00115	0.018558
ENSG00000048392	RRM2B	8:103216729-103251346	0.253145	5e-05	0.00138538
ENSG00000182010	RTKN2	10:63942793-64028466	0.0894964	5e-05	0.00138538
ENSG00000020577	SAMD4A	14:55033814-55260033	0.335488	0.0039	0.0479259
ENSG00000079332	SAR1A	10:71909959-71930279	0.0889199	0.0003	0.00643139
ENSG00000075856	SART3	12:108908961-108955176	0.266439	5e-05	0.00138538
ENSG00000176986	SEC24C	10:75504119-75531919	0.0746442	5e-05	0.00138538
ENSG00000075223	SEMA3C	7:80371853-80551675	0.13743	0.0026	0.0350284
ENSG00000079387	SENP1	12:48436680-48540187	0.212962	5e-05	0.00138538
ENSG00000119231	SENP5	3:196594726-196661585	0.0519635	5e-05	0.00138538
ENSG00000184640	SEPT9	17:75277491-75496674	0.166113	5e-05	0.00138538
ENSG00000107290	SETX	9:135136742-135230372	0.136808	5e-05	0.00138538
ENSG00000181830	SLC35C1	11:45825622-45834566	0.24237	5e-05	0.00138538
ENSG00000114544	SLC41A3	3:125725197-125820404	0.443126	5e-05	0.00138538
ENSG00000033867	SLC4A7	3:27414213-27525911	0.321375	0.0011	0.0182525
ENSG00000203875	SNHG5	6:86386724-86388451	0.0196483	0.00365	0.0456172
ENSG00000233016	SNHG7	9:139607021-139622636	0.0356011	0.0021	0.0303828
ENSG00000100603	SNW1	14:78174413-78236085	0.479908	5e-05	0.00138538
ENSG00000129515	SNX6	14:35025979-35099389	0.0643195	0.00115	0.018558
ENSG00000135899	SP110	2:230990025-231268447	0.266409	5e-05	0.00138538
ENSG00000172845	SP3	2:174771186-174830430	0.328585	0.00185	0.027581
ENSG00000128487	SPECC1	17:19912613-20222339	0.0500177	0.00015	0.00361107
ENSG00000133104	SPG20	13:36875774-36944317	0.168433	0.0001	0.00251026
ENSG00000121067	SPOP	17:47676245-47755596	0.185349	0.0014	0.0221065
ENSG00000135250	SRPK2	7:104653871-105039755	0.120638	5e-05	0.00138538
ENSG00000167978	SRRM2	16:2802329-2821411	0.267157	0.004	0.0487469
ENSG00000112081	SRSF3	6:36555310-36932613	0.0327664	5e-05	0.00138538
ENSG00000100650	SRSF5	14:70193616-70238722	0.54201	5e-05	0.00138538
ENSG00000124193	SRSF6	20:42086567-42092245	0.163113	5e-05	0.00138538
ENSG00000102572	STK24	13:99102454-99231084	0.274842	0.0005	0.00966118
ENSG00000127952	STYXL1	7:75625655-75677322	0.16583	5e-05	0.00138538
ENSG00000064607	SUGP2	19:19101696-19144380	0.0748923	0.00045	0.00887013
ENSG00000127561	SYNGR3	16:2034207-2044276	0.509037	5e-05	0.00138538
ENSG00000137501	SYTL2	11:85405266-85522184	0.153076	5e-05	0.00138538
ENSG00000135801	TAF5L	1:229728857-229761794	0.518881	0.0001	0.00251026
ENSG00000170921	TANC2	17:61086897-61505067	0.0984231	0.0023	0.0315659
ENSG00000113407	TARS	5:33440801-33469644	0.182633	5e-05	0.00138538
ENSG00000154114	TBCEL	11:120894780-120961484	0.132207	0.00205	0.0299545
ENSG00000070814	TCOF1	5:149737201-149779870	0.312312	0.0003	0.00643139
ENSG00000168769	TET2	4:106067031-106200973	0.0556743	0.00225	0.0310246
ENSG00000144120	TMEM177	2:120436742-120444083	0.207303	0.0001	0.00251026
ENSG00000105518	TMEM205	19:11453451-11456981	0.0465661	5e-05	0.00138538
ENSG00000204977	TRIM13	13:50570023-50595058	0.465321	5e-05	0.00138538
ENSG00000197323	TRIM33	1:114935398-115053781	0.0371189	5e-05	0.00138538
ENSG00000143367	TUFT1	1:151512780-151556059	0.0712437	0.00025	0.00564808
ENSG00000130338	TULP4	6:158733691-158932860	0.0407025	0.00115	0.018558
ENSG00000162971	TYW5	2:200775978-200873263	0.389222	5e-05	0.00138538
ENSG00000150991	UBC	12:125396149-125401914	0.146632	0.0018	0.0269724
ENSG00000131508	UBE2D2	5:138906015-139008018	0.097879	5e-05	0.00138538
ENSG00000157741	UBN2	7:138915101-138992981	0.15872	5e-05	0.00138538
ENSG00000148154	UGCG	9:114659045-114697649	0.349107	0.00085	0.01513
ENSG00000172046	USP19	3:49145478-49158371	0.32758	5e-05	0.00138538
ENSG00000028203	VEZT	12:95611521-95696566	0.409071	0.00045	0.00887013
ENSG00000028203	VEZT	12:95611521-95696566	0.500561	0.00195	0.0286357
ENSG00000151532	VTI1A	10:114206755-114578503	0.0644267	0.0028	0.0367125
ENSG00000156787	WDR67	8:124014799-124164393	0.559019	0.00045	0.00887013
ENSG00000124571	XPO5	6:43474706-43543812	0.199699	5e-05	0.00138538
ENSG00000145817	YIPF5	5:143537722-143550278	0.395206	0.0002	0.0046252
ENSG00000105939	ZC3HAV1	7:138728265-138794465	0.123026	5e-05	0.00138538
ENSG00000198081	ZFP161	18:5289017-5296039	0.225689	5e-05	0.00138538
ENSG00000196418	ZNF124	1:247285276-247335310	0.181273	0.0028	0.0367125
ENSG00000172262	ZNF131	5:43014515-43192123	0.150407	0.00015	0.00361107
ENSG00000137185	ZNF193	6:28192663-28201260	0.259901	5e-05	0.00138538
ENSG00000010244	ZNF207	17:30677127-30714780	0.0964802	5e-05	0.00138538
ENSG00000169981	ZNF35	3:44596684-44727145	0.566474	0.00255	0.0346729
ENSG00000142528	ZNF473	19:50529211-50552029	0.138686	0.00015	0.00361107
ENSG00000081665	ZNF506	19:19902619-19932560	0.269899	0.0016	0.024475
ENSG00000197128	ZNF772	19:57980953-58006048	0.103756	0.0039	0.0479259
ENSG00000036549	ZZZ3	1:78028100-78149104	0.451173	5e-05	0.00138538

## Sheet: S4 - F
Additional Table S4 - F: Differential Spliced Gene MCF-7 wt
gene_ID	gene_name	locus	sqrt(JS)	p_value	FDR_value
ENSG00000223658	AC011242.6.1	2:43864411-43995126	0.250959	0.0005	0.01904
ENSG00000215030	AC073621.1.1	17:17286690-17287326	0.550223	5e-05	0.00264444
ENSG00000111271	ACAD10	12:112123856-112247782	0.282024	5e-05	0.00264444
ENSG00000151150	ANK3	10:61788158-62493248	0.116073	5e-05	0.00264444
ENSG00000174501	ANKRD36C	2:96514586-96657541	0.0817053	0.0004	0.0158667
ENSG00000134982	APC	5:112043194-112258236	0.572961	5e-05	0.00264444
ENSG00000164062	APEH	3:49711434-49761384	0.104544	5e-05	0.00264444
ENSG00000213390	ARHGAP19	10:98757794-99052413	0.192418	5e-05	0.00264444
ENSG00000125962	ARMCX5	X:101854095-101973607	0.253938	0.0002	0.008925
ENSG00000112249	ASCC3	6:100956069-101329248	0.0486876	0.0003	0.0126
ENSG00000064102	ASUN	12:27058113-27091259	0.0548164	0.00165	0.0496042
ENSG00000163399	ATP1A1	1:116915289-116961197	0.0341774	5e-05	0.00264444
ENSG00000124406	ATP8A1	4:42410389-42659122	0.0468204	0.0008	0.0275277
ENSG00000145734	BDP1	5:70751441-70863649	0.0847456	5e-05	0.00264444
ENSG00000162813	BPNT1	1:220230823-220263804	0.286148	5e-05	0.00264444
ENSG00000139405	C12orf52	12:113623330-113630173	0.162738	0.0001	0.00484068
ENSG00000128944	C15orf23	15:40674921-40686446	0.147045	0.00015	0.00702295
ENSG00000161671	C19orf63	19:50970046-50986607	0.0763026	0.00135	0.0423692
ENSG00000182985	CADM1	11:115039937-115375675	0.216907	5e-05	0.00264444
ENSG00000128595	CALU	7:128379345-128411861	0.0546592	0.0016	0.0486128
ENSG00000147044	CASK	X:41374186-41782716	0.126512	0.0004	0.0158667
ENSG00000135624	CCT7	2:73460547-73480149	0.234481	5e-05	0.00264444
ENSG00000138092	CENPO	2:25012854-25142708	0.196493	5e-05	0.00264444
ENSG00000153140	CETN3	5:89688077-89705603	0.105855	0.0008	0.0275277
ENSG00000173575	CHD2	15:93425936-93571237	0.108633	0.0008	0.0275277
ENSG00000104859	CLASRP	19:45542297-45574214	0.156169	0.0009	0.0306
ENSG00000068120	COASY	17:40714091-40718295	0.0836932	0.0014	0.0434609
ENSG00000144524	COPS7B	2:232597134-232674093	0.312188	5e-05	0.00264444
ENSG00000139631	CSAD	12:53551447-53583208	0.409198	0.0003	0.0126
ENSG00000164934	DCAF13	8:104410862-104455681	0.0671128	5e-05	0.00264444
ENSG00000178904	DPY19L3	19:32896654-32976795	0.147594	5e-05	0.00264444
ENSG00000105204	DYRK1B	19:40315992-40324841	0.304323	5e-05	0.00264444
ENSG00000122882	ECD	10:74870216-74927853	0.0925922	5e-05	0.00264444
ENSG00000233476	EEF1A1P6	7:22459062-22705152	0.635929	5e-05	0.00264444
ENSG00000115459	ELMOD3	2:85569210-85618875	0.323684	0.0003	0.0126
ENSG00000178568	ERBB4	2:212240445-213403565	0.401868	5e-05	0.00264444
ENSG00000174989	FBXW8	12:117348760-117470180	0.154685	0.00045	0.0176055
ENSG00000164574	GALNT10	5:153369687-153825410	0.0489516	5e-05	0.00264444
ENSG00000234741	GAS5	1:173831289-173866494	0.0522981	0.00055	0.0206684
ENSG00000125447	GGA3	17:73232694-73267303	0.2171	0.00135	0.0423692
ENSG00000204628	GNB2L1	5:180663908-180699308	0.269241	5e-05	0.00264444
ENSG00000112414	GPR126	6:142622990-142767403	0.0362366	5e-05	0.00264444
ENSG00000119285	HEATR1	1:236681299-236767804	0.249101	5e-05	0.00264444
ENSG00000197837	HIST4H4	12:14920932-14924065	0.019316	0.00115	0.0369034
ENSG00000092199	HNRNPC	14:21677294-21737653	0.661769	5e-05	0.00264444
ENSG00000092199	HNRNPC	14:21677294-21737653	0.0954067	5e-05	0.00264444
ENSG00000096384	HSP90AB1	6:44214823-44221620	0.552919	5e-05	0.00264444
ENSG00000187535	IFT140	16:1543344-1662111	0.191557	5e-05	0.00264444
ENSG00000132849	INADL	1:62208148-62629592	0.102339	0.00035	0.01428
ENSG00000102786	INTS6	13:51909908-52124128	0.491473	0.0002	0.008925
ENSG00000165572	KBTBD6	13:41701704-41706882	0.160756	5e-05	0.00264444
ENSG00000102316	MAGED2	X:54834031-54842445	0.06673	5e-05	0.00264444
ENSG00000015479	MATR3	5:138282408-138667360	0.0727446	0.0001	0.00484068
ENSG00000110492	MDK	11:46402305-46405375	0.232089	5e-05	0.00264444
ENSG00000108510	MED13	17:60019966-60142643	0.0163498	0.0001	0.00484068
ENSG00000135953	MFSD9	2:103332298-103353347	0.393304	0.00105	0.034469
ENSG00000198160	MIER1	1:67390577-67454302	0.122741	5e-05	0.00264444
ENSG00000115275	MOGS	2:74688183-74692537	0.132347	5e-05	0.00264444
ENSG00000254858	MPV17L2	19:18304027-18307552	0.124742	0.0001	0.00484068
ENSG00000213024	NUP62	19:50392915-50464429	0.185852	5e-05	0.00264444
ENSG00000179364	PACS2	14:105675622-105864484	0.322289	5e-05	0.00264444
ENSG00000152520	PAN3	13:28712642-28869475	0.26038	5e-05	0.00264444
ENSG00000109118	PHF12	17:27232267-27278789	0.288707	0.0011	0.0357
ENSG00000107679	PLEKHA1	10:124134172-124191867	0.411831	5e-05	0.00264444
ENSG00000143850	PLEKHA6	1:204190348-204346793	0.147952	5e-05	0.00264444
ENSG00000143363	PRUNE	1:150980895-151008189	0.157491	5e-05	0.00264444
ENSG00000068878	PSME4	2:54091203-54307601	0.136522	5e-05	0.00264444
ENSG00000127947	PTPN12	7:77166591-77269388	0.581664	5e-05	0.00264444
ENSG00000153179	RASSF3	12:65004292-65091347	0.254049	0.0007	0.0259636
ENSG00000089682	RBM41	X:106307649-106362057	0.340682	0.0005	0.01904
ENSG00000135828	RNASEL	1:182542768-182558391	0.080852	0.00035	0.01428
ENSG00000235816	RP11-351O1.2.1	10:64926980-65225722	0.715166	5e-05	0.00264444
ENSG00000142541	RPL13A	19:49990810-49995565	0.0562906	5e-05	0.00264444
ENSG00000156482	RPL30	8:98881067-99058697	0.161776	5e-05	0.00264444
ENSG00000161016	RPL8	8:146015149-146017972	0.199233	0.0002	0.008925
ENSG00000118705	RPN2	20:35729628-35870022	0.109775	5e-05	0.00264444
ENSG00000149273	RPS3	11:75110529-75133324	0.0460207	0.00075	0.0271139
ENSG00000100445	SDR39U1	14:24895737-24912111	0.0849613	0.00015	0.00702295
ENSG00000137700	SLC37A4	11:118868851-118901616	0.175016	0.0016	0.0486128
ENSG00000135899	SP110	2:230990025-231268447	0.172071	5e-05	0.00264444
ENSG00000112081	SRSF3	6:36555310-36932613	0.024165	5e-05	0.00264444
ENSG00000170581	STAT2	12:56735380-56753939	0.162317	0.00075	0.0271139
ENSG00000196562	SULF2	20:46130600-46415360	0.179777	5e-05	0.00264444
ENSG00000003436	TFPI	2:187866602-188430487	0.170177	5e-05	0.00264444
ENSG00000115970	THADA	2:43393799-43823185	0.145805	5e-05	0.00264444
ENSG00000166822	TMEM170A	16:75327595-75551276	0.141193	0.00105	0.034469
ENSG00000143549	TPM3	1:154127783-154167124	0.125267	5e-05	0.00264444
ENSG00000162971	TYW5	2:200775978-200873263	0.322033	5e-05	0.00264444
ENSG00000150991	UBC	12:125396149-125401914	0.191696	5e-05	0.00264444
ENSG00000101558	VAPA	18:9913998-9960018	0.0128528	0.0008	0.0275277
ENSG00000197969	VPS13A	9:79791671-80036457	0.0420661	0.00105	0.034469
ENSG00000156787	WDR67	8:124014799-124164393	0.179426	5e-05	0.00264444
ENSG00000163848	ZNF148	3:124801479-125094198	0.187225	5e-05	0.00264444
ENSG00000090612	ZNF268	12:133707160-133783698	0.202666	0.00025	0.0109846
ENSG00000075292	ZNF638	2:71503690-71662199	0.0469549	0.0001	0.00484068
