# Supplementary material for: Estrogen receptor beta impacts hormone-induced alternative mRNA splicing in breast cancer cells
Source: BMC Genomics. 2015 May 9;16(1):367. doi: 10.1186/s12864-015-1541-1 (PMC4424892; doi:10.1186/s12864-015-1541-1)
Supplement: Additional file 6: Table S5. — PSD3 TSSs expression values. Transcript starting sites (TSSs) expression value list of the PSD3 gene, expressed in FPKM with relative FC, FDR and p-value in Ct-ERβ, Nt-ERβ and MCF-7 wt BC cell lines. [file 12864_2015_1541_MOESM6_ESM.xlsx]

## Sheet: Table S2
Additional Table S5: PSD3 TSSs expression values
TSS_ID	gene_ID	gene_name	FPKM_Ct-ERβ_-E2	FPKM_Ct-ERβ_+E2	fold_change	p_value	FDR_value
TSS01	ENSG00000156011	PSD3	0.68267	1.55155	2.27277	0.17455	0.407646
TSS02	ENSG00000156011	PSD3	4.70975	34.8165	7.39244	5e-05	0.000592949
TSS03	ENSG00000156011	PSD3	2.06472	5.20003	2.51851	0.0197	0.103029
TSS04	ENSG00000156011	PSD3	4.88361	4.26919	-1.14392	5e-05	0.000592949
TSS05	ENSG00000156011	PSD3	0.068059	0.349527	5.13563	1	1
TSS06	ENSG00000156011	PSD3	0.152998	0.394816	2.58053	1	1
TSS07	ENSG00000156011	PSD3	0.740553	0.787109	1.06287	0.84975	0.923109
TSS08	ENSG00000156011	PSD3	3.44887	2.80982	-1.22743	0.0001	0.00113065
TSS09	ENSG00000156011	PSD3	0	0	1	1	1
TSS_ID	gene_ID	gene_name	FPKM_Nt-ERβ_-E2	FPKM_Nt-ERβ_+E2	fold_change	p_value	FDR_value
TSS01	ENSG00000156011	PSD3	3.50611	2.04813	-1.71186	0.16285	0.406297
TSS02	ENSG00000156011	PSD3	6.70031	10.9922	1.64055	0.0493	0.205496
TSS03	ENSG00000156011	PSD3	5.44153	4.63303	-1.17451	0.47515	0.69214
TSS04	ENSG00000156011	PSD3	7.69083	7.3476	-1.04671	0.0873	0.296878
TSS05	ENSG00000156011	PSD3	0	0.701369	-1.42857	0.07985	0.281772
TSS06	ENSG00000156011	PSD3	0.346141	0.889141	2.56872	0.13225	0.365961
TSS07	ENSG00000156011	PSD3	1.37342	1.37704	1.00263	0.9694	0.982823
TSS08	ENSG00000156011	PSD3	5.61716	4.66748	-1.20347	0.00335	0.0246624
TSS09	ENSG00000156011	PSD3	1.71035	0.312914	-5.46587	0.1845	0.432548
TSS_ID	gene_ID	gene_name	FPKM_MCF7_wt_-E2	FPKM_MCF7_wt_+E2	fold_change	p_value	FDR_value
TSS01	ENSG00000156011	PSD3	0.481053	0.404449	-1.1894	0.81415	0.935837
TSS02	ENSG00000156011	PSD3	2.07479	2.06438	-1.00504	0.9791	0.989168
TSS03	ENSG00000156011	PSD3	1.35983	1.62368	1.19403	0.77475	0.920395
TSS04	ENSG00000156011	PSD3	6.05055	6.30007	1.04124	0.081	0.430153
TSS05	ENSG00000156011	PSD3	0.406119	0.27903	-1.45547	1	1
TSS06	ENSG00000156011	PSD3	0.306137	0.0839943	-3.64475	1	1
TSS07	ENSG00000156011	PSD3	0.645506	0.521301	-1.23826	0.55575	0.821251
TSS08	ENSG00000156011	PSD3	4.00199	3.53781	-1.1312	0.0205	0.196064
TSS09	ENSG00000156011	PSD3	0.382968	0.698603	1.82418	0.5843	0.834576
