# Supplementary material for: Estrogen receptor beta impacts hormone-induced alternative mRNA splicing in breast cancer cells
Source: BMC Genomics. 2015 May 9;16(1):367. doi: 10.1186/s12864-015-1541-1 (PMC4424892; doi:10.1186/s12864-015-1541-1)
Supplement: Additional file 7: Tables S6. — A: ERα binding sites in Ct-ERβ. Gene list of DSGs including ERα binding sites in a 10 kb window around the gene in the Ct-ERβ BC cell line. B: ERβ binding sites in Ct-ERβ. Gene list of DSGs including ERβ binding sites in a 10 kb window around the gene in the Ct-ERβ BC cell line. C: ERα binding sites in Nt-ERβ. Gene list of DSGs including ERα binding sites in a 10 kb window around the gene in the Nt-ERβ BC cell line. D: ERβ binding sites in Nt-ERβ. Gene list of DSGs including ERβ binding sites in a 10 kb window around the gene in the Nt-ERβ BC cell line. E: ERα binding sites in MCF-7 wt. Gene list of DSGs including ERα binding sites in a 10 kb window around the gene in the wt MCF-7 BC cell line. [file 12864_2015_1541_MOESM7_ESM.xlsx]

## Sheet: S6 - A
Additional Table S6 - A: ERα binding sites in Ct-ERβ
gene_name	gene_Coordinate	binding_site_ID	site_Coordinate
ACTR6	12:100550134-100660857	ERa_G1393	12:100615153-100615437
ACTR6	12:100550134-100660857	ERa_G1394	12:100615535-100615729
ACTR6	12:100550134-100660857	ERa_G1395	12:100616350-100616611
AGPHD1	15:78799905-78829714	ERa_G1941	15:78822643-78822867
ANKFY1	17:4066664-4167274	ERa_G2275	17:4098035-4098421
APBB2	4:40812043-41218731	ERa_G4308	4:40829065-40829437
APBB2	4:40812043-41218731	ERa_G4309	4:40875425-40875630
APBB2	4:40812043-41218731	ERa_G4310	4:40958150-40958329
APBB2	4:40812043-41218731	ERa_G4311	4:41193508-41193674
ARFGAP2	11:46958239-47198676	ERa_G1036	11:46963225-46963428
ATG7	3:11313994-11770134	ERa_G3908	3:11636818-11636981
ATXN7	3:63850232-63989138	ERa_G3999	3:63893635-63894005
C11orf30	11:76155966-76264069	ERa_G1175	11:76161262-76161693
C11orf30	11:76155966-76264069	ERa_G1176	11:76173148-76173474
C11orf30	11:76155966-76264069	ERa_G1177	11:76177363-76177586
C14orf118	14:76618258-76729817	ERa_G1735	14:76635885-76636098
C14orf118	14:76618258-76729817	ERa_G1736	14:76647375-76647575
C18orf1	18:13218785-13652753	ERa_G2588	18:13385016-13385176
C18orf1	18:13218785-13652753	ERa_G2589	18:13415879-13416228
C18orf1	18:13218785-13652753	ERa_G2590	18:13529717-13530196
C18orf1	18:13218785-13652753	ERa_G2591	18:13530752-13530943
C18orf1	18:13218785-13652753	ERa_G2592	18:13606807-13607025
CNOT6L	4:78634540-78740769	ERa_G4335	4:78704367-78704574
FAM190B	10:86088341-86278273	ERa_G856	10:86104320-86104655
FRYL	4:48492268-48782339	ERa_G4314	4:48651533-48651931
GIGYF2	2:233562008-233880595	ERa_G3330	2:233863024-233863269
GPATCH2	1:217600333-217804424	ERa_G523	1:217771173-217771495
GTPBP4	10:1034337-1095110	ERa_G606	10:1084994-1085138
HSP90B1	12:104235228-104359486	ERa_G1399	12:104352747-104352911
LIFR	5:38475064-38671318	ERa_G4479	5:38569568-38569706
LRRC16A	6:25279305-25620758	ERa_G4799	6:25555773-25555943
NQO1	16:69740898-69760854	ERa_G2128	16:69757780-69757998
PARD3	10:34398487-35104253	ERa_G714	10:34545512-34545632
PARD3	10:34398487-35104253	ERa_G715	10:34756439-34756639
PBX1	1:164524820-164868533	ERa_G378	1:164839237-164839503
PCMT1	6:150045450-150132556	ERa_G4971	6:150080440-150080624
PDS5A	4:39824482-39979576	ERa_G4304	4:39942914-39943163
PHC3	3:169804519-169899537	ERa_G4170	3:169826028-169826187
PLCB4	20:9049409-9461889	ERa_G3383	20:9201381-9201509
POM121	7:72349935-72425329	ERa_G5120	7:72408303-72408487
PPP1R13B	14:104200088-104313927	ERa_G1832	14:104286656-104286971
PPP1R13B	14:104200088-104313927	ERa_G1833	14:104311673-104312265
PPP1R13B	14:104200088-104313927	ERa_G1834	14:104314798-104314970
PRUNE	1:150980895-151008189	ERa_G353	1:150982237-150982478
PTK2	8:141667998-142012315	ERa_G5613	8:141714248-141714472
PTK2	8:141667998-142012315	ERa_G5614	8:141732806-141733075
PTK2	8:141667998-142012315	ERa_G5615	8:141834522-141834652
RG9MTD3	9:37510888-38069210	ERa_G5689	9:37935009-37935235
RG9MTD3	9:37510888-38069210	ERa_G5690	9:37943665-37943881
RG9MTD3	9:37510888-38069210	ERa_G5691	9:37943943-37944291
RG9MTD3	9:37510888-38069210	ERa_G5692	9:38013113-38013486
RG9MTD3	9:37510888-38069210	ERa_G5693	9:38014237-38014498
RNF4	4:2420700-2734292	ERa_G4254	4:2717880-2718084
RPL13A	19:49990810-49995565	ERa_G2840	19:50002275-50002446
RTN4	2:55199324-55339757	ERa_G3041	2:55244430-55244739
SART1	11:65729159-65747299	ERa_G1074	11:65720049-65720274
SBNO1	12:123773655-123834988	ERa_G1475	12:123765971-123766157
SBNO1	12:123773655-123834988	ERa_G1476	12:123777872-123778176
SBNO1	12:123773655-123834988	ERa_G1478	12:123781214-123781582
SBNO1	12:123773655-123834988	ERa_G1479	12:123792608-123792950
SBNO1	12:123773655-123834988	ERa_G1480	12:123796306-123796626
SBNO1	12:123773655-123834988	ERa_G1481	12:123810259-123810497
SBNO1	12:123773655-123834988	ERa_G1477	12:123780960-123781170
SEPT9	17:75277491-75496674	ERa_G2561	17:75401440-75401615
SEPT9	17:75277491-75496674	ERa_G2562	17:75504557-75504744
SIPA1L1	14:71759434-72207946	ERa_G1698	14:72036993-72037212
SIPA1L1	14:71759434-72207946	ERa_G1699	14:72154272-72154491
SRSF3	6:36555310-36932613	ERa_G4827	6:36669625-36669783
SRSF3	6:36555310-36932613	ERa_G4828	6:36692722-36692975
SRSF3	6:36555310-36932613	ERa_G4829	6:36755068-36755232
SYTL5	X:37208527-38548169	ERa_G5920	X:37649133-37649366
SYTL5	X:37208527-38548169	ERa_G5921	X:37656475-37656731
SYTL5	X:37208527-38548169	ERa_G5922	X:38545196-38545405
THOC2	X:122734411-122866906	ERa_G5997	X:122765137-122765454
TSEN2	3:12525930-12705725	ERa_G3910	3:12704579-12704757
UIMC1	5:176332005-176449634	ERa_G4726	5:176383040-176383391
WDFY3	4:85590703-85932430	ERa_G4336	4:85672026-85672280
ZNFX1-AS1	20:47826981-47905797	ERa_G3520	20:47911012-47911182

## Sheet: S6 - B
Additional Table S6 - B: ERβ binding sites in Ct-ERβ
gene_name	gene_Coordinate	binding_site_ID	site_Coordinate
ACTR6	12:100550134-100660857	ERb_G2234	12:100615094-100615814
ACTR6	12:100550134-100660857	ERb_G2235	12:100616336-100616601
ADIPOR1	1:202909950-202927700	ERb_G832	1:202920505-202920731
AGPHD1	15:78799905-78829714	ERb_G3119	15:78822558-78822744
ANKFY1	17:4066664-4167274	ERb_G3666	17:4098040-4098384
APBB2	4:40812043-41218731	ERb_G6932	4:40826208-40826445
APBB2	4:40812043-41218731	ERb_G6933	4:40829095-40829455
APBB2	4:40812043-41218731	ERb_G6934	4:40832879-40833075
ATXN7	3:63850232-63989138	ERb_G6436	3:63840891-63841293
ATXN7	3:63850232-63989138	ERb_G6437	3:63872544-63872806
ATXN7	3:63850232-63989138	ERb_G6438	3:63893711-63893959
C11orf30	11:76155966-76264069	ERb_G1872	11:76161320-76161711
C11orf30	11:76155966-76264069	ERb_G1873	11:76173180-76173388
C11orf30	11:76155966-76264069	ERb_G1874	11:76177327-76177526
C14orf118	14:76618258-76729817	ERb_G2809	14:76647324-76647516
C18orf1	18:13218785-13652753	ERb_G4201	18:13385035-13385155
C18orf1	18:13218785-13652753	ERb_G4202	18:13415761-13416138
C18orf1	18:13218785-13652753	ERb_G4203	18:13503073-13503272
C18orf1	18:13218785-13652753	ERb_G4204	18:13529805-13530162
C18orf1	18:13218785-13652753	ERb_G4205	18:13530178-13530379
C18orf1	18:13218785-13652753	ERb_G4206	18:13530691-13530957
C18orf1	18:13218785-13652753	ERb_G4207	18:13530965-13531158
C18orf1	18:13218785-13652753	ERb_G4208	18:13606790-13607047
CLIC4	1:25071847-25170815	ERb_G182	1:25095557-25095845
CNOT6L	4:78634540-78740769	ERb_G6974	4:78704377-78704588
DNMT3A	2:25455844-25565459	ERb_G4832	2:25521922-25522094
EPHB2	1:23037331-23241818	ERb_G168	1:23163333-23163489
FRYL	4:48492268-48782339	ERb_G6940	4:48651601-48651856
GIGYF2	2:233562008-233880595	ERb_G5420	2:233561458-233561625
GIGYF2	2:233562008-233880595	ERb_G5421	2:233863021-233863225
GPATCH2	1:217600333-217804424	ERb_G876	1:217699899-217700128
GPATCH2	1:217600333-217804424	ERb_G877	1:217770667-217771041
GPATCH2	1:217600333-217804424	ERb_G878	1:217771208-217771443
GTPBP4	10:1034337-1095110	ERb_G1010	10:1085023-1085215
GTPBP4	10:1034337-1095110	ERb_G1011	10:1085246-1085363
KDM4B	19:4969123-5153606	ERb_G4364	19:4972167-4972388
KDM4B	19:4969123-5153606	ERb_G4365	19:4997108-4997276
KNTC1	12:123011792-123215390	ERb_G2356	12:123022764-123022933
KNTC1	12:123011792-123215390	ERb_G2357	12:123058348-123058455
KNTC1	12:123011792-123215390	ERb_G2358	12:123143675-123143843
LIFR	5:38475064-38671318	ERb_G7205	5:38569519-38569737
MRPS22	3:138722803-139108574	ERb_G6617	3:138772186-138772288
MRPS22	3:138722803-139108574	ERb_G6618	3:138938088-138938198
NMNAT1	1:9982170-10045559	ERb_G71	1:10001304-10001468
NMNAT1	1:9982170-10045559	ERb_G72	1:10041304-10041445
NQO1	16:69740898-69760854	ERb_G3439	16:69757802-69758027
PARD3	10:34398487-35104253	ERb_G1143	10:34546561-34546667
PARD3	10:34398487-35104253	ERb_G1144	10:34756441-34756624
PBX1	1:164524820-164868533	ERb_G635	1:164839116-164839521
PCMT1	6:150045450-150132556	ERb_G7992	6:150080407-150080581
PDS5A	4:39824482-39979576	ERb_G6926	4:39942842-39943197
PHC3	3:169804519-169899537	ERb_G6695	3:169871679-169871942
PICALM	11:85668726-85780924	ERb_G1909	11:85703426-85703587
PPP1R13B	14:104200088-104313927	ERb_G2946	14:104286625-104287011
PPP1R13B	14:104200088-104313927	ERb_G2947	14:104311708-104312237
PRPF40A	2:153508106-153617688	ERb_G5222	2:153619973-153620193
PRUNE	1:150980895-151008189	ERb_G568	1:150982325-150982486
PRUNE	1:150980895-151008189	ERb_G569	1:150982553-150982775
PTK2	8:141667998-142012315	ERb_G8999	8:141669004-141669127
PTK2	8:141667998-142012315	ERb_G9000	8:141714163-141714425
PTK2	8:141667998-142012315	ERb_G9001	8:141732802-141732985
PTK2	8:141667998-142012315	ERb_G9002	8:141758592-141758741
PUS7	7:105080107-105162714	ERb_G8380	7:105162081-105162318
RAN	12:131356423-131362223	ERb_G2413	12:131360682-131360925
RANBP17	5:170288873-170727019	ERb_G7540	5:170655887-170656036
RG9MTD3	9:37510888-38069210	ERb_G9130	9:37934980-37935251
RG9MTD3	9:37510888-38069210	ERb_G9131	9:37943562-37943919
RG9MTD3	9:37510888-38069210	ERb_G9132	9:37943930-37944263
RG9MTD3	9:37510888-38069210	ERb_G9133	9:37954556-37954682
RG9MTD3	9:37510888-38069210	ERb_G9134	9:38012970-38013463
RG9MTD3	9:37510888-38069210	ERb_G9135	9:38014246-38014472
RHOT1	17:30468244-30552746	ERb_G3741	17:30480389-30480511
RICTOR	5:38845959-39074510	ERb_G7207	5:38866991-38867279
RNF4	4:2420700-2734292	ERb_G6833	4:2624491-2624618
RPL13A	19:49990810-49995565	ERb_G4613	19:49998886-49999065
RPL13A	19:49990810-49995565	ERb_G4614	19:50003184-50003378
RPL13A	19:49990810-49995565	ERb_G4615	19:50003938-50004039
RTN4	2:55199324-55339757	ERb_G4946	2:55244373-55244765
RTN4	2:55199324-55339757	ERb_G4947	2:55304093-55304270
SART1	11:65729159-65747299	ERb_G1716	11:65720107-65720328
SBNO1	12:123773655-123834988	ERb_G2373	12:123766027-123766224
SBNO1	12:123773655-123834988	ERb_G2374	12:123777908-123778176
SBNO1	12:123773655-123834988	ERb_G2375	12:123781123-123781770
SBNO1	12:123773655-123834988	ERb_G2376	12:123792563-123792879
SBNO1	12:123773655-123834988	ERb_G2377	12:123796244-123796648
SBNO1	12:123773655-123834988	ERb_G2378	12:123810306-123810568
SEPT9	17:75277491-75496674	ERb_G4143	17:75401389-75401599
SEPT9	17:75277491-75496674	ERb_G4144	17:75420301-75420520
SEPT9	17:75277491-75496674	ERb_G4145	17:75486086-75486229
SEPT9	17:75277491-75496674	ERb_G4146	17:75491931-75492055
SEPT9	17:75277491-75496674	ERb_G4147	17:75504580-75504732
SIPA1L1	14:71759434-72207946	ERb_G2763	14:72037124-72037242
SIPA1L1	14:71759434-72207946	ERb_G2764	14:72154253-72154465
SNHG7	9:139607021-139622636	ERb_G9489	9:139629582-139629783
SRRM2	16:2802329-2821411	ERb_G3242	16:2817989-2818151
SRSF3	6:36555310-36932613	ERb_G7770	6:36692658-36693024
SRSF3	6:36555310-36932613	ERb_G7771	6:36693055-36693247
SRSF3	6:36555310-36932613	ERb_G7772	6:36831369-36831553
SYTL5	X:37208527-38548169	ERb_G9527	X:37649122-37649343
SYTL5	X:37208527-38548169	ERb_G9528	X:37656523-37656694
SYTL5	X:37208527-38548169	ERb_G9529	X:38545223-38545429
SYTL5	X:37208527-38548169	ERb_G9530	X:38548097-38548286
SYTL5	X:37208527-38548169	ERb_G9531	X:38548321-38548445
TAF6	7:99690350-99726118	ERb_G8352	7:99704946-99705117
TAF6	7:99690350-99726118	ERb_G8353	7:99705253-99705660
THOC2	X:122734411-122866906	ERb_G9640	X:122776360-122776553
THOC2	X:122734411-122866906	ERb_G9641	X:122872001-122872164
THOC2	X:122734411-122866906	ERb_G9642	X:122872400-122872747
THOC2	X:122734411-122866906	ERb_G9643	X:122872970-122873155
THOC2	X:122734411-122866906	ERb_G9644	X:122873248-122873664
THOC2	X:122734411-122866906	ERb_G9639	X:122765059-122765480
TMEM161B	5:87485449-87794514	ERb_G7317	5:87651845-87651987
TRIM33	1:114935398-115053781	ERb_G447	1:115014225-115014835
TSEN2	3:12525930-12705725	ERb_G6265	3:12680766-12680950
UBXN7	3:196074532-196159401	ERb_G6800	3:196073245-196073470
UBXN7	3:196074532-196159401	ERb_G6801	3:196073614-196073905
UIMC1	5:176332005-176449634	ERb_G7596	5:176383022-176383288
WDFY3	4:85590703-85932430	ERb_G6980	4:85672040-85672260
WDFY3	4:85590703-85932430	ERb_G6981	4:85722530-85722802
WDR20	14:102547105-102771537	ERb_G2936	14:102568011-102568231
WDR20	14:102547105-102771537	ERb_G2937	14:102668514-102668729
WDR67	8:124014799-124164393	ERb_G8909	8:124156177-124156373
ZNF485	10:44101854-44113351	ERb_G1160	10:44116700-44116855
ZNF839	14:102783713-102829253	ERb_G2938	14:102791688-102791903
ZNFX1-AS1	20:47826981-47905797	ERb_G5691	20:47862448-47862678
ZNFX1-AS1	20:47826981-47905797	ERb_G5692	20:47909912-47910177
ZNFX1-AS1	20:47826981-47905797	ERb_G5693	20:47910902-47911136

## Sheet: S6 - C
Additional Table S6 - C: ERα binding sites in Nt-ERβ
gene_name	gene_Coordinate	binding_site_ID	site_Coordinate
ACAD10	12:112123856-112247782	ERa_G1420	12:112168159-112168323
ACAD10	12:112123856-112247782	ERa_G1421	12:112168745-112169077
ADAM9	8:38854387-38962663	ERa_G5363	8:38905929-38906084
APBB2	4:40812043-41218731	ERa_G4308	4:40829065-40829437
APBB2	4:40812043-41218731	ERa_G4309	4:40875425-40875630
APBB2	4:40812043-41218731	ERa_G4310	4:40958150-40958329
APBB2	4:40812043-41218731	ERa_G4311	4:41193508-41193674
ARHGAP17	16:24930709-25026675	ERa_G2057	16:24959450-24959693
ATP1A1	1:116915289-116961197	ERa_G287	1:116919725-116920151
ATP1A1	1:116915289-116961197	ERa_G288	1:116963380-116963629
C11orf30	11:76155966-76264069	ERa_G1175	11:76161262-76161693
C11orf30	11:76155966-76264069	ERa_G1176	11:76173148-76173474
C11orf30	11:76155966-76264069	ERa_G1177	11:76177363-76177586
C14orf118	14:76618258-76729817	ERa_G1735	14:76635885-76636098
C14orf118	14:76618258-76729817	ERa_G1736	14:76647375-76647575
C2CD3	11:73723762-74035750	ERa_G1158	11:73806203-73806489
CDC42BPA	1:227177565-227506175	ERa_G551	1:227205865-227206302
CDC42BPA	1:227177565-227506175	ERa_G552	1:227296049-227296194
CDC42BPA	1:227177565-227506175	ERa_G553	1:227350441-227350795
CDC42BPA	1:227177565-227506175	ERa_G554	1:227364699-227364845
CDC42BPA	1:227177565-227506175	ERa_G555	1:227367153-227367289
CDC42BPA	1:227177565-227506175	ERa_G556	1:227367784-227367919
CDC42BPA	1:227177565-227506175	ERa_G557	1:227401805-227401941
CDC42BPA	1:227177565-227506175	ERa_G558	1:227423576-227424071
CDC42BPA	1:227177565-227506175	ERa_G559	1:227425827-227426190
CLASP1	2:122095353-122407163	ERa_G3147	2:122123904-122124072
CLCC1	1:109358519-109506111	ERa_G243	1:109482048-109482475
CLCC1	1:109358519-109506111	ERa_G244	1:109482500-109482736
CLCC1	1:109358519-109506111	ERa_G245	1:109495288-109495659
CLCC1	1:109358519-109506111	ERa_G246	1:109496345-109496615
CRTC1	19:18794424-18893142	ERa_G2771	19:18804291-18804848
CRTC1	19:18794424-18893142	ERa_G2772	19:18867566-18867723
DENND3	8:142127376-142205907	ERa_G5617	8:142137401-142137766
DLEU1	13:50601268-51423145	ERa_G1561	13:51379407-51379575
DLEU1	13:50601268-51423145	ERa_G1562	13:51391791-51391959
DLEU1	13:50601268-51423145	ERa_G1563	13:51402003-51402200
E2F6	2:11584500-11606297	ERa_G2923	2:11588557-11588986
E2F6	2:11584500-11606297	ERa_G2924	2:11589893-11590309
E2F6	2:11584500-11606297	ERa_G2925	2:11597069-11597491
E2F6	2:11584500-11606297	ERa_G2926	2:11608640-11608770
EEF2	19:3972315-3985461	ERa_G2671	19:3993769-3994046
ELK4	1:205538012-205601090	ERa_G507	1:205556192-205556388
FAM190B	10:86088341-86278273	ERa_G856	10:86104320-86104655
FAM35A	10:88810242-88951225	ERa_G862	10:88845114-88845276
FRG1B	20:29611856-29634010	ERa_G3431	20:29617997-29618168
FRG1B	20:29611856-29634010	ERa_G3432	20:29618744-29618893
GAA	17:78075354-78093678	ERa_G2578	17:78073263-78073489
GALNT10	5:153369687-153825410	ERa_G4670	5:153656627-153656790
GAPVD1	9:128024072-128129486	ERa_G5817	9:128137170-128137422
GPATCH2	1:217600333-217804424	ERa_G523	1:217771173-217771495
HNRNPC	14:21677294-21737653	ERa_G1609	14:21702385-21702673
HSP90B1	12:104235228-104359486	ERa_G1399	12:104352747-104352911
IMPDH1	7:128032330-128050306	ERa_G5247	7:128023976-128024141
ITPR1	3:4535031-4928977	ERa_G3888	3:4667383-4667645
ITPR1	3:4535031-4928977	ERa_G3889	3:4703838-4704215
ITPR1	3:4535031-4928977	ERa_G3890	3:4705284-4705448
ITPR1	3:4535031-4928977	ERa_G3891	3:4730746-4730970
ITPR1	3:4535031-4928977	ERa_G3892	3:4766942-4767184
KIAA0100	17:26904607-26972472	ERa_G2321	17:26917681-26918101
KIAA0100	17:26904607-26972472	ERa_G2322	17:26925116-26925374
KIAA1704	13:45563686-45607746	ERa_G1554	13:45592341-45592795
KIAA1704	13:45563686-45607746	ERa_G1555	13:45594026-45594172
KIAA1704	13:45563686-45607746	ERa_G1556	13:45607355-45607641
KIAA1704	13:45563686-45607746	ERa_G1557	13:45615384-45615662
MRPL48	11:73498360-73576178	ERa_G1156	11:73527349-73527537
MRPL52	14:23299087-23304246	ERa_G1614	14:23307381-23307527
MYB	6:135502452-135540311	ERa_G4948	6:135536553-135536773
MYB	6:135502452-135540311	ERa_G4949	6:135545342-135545537
NBPF10	1:145209118-145370303	ERa_G327	1:145271057-145271229
NEK11	3:130569438-131100319	ERa_G4091	3:130687145-130687661
NEK11	3:130569438-131100319	ERa_G4092	3:130696185-130696419
NEK11	3:130569438-131100319	ERa_G4093	3:130700715-130700828
NEK11	3:130569438-131100319	ERa_G4094	3:130700849-130701066
NEK11	3:130569438-131100319	ERa_G4095	3:130708113-130708358
NEK11	3:130569438-131100319	ERa_G4096	3:130709109-130709439
NEK11	3:130569438-131100319	ERa_G4097	3:130736815-130737023
NEK11	3:130569438-131100319	ERa_G4098	3:130864541-130864859
NEK11	3:130569438-131100319	ERa_G4099	3:131110023-131110261
NOTCH2NL	1:145209118-145370303	ERa_G327	1:145271057-145271229
NRF1	7:129251554-129396922	ERa_G5250	7:129376198-129376478
NRF1	7:129251554-129396922	ERa_G5251	7:129376506-129376645
PABPC1	8:101698043-101735037	ERa_G5470	8:101723757-101724039
PBX1	1:164524820-164868533	ERa_G378	1:164839237-164839503
PDS5A	4:39824482-39979576	ERa_G4304	4:39942914-39943163
PLA2R1	2:160788518-160919121	ERa_G3209	2:160786430-160787156
PLA2R1	2:160788518-160919121	ERa_G3210	2:160792121-160792360
PLA2R1	2:160788518-160919121	ERa_G3211	2:160807680-160807845
PPP2R5C	14:102228134-102394326	ERa_G1826	14:102233255-102233569
PPP2R5C	14:102228134-102394326	ERa_G1827	14:102347293-102347508
PPP6R3	11:68228185-68384179	ERa_G1096	11:68300273-68300447
PPP6R3	11:68228185-68384179	ERa_G1097	11:68343579-68343985
PPP6R3	11:68228185-68384179	ERa_G1098	11:68349892-68350061
PPP6R3	11:68228185-68384179	ERa_G1099	11:68367968-68368199
RALGDS	9:135973106-136039332	ERa_G5869	9:135986165-135986367
RGS6	14:72399155-73061833	ERa_G1700	14:72460755-72460966
RGS6	14:72399155-73061833	ERa_G1701	14:72463131-72463545
RGS6	14:72399155-73061833	ERa_G1702	14:73062770-73062933
RGS6	14:72399155-73061833	ERa_G1703	14:73063206-73063468
RNF215	22:30279143-31530682	ERa_G3829	22:30305917-30306129
RNF215	22:30279143-31530682	ERa_G3830	22:30311554-30311768
RNF215	22:30279143-31530682	ERa_G3831	22:30312103-30312429
RNF215	22:30279143-31530682	ERa_G3832	22:30312495-30312682
RNF215	22:30279143-31530682	ERa_G3833	22:30357412-30357558
RNF215	22:30279143-31530682	ERa_G3834	22:31284728-31284904
RNF215	22:30279143-31530682	ERa_G3835	22:31287121-31287337
RNF215	22:30279143-31530682	ERa_G3836	22:31305561-31305816
RNF215	22:30279143-31530682	ERa_G3837	22:31305992-31306232
RPL13A	19:49990810-49995565	ERa_G2840	19:50002275-50002446
RPL30	8:98881067-99058697	ERa_G5450	8:98950869-98951161
RPL30	8:98881067-99058697	ERa_G5451	8:99054227-99054406
RPL30	8:98881067-99058697	ERa_G5452	8:99054415-99054560
SART3	12:108908961-108955176	ERa_G1411	12:108961715-108961869
SEMA3C	7:80371853-80551675	ERa_G5149	7:80407797-80407985
SEMA3C	7:80371853-80551675	ERa_G5150	7:80410168-80410442
SEPT9	17:75277491-75496674	ERa_G2561	17:75401440-75401615
SEPT9	17:75277491-75496674	ERa_G2562	17:75504557-75504744
SLC41A3	3:125725197-125820404	ERa_G4067	3:125753720-125754091
SPECC1	17:19912613-20222339	ERa_G2297	17:20022139-20022289
SRSF3	6:36555310-36932613	ERa_G4827	6:36669625-36669783
SRSF3	6:36555310-36932613	ERa_G4828	6:36692722-36692975
SRSF3	6:36555310-36932613	ERa_G4829	6:36755068-36755232
SYTL2	11:85405266-85522184	ERa_G1200	11:85455720-85455896
TBCEL	11:120894780-120961484	ERa_G1251	11:120941630-120941799
TYW5	2:200775978-200873263		200861682:200861911-ERa_G3250
TYW5	2:200775978-200873263		200873585:200873929-ERa_G3251
UBE2D2	5:138906015-139008018	ERa_G4637	5:138998027-138998468
UBE2D2	5:138906015-139008018	ERa_G4638	5:139002816-139003044
UBE2D2	5:138906015-139008018	ERa_G4639	5:139003120-139003548
UBE2D2	5:138906015-139008018	ERa_G4640	5:139003705-139004212
UBE2D2	5:138906015-139008018	ERa_G4641	5:139015546-139015994
UBN2	7:138915101-138992981	ERa_G5271	7:138979162-138979320
VTI1A	10:114206755-114578503	ERa_G898	10:114505509-114505732
VTI1A	10:114206755-114578503	ERa_G899	10:114529091-114529373
VTI1A	10:114206755-114578503	ERa_G900	10:114554247-114554523
ZNF772	19:57980953-58006048	ERa_G2878	19:57981813-57981986

## Sheet: S6 - D
Additional Table S6 - D: ERβ binding sites in Nt-ERβ
gene_name	gene_Coordinate	binding_site_ID	site_Coordinate
ACAD10	12:112123856-112247782	ERb_G2276	12:112168110-112168324
ACAD10	12:112123856-112247782	ERb_G2277	12:112168731-112169052
ADAT1	16:75562429-75657198	ERb_G3480	16:75606776-75606942
ANK3	10:61788158-62493248	ERb_G1199	10:61844725-61844858
ANK3	10:61788158-62493248	ERb_G1200	10:62240287-62240477
APBB2	4:40812043-41218731	ERb_G6932	4:40826208-40826445
APBB2	4:40812043-41218731	ERb_G6933	4:40829095-40829455
APBB2	4:40812043-41218731	ERb_G6934	4:40832879-40833075
ARHGAP12	10:32094364-32217742	ERb_G1133	10:32088073-32088214
ARHGAP17	16:24930709-25026675	ERb_G3326	16:24959369-24959672
ATP1A1	1:116915289-116961197	ERb_G470	1:116919801-116920045
ATP1A1	1:116915289-116961197	ERb_G471	1:116966012-116966174
BMP2K	4:79697495-79860592	ERb_G6975	4:79692048-79692237
BMP2K	4:79697495-79860592	ERb_G6976	4:79727347-79727517
C11orf30	11:76155966-76264069	ERb_G1872	11:76161320-76161711
C11orf30	11:76155966-76264069	ERb_G1873	11:76173180-76173388
C11orf30	11:76155966-76264069	ERb_G1874	11:76177327-76177526
C14orf118	14:76618258-76729817	ERb_G2809	14:76647324-76647516
CANX	5:179105583-179157926	ERb_G7618	5:179166531-179166614
CDC42BPA	1:227177565-227506175	ERb_G931	1:227205815-227206071
CDC42BPA	1:227177565-227506175	ERb_G932	1:227206092-227206265
CDC42BPA	1:227177565-227506175	ERb_G933	1:227350488-227350766
CDC42BPA	1:227177565-227506175	ERb_G934	1:227367354-227367509
CDC42BPA	1:227177565-227506175	ERb_G935	1:227401813-227401955
CDC42BPA	1:227177565-227506175	ERb_G936	1:227423652-227424072
CDC42BPA	1:227177565-227506175	ERb_G937	1:227425851-227426140
CLASP1	2:122095353-122407163	ERb_G5139	2:122123950-122124100
CLASP1	2:122095353-122407163	ERb_G5140	2:122134177-122134289
CLCC1	1:109358519-109506111	ERb_G405	1:109440635-109440809
CLCC1	1:109358519-109506111	ERb_G406	1:109482080-109482420
CLCC1	1:109358519-109506111	ERb_G407	1:109482430-109482730
CLCC1	1:109358519-109506111	ERb_G408	1:109493533-109493728
CLCC1	1:109358519-109506111	ERb_G409	1:109495336-109495723
CLCC1	1:109358519-109506111	ERb_G410	1:109496340-109496664
CLCC1	1:109358519-109506111	ERb_G411	1:109498823-109499015
CLCC1	1:109358519-109506111	ERb_G412	1:109512505-109512900
CRTC1	19:18794424-18893142	ERb_G4494	19:18804371-18804877
CRTC1	19:18794424-18893142	ERb_G4495	19:18867560-18867689
DENND3	8:142127376-142205907	ERb_G9003	8:142137355-142137792
DLEU1	13:50601268-51423145	ERb_G2516	13:50597736-50597923
DLEU1	13:50601268-51423145	ERb_G2517	13:50893282-50893468
DLEU1	13:50601268-51423145	ERb_G2518	13:51146559-51146713
DLEU1	13:50601268-51423145	ERb_G2519	13:51379439-51379611
DLEU1	13:50601268-51423145	ERb_G2520	13:51391720-51391943
DLEU1	13:50601268-51423145	ERb_G2521	13:51401987-51402185
E2F6	2:11584500-11606297	ERb_G4762	2:11588562-11589009
E2F6	2:11584500-11606297	ERb_G4763	2:11589994-11590260
E2F6	2:11584500-11606297	ERb_G4764	2:11597016-11597740
E2F6	2:11584500-11606297	ERb_G4765	2:11611687-11611818
EEF2	19:3972315-3985461	ERb_G4337	19:3993702-3994084
ELK4	1:205538012-205601090	ERb_G853	1:205556207-205556415
FAM35A	10:88810242-88951225	ERb_G1355	10:88845048-88845294
FBXL19	16:30844946-30967832	ERb_G3361	16:30921246-30921418
GAA	17:78075354-78093678	ERb_G4170	17:78073223-78073473
GALNT10	5:153369687-153825410	ERb_G7498	5:153558579-153558751
GAPVD1	9:128024072-128129486	ERb_G9341	9:128129501-128129729
GAPVD1	9:128024072-128129486	ERb_G9342	9:128137206-128137469
GATS.1	7:99775185-99869855	ERb_G8354	7:99771868-99771978
GATS.1	7:99775185-99869855	ERb_G8355	7:99868395-99868543
GPATCH2	1:217600333-217804424	ERb_G876	1:217699899-217700128
GPATCH2	1:217600333-217804424	ERb_G877	1:217770667-217771041
GPATCH2	1:217600333-217804424	ERb_G878	1:217771208-217771443
HARS	5:140044260-140078889	ERb_G7457	5:140035725-140035893
HARS	5:140044260-140078889	ERb_G7458	5:140078414-140078575
HNRNPC	14:21677294-21737653	ERb_G2602	14:21702361-21702681
ITPR1	3:4535031-4928977	ERb_G6229	3:4667319-4667655
ITPR1	3:4535031-4928977	ERb_G6230	3:4703794-4704284
ITPR1	3:4535031-4928977	ERb_G6231	3:4705130-4705486
ITPR1	3:4535031-4928977	ERb_G6232	3:4730792-4730988
ITPR1	3:4535031-4928977	ERb_G6233	3:4761170-4761355
KIAA0100	17:26904607-26972472	ERb_G3735	17:26917660-26917953
KIAA0100	17:26904607-26972472	ERb_G3736	17:26917965-26918111
KIAA0100	17:26904607-26972472	ERb_G3737	17:26925108-26925365
KIAA0100	17:26904607-26972472	ERb_G3738	17:26932352-26932487
KIAA1704	13:45563686-45607746	ERb_G2508	13:45592350-45592822
KIAA1704	13:45563686-45607746	ERb_G2509	13:45607440-45607701
KIF1B	1:10270763-10441661	ERb_G74	1:10381322-10381550
KIF1B	1:10270763-10441661	ERb_G75	1:10421269-10421401
KIF1B	1:10270763-10441661	ERb_G76	1:10421482-10421618
LEPR	1:65886247-66107242	ERb_G352	1:65926160-65926273
MED13	17:60019966-60142643	ERb_G3983	17:60032596-60032781
MED13	17:60019966-60142643	ERb_G3984	17:60106467-60106734
MRPL48	11:73498360-73576178	ERb_G1842	11:73527415-73527577
MRPL48	11:73498360-73576178	ERb_G1843	11:73559613-73559859
MRPL52	14:23299087-23304246	ERb_G2615	14:23307396-23307570
MRPL9	1:151732118-151766878	ERb_G573	1:151734262-151734461
MRPL9	1:151732118-151766878	ERb_G574	1:151750159-151750435
MUM1L1	X:105412297-105452949	ERb_G9608	X:105432264-105432485
MYB	6:135502452-135540311	ERb_G7956	6:135509525-135509658
MYB	6:135502452-135540311	ERb_G7957	6:135536530-135536832
MYB	6:135502452-135540311	ERb_G7958	6:135545263-135545539
NARFL	16:691812-818865	ERb_G3209	16:743615-743874
NARFL	16:691812-818865	ERb_G3210	16:785624-785783
NEK11	3:130569438-131100319	ERb_G6581	3:130590090-130590186
NEK11	3:130569438-131100319	ERb_G6582	3:130687099-130687719
NEK11	3:130569438-131100319	ERb_G6583	3:130696226-130696521
NEK11	3:130569438-131100319	ERb_G6584	3:130700768-130701006
NEK11	3:130569438-131100319	ERb_G6585	3:130707978-130708249
NEK11	3:130569438-131100319	ERb_G6586	3:130709143-130709438
NEK11	3:130569438-131100319	ERb_G6587	3:130714253-130714523
NEK11	3:130569438-131100319	ERb_G6588	3:130736831-130737007
NEK11	3:130569438-131100319	ERb_G6589	3:130742424-130742574
NEK11	3:130569438-131100319	ERb_G6590	3:130864593-130864909
NEK11	3:130569438-131100319	ERb_G6591	3:130895914-130896161
NEK11	3:130569438-131100319	ERb_G6592	3:131080108-131080307
NEK11	3:130569438-131100319	ERb_G6593	3:131109968-131110218
NISCH	3:52489133-52527087	ERb_G6392	3:52480654-52480807
NRF1	7:129251554-129396922	ERb_G8455	7:129376175-129376498
PABPC1	8:101698043-101735037	ERb_G8810	8:101740693-101740949
PALM	19:708952-748328	ERb_G4298	19:702745-702822
PBX1	1:164524820-164868533	ERb_G635	1:164839116-164839521
PCCB	3:135969147-136471220	ERb_G6614	3:136081175-136081294
PDS5A	4:39824482-39979576	ERb_G6926	4:39942842-39943197
PHF6	X:133507282-133562820	ERb_G9664	X:133532281-133532491
PLA2R1	2:160788518-160919121	ERb_G5240	2:160786457-160787094
PLA2R1	2:160788518-160919121	ERb_G5241	2:160792103-160792349
PLA2R1	2:160788518-160919121	ERb_G5242	2:160792962-160793162
PLEKHM3	2:208693026-208890284	ERb_G5332	2:208828330-208828463
PPA2	4:106290233-106395238	ERb_G7011	4:106352147-106352258
PPP2R5C	14:102228134-102394326	ERb_G2933	14:102233315-102233514
PPP6R3	11:68228185-68384179	ERb_G1764	11:68287228-68287508
PPP6R3	11:68228185-68384179	ERb_G1765	11:68300305-68300453
PPP6R3	11:68228185-68384179	ERb_G1766	11:68342352-68342543
PPP6R3	11:68228185-68384179	ERb_G1767	11:68343530-68344041
PPP6R3	11:68228185-68384179	ERb_G1768	11:68367996-68368206
PPP6R3	11:68228185-68384179	ERb_G1769	11:68381615-68381817
PVR	19:45147097-45169429	ERb_G4580	19:45167294-45167404
PWWP2A	5:159436119-159546430	ERb_G7512	5:159478378-159478565
RALGDS	9:135973106-136039332	ERb_G9430	9:135986114-135986350
RAN	12:131356423-131362223	ERb_G2413	12:131360682-131360925
RGS6	14:72399155-73061833	ERb_G2765	14:72460803-72460966
RGS6	14:72399155-73061833	ERb_G2766	14:72463133-72463272
RGS6	14:72399155-73061833	ERb_G2767	14:73062697-73063004
RNF215	22:30279143-31530682	ERb_G6123	22:30305861-30306011
RNF215	22:30279143-31530682	ERb_G6124	22:30306134-30306375
RNF215	22:30279143-31530682	ERb_G6125	22:30311644-30311758
RNF215	22:30279143-31530682	ERb_G6126	22:30312063-30312422
RNF215	22:30279143-31530682	ERb_G6127	22:30312725-30312912
RNF215	22:30279143-31530682	ERb_G6129	22:30353934-30354076
RNF215	22:30279143-31530682	ERb_G6130	22:30357317-30357539
RNF215	22:30279143-31530682	ERb_G6131	22:31095747-31095922
RNF215	22:30279143-31530682	ERb_G6132	22:31283726-31283907
RNF215	22:30279143-31530682	ERb_G6133	22:31284665-31284944
RNF215	22:30279143-31530682	ERb_G6134	22:31287140-31287316
RNF215	22:30279143-31530682	ERb_G6135	22:31305624-31305750
RNF215	22:30279143-31530682	ERb_G6136	22:31305990-31306309
RNF215	22:30279143-31530682	ERb_G6128	22:30326696-30327011
RPL13A	19:49990810-49995565	ERb_G4613	19:49998886-49999065
RPL13A	19:49990810-49995565	ERb_G4614	19:50003184-50003378
RPL13A	19:49990810-49995565	ERb_G4615	19:50003938-50004039
RPL30	8:98881067-99058697	ERb_G8787	8:98950935-98951157
RPL30	8:98881067-99058697	ERb_G8788	8:99054224-99054568
RPL30	8:98881067-99058697	ERb_G8789	8:99061242-99061419
RRM2B	8:103216729-103251346	ERb_G8834	8:103260812-103261065
SEMA3C	7:80371853-80551675	ERb_G8289	7:80389626-80389725
SEMA3C	7:80371853-80551675	ERb_G8290	7:80407777-80408040
SEMA3C	7:80371853-80551675	ERb_G8291	7:80409440-80409726
SEMA3C	7:80371853-80551675	ERb_G8292	7:80410091-80410414
SEMA3C	7:80371853-80551675	ERb_G8293	7:80410710-80410911
SEPT9	17:75277491-75496674	ERb_G4143	17:75401389-75401599
SEPT9	17:75277491-75496674	ERb_G4144	17:75420301-75420520
SEPT9	17:75277491-75496674	ERb_G4145	17:75486086-75486229
SEPT9	17:75277491-75496674	ERb_G4146	17:75491931-75492055
SEPT9	17:75277491-75496674	ERb_G4147	17:75504580-75504732
SLC35C1	11:45825622-45834566	ERb_G1643	11:45826762-45826925
SLC41A3	3:125725197-125820404	ERb_G6545	3:125753714-125753912
SLC41A3	3:125725197-125820404	ERb_G6546	3:125753917-125754135
SLC41A3	3:125725197-125820404	ERb_G6547	3:125760731-125760840
SLC41A3	3:125725197-125820404	ERb_G6548	3:125788371-125788540
SNHG7	9:139607021-139622636	ERb_G9489	9:139629582-139629783
SNX6	14:35025979-35099389	ERb_G2642	14:35055325-35055468
SPECC1	17:19912613-20222339	ERb_G3705	17:20000913-20001133
SRPK2	7:104653871-105039755	ERb_G8377	7:104744370-104744542
SRPK2	7:104653871-105039755	ERb_G8378	7:104766579-104766752
SRPK2	7:104653871-105039755	ERb_G8379	7:105009172-105009411
SRRM2	16:2802329-2821411	ERb_G3242	16:2817989-2818151
SRSF3	6:36555310-36932613	ERb_G7770	6:36692658-36693024
SRSF3	6:36555310-36932613	ERb_G7771	6:36693055-36693247
SRSF3	6:36555310-36932613	ERb_G7772	6:36831369-36831553
SYNGR3	16:2034207-2044276	ERb_G3232	16:2029594-2029840
TRIM13	13:50570023-50595058	ERb_G2516	13:50597736-50597923
TRIM33	1:114935398-115053781	ERb_G447	1:115014225-115014835
TULP4	6:158733691-158932860	ERb_G8018	6:158807128-158807237
TYW5	2:200775978-200873263		200861683:200861848-ERb_G5316
TYW5	2:200775978-200873263		200873436:200873620-ERb_G5317
TYW5	2:200775978-200873263		200873662:200873846-ERb_G5318
TYW5	2:200775978-200873263		200873965:200874128-ERb_G5319
UBE2D2	5:138906015-139008018	ERb_G7443	5:138997030-138997309
UBE2D2	5:138906015-139008018	ERb_G7444	5:138997902-138998440
UBE2D2	5:138906015-139008018	ERb_G7445	5:139002663-139003131
UBE2D2	5:138906015-139008018	ERb_G7446	5:139003149-139003519
UBE2D2	5:138906015-139008018	ERb_G7447	5:139003926-139004252
UBE2D2	5:138906015-139008018	ERb_G7448	5:139010963-139011132
UBE2D2	5:138906015-139008018	ERb_G7449	5:139015447-139015783
UBE2D2	5:138906015-139008018	ERb_G7450	5:139015803-139015985
UBN2	7:138915101-138992981	ERb_G8495	7:138933974-138934145
UBN2	7:138915101-138992981	ERb_G8496	7:138979149-138979436
VTI1A	10:114206755-114578503	ERb_G1421	10:114428543-114428739
VTI1A	10:114206755-114578503	ERb_G1422	10:114491854-114491977
VTI1A	10:114206755-114578503	ERb_G1423	10:114505392-114505785
VTI1A	10:114206755-114578503	ERb_G1424	10:114528486-114528720
VTI1A	10:114206755-114578503	ERb_G1425	10:114529049-114529405
VTI1A	10:114206755-114578503	ERb_G1426	10:114554210-114554427
VTI1A	10:114206755-114578503	ERb_G1427	10:114560248-114560453
VTI1A	10:114206755-114578503	ERb_G1428	10:114561779-114561922
WDR67	8:124014799-124164393	ERb_G8909	8:124156177-124156373
ZC3HAV1	7:138728265-138794465	ERb_G8493	7:138782542-138782731

## Sheet: S6 - E
Additional Table S6 - E: ERα binding sites in MCF-7 wt
gene_name	gene_Coordinate	binding_site_ID	site_Coordinate
ACAD10	12:112123856-112247782	ERa_G1420	12:112168159-112168323
ACAD10	12:112123856-112247782	ERa_G1421	12:112168745-112169077
ATP1A1	1:116915289-116961197	ERa_G287	1:116919725-116920151
ATP1A1	1:116915289-116961197	ERa_G288	1:116963380-116963629
C19orf63	19:50970046-50986607	ERa_G2848	19:50976971-50977193
EEF1A1P6	7:22459062-22705152	ERa_G5044	7:22679489-22679653
ELMOD3	2:85569210-85618875	ERa_G3078	2:85592219-85592391
ELMOD3	2:85569210-85618875	ERa_G3079	2:85597741-85597994
ELMOD3	2:85569210-85618875	ERa_G3080	2:85605431-85605546
ERBB4	2:212240445-213403565	ERa_G3266	2:212408730-212408889
GALNT10	5:153369687-153825410	ERa_G4670	5:153656627-153656790
HNRNPC	14:21677294-21737653	ERa_G1609	14:21702385-21702673
HNRNPC	14:21677294-21737653	ERa_G1609	14:21702385-21702673
IFT140	16:1543344-1662111	ERa_G2002	16:1563361-1563586
IFT140	16:1543344-1662111	ERa_G2003	16:1620736-1621097
MATR3	5:138282408-138667360	ERa_G4634	5:138428204-138428407
MATR3	5:138282408-138667360	ERa_G4635	5:138512067-138512296
PRUNE	1:150980895-151008189	ERa_G353	1:150982237-150982478
RP11-351O1.2.1	10:64926980-65225722	ERa_G758	10:65060397-65060713
RP11-351O1.2.1	10:64926980-65225722	ERa_G760	10:65141946-65142339
RP11-351O1.2.1	10:64926980-65225722	ERa_G759	10:65060790-65061052
RPL13A	19:49990810-49995565	ERa_G2840	19:50002275-50002446
RPL30	8:98881067-99058697	ERa_G5450	8:98950869-98951161
RPL30	8:98881067-99058697	ERa_G5451	8:99054227-99054406
RPL30	8:98881067-99058697	ERa_G5452	8:99054415-99054560
RPN2	20:35729628-35870022	ERa_G3456	20:35773047-35773216
SRSF3	6:36555310-36932613	ERa_G4827	6:36669625-36669783
SRSF3	6:36555310-36932613	ERa_G4828	6:36692722-36692975
SRSF3	6:36555310-36932613	ERa_G4829	6:36755068-36755232
SULF2	20:46130600-46415360	ERa_G3496	20:46137797-46138722
SULF2	20:46130600-46415360	ERa_G3497	20:46220208-46220509
SULF2	20:46130600-46415360	ERa_G3498	20:46286660-46286935
SULF2	20:46130600-46415360	ERa_G3499	20:46308555-46308863
SULF2	20:46130600-46415360	ERa_G3500	20:46352239-46352401
SULF2	20:46130600-46415360	ERa_G3501	20:46357630-46357936
TFPI	2:187866602-188430487	ERa_G3232	2:188426834-188427010
THADA	2:43393799-43823185	ERa_G3014	2:43428517-43428765
THADA	2:43393799-43823185	ERa_G3015	2:43500970-43501254
THADA	2:43393799-43823185	ERa_G3016	2:43533031-43533471
THADA	2:43393799-43823185	ERa_G3017	2:43537075-43537190
THADA	2:43393799-43823185	ERa_G3018	2:43543869-43544236
TYW5	2:200775978-200873263	ERa_G3250	2:200861682-200861911
TYW5	2:200775978-200873263	ERa_G3251	2:200873585-200873929
ZNF148	3:124801479-125094198	ERa_G4059	3:124807449-124807810
ZNF148	3:124801479-125094198	ERa_G4060	3:124823523-124823791
ZNF148	3:124801479-125094198	ERa_G4061	3:124838797-124839017
ZNF148	3:124801479-125094198	ERa_G4062	3:124879809-124880036
